# Supplementary material for: Transcriptomic Signature of Human Embryonic Thyroid Reveals Transition From Differentiation to Functional Maturation
Source: Front Cell Dev Biol. 2021 Jun 11;9:669354. doi: 10.3389/fcell.2021.669354 (PMC8270686; doi:10.3389/fcell.2021.669354)
Supplement: Supplementary file 2 [file Table_1.xlsx]

## Sheet: Supplementary Table 1
	Supplementary table 1
Fetal and adult samples: ET embryonic thyroids, EM embryonic mix, AT adults thyroids, AM adult mix, N (PTC): normal healthy tissues adjacents to papillary thyroid cancers.
			age	age							GEO
		sample	weeks	week	Carnegie	embryo		donor	donor		accession
	Name	type	gestation	amenorhee	stage	sex	Tissue	age	sex	Diagnosis	number:	PMID	Reference
	---------------	---------------	---------------	---------------	---------------	---------------	---------------	---------------	---------------	---------------	---------------	---------------	---------------
ET 1	FOE13	emb./fetus	7	9	18-19	M	thyroid	-	F	healthy	-	-	this study
ET 2	FOE14	emb./fetus	7.5	9.5	19	M	thyroid	-	F	healthy	-	-	this study
ET 3	FOE18	emb./fetus	7.5	9.5	19	F	thyroid	-	F	healthy	-	-	this study
ET 4	FOE1	emb./fetus	8	10	20-21-22-23	F	thyroid	-	F	healthy	-	-	this study
ET 5	FOE2	emb./fetus	8	10	20-21-22-24	F	thyroid	-	F	healthy	-	-	this study
ET 6	FOE5	emb./fetus	8	10	20-21-22-25	F	thyroid	-	F	healthy	-	-	this study
ET 7	FOE6	emb./fetus	8	10	20-21-22-26	F	thyroid	-	F	healthy	-	-	this study
ET 8	FOE8	emb./fetus	9	11	fetus	F	thyroid	-	F	healthy	-	-	this study
ET 9	FOE7	emb./fetus	10	12	fetus	F	thyroid	-	F	healthy	-	-	this study
ET 10	FOE15	emb./fetus	10	12	fetus	F	thyroid	-	F	healthy	-	-	this study
ET 11	FOE12	emb./fetus	11	13	fetus	M	thyroid	-	F	healthy	-	-	this study
EM 1	W7_1	embr./fetus	7	9	18-19	?	mix	-	-	healthy	GSE15744	PMID: 20430792	Yi H. FASEB J 2010
EM 2	W7_2	embr./fetus	7	9	18-19	?	mix	-	-	healthy	GSE15744	PMID: 20430792	Yi H. FASEB J 2010
EM 3	W7_3	embr./fetus	7	9	18-19	?	mix	-	-	healthy	GSE15744	PMID: 20430792	Yi H. FASEB J 2010
EM 4	W8_1	embr./fetus	8	10	20-21-22-24	?	mix	-	-	healthy	GSE15744	PMID: 20430792	Yi H. FASEB J 2010
EM 5	W8_2	embr./fetus	8	10	20-21-22-24	?	mix	-	-	healthy	GSE15744	PMID: 20430792	Yi H. FASEB J 2010
EM 6	W8_3	embr./fetus	8	10	20-21-22-24	?	mix	-	-	healthy	GSE15744	PMID: 20430792	Yi H. FASEB J 2010
EM 7	W9_1	embr./fetus	9	11	fetus	?	mix	-	-	healthy	GSE15744	PMID: 20430792	Yi H. FASEB J 2010
EM 8	W9_2	embr./fetus	9	11	fetus	?	mix	-	-	healthy	GSE15744	PMID: 20430792	Yi H. FASEB J 2010
EM 9	W9_3	embr./fetus	9	11	fetus	?	mix	-	-	healthy	GSE15744	PMID: 20430792	Yi H. FASEB J 2010
AT 1	PoolNB	adult	-	-		-	thyroid	pool	pool	healthy	-	-	this study
AT 2	CLONT	adult	-	-		-	thyroid	pool	pool	healthy	-	-	this study
AT 3	BO73N	adult	-	-		-	thyroid	25	F	healthy N(PTC)	-	-	this study
AT 4	BO75N	adult	-	-		-	thyroid	73	M	healthy N(PTC)	-	-	this study
AT 5	BO103N	adult	-	-		-	thyroid	26	F	healthy N(PTC)	-	-	this study
AT 6	BO157N	adult	-	-		-	thyroid	39	F	healthy N(PTC)	-	-	this study
AT 7	BO158N	adult	-	-		-	thyroid	61	F	healthy N(PTC)	-	-	this study
AT 8	BO159N	adult	-	-		-	thyroid	85	M	healthy N(PTC)	-	-	this study
AT 9	BO160N	adult	-	-		-	thyroid	44	M	healthy N(PTC)	-	-	this study
AT 10	BO161N	adult	-	-		-	thyroid	58	F	healthy N(PTC)	-	-	this study
AM 1	BoneM.	adult	-	-		-	mix	NA	NA	healthy	GSE18674	PMID: 23147226	Tateno C. Lab Invest 2013
AM 2	Cerebel.	adult	-	-		-	mix	NA	NA	healthy	GSE18674	PMID: 23147226	Tateno C. Lab Invest 2013
AM 3	Colon	adult	-	-		-	mix	NA	NA	healthy	GSE18674	PMID: 23147226	Tateno C. Lab Invest 2013
AM 4	Cortex	adult	-	-		-	mix	NA	NA	healthy	GSE18674	PMID: 23147226	Tateno C. Lab Invest 2013
AM 5	Heart	adult	-	-		-	mix	NA	NA	healthy	GSE18674	PMID: 23147226	Tateno C. Lab Invest 2013
AM 6	Kidney	adult	-	-		-	mix	NA	NA	healthy	GSE18674	PMID: 23147226	Tateno C. Lab Invest 2013
AM 7	Liver	adult	-	-		-	mix	NA	NA	healthy	GSE18674	PMID: 23147226	Tateno C. Lab Invest 2013
AM 8	Lung	adult	-	-		-	mix	NA	NA	healthy	GSE18674	PMID: 23147226	Tateno C. Lab Invest 2013
AM 9	Pancr.	adult	-	-		-	mix	NA	NA	healthy	GSE18674	PMID: 23147226	Tateno C. Lab Invest 2013
AM 10	Prost.	adult	-	-		-	mix	NA	NA	healthy	GSE18674	PMID: 23147226	Tateno C. Lab Invest 2013
AM 11	SalivGl.	adult	-	-		-	mix	NA	NA	healthy	GSE18674	PMID: 23147226	Tateno C. Lab Invest 2013
AM 12	SkMusc.	adult	-	-		-	mix	NA	NA	healthy	GSE18674	PMID: 23147226	Tateno C. Lab Invest 2013
AM 13	SmInt.	adult	-	-		-	mix	NA	NA	healthy	GSE18674	PMID: 23147226	Tateno C. Lab Invest 2013
AM 14	Spin.C.	adult	-	-		-	mix	NA	NA	healthy	GSE18674	PMID: 23147226	Tateno C. Lab Invest 2013
AM 15	Spleen	adult	-	-		-	mix	NA	NA	healthy	GSE18674	PMID: 23147226	Tateno C. Lab Invest 2013
AM 16	Stomach	adult	-	-		-	mix	NA	NA	healthy	GSE18674	PMID: 23147226	Tateno C. Lab Invest 2013
AM 17	Testes	adult	-	-		-	mix	NA	NA	healthy	GSE18674	PMID: 23147226	Tateno C. Lab Invest 2013
AM 18	Thymus	adult	-	-		-	mix	NA	NA	healthy	GSE18674	PMID: 23147226	Tateno C. Lab Invest 2013
AM 19	Trachea	adult	-	-		-	mix	NA	NA	healthy	GSE18674	PMID: 23147226	Tateno C. Lab Invest 2013
AM 20	Uterus	adult	-	-		-	mix	NA	NA	healthy	GSE18674	PMID: 23147226	Tateno C. Lab Invest 2013
*PTC - papillary thyroid carcinoma, morphologically normal thyroid tissue
