# Supplementary material for: Transcriptomic Signature of Human Embryonic Thyroid Reveals Transition From Differentiation to Functional Maturation
Source: Front Cell Dev Biol. 2021 Jun 11;9:669354. doi: 10.3389/fcell.2021.669354 (PMC8270686; doi:10.3389/fcell.2021.669354)
Supplement: Supplementary file 3 [file Table_2.XLSX]

## Sheet: Feuil1
Supplementary table 2: Top 20 genes upregulated in the embryonic thyroids (ET) weeks 10-11 (onset colloid) to weeks 7-9 (pre-colloid)
Gene	logFC	adj.P.Val	localFDR minimal	Description
MYL2	2.8127	0.724143	0.704244	Fibrinogenlike 2
MYBPC1	2.64341	0.82738	0.802398	Myosin Binding Protein C1
MYH3	2.53365	0.857995	0.862142	Myosin Heavy Chain 3
MYH8	2.52181	0.860402	0.864104	Myosin Heanvy Chain 8
ACTA1	2.49902	0.845809	0.836154	Actin Alpha 1, Skeletal Muscle
SLN	2.22592	0.852168	0.846669	Sarcolipin
NCALD	2.20215	0.663119	0.695924	Neurocalcin delta
TNNC2	2.20158	0.852168	0.851421	Troponin
MYOZ2	2.18962	0.852168	0.85776	Myozenin 2
KLHL41	2.18677	0.857815	0.861253	Kelch Like Family Member 41
TPO	2.16096	0.751802	0.727176	Thyroperoxydase
MYL1	2.12941	0.852845	0.859126	Myosin light chain 1,
NEB	2.12897	0.856989	0.860757	Nebulin,
HIST1H2BF	2.05049	0.711582	0.698581	Histone H2B type 1-C/E/F/G/I
FGL2	2.04383	0.633358	0.691818	Fibrinogenlike 2
DGKI	2.03572	0.633358	0.69113	Diacylglycerol Kinase Epsilon
KCNJ16	2.00901	0.724143	0.703799	Potassium Inwardly Rectifying Channel Subfamily J Member 16
TNNI2	1.95727	0.857886	0.862051	Troponin I2
ARHGAP36	1.95551	0.83885	0.823114	Rho GTPase Activating Protein 36
HIST1H2AD	1.94774	0.724143	0.706603	Histone H2A type 1-D
