# Supplementary material for: Transcriptomic Signature of Human Embryonic Thyroid Reveals Transition From Differentiation to Functional Maturation
Source: Front Cell Dev Biol. 2021 Jun 11;9:669354. doi: 10.3389/fcell.2021.669354 (PMC8270686; doi:10.3389/fcell.2021.669354)
Supplement: Supplementary file 4 [file Table_3.xlsx]

## Sheet: Liste gènes com regs Mut SNP 
Supplementary Table 3
List of genes regulated in our data, and genes whose genetic variants are associated with CH and/or aberrant phenotypic functionality
Specific to adult thyroids	specific to embryonic thyroids	specific to the course of thyroid development	Pattern 1 "differentiation"	Pattern 2 "transcription factor"	Pattern 3 "transient regulator"	Pattern 4 "maturation factor"	VITALE 2017 ratio 2 adult thyroids	GERRARD 2016 embryonic thyroid metagne	GERRARD 2016 embryonic thyroid Component 10 PCA	SNP and Loci associated with CH or TSH T4 levels	Mutations associated with CH
MALAT1	MIR6756	TNFRSF11B	SLC26A7	FOXE1	HAS3	TNFRSF11B	FLJ40448	TG	AP002856.7
MIR21	SLC15A2	DIO1	TSHR	HHEX	CTSZ	DIO1	TG	SLC26A4	RP11-398H6.1	AADAT	TUBB1
MIR101-1	OLFM3	TPO	TG	SCNN1G	FREM3	ANXA1	TPO	KCNK16	RP11-637O19.2	ABO	SLC26A7
MIR3671	FREM3	PKHD1L1	IYD	TMEM30B	DCAF12L1	DAPL1	Hs.654670	PHEX	SLC26A4-AS1	B4GALT6	TSHR
MIR7110	SLC22A3	ANXA1	ZBED2	MDFIC	PCDH20	DGKI	SLC26A7	RSPH6A	CD27	CAPZB	b-TSH
DGKI	PCDH20	GPM6A	CLIC3	MUM1L1	MAP3K1	OMD	IYD	CEACAM5	RP4-607I7.1	DIO1	POU1F1
SCUBE3	LUZP1	DAPL1	AFAP1L2	VEGFC	ST6GAL2	CLIC6	Hs.656634	CWH43	SLC26A4	DIRC3	PROP1
EPHA3	CHRNA9	DGKI	TPO	FZD1	CHRNA9	ADGRF1	TSHR	TPO	KRT78	ELK3	LHX3
NEBL	SAMHD1	MT1G	ID4	BDH2	TTC39A	CTGF	SLC26A4	KCNK17	SSX2B	FGF7	IGSF1
LRP8	ATP11A	PTCSC1	EPB41L5	DPY19L2	FREM2	ANXA9	Hs.143610	GCM2	CNTD2	FOXA2	PAX8
SUCNR1	MAP4	ESR1	CALCA	CALCRL	ULBP3	LRP1B	SNORA26	GFRA4	TBATA	FOXE1	FOXE1
MPPED2	BLNK	MT1F	SNRPN	B3GALNT1	CCDC88A	FBXL16	PRH2	NMUR2	RP11-538P18.1	GLIS3	NKX2.1
BHLHE41	CEACAM6	ART4	CLDN8	NANOS1	FGF12	PLN	SLC26A4-AS1	NKX2-1	PTGES3P5	GNAS	NIS (SLC5A5)
OMD	NPFFR2	OMD	MMRN1	GNAQ	APOBEC3B	RGS8	SFTA3	DUOX1	RP11-212E8.1	IGFBP2	SLC26A4
PDE10A	TNFRSF11A	MT1H	NTRK2	NPNT	ADAMTS5	PRKX	HIST2H4B	CD27	FOXE1	IGFBP5	TG
RNF128	GPR160	SCNN1A	UACA	ZBTB2	NPFFR2	DLG2	Hs.722430	DUOXA1	SCGB2A1	INSR	TPO
MT1F	PERP	CLIC6	SNX2	HSP90B1	ERP27	ZNF750	Hs.708148	DUOXA2	CTD-2020K17.1	ITPK1	DUOX2
DMRT3	CYP4X1	CCDC85A	MPZL2	MIR3652	ESYT3	CYR61	LOC100506465	DUOX2	HHEX	LHX3	DUOXA2
CLIC2	PSMB8	ADGRF1	BMP7	KIAA1551	TMA16	ANO5	Hs.675465	RORC	CAPSL	LOC440389	IYD
IGFBPL1	GCM2	CTGF	PARP8	PPIC	NUP58	CRYGN	Hs.715763	SLC26A7	RP11-7F17.4	LPCAT2	GLIS3
CRABP1	KCNK5	ANXA9	CDC27	GRB14	ZNF492	SERTM1	Hs.88651	PTH	RN7SKP214	MAF	TBG
RBMS3	KIAA1211L	LRP1B	ZC3H14	MARC1	ITGA2	SLC25A15	KCNJ16	CAPSL	PHEX	MBIP	TTR
CRYBG3	LRRFIP1	FBXL16	PLA2R1	GOLGA8N	UNC13C	INPP5J	HSP90AA2	C16orf89	CTC-360P9.2	MCT8	ALB
SERTM1	ASPM	LRP2	PLA2G7	ISM1	FAM111B	APOLD1	Hs.730829	SSX2B	RP11-299P2.1	MIR1179	CRYM
ART4	SYNJ2	HKDC1	ZCCHC7	TTC30B	GCM2	IFI44L	Hs.693667	ESYT3	RSPH6A	NETO1	SBP2
CAV2	GLRB	PLN	CFAP70	EFCAB2	DNMT3A	MIOX	NKX2-1	TSHR	LL22NC03-75H12.2	NF1A	MCT8
CCDC85A	BRINP3	TG	LRP2	DSG2	RGS17	CCNL1	LIPG	SCNN1B	TCF24	NKX2.3	THRA
EBF2	TCF24	RGS8	SDC2	KY	SMURF2	WSCD2	C16orf89	SFTPB	KCNK16	NR3C2	THRB
FRAS1	CGN	PRKX	CCDC102B	DNAJC21	ASPM	AGTR1	Hs.506435	KRT78	SSX2	NRG1	SFTA3
ZMAT4	SLC44A3	ERBB4	EPC1	GPR83	SORCS1	PCOLCE2	TFF3	KRT27	RN7SL308P	OATP1B1
CADM1	CD27	PLA2R1	PKHD1L1	DNAJC10	TCF24	BTBD11	CCDC103	ZBED2	MLIP-IT1	PDE10A
CST6	LYN	DMRT3	CASC1	YTHDC2	TSHZ2	KCNK2	LOC100507388	CALML3	RP1-68D18.2	PDE8B
BBOX1	HAS2	DLG2	NAV2	RPS24	SKI	SYNDIG1	VPS16	OTOS	HMGB1P29	PRDM11
ZC2HC1A	N4BP2L1	MRPS6	MBD2	EML6	SRPX	C2orf40	MGC16025	C13orf45	HMCN2	SASH1
DOCK11	PRKCD	SLC5A3	IPO11	ANKRD12	ZNF850	TCEAL2	DIO1	FOXE1	KRT7	SIVA1
HSD17B6	ADAM12	ZNF750	C4orf46	MAP4K5	SSX1	FOXQ1	Hs.661346	FREM3	SLC15A2	SOX9
LMO3	HSDL2	CLDN8	PTPN4	SAMD13	ZNF326	DIRAS3	FOXE1	KLK12	TG	SYN2
ALCAM	KPNA6	CYR61	ANKRD28	ZC3H7A	SIKE1	SHISA2	TNFRSF11B	ZACN	RP11-552E4.3	TPO
LIX1	SFRP1	ANO5	RPS6KA6	FANK1	BIVM	BMP2	CEP19	CTD-2008L17.2	TPMT	TSH
PAK3	PIWIL1	CST6	SLC12A8	FZD5	HAS2	SCARA5	RMST	DIO2	KCNK17	TSHR
GLT8D2	SLFN13	CRYGN	ZNF148	COL23A1	CNTN6	LRP8	CBWD6	AC003051.1	RANBP3L	VAV3
GPX8	SUCLG2	NAV2	SLC5A3	TWSG1	SLITRK4	NPY1R	HHEX	RP3-340B19.3	RASGEF1C	VEGFA
PKIA	RPUSD3	SERTM1	SLC35B3	HRASLS	ALYREF	CDH16	PAX8	SFTA3	RP13-77O11.8	DIO2
MT1G	MTUS1	SLC25A15		PLOD2	SUSD5	NOV	Hs.632037	AP001422.3	PAX8	DIO3
SYT14	SOAT1	INPP5J		RSRC1	BRCC3	LIPI	SNORD22	SLC26A4-AS1	AL354898.1	OATP1C1
EGR1	GNAL	APOLD1		UFL1	ADAM12	ZMAT4	Hs.633390	AMY1A	RP11-23B15.1	THRA
BMP2	OGFRL1	IFI44L		CMTR2	MIS18BP1	CORO6	INPP5J	SSX2	RP11-76I14.1	GATA3
OGN	HLA-B	MIOX		ATP10D	SFRP1	HSPA12A	Hs.129583	RP11-896J10.3	OTOS	SLC17A4
SMARCA1	NMT2	NALCN		SLC2A10	PIWIL1	KLRG2	FCGBP	RP11-793H13.3	SSX7	XKR4
CALD1	HLA-C	CCNL1		CD2AP	SUV39H2	DOCK11	Hs.496631	PTCSC3	PPAP2B	ID4
CD36	SIGLEC11	WSCD2		CXADR	PABPC5	PDGFD	EDDM3B	RP11-519G16.5	RNF144B	NCOR1
PRRX1	KCNK1	AGTR1		SS18	GDF10	ID1	CLIC3	TCF24	GOLGA8M	SOX2-OT
CLIC6	GRP	PCOLCE2		DMKN	LRRN3	LRRC15	TFB1M	RP11-430N14.4	STPG2-AS1	NFIA
SLC25A15	MANSC1	PARP8		FAM83H	PRDM11	FARP1	PPY2		GFRA4	PRKX
IQCH	NIPAL3	PAK3		LRRC34	ZNF738	FAM81B	KIR2DS4		GPC5-AS1	SLC25A37
FAM208B	NAAA	BTBD11		PRDM5	GRP	TEPP	OTOS		RP11-279O17.1	USP3
ANOS1	E2F8	KCNK2		ARMT1	GXYLT1	RAG2	NPHS2		CWH43	SNX29
C11orf74	HIST1H2AG	GNAS		TNFAIP8	NES	SGCD	SLC25A29		TSHR	ACMSD
ARG2	HIST1H2AH	SYNDIG1		LRRC1	E2F8	CYP24A1	KLF8		PHGR1	SULF1
PHF20L1	HIST1H2AI	C2orf40		KCTD3	HIST1H2AG	DDX43	SGK223		DUOX2	DIO3OS
BBOF1	HIST1H2AL	ZBED2		KANSL1L	HIST1H2AH	ZMAT1	ID4		ULBP2	BCAS3
CREB3L2	HIST1H2AM	TCEAL2		HECW2	HIST1H2AI	CHD2	KRT7		SLC26A7	PSORS1C1
FOXP2	KANK4	EFCAB13		ZNF107	HIST1H2AK	FAM155B	PDE8B		DUOXA1	HES1
MT1H	TOB2	SLC12A8		SMC5	HIST1H2AL	COLEC11	LTA		SCNN1B	NSF
BCCIP	ZNF160	FOXQ1		ZNF268	HIST1H2AM	ACSS3	TAS2R1		PI15	IGF2BP2
TRIM2	ITGA6	IYD		STT3A	PBRM1	MARCH1	LRP2		CALML3	MIR365A
TWF1	IL1R1	CALCA		FBLN7	KANK4	ANKRD20A1	HTN1		LINC00426	MC4R
SMOC2	FA2H	DIRAS3		GOLGA8F	ZNF99	ANKRD20A2	GABRD		WASIR2	TM4SF4
RBBP6	RNFT1	EPHA5		GOLGA8G	ADAMTS3	ANKRD20A3	ZBED2		RCBTB1	ADCy9
EFCAB13	BTN3A2	FGG		CCNY	NID2	ANKRD20A4	Hs.722057		RP11-291B21.2	FNBP4
NRG1	COL15A1	NTRK2		DUOXA2	NTS	TMEM132B	ST6GAL2		ST6GAL2	SPATA13
INTU	ZBTB47	SHISA2		EXOC5	CEP55	USP54	DIO2		PPP1R14C	NEK6
MT1X	CA10	BICDL1		ODF2L	DCBLD2	ID3	Hs.203594		DEFB131	CADM1
PTTG1	RASSF4	BMP2		THOC2	WDR76	OCA2	GNGT2		CD44	CA8
EIF3F	THRB	SCARA5		NEMF	UNC5C	NUAK2	Hs.744452		RP11-403P13.1	PTEN
TCEAL2	UGCG	LRP8		SLC30A4	CHEK1	FBXO7	Hs.551898		RP1-158P9.1	loc728012
ANTXR1	PAIP2B	NPY1R		SLC30A7	LSM14B	EFHC2	MBOAT4		RTN4RL2	SLC25A52
NCAM1	AHCYL1	CDH16		MITD1	LMNB1	CDR2	CLDN3		RP11-291C6.1	C9orf92
P2RY14	WDR76	NOV		ZNF217	SHC4	STK32A	DNMT3L		RP11-896J10.3	CNTN5
CDC42BPA	EIF4G1	LIPI		FER	HIP1	CCDC50	FOXM1		SFTA3
INPP5J	CLMN	ZMAT4		ERGIC2	TUSC3	HBP1	LOC646736		RP11-296E23.2
ID3	HLA-DPA1	CORO6		ZNF594	ZNF367	C11orf74	NACA2		AP001422.3
KCNT2	LSM14B	HSPA12A		ZNF823	KIAA1524	UTRN	DUOX2		AC133785.1
ATOH8	LMNB1	IGFBPL1		ORAI2	CENPL	MRPL32	MGAT4C		AC013448.1
ANXA9	RET	LIX1		ZNF800	TMF1	HSPBAP1	TP53TG3B		RP11-221N13.4
CXorf57	FBP1	CLIC3		ESF1	GPAM	HK1	IPCEF1		C10orf129
ZNF493	ADAMTSL3	KLRG2		NIPBL	RLN2	STC1	KIAA1456		RP11-1396O13.22
ITGB3	CLN8	ZFAND5		ATMIN	CYP27C1	CXorf57	COL23A1		RP11-79C6.1
OCA2	TUSC3	DOCK11		VEZT	MEX3D	CEP95	POLE		RP11-347H15.5
JUN	NPEPPS	PDE11A		RBM12B	PCDH7	TMEM39A	Hs.731761		FAM90A27P
JMJD1C	ZNF367	IQCH		ATRX	CBX3	WDFY3	CRABP1		RPS24P14
ID1	WNK1	PDGFD		PLS3	SSBP2	SLIT3	KRTAP4-6		SSX8
ZNF84	EI24	ID1		ZNF569	WDHD1	FCHO2	C10orf95		ARHGAP22
WDR19	GAREM1	LRRC15		METTL14	DSN1	TSC22D1	CYS1		PTH
GJA1	SLC6A6	EPB41L5		LYRM2	TMTC3	ZNF791	HTN3		NKX2-1
SLC39A10	CENPL	FARP1		ZNF430	GATA3	LCN10	SHISA2		RPL22P19
ADGRG1	CYP27C1	LONRF1		KIAA0232	IGSF1	ZNF24	EPCAM		TNP1
ZNF277	PCDH7	SELENOP		DPY19L4	FAM161A	IFIT5	Hs.231852		RP11-90C4.3
C1QTNF7	RAB40B	FAM81B		PDIK1L	CA5BP1	NPY5R	PKHD1L1		PDE8B
ZNF644	MTMR12	TEPP		PTPN2	DSC2	BRAF	Hs.444290		SSX3
PCMTD1	TAP1	S100A13		TMEM231	SPARC	ZNF185	WDR72		TEKT4
ZBTB20	EHMT1	RAG2		TUBD1	RBBP4	HHIPL2	Hs.48945		RP13-259N13.2
GPBP1	C1orf115	PTPN4		ESRRG	MCM10	FAM200B	Hs.705992		RP11-94H18.1
EBF3	ADAT1	SMIM4		FHDC1	MYH10	DZANK1	Hs.710797		ESYT3
ADD3	BTNL9	SGCD		THAP1	PRSS35	PPA1	TDRD9		AC022431.2
MAP2	ARL15	CYP24A1		TOPORS	FKBP14	CRTAC1	AKAP6		LIPG
SLC25A29	C12orf75	LIN7A		PODXL	APLNR	DISP1	CGB7		AC006227.1
ZNF585A	RFWD3	DDX43		KTN1	DCAF12L2	DIRAS2	HCG4		RP3-340B19.3
RERGL	IKBKB	PLA2G7		TRMT10A	ULBP2	ZNF10	TCERG1L		CEACAM5
HLTF	PLEKHG1	ZMAT1		ZNF658	PPP1R3B	CEP120	MPPED2		RPS23P6
ZNF287	SMIM14	CLEC7A		ACOX2	CCDC127	MORF4L2	SORD		RP11-90C4.1
S100A13	DCAF16	CHD2		TRIM61	RHNO1	CCNH	FFAR3		KIAA1456
AAK1	RBBP4	ZCCHC7		ZNF140	CDC6	IGSF22	ERN2		RP11-62G11.1
ZFPM2	YPEL2	MMRN1		DUSP6	UNC5D	DRC3	IGFBPL1		GCM2
DNTTIP2	ARSB	TSHR		EPS8	IPO9	CCDC191	NEUROG2		AMY1A
EDNRB	PECAM1	FAM155B		RBM41	NBPF9	CISH	C6orf164		RP11-94L15.2
FZD3	PRSS35	COLEC11		TTC8	NBPF1	HEBP1	GABRA6		PLEKHD1
NAP1L5	FAM105A	ACSS3		FAM84B	NBPF10	WAC	C8orf17		HNRNPA3P7
IFI44	ARPIN	MARCH1		ARL13B	NBPF14	HSD17B4	IFNAR1		CEACAM7
TMEM139	RAPGEF5	SERPINB6		CCDC58	NBPF26	LURAP1	Hs.709790		DUOXA2
SELENOP	ANXA11	JUN		KPNA5	CLCC1	NUP88	ECT2		KRT27
PSIP1	APLNR	GABRB3		ASF1A	ZNF93	KCNK15	ID3		GDF10
HNRNPH1	ZBED1	TMEM178B		THUMPD1	KNL1	NPM2	RHOXF2		C1orf87
HTR2B	ATXN1	MBD2		ETAA1	EPOR	ZNF383	HIRA		PRSS29P
THSD7A	RNF125	ANKRD20A1		C21orf91	CASP2	RBBP9	ACBD7		RP11-744J10.3
ZBED8	ILF3	ANKRD20A2		EIF4E	SOX7	MON2	OR10S1		RP11-1105O14.1
ZBED5	ULBP2	ANKRD20A3		SNX13	SGO2	COX7C	SORBS2		DUOX1
FOS	UBE2V2	ANKRD20A4		RIOK2	IFT80	POU2F3	SMR3B		SCNN1G
HKDC1	RNF149	SLC26A7		MTIF2	TPR	GPR4	MT1F		RP11-456O19.4
ZNF711	CDC6	UPF3A		AGL	FBXO5	C18orf32	NPNT		RP11-543H23.2
ZNF146	UNC5D	ZNF148		PPIL4	GINS3	RPL17	AFAP1L2		LPCAT2
CDH16	SFTPB	RPS6KA6		GLT8D1	SLC10A4	RPL17-C18orf32	Hs.708526		RN7SL251P
HGF	ZNF704	ZNF226		SPRTN	GNB4	ZNF880	PLEKHH1		KLK12
ZNF638	MEGF8	KMT2A		ADAM10	FAM171B	SHOC2	C17orf76-AS1		CTB-178M22.1
SPEN	SEL1L3	TMEM132B		METTL25	FANCM	FGFR1OP	LMO3		RP11-469H8.6
ZBED9	KNL1	MALAT1		COMMD8	SERPINE2	EIF2B2	CSGALNACT1		AC073464.7
LRCH2	USP31	SLC35B3		BBS4	RAD51AP1	FGD6	STATH		RP11-665G4.1
RICTOR	B3GNT7	HSD17B14		MAP4K3	NPM3	OPA1	PBX4		AC096669.1
SMIM4	C6orf106	EPC1		PLEK2	PBX2	GPR132	Hs.495112		ERO1LB
GABBR2	SLC25A43	ASXL1		SLX4IP	MCAM	SLC5A5	SDSL		RP11-513G11.4
ZNF280D	CUL4A	USP54		ZNF180	MIR6756	XPC	GPX6		RP11-958J22.2
RAP1GAP	MMRN2	ID3		METTL4	MCM6	CCNC	TRIB1		LINC00626
MSANTD3-TMEFF1	MAPK1IP1L	CFAP70		BTBD1	ZNF883	UBA6	LCN12		RP11-175K6.1
TMEFF1	PRKAG2	MIR6132		ZNF14	RAP2C	KLHL9	Hs.128619		CTD-2514K5.2
PCNX4	EMP2	ST7		KLF3	SMARCE1	IDO2	ZNF714		RP11-1022B3.1
LIMCH1	SOX7	MAATS1		ZNF230	RASSF8	TXNDC17	FCGR2A		RP11-332E3.2
IP6K3	PCDHB5	OCA2		SLC10A7	ARHGEF19	ZMYND8	C2orf15		RP4-641G12.3
NUPR1	PTPRF	B3GNT9		ZNF417	SCLT1	ZNF582	MUC21		RP11-1064E11.1
MATR3	DSTYK	RPL15		RAD17	CENPK	ZNF248	SDC2		LL22NC03-121E8.4
NUCKS1	GLS	ATP6V1D		ZNF112	GEN1	FCRL4	PHF21B		RASEF
PAPSS2	LSR	RBMS3		FMR1	TNPO1	ATG14	Hs.389855		TPO
ZNF300	CHIC2	CIART		HOMER1	B4GALT6	NSMCE1	OR4K1		TNFRSF18
CNN3	WIPF1	AFAP1L2		TXNDC9	HS2ST1	SYF2	Hs.314518		CASR
GRIP1	SLC10A4	SNRPN		TMEM263	ZNF260	TTC23L	KIF22		ZNF33BP1
TEPP	DNPH1	NUAK2		LRIF1	RDH10	RBM19	SULT1C2		RP11-97O12.2
FAM81B	FAM174A	CISD3		MARCH5	POSTN	LARP7	CDH1		RP11-365F18.5
NEB	EPS8L2	ARHGEF12		ARRDC3	ARHGAP11A	CFAP43	ECI1		PABPN1L
ZFHX3	GID4	WDR41		WEE1	DEPDC1	CD40LG	UTF1		RP11-7O14.1
EPHA5	SERPINE2	IPO11		IFT74	KDELC2	AK8	Hs.664073		GFRA2
ZNF185	BAX	NF1		KCNE4	ZNF22	SRP14	IL12RB2		SSX1
N4BP2L2	RAD51AP1	FBXO7		ATG4C	CASP6	ADGRL2	RGL3		RP11-462G12.2
NME7	TMOD3	EFHC2		ZNF782	TGIF2	ZNF460	KRTAP3-2		RP11-519G16.5
TMED5	NPM3	SNX2		NANP	LPAR4	TSG101	DHX34		LINGO4
CEP63	BMP2K	CCDC102B		ARHGAP12	RCOR1	BBS9	Hs.592777		RNU6-681P
LIPI	BTN3A3	PTK2		VLDLR	FBXO11	OR5H1	RAP1GAP		FAM181A-AS1
RAB2A	PBX2	CDR2		SOWAHC	NBPF11	TIGD6	FAM167A		ULBP3
ANKRD50	PPM1K	STK32A		DEK	NBPF15		PRTG		RP4-681L3.2
CXCL9	MCAM	PUS10		LRBA	NBPF19		Hs.729700		FOXN1
GABRB3	FH	TFRC		ZNF480	CCNB1		KCNJ15		LCN1P1
WDR89	SCGN	MIA3		ZNF91	F2RL2		ALDH3B1		B4GALT1
TCF4	DHTKD1	CCDC50		METTL18	CNTLN		ESAM		MBIP
BEX5	NFIX	SMAD9		CTNNAL1	TCAF1		ZMAT4		C13orf45
SLC39A6	PFKP	SDC2		WDR11	MNS1		ZNF614		CTD-2516F10.4
MT1HL1	CDKN2C	SDCCAG8		TMED1	IFT22		VEGFC		RP11-264E20.1
NAP1L3	ADCK2	HBP1		ZNF605	ZGRF1		FNDC1		RP11-259K15.2
ZNF195	RNF41	C11orf74		DNAJC15	ZC3HAV1L		IPW		LINC00051
LINGO2	FAM149A	UTRN		CHM	DHFR		PPP1R14C		GOLGA8B
EYA2	TUSC1	EML5		PLEKHH2	ATAD2		Hs.733796		ZP1
KIAA1109	TGOLN2	ZC3H14		RDX	WNT5A		KCNQ1		AC144833.1
KLRG2	CASP4	COX20		FAM208A	2011-09-01		TXNL1		RN7SL606P
CUX2	ARHGEF19	CDC27		TWISTNB	TEAD1		Hs.603778		AC005077.14
APOLD1	AGPAT3	C4orf46		CAMSAP2	ESCO2		C2orf40		RPS26P49
FOSB	RALGAPA2	ID4		ZNF518A	AGPAT5		PIK3R2		FGFBP1
LOX	CACUL1	MRPL32		CEBPZ	APELA		MTG1		RP11-800A3.2
ZNF451	CIAO1	HSPBAP1		PLPP6	PLK4		MLLT1		RP11-287J9.1
MGA	EFCAB14	CTTN		HDAC1	CXCL12		APOBEC3B		LRRN3
FAT4	MREG	MPZL2		RB1CC1	CENPN		GLCCI1		CTD-2542L18.1
WWC2	RDH10	UACA		NT5C2	SULT1C4		MUC15		NPNT
SMAD6	KCNK17	AKAP9		POT1	MND1		KLRG2		FREM3
TRDMT1	TP53INP1	MXI1		ZNRF3	RFX3		Hs.472056		RBM43P1
MT1E	DEPDC1	HK1		ZSCAN16	C3orf67		Hs.663087		DAPK2
SMC4	G3BP1	ANKRD28		PPIP5K2	CCDC15		SUCNR1		AC097468.4
HSD17B4	DGCR2	STC1		SUMO1	SKA1		LRP8		CCL25
ROCK1	HAUS5	ARG2		ZNF45	CASK		MIR31HG		CTSB
GPRASP1	LPAR4	CXorf57		ZZZ3	TNFAIP8L1		SALL1		WHAMMP2
CD96	MPRIP	CEP95		CDKN2AIP	PXDN		ID1		KB-1592A4.14
MIOX	TAF15	MBNL2		LYAR	SPATS2		Hs.649237		RP11-759L5.2
SFRP4	TMEM223	GCC2		EMC2	CASC10		PTH		BPI
NF1	MGAT4B	PMPCB		AASS	TPM4		DUOX1		RP11-18O15.1
NPY1R	RCOR1	CASC1		MOB1B	SAC3D1		C11orf40		SLFN11
ITGBL1	AMACR	BMP7		CD93	MALSU1		SPATA31A7		RP11-902B17.1
PCLO	F2RL2	TSGA10		LCLAT1	PLAG1		CTSB		FAM105A
FBXL2	GGNBP2			MTR	COQ2		EPGN		CTD-3116E22.6
ZNF292	ZNF814			KDR	FBXL13		EIF3CL		SELE
PGGT1B	FBXO45			FRG1	USP1		Hs.558531		KLHL14
GCFC2	SDHA			TRIM33	SMC2		CPQ		RORC
CEP120	ABHD2			PPP4R3A	RFC2		FGF8		RP11-129B22.2
AOX1	IL10RB			AASDH	ADAMTS18		FKBP2		GOLGA8A
TRPM7	RNF166			ZNF273	SKIDA1		Hs.634819		PIWIL1
SP3	RAP1GAP2			KHDRBS2	ZNF551		ENPP1		CLIC3
CXXC4	TXNL4A			ZFP91	PCDHB2		PPAP2B		MDS2
SAT1	IKZF4			DDX20	RHOJ		MT1G		DIO2
FMO2	ACER3			C7orf31	CPXM1		FZD1		SLC43A3
FLRT2	ALG2			RIPK2	ADAT2		Hs.521782		RN7SL642P
EIF3E	DIAPH2			NAA35	PCDHB13		HBD		IYD
SDCCAG8	DERL1			ZNF302	RALA		MRPS6		RNU2-68P
MICU3	ATP11B			ABCA3	TIA1		FAM189A2		LL22NC03-121E8.3
TATDN1	RBM4			NSRP1	SPAST		DEPTOR		IRS1
IFIT1	SOD2			SMARCA5	MAD2L1		NTRK2		RP11-114N19.3
IGDCC4	DCAF7			TMEM135	ST6GALNAC3		MBIP		RP11-238K6.1
TENM3	LPIN1			WBP4	PIEZO2		LBX2-AS1		KB-1471A8.1
VMP1	TM7SF3			MIS12	ETV1		CELA2A		RP11-389C8.2
NQO1	GGA1			ACSF2	STIL		TPTE2		PTCSC3
SLC16A9	DENND2C			PKN2	MAGOH		CDH16		RP11-1129I3.1
MT2A	TAF8			EPM2AIP1	RFC5		TREX2		SNX29P1
COL9A3	HNRNPUL2			TRAPPC11	BRCA2		GUCY2F		RP1-16A9.1
ZNF432	HNRNPUL2-BSCL2			KIAA1324L	IGF2BP3		Hs.608057		RP11-117F22.1
ZNF791	SLC23A2			PUS7	PLAGL1		GRAMD2		RP11-1084J3.1
CLK1	EPPK1			MIR1304	NASP		Hs.659136		ISM1
RASA1	C19orf66			TAF1D	MYO3A		SLCO1B7		LINC00272
ESR1	IFI30			TRIM23	PRRG3		LPCAT2		RN7SL88P
FAP	2011-09-01			DHX29	NMU		METTL7A		TPD52L3
ZNF627	STX3			CEP162	APAF1		GPX3		OR51H1P
DOCK3	WDR37				UBXN7		ZNF428		AC015871.1
EIF2A	GPR155				PABPC4L		SLC1A1		OR56A3
PAPD4	CASP7				KCTD15		SLC20A2		GOLGA8DP
HLF	PLIN3				C16orf87		C7orf50		OR11L1
RAB30	MAP2K3				ZKSCAN1		CRYGN		IGLV3-10
ANKMY2	GNB5				SESN3		MYO1D		IGLV4-3
TRPS1	APELA				CEP57L1		RGS16		TRAV26-1
ZFP82	PLK4				FGF10		Hs.660356		SNORA48
NFIA	DAZAP2				BFSP1		GAL3ST3		RNU2-23P
USP25	NFATC3				FZD8		SLC4A1		RNU4-72P
DMTF1	USP28				MIR4683		EDN3		AC007282.6
SCN4B	TSPAN3				FAM117B		LOC100507303		RP11-771D21.2
MIER3	C2CD2				LLGL1		Hs.608553		SNX18P26
U2SURP	NCOA3				CNTNAP3B		CALCA		OR5P4P
MARCH7	PSMG4				H2AFV		RNF157-AS1		RP1-41P2.7
RPGRIP1L	PDHA1				SRSF12		Hs.734791		RP1-232N11.2
YES1	CXCL12				DDX52		Hs.656221		OR51A10P
RNF165	C5orf30				NAP1L1		OR2B11		AP003774.5
RARB	SAP30L				ZBTB34		MXRA7		AC010983.1
ATP6V0E1	PARP12				ERI1		Hs.652563		RPL31P41
GOLGA4	PPTC7				KIF18A		TMEM183B		RN7SL187P
CA4	TSPAN2				PARPBP		GLIS3		CTD-2194L12.2
ARHGAP42	COA1				BPHL		Hs.624309		RP11-340A13.1
DLG1	CENPN				RCN2		SLC12A8		RP11-440I14.4
ZNF615	NUDCD2				SMAGP		Hs.436900		RP11-707F2.1
EBF1	NUDT19				TSPAN18		FGFRL1		RN7SKP242
SLIT2	SULT1C4				BARD1		ASAH1		NRG1-IT3
GPC3	SMIM3				SLC25A21		TCTN1		IGKV2-26
ANP32E	C3orf67				KCTD12		Hs.734968		RP11-114M5.3
TMEM178B	LRRC8E				ZNF681		Hs.435027		CTD-3051D23.3
OSBPL9	REPS2				FUT10		LOC93463		RP11-1078H9.6
ZNF462	MAVS						CITED2		RP11-24D15.1
MXRA5	RABEP2						Hs.364739		RP11-189E14.5
TRIQK	KLF3						MFSD3		RP11-293E1.2
ITPR2	PXDN						SMG7-AS1		RP11-398J5.1
LIN7A	SPATS2						EGR2		RP11-618K16.4
EXOC1	THADA						IGFN1		FKSG63
DLG5	CEP76						ZNF429		RP11-407E23.1
NIFK	SLC35F2						ENPP5		Y_RNA
CHRDL1	TAP2						CMTM4		CTF2P
ASXL3	YIPF4						KLHL14		AC092933.4
ZNF285	ABHD14A						UST		snoU13
PTBP2	PCDHB14						SCUBE3		Y_RNA
CD69	TPM4						SIAE		RP11-746M1.8
TRMT11	SAC3D1						Hs.571764		CTD-2008L17.2
TPBG	UBE3C						NTSR1		FCGBP
ZNF540	SRD5A1						Hs.570528		Z73979.1
CYP24A1	TMEM70						PLVAP		AC011523.2
STMN3	CCDC125						TMEM245		RP13-870H17.3
ZNF449	LYPLA1						PCED1A		RASAL1
KMT2A	P2RX4						SLC4A11		AC108039.1
ABCA8	MICALL1						Hs.653990		DSCAM-AS1
QSER1	NUDT7						ATP1A1		TAB3P1
HECTD4	LAMA5						SELENBP1		MRPL42P2
RBM12	RFC2						SLC22A17		RP11-23E10.3
MMP28	DUSP28						ATP13A3		IDO2
CNTN3	CCDC85B						ARG2		ATP1B1
ADIRF	PCDHB15						CHMP4C		AC003051.1
FAM186A	EPDR1						KIT		SYNJ2-IT1
WDR17	ADAMTS18						PLA2G7		AC133965.1
CTTNBP2	NXPE3						WSCD2		RP11-462G12.1
ORC4	STXBP5						TMC4		RN7SL92P
HNRNPU	LYSMD2						SNRK-AS1		RP11-673E11.2
DYNC2H1	NFATC2IP						PRR15L		RP11-487I5.4
RIT1	ZNF551						PRKAA1		RP11-370F5.4
CETN2	RNF24						ZNF646		CD8B
NOP58	PCDHB2						HAUS7		TRAV21
C8orf88	RIN2						IQCA1		EPB41L4B
STX11	AVL9						INTS10		SLC20A2
DAAM1	METTL16						PGA5		AC002511.2
SMYD3	ACYP2						CPVL		KRT83
DDX43	DUSP23						C3orf52		NID2
KNSTRN	PPP3CC						Hs.375067		CYBRD1
CRNKL1	CIB1						SMAD9		KRT86
ZNF518B	TGFBR3						LOC100134361		RAPGEF5
DDX25	EPN3						ZNF772		AC019171.4
PBX3	ORAI3						OCLN		SCGB3A1
GPR183	EEF2K						KLHL1		NAV2-AS5
ZC3H15	STK16						Hs.569458		RP5-943J3.1
CHD6	MGAT2						TMEM243		RPS3AP35
ABCA6	VCPKMT						AFF1		AC096669.3
TBCK	SUN1						STX5		MAMDC2-AS1
RANBP6	JADE2						IRS1		RP11-541F9.2
ZNF248	SEPHS2						CRYBG3		CITED2
ANKRD20A8P	RALA						C5orf38		IL12RB2
SPG11	KLHL42						Hs.710901		KCNJ15
GCC2	CCHCR1						Hs.676013		CHRNB1
PRDM2	BLOC1S4						SMOC2		PAPOLG
LATS2	SFXN3						VSIG2		RP11-395N3.1
BCAS2	MAD2L1						GADD45GIP1		TSGA10IP
SKIV2L2	GOSR2						PLOD2		GPX3
LAMA1	SIDT2						MESDC2		WI2-1959D15.1
CDC5L	ASB1						PDE1A		RP11-583F2.2
PPP1R9A	STIL						RBM47		RP11-358H9.1
ORC3	MAGOH						CCDC33		RP13-492C18.2
AKAP9	CD40						HOMER1		AC011513.4
MSH3	ALG1						AP1S3		KCNAB1
DPT	BRCA2						KRT35		PRKCD
NUP160	SLC35E1						GPR56		C16orf46
RPF2	RTKN2						HSD17B4		RP11-104H15.7
ADGRV1	ABHD17B						FAM105A		RP11-932O9.9
PIK3R4	ARHGAP27						GPR88		RP6-99M1.2
LRP6	TUBE1						DIO3OS		TMEM236
GXYLT2	KPNA4						WDR17		FAM189A2
DOCK5	QTRT2						VEGFA		RP11-789C17.3
GPRASP2	CCM2L						PCP4		SFTPB
FRS2	FBXL15						SMG9		HCRTR1
WDR86	NMU						Hs.697073		FGF11
ZNF43	PHACTR4						DUOXA2		CASC1
ZNF729	VPS53						Hs.559248		ARHGAP24
SLC7A2	HLA-A						ISM1		AC022431.3
ZMYM2	BAD						ABCA13		RP4-782L23.2
ALG11	DHRS4						WFDC2		RP11-872D17.8
UTP14C	DHRS4L2						Hs.731407		LINC00283
PREPL	UHMK1						HSFX1		ANAPC1P1
DDX50	TEP1						MATN2		RP11-430N14.4
CYS1	TUBGCP3						DUSP9		RP11-555G19.1
WDR43	C15orf61						COL9A3		CALCA
FAM46A	UNK						RAB17		FAM115D
TSHZ3	RAB7A						TBX3		RP11-429A20.3
SPAG9	C2orf88						BMP8A		CLDN9
SLC14A1	RASIP1						PIGH		ZBED2
CEP350	ZNF440						ATF5		C16orf89
BAZ1A	C16orf87						Hs.662227		MIR221
MON2	ZKSCAN1						LOC100129069		RAPGEF3
CYYR1	SLC35A2						KRTAP9-3		ULK4P1
STAG1	SYNGR2						Hs.601168		TMPRSS12
BTAF1	RAD1						TPST2		PSMB11
SCN3A	ATXN3						Hs.727468		MBD3L3
TOMM20	MRPS12						HSPB11		YBX1P8
TMEM47	MKNK2						Hs.707232		AC079776.3
FAM155B	SAXO2						NDUFB2		RP11-963H4.5
C4orf47	FGF10						ABHD17C		IL12A
LTV1	FKRP						SLC35G3		RP3-343K2.4
FILIP1L	SHMT1						Hs.657400		SYNE4
MAML2	FAM117B						CSNK2A3		RP11-439K3.3
BHMT2	SLC41A1						TMPRSS13		RP11-87E22.2
KIDINS220	SSH1						Hs.632960		ULBP1
PGAP1	PWWP2B						KNSTRN		MIOX
CPSF6	FAM118A						Hs.740613		SNORA62
GNAI1	CNTNAP3						DYX1C1		PRKCH
LRRC49	SLMAP						IFT74		TRPC6
ARL4D	PPP6C						Hs.660657		FAM49A
ZEB1	GPX1						SLC10A5		ABO
SERPINB6	DDX52						SCPEP1		TRIM60P17
DNAJC13	PRPH2						PARM1		RP11-335O13.8
WASF3	MSL1						KRT71		RP1-68D18.3
RAB3GAP2	ENSA						MCF2L-AS1		CPE
MAP3K7	PPP3CB						TTTY13		CPQ
APH1B	CLP1						CYBRD1		AC005237.4
BCL2L11	TMBIM6						TMEM30B		RP11-439L8.4
ITGB3BP	IL18R1						TBX22		XXbac-BPG248L24.13
C11orf1	CNPY3						BROX		RP11-230G5.2
ATP11C	OXGR1						GCSH		PFN1P8
ABCA1	RHOF						AMY2B		RP11-2H8.3
AKT3	MYDGF						Hs.598247		CEA
THOC1	PACSIN2						GSTT1		SOX17
ATP7A	SYMPK						Hs.714856		CTC-504A5.1
ATXN7	IDH2						RCBTB2		RP11-44F14.1
RGPD3	LAMP1						RFPL1		RP11-413C10.4
RGPD4	ARHGAP32						MED22		HNRNPA1P46
RGPD6	ARPC5L						CIRBP		RMST
RGPD8	ZNF587B						NID2		VSTM4
RUNX1T1	SNX12						OR10H2		MARC1
THAP12	POGK						Hs.134215		RP4-668G5.1
TMEM165	ZNF777						BEX4		ANGPTL1
ZC3H13	PARPBP						Hs.15422		PPIAP10
GULP1	BPHL						SDF2L1		AC087269.1
AJUBA	SMCR8						BMP2		CLDN23
SEMA6D	ARPC1B						SLC3A2		BANK1
SGCE	POLR3E						TBC1D17		STXBP6
ISG20	BEST4						SLC9A4		RP11-329E24.6
WBP11	PTBP3						EMC10		ILDR1
DDX1	SDK1						Hs.656287		AC102948.2
IFIT5	KIAA0100						Hs.143134		LHFPL2
TP53BP2	IDH3A						TFEC		CCL28
STK33	CDK2AP2						MROH9		RP11-321G12.1
PHF6	TNPO3						TBX4		WBSCR28
ARL3	ICMT						LMX1A		SPDYE4
MAP3K13	CLDN16						TRIM34		RGL3
ENOX2	RAC1						MAL2		GRAMD4
ABI2	PPP1R3D						MBD6		RP11-362F19.2
SF3B1	TSPAN18						TSTD1		ST6GAL2-IT1
ZDHHC17	TSPAN15						RNF144B		AC004466.1
CBLB	SELENOS						BMF		AC009299.2
ICE1	DUSP22						Hs.740757		RP11-114N19.2
KLHL28	CACNA2D2						Hs.655425		RNU2-11P
PDE11A	UGGT1						KRTAP20-2		OR7E102P
ZNF610	KCTD20						Hs.662110		RP11-748L13.6
BTBD7	PPCDC						KRT8		RP6-99M1.3
CORO6	ZNF747						Hs.713005		KANK4
JAG1	KCTD12						F2RL3		RGPD1
ANKHD1	AFG3L2						Hs.667495		RFX8
ANKHD1-EIF4EBP3	FAM221A						MYCNOS		ANXA2R
SELENBP1	HDAC4						ARMC5		TSPEAR
HBP1	ELMSAN1						FSIP2		CLDN3
MIA3	TADA2B						Hs.632997		RP11-440I14.2
RNF219	FUT10						MTCH1		FAM5C
STOX2							NT5C2		FRMD4B
HLA-DQA1							TMBIM6		VN1R85P
MSH6							SLC5A3		COX5BP2
RAG2							Hs.713020		DENND2C
ANKRD6							FA2H		RP13-631K18.3
ABCA9							Hs.680359		RP11-399E6.4
TCTE3							HK1		RP11-411K7.1
PAK1							DPPA3		RP11-431K24.3
THSD7B							MT4		TLR2
PUM2							Hs.587278		FANK1
HAUS1							LOC100507520		ACER1
BEX3							Hs.659921		RP11-96D1.9
BACH1							NUP93		RP11-716H6.1
FRYL							FAM200A		SH3KBP1
CCNG1							CLIC6		AC092535.3
TSPAN5							ATP6V1C2		C5orf30
MSANTD2							PDIA4		RP11-749H17.1
TCEANC							MMP20		BMX
SRSF11							IQSEC2		RP11-7K24.3
2002-09-01							CLDN4		MUC15
ERMAP							HSP90B1		RP11-678G15.1
C18orf32							ZNF620		AP001065.2
RPL17							CERS4		HLA-DOB
RPL17-C18orf32							MAMDC4		CSGALNACT1
ANAPC7							CST4		MAGEA8
CRIM1							DMRTA1		DMRTB1
PLCE1							MYO10		AE000661.50
FMOD							Hs.687887		CTD-2227E11.1
C17orf80							SNHG5		AC007000.11
MAPK8							HSD17B6		ID4
ZNF136							SMR3A		HIRA
GALNT10							DDIT3		RP11-303E16.8
NUAK2							PDZD3		RP11-632K20.6
ARMCX4							QRICH2		RP11-431M7.3
DOCK1							SNRPN		TDGF1P7
ARID2							MYLIP		RP1-91J24.1
VRK1							Hs.736246		AC021016.8
EML4							Hs.665624		LINC00310
CLEC2B							CA4		TTYH2
NSA2							PTPRM		AC073283.7
IGSF6							FOXL2		NKX2-1-AS1
TRA2A							PDLIM1		PPP1R1B
TVP23C							CAAP1		PIK3R6
NPM1							MT1E		FLT4
NUDT3							Hs.661713		MYBPC2
DHX30							CPSF4		RPS14P4
ARHGAP28							RGS5		RP11-48D4.2
DDR2							HCAR3		RP11-1L9.1
COPB2							FAM3C		AC025811.3
LMBRD2							MT1H		FMNL1
SLC35E2							TMEM171		RP11-366L20.2
SLC35E2B							Hs.648410		CTB-78F1.2
TFB2M							Hs.657240		RP11-304F15.6
TBK1							HIST1H4J		CYP4F32P
TARS							CD151		CYP4X1
WDR75							FAM13A		RP11-344B5.2
MNAT1							GALNT18		SCGN
DDX59							PPP1R13B		HNRNPA1P13
OPA1							ZNF114		EEF1A1P30
DYNC1I2							Hs.605805		RP4-569M23.2
FBLN2							ALDH1A1		AC092338.5
ST6GALNAC2							Hs.255993		AC022486.1
SPATA5							MIF		RP11-330M19.1
TRMT10C							ATF6B		RP13-143G15.3
PDIA5							Hs.664064		SRPX
NAE1							Hs.675921		ELK3
NOC3L							Hs.658362		RP11-56F10.3
DNM1L							Hs.648714		CERCAM
TIGD1							ZNF358		HIST1H1PS2
USP33							MROH1		KCNC3
CHD1							PRKX		AMY1C
NUP107							Hs.715202		RP11-521J24.1
VRK2							MINA		KCNQ5-IT1
PDS5B							Hs.735749		SNORA43
DAB1							PCNX		AC026167.1
OSBPL11							POU4F1		RP11-157E16.1
ZNF24							RILPL2		ATAD3C
HEATR5B							SPRED1		RP11-131L12.2
C6orf48							Hs.720470		OSTCP6
RPGR							GOLGA8G		OR2L5
CISH							SLC39A14		BCL2
CNTRL							Hs.718842		RP11-632K20.2
LPAR1							CADM1		CTC-493L21.1
BOC							DUSP14		CCDC63
TIPARP							ISY1		RP5-1092A11.5
LGR4							LOC100506748		AC004019.10
ZNF300P1							Hs.633993		SNX18P14
PRKY							HIST1H4F		CTD-2626G11.2
AADACP1							TSPAN1		SYTL1
FAR2P2							Hs.658261		RP11-245P10.6
FAR2P3							Hs.147340		SCXB
ANKRD20A11P							MIR181A2HG		TAS2R12
ANKRD20A9P							Hs.664434		CDSN
HCG4							ADORA3		RP1-90J20.7
FRG1BP							AKT1S1		RP11-510H23.1
TPTEP1							EBF4		RP11-79L9.2
ZNF806							SLC39A11		RP11-384C4.6
ANKRD20A5P							ARMCX2		GSTM1
PTTG3P							Hs.729487		SDPR
AURKAPS1							LOXL1-AS1		RP11-15B24.5
FRG1HP							ZG16B		DNTT
CASP12							TMEM123		RP11-307B6.3
RRN3P1							RINT1		RP11-727F15.13
							LONRF3		TMCO5B
							ACSF2		TFF3
							SLC25A15		RP11-547C5.1
							EBAG9		CPNE2
							CNTN6		TECTB
							Hs.656585		LINC00326
							RSBN1L-AS1		RP11-148O21.2
							LEPRE1		CTD-3094K11.1
							MFSD10		HTRA1
							NEBL-AS1		GLOD5
							Hs.561454		FRMPD2P1
							Hs.703727		AP006222.1
							LTBP2		AL035460.1
							IVD		RP11-3N2.1
							POLI		SNORA26
							TMEM125		RP11-256L11.3
							BTBD11		LINC00933
							LOC100505920		CST6
							AGPAT9		C12orf39
							MVB12A		MXRA5
							Hs.25447		RP11-131K5.1
							SWI5		MIR2117
							EDF1		RP11-118B18.1
							POLM		RNU6-853P
							AAK1		LINC00898
							ANXA3		RP11-687F6.4
							NPC2		LINC00311
							CLDN8		VEGFC
							Hs.688481		PHF11
							LOC100996381		CEACAM6
							LRP5L		FAM107A
							SYTL3		RP11-800A3.4
							LRP1B		NRG1
							NRARP		SLC12A8
							NPAS4		AC008154.4
							APMAP		LINC00942
							ZNF680		RP11-128D14.1
							OR11A1		SFTPA2
							D2HGDH		RP11-392E22.5
							SNX1		RP11-392E22.8
							CLN5		CES3
							GOLGA8A		LINC00868
							RASSF4		NTRK2
							Hs.664312		RP6-159A1.3
							HGD		ARHGAP22-IT1
							POR		RPL36AP45
							Hs.667813		COL23A1
							Hs.656797		RPL21P123
							NPBWR2		RP11-540N6.1
							Hs.562136		ALOX12P2
							TRPM5		RP4-633I8.2
							PDPR		RP11-517A5.7
							Hs.656394		RP11-241K18.2
							Hs.667785		IL17REL
							FLJ42875		RP11-761I4.4
							ST3GAL1		RP11-138I18.2
							LRIG3		BCL6B
							Hs.655757		CYB5D1
							C3orf33		RP11-616M22.10
							PKNOX1		RGS17
							NUP62CL		ZMYND15
							SASH1		TTC39A
							SOD3		UNGP1
							NR3C2		OR6R1P
							FOSB		RP11-48O20.4
							RTKN		EBF2
							NKX1-2		AGBL4-IT1
							SLC2A10		TRAV20
							XXYLT1		CAMK1D
							TPMT		GGTLC2
							MUC7		ZDHHC18
							CREB3L2		RP11-62H7.2
							PRDX5		RP5-1029K10.4
							RNF128		MROH2A
							PRH1		TBX3
							Hs.714850		KRTAP10-3
							FAM181A-AS1		GOT2P1
							Hs.658060		MTND2P2
							MMACHC		SHMT1
							PLS3		TSGA10
							LRRC10		RP11-526N18.1
							C9orf66		RP11-114N19.1
							GJA3		LECT1
							Hs.124514		AC097374.2
							C19orf24		AQP7P3
							TMEM205		OR8J1
							Hs.633361		KRT26
							Hs.655535		RP11-747H12.1
							MAST1		IFNA1
							IL1R1		RN7SKP211
							MUM1L1		Y_RNA
							NMB		SNORA73
							Hs.710399		CYP2AC1P
							DAPK2		RP1-229K20.5
							Hs.513672		RN7SKP273
							Hs.656132		AC092570.2
							TMED4		MTND1P27
							Hs.744394		RP11-38O23.5
							PEBP1		AC068491.2
							WDR86		RP11-317F20.2
							CROT		RP4-614C15.3
							ZFHX3		LINC00453
							CHST1		ARF4P4
							BPIFB2		RP11-263F14.3
							SUMF2		RP11-490H9.1
							CORO6		AC005033.6
							TMEM50B		RP11-75C9.2
							DUS3L		AC113607.3
							RAD21L1		ZNF33AP1
							FCHO2		AC078974.2
							Hs.663794		RP11-677O4.3
							TMEM160		RP4-550H1.5
							CALR		RP11-475C16.2
							Hs.713116		RP11-334N17.1
							CTF1		KRT18P43
							Hs.559677		RP11-418B12.1
							BEX2		RP13-635I23.3
							TAS2R46		RP11-7F18.1
							Hs.591763		RP11-433A10.2
							KLHL8		HMGB1P38
							ZBTB46		RN7SL359P
							MRPL1		OR52H2P
							DEFB126		GZMAP1
							GINM1		RP11-155L15.1
							NPW		MTND5P5
							SH2D3A		RN7SKP11
							RXRG		RP11-107P7.4
							ARRDC3		RP11-665E10.1
							Hs.656284		RP11-47J17.1
							RFTN1		RP11-63C8.1
							BSPRY		RP5-916O11.2
							RAPH1		OR4A50P
							CMTM1		RP11-684B2.5
							COL4A3		RPL31P57
							PIGY		RP11-554L12.3
							BRI3		MED28P6
							TMEM91		RP11-544D21.2
							C12orf23		RP11-196O2.1
							ZNF581		CTD-2135D7.3
							ULBP3		RN7SL426P
							LOC202781		RP11-267C16.2
							PRDM16		RN7SL804P
							LOC729737		RN7SL703P
							GDPD4		AC022537.1
							Hs.719383		KB-7G2.9
							ATOH8		RP11-310J24.3
							TAS2R42		RP11-127H13.1
							MYO5C		PPIAP26
							Hs.613041		OR1B1
							Hs.664094		CTD-2620I22.7
							DUOXA1		MFSD7
							MMP15		KRTAP12-2
							Hs.90695		RP11-184F3.1
							COMMD7		RN7SL414P
							IL15		APOBEC4
							SYNE2		CTC-441N14.1
							C5orf28		RP11-70J12.1
							FBN1		RP11-252C15.1
							Hs.368071		CTD-2320B12.3
							Hs.710020		SLC9A3P3
							C17orf49		CTC-527H23.4
							Hs.400256		RN7SL417P
							LINC00589		SLC25A6P5
							Hs.729703		PLCB4
							Hs.596026		MXRA8
							CYBA		WASF5P
							HSPC081		PDGFRL
							VARS2		CTC-559E9.9
							BCL2		FAM224B
							CDSN		C12orf77
							ZNF626		SCXA
							SCNN1A		RP11-613F22.7
							NT5C		RP11-562L8.1
							Hs.658202		C15orf56
							TMED3		SSX4
							Hs.23606		RP11-820I16.2
							Hs.365071		AC098617.1
							HOPX		RN7SL284P
							Hs.661327		AC017079.3
							Hs.720405		GAPDHP55
							Hs.657684		B4GALT3
							GFRA4		HIGD1AP9
							Hs.656246		RP1-81P11.1
							Hs.527657		TAS2R62P
							TMEM14B		RP11-507F16.1
							Hs.531617		LINC00427
							LMAN2		FOCAD
							PLA2G2E		RP11-381N20.2
							CYTH3		WBP1L
							LAYN		RN7SL600P
							MLLT3		AQP12B
							FAM211B		RP11-344B5.3
							CAV2		RP5-1109J22.1
							Hs.710438		RP11-241G9.3
							PPIL6		SLC38A5
							ADRB3		DDX31
							DDOST		RP11-1D12.1
							RILPL1		RP11-781A6.1
							Hs.436532		RP11-15K3.1
							RELL1		ANXA1
							GSTP1		RP4-781K5.8
							FREM2		RP3-476K8.3
							Hs.734956		RP11-489M13.1
							EXOC6		STARD5
							STARD13		AC017028.1
							Hs.658807		EGR2
							ATP6AP2		RPS16P5
							VPS13A		CTD-2342N23.3
							LITAF		DYSF
							PNRC2		BLID
							CTBP2		HMGB3P32
							EPB41L4B		RP4-781K5.6
							SMAD4		RP11-369K16.1
							HIST1H3F		AC116035.1
							EPHA3		RP1-288H2.2
							C1orf172		RP4-799P18.5
							GJA1		NUPL1P1
							MPV17		AC093899.3
							Hs.737044		OR7E15P
							NXN		RP11-452K12.6
							PEF1		ATP2C2
							DEK		RP1-90K10.4
							TFCP2L1		AC132186.1
							Hs.660481		PLEKHH1
							LOC100287166		AQP4
							TBC1D24		CTSLP3
							Hs.658986		RP11-393P9.1
							ARHGAP6		ACADL
							ZDHHC2		FBLN7
							STX12		STOX1
							LPIN3		RP11-710C12.1
							PDIK1L		RP1-228P16.3
							Hs.9187		SH2D4B
							SPECC1L		KRTAP10-6
							EFEMP1		CTC-281F24.1
							PLCE1		RP11-1002K11.1
							DEFA3		MFSD6
							Hs.662780		C1orf138
							Hs.662084		RPL5P16
							FOXB1		AC106900.6
							NT5C3B		RP11-305L7.3
							LOC158435		RN7SL652P
							Hs.213065		ARHGAP26-IT1
							LINC00472		RP13-395E19.3
							SLC43A3		RP13-30A9.1
							TONSL		CTB-147N14.4
							C9orf57		snoU13
							Hs.660369		RP11-536O18.1
							PDIA6		RP11-964E11.2
							HOMER3		RNVU1-20
							B3GALNT1		MYLIP
							NPHS1		TMEM61
							CD244		AF064858.7
							SNX5		KDM1B
							Hs.678169		BMS1P5
							NUDT12		LGI3
							ZFP36L1		NKX2-8
							ERVW-1		RP11-401N18.1
							Hs.493096		GAGE10
							CYB5D1		AL357515.1
							GRAMD3		RN7SL138P
							JUN		PGF
							OBSL1		C12orf80
							FMR1		XXbac-BPG248L24.10
							Hs.662346		RP11-162K6.1
							SLC25A45		MYCT1
							DMAP1		AKR1B15
							SYK		ZCCHC5
							S100A13		SLCO2A1
							NUPR1		KB-1615E4.2
							TAPBPL		SCEL
							ABCA3		CYP4Z1
							ZNF682		DUSP7
							RCBTB1		RP11-142O6.1
							FAM155B		RN7SKP239
							GOLGA8I		ARHGAP27
							CGNL1		RP11-269M20.3
							C19orf48		BOC
							Hs.669051		RP11-897M7.1
							NEK6		RNF216-IT1
							HIST2H3C		SLC16A2
							FBXL2		ZBED3
							APLP2		AC091633.3
							Hs.661289		TMPRSS4-AS1
							DMBX1		RP11-542A14.1
							C10orf126		RP11-7F17.5
							C10orf11		AC104801.1
							CCDC85A		RP11-114M1.1
							ZBTB4		AC078899.4
							CASC1		HMSD
							ATP8A1		RP11-933H2.4
							ARAP2		RPL3P13
							PDPN		RP11-70O5.2
							Hs.661680		AC092168.2
							TAS2R13		POM121L1P
							TKT		RP11-146F11.2
							DGKI		RP1-90L6.3
							SLC22A23		FOLR4
							ABHD12		RP11-640A1.3
							Hs.655980		RP11-744N12.3
							OGDHL		VMP1
							MRPS26		CTC-484P3.1
							ITSN2		ZNF10
							CDC14C		FBP1
							ZNF578		RP11-6N17.2
							KLHL3		RNU6ATAC35P
							OR10J5		ALS2CL
							SUMF1		PGAM1P6
							SMCO4		AF131215.8
							FUCA1		GRM7-AS1
							CCDC24		AC022007.5
							HARS		SLC25A6P4
							SAT1		TM4SF18
							SLC8A2		AC079448.1
							FAM49A		RP11-532F12.5
							TMEM192		AC002984.2
							Hs.156256		RP11-738E22.3
							FAM174B		CD40
							RANBP3L		RP11-138A9.1
							PCDH15		RP4-705D16.3
							SGPP2		DEFA8P
							NFIA		GPR142
							ASAP2		EXOC6
							LHFPL5		AC093162.5
							Hs.721954		RP11-550H2.1
							ANTXR1		DPY19L2
							Hs.662515		TMEM50B
							KCTD10		TDRD10
							Hs.34558		RP11-296K13.4
							Hs.660733		AP001062.9
							DPP6		FOSL1P1
							Hs.670477		FAM170B-AS1
							HID1		RP11-509J21.4
							MCFD2		RP11-6I2.3
							SEC61B		AC074391.1
							BCAP29		NR3C2
							Hs.158126		APLNR
							KRT18		RP11-574E24.2
							ELMO1		PRUNE
							PDIA3		KCNK1
							ATP6V1C1		AC092839.4
							QPCTL		FCRL4
							ITPR3		AC006296.3
							CLIC2		RNF217
							DCTD		DUSP8P2
							CLCNKB		CYP1A2
							Hs.655433		AMY1B
							HSPA5		C5orf48
							Hs.656381		AP001434.2
							FAM178B		KRTAP4-11
							ANKRD42		CTC-498J12.1
							AMY2A		C2CD4D
							SNTB1		SYK
							DHRS7		AC010145.4
							TBC1D4		AP001601.2
							Hs.657080		H2BFWT
							Hs.608775		LINC00709
							COL8A1		GOLGA8O
							RRBP1		C22orf39
							SH3RF1		RP11-203M5.2
							Hs.661328		RP11-626H12.2
							LOC728769		RNA5SP146
							NPBWR1		MKRN5P
							STT3A		RP1-286D6.5
							C8orf48		RP11-356N1.2
							SERPINH1		LDLRAP1
							CDCA7L		SH2D6
							GPRC5A		CBX3P6
							BHLHE41		SETP1
							ARHGAP8		ERP27
							COX20		RP11-18F14.4
							ATAT1		RP11-460N16.1
							CTNNAL1		MMP16
							ZNF84		NPM1P49
							CACNG5		UBQLNL
							HPRT1		ZNF676
							ITPR1-AS1		THA1P
							CDON		UNC5C
							ARL5B-AS1		CTB-85P21.2
							CYP27B1		RP11-789C17.1
							KU-MEL-3		RP11-495K9.6
							Hs.666004		RP11-264F23.4
							ZNRF2		TRIM38
							Hs.550129		RP11-47I22.4
							FAM104A		AC010641.1
							SNHG8		AL353662.2
							BCL3		ATP6AP2
							MAFB		ESAM
							GADD45G		CTC-441N14.2
							EDA2R		RP11-1060J15.7
							Hs.639477		RP11-129K12.1
							TTC17		AC005077.8
							TRAPPC3		LINC00347
							BOD1		KLHDC7B
							PXK		TUBB4BP2
							Hs.659430		RP11-1C8.5
							Hs.437153		HTR3C
							Hs.653522		ATP8A1
							TBC1D1		RP11-5N19.3
							FLJ38717		RP11-519C12.1
							Hs.733467		MAST4-IT1
							PHOSPHO2		SLC48A1
							MEOX2		CTD-2600O9.1
							HIST1H3J		TAS2R4
							GNAS		RNA5SP255
							Hs.93739		COL8A1
							GPRC5C		RP1-118J21.25
							TAS2R10		HSD3B7
							FLJ20464		C15orf48
							Hs.405427		RPL21P2
							Hs.595139		NEIL1
							Hs.743502		BCAP29
							Hs.633410		WBSCR17
							Hs.720426		KRT81
							MSANTD2		CXorf36
							GCNT1		LA16c-306A4.1
							Hs.276976		PRRG4
							MAPKAPK2		LPAR6
							Hs.72307		SLC52A1
							SLC22A13		LCN12
							WDSUB1		RP11-342D14.1
							RALGAPA2		GPR83
							MT1HL1		RP11-151D14.1
							NME7		RNU6ATAC10P
							LINC00051		RP11-415J8.3
							PRKCZ		RP11-327F22.5
							Hs.737941		C2CD4B
							CDS1		RP11-16E23.3
							LSMD1		RP11-756H20.1
							TMEM230		SCARF1
							ETAA1		RP11-503E24.2
							Hs.495410		RP11-677M14.3
							Hs.662054		ST3GAL1
							LOC100287896		OR7E22P
							HEIH		RN7SL247P
							PBX3		AC073551.1
							AIF1L		CTD-2005H7.2
							C11orf52		RP11-81F13.2
							PHF12		RP11-367H5.8
							ZNHIT2		RP11-542B15.1
							CRLF1		CD80
							Hs.601628		ENO1P3
							SYNE4		WASH7P
							POLR2L		CMAHP
							FBLN7		RP11-96K19.4
							ECHDC2		CXCL12
							BDH2		RP11-697E2.7
							Hs.670908		DDX39BP2
							COL18A1-AS1		ACSF2
							Hs.649308		LRRC43
							Hs.655987		KCNA1
							KRTCAP2		RP1-168P16.1
							Hs.735112		RP11-75L1.1
							ANGPTL1		ATP1A1
							PEBP4		BSPRY
							DLG5		S100A14
							HEG1		BCORP1
							C1orf210		SNRPGP9
							IMMP1L		RP11-407G23.1
							RPH3AL		RP11-89H19.1
							ST3GAL5		AC005082.12
							Hs.666211		ISLR
							CAPG		RP11-653J6.1
							KCNAB1		RP5-1139B12.2
							PANK1		FDCSP
							Hs.570211		RP11-648F7.1
							ALG5
							SYF2
							IL10RB
							Hs.706272
							ST6GALNAC2
							Hs.655763
							GPR50
							SGMS1
							LEMD2
							CARTPT
							CEBPD
							Hs.707170
							PARP8
							Hs.190440
							BMP7
							IGFBP7
							DERA
							Hs.664068
							LPHN2
							HOXD12
							FBXO7
							Hs.663425
							Hs.660300
							HSPH1
							RBMS3
							POMT1
							ZBED5
							SLC30A2
							ST6GALNAC3
							QTRT1
							MRPL44
							BBS10
							Hs.33983
							Hs.665191
							CXCL9
							HKR1
							LOC100129917
							Hs.374460
							CENPJ
							NDUFB7
							ZFP41
							NINJ1
							Hs.691665
							URI1
							CD9
							Hs.719507
							CNDP2
							ADCY9
							RNF169
							RPF1
							C4orf47
							FHDC1
							Hs.658296
							OPRD1
							Hs.561790
							EXOC3
							PCCA
							LOC100996592
							RASGRP4
							Hs.670418
							Hs.655836
							MARC2
							Hs.729246
							MRPL40
							SNRPC
							SSU72
							LGSN
							PDGFRL
							SPSB2
							Hs.654763
							Hs.665664
							ARL3
							COA4
							TBL1XR1
							Hs.666086
							VEGFB
							FKBP9L
							PRPS1L1
							Hs.505905
							FKBPL
							BRAT1
							ANKRD40
							SPAG11B
							IL3
							UBTD1
							CISD2
							PLEK2
