# Supplementary material for: Transcriptomic Signature of Human Embryonic Thyroid Reveals Transition From Differentiation to Functional Maturation
Source: Front Cell Dev Biol. 2021 Jun 11;9:669354. doi: 10.3389/fcell.2021.669354 (PMC8270686; doi:10.3389/fcell.2021.669354)
Supplement: Supplementary file 5 [file Table_4.XLSX]

## Sheet: GOPROCESS (4)
Enriched GO categories (Gorilla software) on genes modulated between precolloid (GW 7.5 and 8) and colloid stage (fold change at least 1.5,average expression of 2.5)
GO Term	Description	P-value	FDR q-value	Enrichment	N	B	n	b	Genes
GO:0090131	mesenchyme migration	1.99e-06	0.00974	90	450	3	5	3	[ACTA2 - actin, alpha 2, smooth muscle, aorta, ACTA1 - actin, alpha 1, skeletal muscle, ACTC1 - actin, alpha, cardiac muscle 1]
GO:0090130	tissue migration	1.99e-06	0.00487	90	450	3	5	3	[ACTA2 - actin, alpha 2, smooth muscle, aorta, ACTA1 - actin, alpha 1, skeletal muscle, ACTC1 - actin, alpha, cardiac muscle 1]
GO:0003018	vascular process in circulatory system	1.74e-05	0.0285	7.14	450	9	49	7	[CASR - calcium-sensing receptor, ACTA2 - actin, alpha 2, smooth muscle, aorta, BDKRB2 - bradykinin receptor b2, AGT - angiotensinogen (serpin peptidase inhibitor, clade a, member 8), ADRA2C - adrenoceptor alpha 2c, ATP1A2 - atpase, na+/k+ transporting, alpha 2 polypeptide, CALCA - calcitonin-related polypeptide alpha]
GO:0050880	regulation of blood vessel size	1.74e-05	0.0213	7.14	450	9	49	7	[CASR - calcium-sensing receptor, ACTA2 - actin, alpha 2, smooth muscle, aorta, BDKRB2 - bradykinin receptor b2, AGT - angiotensinogen (serpin peptidase inhibitor, clade a, member 8), ADRA2C - adrenoceptor alpha 2c, ATP1A2 - atpase, na+/k+ transporting, alpha 2 polypeptide, CALCA - calcitonin-related polypeptide alpha]
GO:0097746	regulation of blood vessel diameter	1.74e-05	0.0171	7.14	450	9	49	7	[CASR - calcium-sensing receptor, ACTA2 - actin, alpha 2, smooth muscle, aorta, BDKRB2 - bradykinin receptor b2, AGT - angiotensinogen (serpin peptidase inhibitor, clade a, member 8), ADRA2C - adrenoceptor alpha 2c, ATP1A2 - atpase, na+/k+ transporting, alpha 2 polypeptide, CALCA - calcitonin-related polypeptide alpha]
GO:0035150	regulation of tube size	1.74e-05	0.0142	7.14	450	9	49	7	[CASR - calcium-sensing receptor, ACTA2 - actin, alpha 2, smooth muscle, aorta, BDKRB2 - bradykinin receptor b2, AGT - angiotensinogen (serpin peptidase inhibitor, clade a, member 8), ADRA2C - adrenoceptor alpha 2c, ATP1A2 - atpase, na+/k+ transporting, alpha 2 polypeptide, CALCA - calcitonin-related polypeptide alpha]
GO:0035296	regulation of tube diameter	1.74e-05	0.0122	7.14	450	9	49	7	[CASR - calcium-sensing receptor, ACTA2 - actin, alpha 2, smooth muscle, aorta, BDKRB2 - bradykinin receptor b2, AGT - angiotensinogen (serpin peptidase inhibitor, clade a, member 8), ADRA2C - adrenoceptor alpha 2c, ATP1A2 - atpase, na+/k+ transporting, alpha 2 polypeptide, CALCA - calcitonin-related polypeptide alpha]
GO:0007187	G protein-coupled receptor signaling pathway, coupled to cyclic nucleotide second messenger	5.54e-05	0.034	9.44	450	13	22	6	[AKAP5 - a kinase (prka) anchor protein 5, ADCYAP1R1 - adenylate cyclase activating polypeptide 1 (pituitary) receptor type i, AGT - angiotensinogen (serpin peptidase inhibitor, clade a, member 8), ADRA2C - adrenoceptor alpha 2c, CHGA - chromogranin a (parathyroid secretory protein 1), ADCY4 - adenylate cyclase 4]
GO:0003013	circulatory system process	6.11e-05	0.0333	5.65	450	13	49	8	[CASR - calcium-sensing receptor, ACTA2 - actin, alpha 2, smooth muscle, aorta, BDKRB2 - bradykinin receptor b2, AGT - angiotensinogen (serpin peptidase inhibitor, clade a, member 8), ACTC1 - actin, alpha, cardiac muscle 1, ADRA2C - adrenoceptor alpha 2c, ATP1A2 - atpase, na+/k+ transporting, alpha 2 polypeptide, CALCA - calcitonin-related polypeptide alpha]
GO:0007186	G protein-coupled receptor signaling pathway	0.000115	0.0563	3.11	450	26	78	14	[BDKRB2 - bradykinin receptor b2, ADCYAP1R1 - adenylate cyclase activating polypeptide 1 (pituitary) receptor type i, ADRA2C - adrenoceptor alpha 2c, ACTN2 - actinin, alpha 2, CASR - calcium-sensing receptor, CHRM2 - cholinergic receptor, muscarinic 2, AKAP5 - a kinase (prka) anchor protein 5, AGT - angiotensinogen (serpin peptidase inhibitor, clade a, member 8), F2RL2 - coagulation factor ii (th…
GO:1903522	regulation of blood circulation	0.000141	0.0628	3.65	450	29	51	12	[AGER - advanced glycosylation end product-specific receptor, CASR - calcium-sensing receptor, ATP2A1 - atpase, ca++ transporting, cardiac muscle, fast twitch 1, BDKRB2 - bradykinin receptor b2, AGT - angiotensinogen (serpin peptidase inhibitor, clade a, member 8), ATP2A3 - atpase, ca++ transporting, ubiquitous, CACNB1 - calcium channel, voltage-dependent, beta 1 subunit, ADRA2C - adrenoceptor al…
GO:0007188	adenylate cyclase-modulating G protein-coupled receptor signaling pathway	0.000171	0.07	11.03	450	12	17	5	[AKAP5 - a kinase (prka) anchor protein 5, ADCYAP1R1 - adenylate cyclase activating polypeptide 1 (pituitary) receptor type i, ADRA2C - adrenoceptor alpha 2c, CHGA - chromogranin a (parathyroid secretory protein 1), ADCY4 - adenylate cyclase 4]
GO:0019229	regulation of vasoconstriction	0.000222	0.0835	7.65	450	6	49	5	[CASR - calcium-sensing receptor, BDKRB2 - bradykinin receptor b2, AGT - angiotensinogen (serpin peptidase inhibitor, clade a, member 8), ADRA2C - adrenoceptor alpha 2c, ATP1A2 - atpase, na+/k+ transporting, alpha 2 polypeptide]
GO:0090066	regulation of anatomical structure size	0.000306	0.107	4.35	450	19	49	9	[CASR - calcium-sensing receptor, ACTA2 - actin, alpha 2, smooth muscle, aorta, ADD2 - adducin 2 (beta), BDKRB2 - bradykinin receptor b2, AGT - angiotensinogen (serpin peptidase inhibitor, clade a, member 8), ADRA2C - adrenoceptor alpha 2c, ATP1A2 - atpase, na+/k+ transporting, alpha 2 polypeptide, CALCA - calcitonin-related polypeptide alpha, ACTN2 - actinin, alpha 2]
GO:0010226	response to lithium ion	0.000499	0.163	75	450	4	3	2	[ACTA1 - actin, alpha 1, skeletal muscle, ASCL1 - achaete-scute complex homolog 1 (drosophila)]
GO:0030240	skeletal muscle thin filament assembly	0.000548	0.168	60	450	3	5	2	[ACTA1 - actin, alpha 1, skeletal muscle, ACTC1 - actin, alpha, cardiac muscle 1]
GO:0010628	positive regulation of gene expression	0.000564	0.163	5.84	450	66	7	6	[ACTA2 - actin, alpha 2, smooth muscle, aorta, ACTA1 - actin, alpha 1, skeletal muscle, ABLIM3 - actin binding lim protein family, member 3, ACTC1 - actin, alpha, cardiac muscle 1, ACTN2 - actinin, alpha 2, ASCL1 - achaete-scute complex homolog 1 (drosophila)]
GO:0019932	second-messenger-mediated signaling	0.000691	0.188	5.74	450	10	47	6	[AGT - angiotensinogen (serpin peptidase inhibitor, clade a, member 8), ADRA2C - adrenoceptor alpha 2c, ATP1A2 - atpase, na+/k+ transporting, alpha 2 polypeptide, CALCA - calcitonin-related polypeptide alpha, CHGA - chromogranin a (parathyroid secretory protein 1), ADCY4 - adenylate cyclase 4]
GO:0070201	regulation of establishment of protein localization	0.000726	0.187	5.3	450	18	33	7	[AGER - advanced glycosylation end product-specific receptor, ABCC8 - atp-binding cassette, sub-family c (cftr/mrp), member 8, AKAP5 - a kinase (prka) anchor protein 5, ABLIM3 - actin binding lim protein family, member 3, ADRA2C - adrenoceptor alpha 2c, CHGA - chromogranin a (parathyroid secretory protein 1), BAIAP3 - bai1-associated protein 3]
GO:0051223	regulation of protein transport	0.000726	0.178	5.3	450	18	33	7	[AGER - advanced glycosylation end product-specific receptor, ABCC8 - atp-binding cassette, sub-family c (cftr/mrp), member 8, AKAP5 - a kinase (prka) anchor protein 5, ABLIM3 - actin binding lim protein family, member 3, ADRA2C - adrenoceptor alpha 2c, CHGA - chromogranin a (parathyroid secretory protein 1), BAIAP3 - bai1-associated protein 3]
GO:0008217	regulation of blood pressure	0.000954	0.223	7.5	450	10	30	5	[ACTA2 - actin, alpha 2, smooth muscle, aorta, AGT - angiotensinogen (serpin peptidase inhibitor, clade a, member 8), ATP1A2 - atpase, na+/k+ transporting, alpha 2 polypeptide, ANPEP - alanyl (membrane) aminopeptidase, CHGA - chromogranin a (parathyroid secretory protein 1)]
