# Supplementary material for: Transcriptomic Signature of Human Embryonic Thyroid Reveals Transition From Differentiation to Functional Maturation
Source: Front Cell Dev Biol. 2021 Jun 11;9:669354. doi: 10.3389/fcell.2021.669354 (PMC8270686; doi:10.3389/fcell.2021.669354)
Supplement: Supplementary file 9 [file Table_8.XLSX]

## Sheet: info
Supplementary table 8
File description
	A	vs.	B
1.AT-ET	AT	vs.	ET	comparison 1: AT (adult thyroid) vs.ET (embryonic thyroid).
2.AT-AM	AT	vs.	AM	comparison 2: AT (adult thyroid) vs. AM (adult mix);
3.AM-EM	AM	vs.	EM	comparison 3: AM(adult mix) vs. EM (embryonic mix);
4.ET-EM	ET	vs.	EM	comparison 4: ET (embryonic thyroid) vs. EM (embryonic

## Sheet: 1.AT-ET (gen)
comparison 1	AT_ET
gene symbol	logFC	adj.P.Val	fdr_min	best_probe	found_de	probes_id	total	not_found_de	not_found_de_probes_id	gene type	Gene status	Gene description	...
SEPT1	0.280155	0.792247	1	227552_at	na	na	1	1	227552_at	protein_coding	notDE	septin 1	...
MARS2	-0.00489935	0.995266	1	243529_at	na	na	1	1	243529_at	protein_coding	notDE	methionyl-tRNA synthetase 2, mitochondrial	...
SEPT2	-0.401151	0.215162	0.608382	200778_s_at	na	na	5	5	200778_s_at,1554747_a_at,232637_at,1559038_at,200015_s_at	protein_coding	gray	septin 2	...
SEPT3	-0.296442	0.88	1	223362_s_at	na	na	1	1	223362_s_at	protein_coding	notDE	septin 3	...
SEPT4	0.767673	0.571145	1	210657_s_at	na	na	3	3	210657_s_at,210348_at,233006_at	protein_coding	notDE	septin 4	...
SEPT5-GP1BB	-1.2674	0.115664	0.350731	206655_s_at	na	na	3	3	206655_s_at,209767_s_at,209768_s_at	protein_coding	gray	SEPT5-GP1BB Readthrough	...
SEPT6	-2.09407	0.000121624	8.10403e-05	1555526_a_at	5	1555526_a_at,214298_x_at,213666_at,212413_at,212414_s_at	6	1	214298_x_at	protein_coding	significant	septin 6	...
SEPT7	-0.771745	0.0822502	0.244032	1565823_at	na	na	4	4	1565823_at,213151_s_at,244508_at,217721_at	protein_coding	gray	Septin 7	...
SEPT8	1.95227	0.0125527	0.0240125	226627_at	1	226627_at	3	2	209000_s_at,226627_at	protein_coding	significant	septin 8	...
SEPT9	-1.31164	2.37113e-06	1.24703e-06	41220_at	3	41220_at,207425_s_at,208657_s_at	4	1	41220_at	protein_coding	significant	septin 9	...
SEPT10	-0.224015	0.863251	1	212698_s_at	na	na	2	2	212698_s_at,214720_x_at	protein_coding	notDE	septin 10	...
SEPT11	-2.33632	3.25493e-07	5.75807e-07	201308_s_at	2	201308_s_at,201307_at	4	2	214293_at,230071_at	protein_coding	significant	septin 11	...
SEPT12	-0.0977469	0.943355	1	230947_at	na	na	1	1	230947_at	protein_coding	notDE	septin 12	...
A1BG	0.420704	0.749727	1	229819_at	na	na	1	1	229819_at	protein_coding	notDE	alpha-1-B glycoprotein	...
A1BG-AS1	0.221804	0.450785	0.943127	232462_s_at	na	na	1	1	232462_s_at	lncRNA	gray	A1BG antisense RNA 1	...
A1CF	0.150969	0.952667	1	220951_s_at	na	na	2	2	220951_s_at,241547_at	protein_coding	notDE	APOBEC1 complementation factor	...
A2M	0.753626	0.247773	0.671207	217757_at	na	na	2	2	217757_at,1558450_at	protein_coding	gray	alpha-2-macroglobulin	...
A2M-AS1	0.466058	0.258414	0.692017	1564139_at	na	na	1	1	1564139_at	lncRNA	gray	A2M antisense RNA 1 (head to head)	...
A2ML1	0.0908102	0.900104	1	1564307_a_at	na	na	2	2	1564307_a_at,1553505_at	protein_coding	notDE	alpha-2-macroglobulin like 1	...
A2MP1	0.258627	0.143067	0.431047	236394_at	na	na	1	1	236394_at	pseudogene	gray	alpha-2-macroglobulin pseudogene 1	...
A4GALT	0.218759	0.575712	1	219488_at	na	na	1	1	219488_at	protein_coding	notDE	alpha 1,4-galactosyltransferase (P blood group)	...
A4GNT	-0.0284765	0.967498	1	221131_at	na	na	1	1	221131_at	protein_coding	notDE	alpha-1,4-N-acetylglucosaminyltransferase	...
AA06	0.0550765	0.916732	1	241552_at	na	na	1	1	241552_at	error	notDE	uncharacterized LOC100506677	...
AAAS	-0.0790701	0.869857	1	218075_at	na	na	1	1	218075_at	protein_coding	notDE	aladin WD repeat nucleoporin	...
AACS	-0.248878	0.74293	1	218434_s_at	na	na	1	1	218434_s_at	protein_coding	notDE	acetoacetyl-CoA synthetase	...
AACSP1	0.0414193	0.907484	1	1570020_at	na	na	1	1	1570020_at	pseudogene	notDE	acetoacetyl-CoA synthetase pseudogene 1	...
AADAC	-0.0508063	0.988166	1	205969_at	na	na	1	1	205969_at	protein_coding	notDE	arylacetamide deacetylase	...
AADACL2	-0.0414213	0.936051	1	240420_at	na	na	1	1	240420_at	protein_coding	notDE	arylacetamide deacetylase like 2	...
AADACP1	2.12232	1.90686e-05	9.22391e-06	1569582_at	1	1569582_at	1	0	0	pseudogene	significant	arylacetamide deacetylase pseudogene 1	...
AADAT	-1.13487	0.00656241	0.0104415	223593_at	1	223593_at	1	0	0	protein_coding	significant	aminoadipate aminotransferase	...
AAED1	0.912891	0.0215733	0.0471941	227534_at	1	227534_at	1	0	0	protein_coding	significant	AhpC/TSA antioxidant enzyme domain containing 1	...
AAGAB	-0.762992	0.0103488	0.0187188	202852_s_at	2	202852_s_at,202851_at	3	1	243284_at	protein_coding	significant	alpha- and gamma-adaptin binding protein	...
AAK1	1.81506	1.76489e-09	5.03146e-07	225522_at	2	225522_at,205434_s_at	7	5	211186_s_at,214956_at,214998_at,225522_at,238100_at	protein_coding	significant	AP2 associated kinase 1	...
AAMDC	0.0502985	0.864506	1	220268_at	na	na	3	3	220268_at,221599_at,221600_s_at	protein_coding	notDE	adipogenesis associated Mth938 domain containing	...
AAMP	-0.0592323	0.87495	1	201511_at	na	na	1	1	201511_at	protein_coding	notDE	angio associated migratory cell protein	...
AANAT	-0.11608	0.712674	1	207225_at	na	na	1	1	207225_at	protein_coding	notDE	aralkylamine N-acetyltransferase	...
AAR2	-0.319953	0.0783528	0.230802	218089_at	na	na	1	1	218089_at	protein_coding	gray	AAR2 splicing factor homolog	...
AARS	0.250534	0.400335	0.892483	201000_at	na	na	1	1	201000_at	protein_coding	gray	alanyl-tRNA synthetase	...
AARS2	-0.694955	0.0117482	0.0220514	231845_at	2	231845_at,230024_at	2	0	0	protein_coding	significant	alanyl-tRNA synthetase 2, mitochondrial	...
AARSD1	-0.0827118	0.911207	1	222064_s_at	na	na	1	1	222064_s_at	protein_coding	notDE	alanyl-tRNA synthetase domain containing 1	...
AASDH	0.142577	0.677165	1	228041_at	na	na	2	2	228041_at,235435_at	protein_coding	notDE	aminoadipate-semialdehyde dehydrogenase	...
AASDHPPT	-1.25185	0.000474325	0.000414497	202170_s_at	1	202170_s_at	3	2	202170_s_at,224313_at	protein_coding	significant	aminoadipate-semialdehyde dehydrogenase-phosphopantetheinyl transferase	...
AASS	-0.404404	0.542173	1	210852_s_at	na	na	2	2	210852_s_at,214829_at	protein_coding	notDE	aminoadipate-semialdehyde synthase	...
AATBC	-0.122527	0.920955	1	1563088_a_at	na	na	1	1	1563088_a_at	lncRNA	notDE	apoptosis associated transcript in bladder cancer	...
AATF	-0.0622826	0.871932	1	209165_at	na	na	1	1	209165_at	protein_coding	notDE	apoptosis antagonizing transcription factor	...
AATK	-0.436388	0.195936	0.567256	205986_at	na	na	1	1	205986_at	protein_coding	gray	apoptosis associated tyrosine kinase	...
ABAT	-0.562457	0.430154	0.922867	206527_at	na	na	3	3	206527_at,209459_s_at,209460_at	protein_coding	gray	4-aminobutyrate aminotransferase	...
ABCA1	0.900588	0.32629	0.803357	203504_s_at	na	na	4	4	203504_s_at,203505_at,216066_at,1570279_at	protein_coding	gray	ATP binding cassette subfamily A member 1	...
ABCA11P	-0.30551	0.308171	0.776645	220159_at	na	na	1	1	220159_at	pseudogene	gray	ATP binding cassette subfamily A member 11, pseudogene	...
ABCA12	0.0305875	0.937546	1	215465_at	na	na	1	1	215465_at	protein_coding	notDE	ATP binding cassette subfamily A member 12	...
ABCA13	0.583852	0.554917	1	1553604_at	na	na	3	3	1553604_at,1553605_a_at,1553295_at	protein_coding	notDE	ATP binding cassette subfamily A member 13	...
ABCA17P	1.27933	0.10209	0.309038	231164_at	na	na	1	1	231164_at	pseudogene	gray	ATP binding cassette subfamily A member 17, pseudogene	...
ABCA2	0.276665	0.810509	1	212772_s_at	na	na	3	3	212772_s_at,210100_s_at,210099_at	protein_coding	notDE	ATP binding cassette subfamily A member 2	...
ABCA3	-0.366113	0.511246	1	204343_at	na	na	1	1	204343_at	protein_coding	notDE	ATP binding cassette subfamily A member 3	...
ABCA4	-0.0856916	0.767585	1	1569102_at	na	na	2	2	1569102_at,210082_at	protein_coding	notDE	ATP binding cassette subfamily A member 4	...
ABCA5	1.37725	0.00666885	0.0106735	213353_at	1	213353_at	2	1	241705_at	protein_coding	significant	ATP binding cassette subfamily A member 5	...
ABCA6	2.49922	8.08812e-05	4.99241e-05	217504_at	1	217504_at	1	0	0	protein_coding	significant	ATP binding cassette subfamily A member 6	...
ABCA7	0.0905791	0.920949	1	219577_s_at	na	na	1	1	219577_s_at	protein_coding	notDE	ATP binding cassette subfamily A member 7	...
ABCA8	3.15118	6.92996e-05	4.14663e-05	204719_at	2	204719_at,1565778_at	3	1	204719_at	protein_coding	significant	ATP binding cassette subfamily A member 8	...
ABCA9	1.27729	3.16773e-09	5.03301e-07	235335_at	2	235335_at,239185_at	3	1	242541_at	protein_coding	significant	ATP binding cassette subfamily A member 9	...
ABCB1	2.19792	0.000466598	0.00040516	209993_at	2	209993_at,209994_s_at	3	1	243951_at	protein_coding	significant	ATP binding cassette subfamily B member 1	...
ABCB10	-0.762991	0.197066	0.570465	223320_s_at	na	na	1	1	223320_s_at	protein_coding	gray	ATP binding cassette subfamily B member 10	...
ABCB11	-0.0996446	0.927163	1	208288_at	na	na	2	2	208288_at,211224_s_at	protein_coding	notDE	ATP binding cassette subfamily B member 11	...
ABCB4	1.69451	0.00594985	0.00916505	209994_s_at	1	209994_s_at	3	2	207819_s_at,209994_s_at	protein_coding	significant	ATP binding cassette subfamily B member 4	...
ABCB5	0.136947	0.495609	0.989372	243167_at	na	na	4	4	243167_at,1569072_s_at,240717_at,1555371_at	protein_coding	notDE	ATP binding cassette subfamily B member 5	...
ABCB6	0.0706481	0.891311	1	203191_at	na	na	2	2	203191_at,203192_at	protein_coding	notDE	ATP binding cassette subfamily B member 6 (Langereis blood group)	...
ABCB7	0.0106571	0.992586	1	209620_s_at	na	na	1	1	209620_s_at	protein_coding	notDE	ATP binding cassette subfamily B member 7	...
ABCB8	-0.121538	0.823069	1	206317_s_at	na	na	3	3	206317_s_at,229539_at,207561_s_at	protein_coding	notDE	ATP binding cassette subfamily B member 8	...
ABCB9	-0.373337	0.4781	0.971021	214209_s_at	na	na	3	3	214209_s_at,207321_s_at,1555323_at	protein_coding	notDE	ATP binding cassette subfamily B member 9	...
ABCC1	0.378318	0.527423	1	202805_s_at	na	na	2	2	202805_s_at,202804_at	protein_coding	notDE	ATP binding cassette subfamily C member 1	...
ABCC10	-0.630076	0.0504988	0.135684	213485_s_at	na	na	2	2	213485_s_at,215873_x_at	protein_coding	gray	ATP binding cassette subfamily C member 10	...
ABCC11	0.115615	0.763666	1	1554911_at	na	na	2	2	1554911_at,224146_s_at	protein_coding	notDE	ATP binding cassette subfamily C member 11	...
ABCC12	-0.109628	0.88513	1	1553410_a_at	na	na	2	2	1553410_a_at,1552590_a_at	protein_coding	notDE	ATP binding cassette subfamily C member 12	...
ABCC13	-0.602915	0.442375	0.934836	233371_at	na	na	4	4	233371_at,1552583_s_at,1555265_at,1552582_at	pseudogene	gray	ATP binding cassette subfamily C member 13 (pseudogene)	...
ABCC2	0.00531642	0.998243	1	206155_at	na	na	1	1	206155_at	protein_coding	notDE	ATP binding cassette subfamily C member 2	...
ABCC3	1.08013	0.127529	0.386205	208161_s_at	na	na	5	5	208161_s_at,242553_at,239217_x_at,209641_s_at,230682_x_at	protein_coding	gray	ATP binding cassette subfamily C member 3	...
ABCC4	1.41683	0.0255438	0.0580754	203196_at	1	203196_at	4	3	1555039_a_at,203196_at,243928_s_at	protein_coding	significant	ATP binding cassette subfamily C member 4	...
ABCC5	-0.822134	0.0105876	0.0193271	209380_s_at	2	209380_s_at,226363_at	3	1	226363_at	protein_coding	significant	ATP binding cassette subfamily C member 5	...
ABCC6	-1.00584	0.330002	0.808629	214033_at	na	na	3	3	214033_at,215559_at,208480_s_at	protein_coding	gray	ATP binding cassette subfamily C member 6	...
ABCC6P1	-1.69985	0.00108453	0.00111888	236205_at	1	236205_at	2	1	236205_at	pseudogene	significant	ATP binding cassette subfamily C member 6 pseudogene 1	...
ABCC6P2	-1.00584	0.330002	0.808629	214033_at	na	na	1	1	214033_at	pseudogene	gray	ATP binding cassette subfamily C member 6 pseudogene 2	...
ABCC8	0.150337	0.759479	1	210245_at	na	na	2	2	210245_at,210246_s_at	protein_coding	notDE	ATP binding cassette subfamily C member 8	...
ABCC9	0.230023	0.160718	0.479876	235578_at	na	na	5	5	235578_at,208561_at,208562_s_at,1557374_at,208462_s_at	protein_coding	gray	ATP binding cassette subfamily C member 9	...
ABCD1	-0.230289	0.593347	1	205142_x_at	na	na	1	1	205142_x_at	protein_coding	notDE	ATP binding cassette subfamily D member 1	...
ABCD2	0.281686	0.275356	0.72231	207583_at	na	na	1	1	207583_at	protein_coding	gray	ATP binding cassette subfamily D member 2	...
ABCD3	0.469533	0.302819	0.768169	202850_at	na	na	2	2	202850_at,1554878_a_at	protein_coding	gray	ATP binding cassette subfamily D member 3	...
ABCD4	-0.596974	0.0112317	0.0208261	203981_s_at	1	203981_s_at	2	1	203982_s_at	protein_coding	significant	ATP binding cassette subfamily D member 4	...
ABCE1	-0.175804	0.843066	1	201872_s_at	na	na	2	2	201872_s_at,201873_s_at	protein_coding	notDE	ATP binding cassette subfamily E member 1	...
ABCF1	-0.289623	0.0679097	0.195038	200045_at	na	na	1	1	200045_at	protein_coding	gray	ATP binding cassette subfamily F member 1	...
ABCF2	-0.538828	0.0114217	0.0212727	214232_at	1	214232_at	5	4	207623_at,209246_at,209247_s_at,214232_at	protein_coding	significant	ATP binding cassette subfamily F member 2	...
ABCF3	0.0596513	0.870612	1	202394_s_at	na	na	1	1	202394_s_at	protein_coding	notDE	ATP binding cassette subfamily F member 3	...
ABCG1	1.03303	0.0185418	0.0391935	232081_at	1	232081_at	4	3	211113_s_at,230913_at,232081_at	protein_coding	significant	ATP binding cassette subfamily G member 1	...
ABCG2	0.603003	0.543422	1	209735_at	na	na	1	1	209735_at	protein_coding	notDE	ATP binding cassette subfamily G member 2 (Junior blood group)	...
ABCG4	-0.144306	0.858809	1	207593_at	na	na	1	1	207593_at	protein_coding	notDE	ATP binding cassette subfamily G member 4	...
ABCG5	0.0129201	0.996091	1	220383_at	na	na	1	1	220383_at	protein_coding	notDE	ATP binding cassette subfamily G member 5	...
ABCG8	-0.138277	0.921893	1	231751_at	na	na	1	1	231751_at	protein_coding	notDE	ATP binding cassette subfamily G member 8	...
ABHD1	0.0509355	0.933515	1	1560117_at	na	na	3	3	1560117_at,236461_at,232550_at	protein_coding	notDE	abhydrolase domain containing 1	...
ABHD10	0.502436	0.0187272	0.0396988	218633_x_at	2	218633_x_at,222697_s_at	2	0	0	protein_coding	significant	abhydrolase domain containing 10	...
ABHD11	1.0801	0.000371547	0.000308477	221927_s_at	2	221927_s_at,1552470_a_at	3	1	221927_s_at	protein_coding	significant	abhydrolase domain containing 11	...
ABHD12	1.22369	0.0118652	0.0223217	228124_at	3	228124_at,224742_at,228123_s_at	3	0	0	protein_coding	significant	abhydrolase domain containing 12	...
ABHD12B	0.0169717	0.963314	1	1564357_at	na	na	2	2	1564357_at,237974_at	protein_coding	notDE	abhydrolase domain containing 12B	...
ABHD13	0.671214	0.109411	0.331804	234993_at	na	na	2	2	234993_at,235348_at	protein_coding	gray	abhydrolase domain containing 13	...
ABHD14A	0.0466276	0.969863	1	210006_at	na	na	1	1	210006_at	protein_coding	notDE	abhydrolase domain containing 14A	...
ABHD14A-ACY1	-0.343725	0.810954	1	202740_at	na	na	1	1	202740_at	protein_coding	notDE	ABHD14A-ACY1 readthrough	...
ABHD14B	0.763276	0.236189	0.650068	224821_at	na	na	1	1	224821_at	protein_coding	gray	abhydrolase domain containing 14B	...
ABHD15	1.13863	0.00139435	0.00151889	226796_at	1	226796_at	1	0	0	protein_coding	significant	abhydrolase domain containing 15	...
ABHD16A	-0.187221	0.723832	1	230221_at	na	na	2	2	230221_at,224756_s_at	protein_coding	notDE	abhydrolase domain containing 16A	...
ABHD16B	-0.0331156	0.965259	1	234002_at	na	na	1	1	234002_at	protein_coding	notDE	abhydrolase domain containing 16B	...
ABHD17A	-0.438881	0.162764	0.485829	221267_s_at	na	na	1	1	221267_s_at	protein_coding	gray	abhydrolase domain containing 17A	...
ABHD17B	-0.819809	0.0870346	0.259904	220285_at	na	na	3	3	220285_at,227551_at,228872_at	protein_coding	gray	abhydrolase domain containing 17B	...
ABHD17C	0.185084	0.884253	1	225436_at	na	na	1	1	225436_at	protein_coding	notDE	abhydrolase domain containing 17C	...
ABHD18	0.241636	0.532333	1	236240_at	na	na	3	3	236240_at,219980_at,241968_at	protein_coding	notDE	abhydrolase domain containing 18	...
ABHD2	-0.247399	0.743924	1	87100_at	na	na	6	6	87100_at,225337_at,221815_at,228490_at,205566_at,63825_at	protein_coding	notDE	abhydrolase domain containing 2	...
ABHD3	0.679727	0.196145	0.567929	213017_at	na	na	1	1	213017_at	protein_coding	gray	abhydrolase domain containing 3	...
ABHD4	-0.229936	0.523746	1	218581_at	na	na	2	2	218581_at,242023_at	protein_coding	notDE	abhydrolase domain containing 4	...
ABHD5	0.59749	0.130079	0.393561	218739_at	na	na	4	4	218739_at,213935_at,232862_at,213805_at	protein_coding	gray	abhydrolase domain containing 5	...
ABHD6	1.24319	0.0307694	0.0733001	45288_at	2	45288_at,221552_at	4	2	221679_s_at,45288_at	protein_coding	significant	abhydrolase domain containing 6	...
ABHD8	-0.16216	0.830823	1	219101_x_at	na	na	1	1	219101_x_at	protein_coding	notDE	abhydrolase domain containing 8	...
ABI1	0.374864	0.219738	0.61718	209028_s_at	na	na	3	3	209028_s_at,1559890_a_at,209027_s_at	protein_coding	gray	abl interactor 1	...
ABI2	0.979212	0.00880981	0.0151872	231075_x_at	1	231075_x_at	8	7	209856_x_at,211793_s_at,216113_at,225098_at,225112_at,227631_at,231075_x_at	protein_coding	significant	abl interactor 2	...
ABI3	0.0966807	0.869307	1	223615_at	na	na	1	1	223615_at	protein_coding	notDE	ABI family member 3	...
ABI3BP	0.42584	0.604273	1	220518_at	na	na	3	3	220518_at,1559077_at,223395_at	protein_coding	notDE	ABI family member 3 binding protein	...
ABL1	-0.196219	0.644341	1	202123_s_at	na	na	1	1	202123_s_at	protein_coding	notDE	ABL proto-oncogene 1, non-receptor tyrosine kinase	...
ABL2	-0.23176	0.364724	0.85256	206411_s_at	na	na	3	3	206411_s_at,231907_at,226893_at	protein_coding	gray	ABL proto-oncogene 2, non-receptor tyrosine kinase	...
ABLIM1	1.46884	0.000187817	0.000135757	210461_s_at	2	210461_s_at,200965_s_at	2	0	0	protein_coding	significant	actin binding LIM protein 1	...
ABLIM2	0.55486	0.0117626	0.0220863	1567623_at	1	1567623_at	5	4	1567623_at,228132_at,236087_at,242624_at	protein_coding	significant	actin binding LIM protein family member 2	...
ABLIM3	0.371386	0.664195	1	205730_s_at	na	na	1	1	205730_s_at	protein_coding	notDE	actin binding LIM protein family member 3	...
ABO	-0.100612	0.790567	1	214504_at	na	na	3	3	214504_at,216929_x_at,216716_at	protein_coding	notDE	ABO, alpha 1-3-N-acetylgalactosaminyltransferase and alpha 1-3-galactosyltransferase	...
ABR	-0.441049	0.470955	0.963927	214671_s_at	na	na	2	2	214671_s_at,212895_s_at	protein_coding	notDE	active BCR-related	...
ABRA	-0.137195	0.951963	1	1552731_at	na	na	2	2	1552731_at,1552732_at	protein_coding	notDE	actin binding Rho activating protein	...
ABRACL	-0.196716	0.902658	1	223361_at	na	na	1	1	223361_at	protein_coding	notDE	ABRA C-terminal like	...
ABT1	-0.207843	0.471206	0.964157	218405_at	na	na	1	1	218405_at	protein_coding	notDE	activator of basal transcription 1	...
ABTB1	0.422702	0.368592	0.857009	226442_at	na	na	5	5	226442_at,229164_s_at,228848_at,242567_at,229162_s_at	protein_coding	gray	ankyrin repeat and BTB domain containing 1	...
ABTB2	-0.321529	0.475497	0.968528	213497_at	na	na	2	2	213497_at,232624_at	protein_coding	notDE	ankyrin repeat and BTB domain containing 2	...
ACAA1	0.407533	0.479225	0.972227	214274_s_at	na	na	2	2	214274_s_at,202025_x_at	protein_coding	notDE	acetyl-CoA acyltransferase 1	...
ACAA2	-0.690006	0.104586	0.31689	241114_s_at	na	na	3	3	241114_s_at,202002_at,202003_s_at	protein_coding	gray	acetyl-CoA acyltransferase 2	...
ACACA	-1.00958	0.00285348	0.0036809	212186_at	1	212186_at	2	1	214358_at	protein_coding	significant	acetyl-CoA carboxylase alpha	...
ACACB	0.882097	0.0675768	0.193763	43427_at	na	na	6	6	43427_at,49452_at,221928_at,214584_x_at,1552616_a_at,1552615_at	protein_coding	gray	acetyl-CoA carboxylase beta	...
ACAD10	-0.272564	0.420999	0.913666	237481_at	na	na	4	4	237481_at,237482_s_at,219986_s_at,238655_at	protein_coding	gray	acyl-CoA dehydrogenase family member 10	...
ACAD11	0.578175	0.285438	0.739462	225573_at	na	na	1	1	225573_at	protein_coding	gray	acyl-CoA dehydrogenase family member 11	...
ACAD8	0.385168	0.270893	0.714753	221669_s_at	na	na	1	1	221669_s_at	protein_coding	gray	acyl-CoA dehydrogenase family member 8	...
ACAD9	-0.154651	0.392285	0.883842	224160_s_at	na	na	1	1	224160_s_at	protein_coding	gray	acyl-CoA dehydrogenase family member 9	...
ACADL	2.13469	0.000115654	7.62889e-05	206069_s_at	2	206069_s_at,206068_s_at	2	0	0	protein_coding	significant	acyl-CoA dehydrogenase, long chain	...
ACADM	0.187856	0.863508	1	202502_at	na	na	1	1	202502_at	protein_coding	notDE	acyl-CoA dehydrogenase, C-4 to C-12 straight chain	...
ACADS	0.59313	0.242061	0.660646	202366_at	na	na	1	1	202366_at	protein_coding	gray	acyl-CoA dehydrogenase, C-2 to C-3 short chain	...
ACADSB	1.28259	0.0871419	0.260278	226030_at	na	na	2	2	226030_at,205355_at	protein_coding	gray	acyl-CoA dehydrogenase, short/branched chain	...
ACADVL	0.571133	0.263113	0.700708	200710_at	na	na	1	1	200710_at	protein_coding	gray	acyl-CoA dehydrogenase, very long chain	...
ACAN	-0.738503	0.124701	0.377879	205679_x_at	na	na	4	4	205679_x_at,207692_s_at,217161_x_at,1554950_at	protein_coding	gray	aggrecan	...
ACAP1	0.529513	0.0536579	0.146408	242081_at	na	na	3	3	242081_at,205213_at,205212_s_at	protein_coding	gray	ArfGAP with coiled-coil, ankyrin repeat and PH domains 1	...
ACAP2	0.305497	0.2805	0.731187	212477_at	na	na	3	3	212477_at,1552472_a_at,212476_at	protein_coding	gray	ArfGAP with coiled-coil, ankyrin repeat and PH domains 2	...
ACAP3	-0.433294	0.442998	0.93573	225529_at	na	na	2	2	225529_at,225542_at	protein_coding	gray	ArfGAP with coiled-coil, ankyrin repeat and PH domains 3	...
ACAT1	1.13313	0.0422905	0.109313	205412_at	2	205412_at,1559239_s_at	3	1	205412_at	protein_coding	significant	acetyl-CoA acetyltransferase 1	...
ACAT2	-0.970223	0.0278206	0.0645172	209608_s_at	1	209608_s_at	3	2	222010_at,222011_s_at	protein_coding	significant	acetyl-CoA acetyltransferase 2	...
ACBD3	0.648499	0.0102492	0.0184704	202324_s_at	1	202324_s_at	2	1	202324_s_at	protein_coding	significant	acyl-CoA binding domain containing 3	...
ACBD4	0.335342	0.316511	0.788956	219413_at	na	na	1	1	219413_at	protein_coding	gray	acyl-CoA binding domain containing 4	...
ACBD5	0.308424	0.581296	1	225663_at	na	na	2	2	225663_at,1568877_a_at	protein_coding	notDE	acyl-CoA binding domain containing 5	...
ACBD6	-0.589161	0.00971083	0.017193	225317_at	1	225317_at	1	0	0	protein_coding	significant	acyl-CoA binding domain containing 6	...
ACCS	0.169651	0.761201	1	228264_at	na	na	1	1	228264_at	protein_coding	notDE	1-aminocyclopropane-1-carboxylate synthase homolog (inactive)	...
ACD	-0.148071	0.822969	1	204617_s_at	na	na	1	1	204617_s_at	protein_coding	notDE	ACD, shelterin complex subunit and telomerase recruitment factor	...
ACE	1.46192	0.00510151	0.00753595	227463_at	1	227463_at	2	1	227463_at	protein_coding	significant	angiotensin I converting enzyme	...
ACE2	0.911226	0.464178	0.956646	219962_at	na	na	2	2	219962_at,222257_s_at	protein_coding	notDE	angiotensin I converting enzyme 2	...
ACER1	-0.189121	0.321879	0.79736	1553929_at	na	na	1	1	1553929_at	protein_coding	gray	alkaline ceramidase 1	...
ACER3	-0.397426	0.240848	0.658693	238945_at	na	na	6	6	238945_at,231321_s_at,222688_at,222687_s_at,222689_at,227776_at	protein_coding	gray	alkaline ceramidase 3	...
ACHE	-0.372648	0.731908	1	205378_s_at	na	na	3	3	205378_s_at,210332_at,205377_s_at	protein_coding	notDE	acetylcholinesterase (Cartwright blood group)	...
ACIN1	-0.257422	0.204587	0.586494	201715_s_at	na	na	1	1	201715_s_at	protein_coding	gray	apoptotic chromatin condensation inducer 1	...
ACKR1	1.59665	0.0138971	0.0272195	208335_s_at	1	208335_s_at	2	1	226953_at	protein_coding	significant	atypical chemokine receptor 1 (Duffy blood group)	...
ACKR2	0.214143	0.243207	0.662898	1559432_at	na	na	3	3	1559432_at,206887_at,1568850_at	protein_coding	gray	atypical chemokine receptor 2	...
ACKR3	0.203384	0.248619	0.672814	1559114_a_at	na	na	3	3	1559114_a_at,232746_at,212977_at	protein_coding	gray	atypical chemokine receptor 3	...
ACKR4	-0.0969577	0.962313	1	220351_at	na	na	1	1	220351_at	protein_coding	notDE	atypical chemokine receptor 4	...
ACLY	-0.192059	0.73926	1	210337_s_at	na	na	3	3	210337_s_at,201128_s_at,201127_s_at	protein_coding	notDE	ATP citrate lyase	...
ACMSD	-0.0581253	0.985442	1	230602_at	na	na	1	1	230602_at	protein_coding	notDE	aminocarboxymuconate semialdehyde decarboxylase	...
ACO1	0.654297	0.143949	0.433819	207071_s_at	na	na	2	2	207071_s_at,237622_at	protein_coding	gray	aconitase 1	...
ACO2	0.542388	0.296603	0.758293	200793_s_at	na	na	2	2	200793_s_at,217307_at	protein_coding	gray	aconitase 2	...
ACOD1	-0.0372631	0.931282	1	240287_at	na	na	1	1	240287_at	protein_coding	notDE	aconitate decarboxylase 1	...
ACOT1	-0.101722	0.938781	1	202982_s_at	na	na	1	1	202982_s_at	protein_coding	notDE	acyl-CoA thioesterase 1	...
ACOT11	0.820288	0.0270505	0.0622801	216103_at	1	216103_at	4	3	1555321_at,214763_at,216103_at	protein_coding	significant	acyl-CoA thioesterase 11	...
ACOT12	-0.104266	0.948679	1	238160_at	na	na	1	1	238160_at	protein_coding	notDE	acyl-CoA thioesterase 12	...
ACOT13	-0.191073	0.846242	1	204565_at	na	na	1	1	204565_at	protein_coding	notDE	acyl-CoA thioesterase 13	...
ACOT2	-0.101722	0.938781	1	202982_s_at	na	na	1	1	202982_s_at	protein_coding	notDE	acyl-CoA thioesterase 2	...
ACOT4	0.855763	0.0909993	0.273343	229534_at	na	na	1	1	229534_at	protein_coding	gray	acyl-CoA thioesterase 4	...
ACOT6	0.0754992	0.912587	1	241949_at	na	na	1	1	241949_at	protein_coding	notDE	acyl-CoA thioesterase 6	...
ACOT7	-1.856	0.00495449	0.00725543	208002_s_at	1	208002_s_at	2	1	215728_s_at	protein_coding	significant	acyl-CoA thioesterase 7	...
ACOT8	1.18734	2.78626e-06	1.39894e-06	236514_at	1	236514_at	2	1	236514_at	protein_coding	significant	acyl-CoA thioesterase 8	...
ACOT9	-0.00513245	0.996091	1	221641_s_at	na	na	1	1	221641_s_at	protein_coding	notDE	acyl-CoA thioesterase 9	...
ACOX1	0.604443	0.0832707	0.247587	227962_at	na	na	5	5	227962_at,209600_s_at,213501_at,209601_at,207656_s_at	protein_coding	gray	acyl-CoA oxidase 1	...
ACOX2	-0.0160144	0.994111	1	205364_at	na	na	1	1	205364_at	protein_coding	notDE	acyl-CoA oxidase 2	...
ACOX3	0.159477	0.728107	1	204242_s_at	na	na	2	2	204242_s_at,204241_at	protein_coding	notDE	acyl-CoA oxidase 3, pristanoyl	...
ACOXL	0.1231	0.815388	1	240189_at	na	na	2	2	240189_at,220845_at	protein_coding	notDE	acyl-CoA oxidase like	...
ACP1	-0.361812	0.00820716	0.0138605	201630_s_at	2	201630_s_at,201629_s_at	4	2	201630_s_at,215227_x_at	protein_coding	significant	acid phosphatase 1, soluble	...
ACP2	-0.585537	0.0870958	0.26012	202767_at	na	na	1	1	202767_at	protein_coding	gray	acid phosphatase 2, lysosomal	...
ACP5	0.520119	0.680848	1	204638_at	na	na	1	1	204638_at	protein_coding	notDE	acid phosphatase 5, tartrate resistant	...
ACP6	0.330765	0.423871	0.916682	218795_at	na	na	2	2	218795_at,242270_at	protein_coding	gray	acid phosphatase 6, lysophosphatidic	...
ACPP	-0.785563	0.164584	0.490556	237030_at	na	na	3	3	237030_at,204393_s_at,231711_at	protein_coding	gray	acid phosphatase, prostate	...
ACPT	0.254764	0.432994	0.925671	241715_x_at	na	na	1	1	241715_x_at	error	gray	-	...
ACR	0.174622	0.648641	1	207427_at	na	na	1	1	207427_at	protein_coding	notDE	acrosin	...
ACRBP	0.511096	0.515986	1	223718_at	na	na	3	3	223718_at,223717_s_at,230833_at	protein_coding	notDE	acrosin binding protein	...
ACRC	0.934467	0.0524262	0.14223	238825_at	na	na	1	1	238825_at	error	gray	-	...
ACRV1	-0.131373	0.922623	1	206776_x_at	na	na	6	6	206776_x_at,207990_x_at,207973_x_at,207991_x_at,207969_x_at,208013_s_at	protein_coding	notDE	acrosomal vesicle protein 1	...
ACSBG1	0.0877976	0.926199	1	206466_at	na	na	2	2	206466_at,206465_at	protein_coding	notDE	acyl-CoA synthetase bubblegum family member 1	...
ACSBG2	-0.0239514	0.992798	1	221716_s_at	na	na	1	1	221716_s_at	protein_coding	notDE	acyl-CoA synthetase bubblegum family member 2	...
ACSF2	-0.0934157	0.935327	1	218844_at	na	na	1	1	218844_at	protein_coding	notDE	acyl-CoA synthetase family member 2	...
ACSF3	-0.378587	0.0887022	0.265458	227464_at	na	na	3	3	227464_at,1556552_a_at,235823_at	protein_coding	gray	acyl-CoA synthetase family member 3	...
ACSL1	2.16738	0.000105341	6.8179e-05	201963_at	2	201963_at,207275_s_at	2	0	0	protein_coding	significant	acyl-CoA synthetase long-chain family member 1	...
ACSL3	0.356175	0.65329	1	201660_at	na	na	3	3	201660_at,201661_s_at,201662_s_at	protein_coding	notDE	acyl-CoA synthetase long-chain family member 3	...
ACSL4	2.18783	1.17266e-05	5.50566e-06	202422_s_at	1	202422_s_at	3	2	1557419_a_at,202422_s_at	protein_coding	significant	acyl-CoA synthetase long-chain family member 4	...
ACSL5	1.87267	0.0204219	0.0441934	218322_s_at	1	218322_s_at	2	1	222592_s_at	protein_coding	significant	acyl-CoA synthetase long-chain family member 5	...
ACSL6	0.170314	0.546893	1	216409_at	na	na	5	5	216409_at,229725_at,211207_s_at,223918_at,213683_at	protein_coding	notDE	acyl-CoA synthetase long-chain family member 6	...
ACSM1	0.076978	0.882508	1	215432_at	na	na	2	2	215432_at,234197_at	protein_coding	notDE	acyl-CoA synthetase medium-chain family member 1	...
ACSM2A	-0.262976	0.923872	1	230554_at	na	na	4	4	230554_at,241914_s_at,214069_at,244723_at	protein_coding	notDE	acyl-CoA synthetase medium-chain family member 2A	...
ACSM2B	-0.262976	0.923872	1	230554_at	na	na	4	4	230554_at,241914_s_at,214069_at,241915_at	protein_coding	notDE	acyl-CoA synthetase medium-chain family member 2B	...
ACSM3	-0.713831	0.524692	1	210377_at	na	na	2	2	210377_at,205942_s_at	protein_coding	notDE	acyl-CoA synthetase medium-chain family member 3	...
ACSM5	0.687472	0.0942001	0.284054	1554514_at	na	na	3	3	1554514_at,220061_at,89977_at	protein_coding	gray	acyl-CoA synthetase medium-chain family member 5	...
ACSS1	0.597834	0.0347607	0.0857203	234801_s_at	1	234801_s_at	5	4	234483_at,234484_s_at,234801_s_at,235724_at	protein_coding	significant	acyl-CoA synthetase short-chain family member 1	...
ACSS2	0.404071	0.390938	0.882419	234312_s_at	na	na	1	1	234312_s_at	protein_coding	gray	acyl-CoA synthetase short-chain family member 2	...
ACSS3	1.40969	0.0253866	0.0576589	229222_at	2	229222_at,219616_at	2	0	0	protein_coding	significant	acyl-CoA synthetase short-chain family member 3	...
ACTA1	-2.78785	0.12001	0.363688	203872_at	na	na	1	1	203872_at	protein_coding	gray	actin, alpha 1, skeletal muscle	...
ACTA2	0.876981	0.406494	0.899141	200974_at	na	na	3	3	200974_at,215787_at,243140_at	protein_coding	gray	actin, alpha 2, smooth muscle, aorta	...
ACTA2-AS1	0.306629	0.237574	0.652863	1564257_at	na	na	1	1	1564257_at	lncRNA	gray	ACTA2 antisense RNA 1	...
ACTB	-1.36783	0.000106872	6.95595e-05	AFFX-HSAC07/X00351_5_at	2	AFFX-HSAC07/X00351_5_at,AFFX-HSAC07/X00351_M_at	15	13	211970_x_at,211983_x_at,211995_x_at,212363_x_at,212988_x_at,213214_x_at,213867_x_at,221607_x_at,224585_x_at,224594_x_at,AFFX-HSAC07/X00351_3_at,AFFX-HSAC07/X00351_5_at,AFFX-HSAC07/X00351_M_at	protein_coding	significant	actin beta	...
ACTC1	-3.71938	0.000338931	0.00027629	205132_at	1	205132_at	1	0	0	protein_coding	significant	actin, alpha, cardiac muscle 1	...
ACTG1	-0.224865	0.629415	1	211995_x_at	na	na	9	9	211995_x_at,213214_x_at,201550_x_at,221607_x_at,224585_x_at,212363_x_at,211970_x_at,212988_x_at,211983_x_at	protein_coding	notDE	actin gamma 1	...
ACTG1P17	-0.250713	0.113661	0.344944	1569368_at	na	na	3	3	1569368_at,1565911_at,1565912_at	pseudogene	gray	actin gamma 1 pseudogene 17	...
ACTG1P4	1.42227	0.380178	0.870696	208498_s_at	na	na	2	2	208498_s_at,228023_x_at	pseudogene	gray	-	...
ACTG2	0.659992	0.795644	1	202274_at	na	na	2	2	202274_at,241148_at	protein_coding	notDE	actin, gamma 2, smooth muscle, enteric	...
ACTL10	0.302892	0.433118	0.925901	232619_at	na	na	1	1	232619_at	protein_coding	gray	actin like 10	...
ACTL6A	-0.847202	0.0946305	0.28539	202666_s_at	na	na	1	1	202666_s_at	protein_coding	gray	actin like 6A	...
ACTL6B	-0.454057	0.710831	1	206014_at	na	na	2	2	206014_at,206013_s_at	protein_coding	notDE	actin like 6B	...
ACTL7A	-0.084857	0.961682	1	220501_at	na	na	1	1	220501_at	protein_coding	notDE	actin like 7A	...
ACTL7B	-0.18739	0.903716	1	220498_at	na	na	1	1	220498_at	protein_coding	notDE	actin like 7B	...
ACTL8	-0.0730736	0.89177	1	214957_at	na	na	1	1	214957_at	protein_coding	notDE	actin like 8	...
ACTL9	-0.253405	0.888407	1	243208_x_at	na	na	1	1	243208_x_at	protein_coding	notDE	actin like 9	...
ACTN1	-0.544665	0.442953	0.93555	208636_at	na	na	4	4	208636_at,208637_x_at,211160_x_at,237401_at	protein_coding	gray	actinin alpha 1	...
ACTN2	-1.76338	0.159694	0.477072	203862_s_at	na	na	4	4	203862_s_at,203861_s_at,203863_at,203864_s_at	protein_coding	gray	actinin alpha 2	...
ACTN3	-0.278506	0.850004	1	206891_at	na	na	1	1	206891_at	protein_coding	notDE	actinin alpha 3 (gene/pseudogene)	...
ACTN4	-0.0142528	0.991247	1	200601_at	na	na	1	1	200601_at	protein_coding	notDE	actinin alpha 4	...
ACTR10	0.224716	0.341287	0.823592	222230_s_at	na	na	1	1	222230_s_at	protein_coding	gray	actin-related protein 10 homolog	...
ACTR1A	-0.393399	0.179462	0.52891	200720_s_at	na	na	2	2	200720_s_at,200721_s_at	protein_coding	gray	ARP1 actin-related protein 1 homolog A, centractin alpha	...
ACTR1B	0.106545	0.822325	1	202135_s_at	na	na	1	1	202135_s_at	protein_coding	notDE	ARP1 actin-related protein 1 homolog B, centractin beta	...
ACTR2	-0.687242	0.187784	0.548881	200727_s_at	na	na	7	7	200727_s_at,1554390_s_at,200729_s_at,1558015_s_at,234210_x_at,200728_at,234212_at	protein_coding	gray	ARP2 actin related protein 2 homolog	...
ACTR3	0.949183	0.00348862	0.00472247	239170_at	2	239170_at,228603_at	5	3	213102_at,228603_at,239170_at	protein_coding	significant	ARP3 actin related protein 3 homolog	...
ACTR3B	-0.635531	0.408728	0.901559	218868_at	na	na	2	2	218868_at,1555487_a_at	protein_coding	gray	ARP3 actin related protein 3 homolog B	...
ACTR3BP2	0.198104	0.380178	0.870723	224426_s_at	na	na	3	3	224426_s_at,224425_x_at,224424_x_at	pseudogene	gray	ACTR3B pseudogene 2	...
ACTR3BP5	0.198104	0.380178	0.870723	224426_s_at	na	na	2	2	224426_s_at,224424_x_at	pseudogene	gray	-	...
ACTR3BP6	0.0654087	0.912721	1	224424_x_at	na	na	1	1	224424_x_at	pseudogene	notDE	-	...
ACTR3C	1.24587	0.00596428	0.0092076	223874_at	1	223874_at	1	0	0	protein_coding	significant	ARP3 actin-related protein 3 homolog C	...
ACTR5	-0.489049	0.0344288	0.0846882	222147_s_at	1	222147_s_at	2	1	222147_s_at	protein_coding	significant	ARP5 actin-related protein 5 homolog	...
ACTR6	0.161201	0.30161	0.766479	241794_at	na	na	2	2	241794_at,218395_at	protein_coding	gray	ARP6 actin-related protein 6 homolog	...
ACTR8	-0.750071	0.00814246	0.0137294	218658_s_at	1	218658_s_at	2	1	222707_s_at	protein_coding	significant	ARP8 actin-related protein 8 homolog	...
ACTRT2	0.135208	0.912239	1	237360_at	na	na	1	1	237360_at	protein_coding	notDE	actin related protein T2	...
ACTRT3	-0.846972	0.213976	0.60602	223665_at	na	na	1	1	223665_at	protein_coding	gray	actin related protein T3	...
ACVR1	0.71936	0.0608229	0.170901	203935_at	na	na	1	1	203935_at	protein_coding	gray	activin A receptor type 1	...
ACVR1B	-0.458377	0.238591	0.654613	205209_at	na	na	6	6	205209_at,208223_s_at,213198_at,208219_at,208218_s_at,208222_at	protein_coding	gray	activin A receptor type 1B	...
ACVR1C	-0.175156	0.695094	1	1563182_at	na	na	2	2	1563182_at,1552519_at	protein_coding	notDE	activin A receptor type 1C	...
ACVR2A	-0.519813	0.0645004	0.183288	205327_s_at	na	na	2	2	205327_s_at,228416_at	protein_coding	gray	activin A receptor type 2A	...
ACVR2B	-1.51284	7.87186e-08	5.16588e-07	236126_at	3	236126_at,1559548_at,220028_at	3	0	0	protein_coding	significant	activin A receptor type 2B	...
ACVR2B-AS1	0.345305	0.399524	0.891574	215590_x_at	na	na	1	1	215590_x_at	lncRNA	gray	ACVR2B antisense RNA 1	...
ACVRL1	0.743518	0.0501115	0.134295	210838_s_at	na	na	2	2	210838_s_at,226950_at	protein_coding	gray	activin A receptor like type 1	...
ACY1	-0.343725	0.810954	1	202740_at	na	na	3	3	202740_at,238849_at,210006_at	protein_coding	notDE	aminoacylase 1	...
ACY3	0.208652	0.698206	1	1554974_at	na	na	2	2	1554974_at,230481_at	protein_coding	notDE	aminoacylase 3	...
ACYP1	-0.169192	0.834395	1	205260_s_at	na	na	1	1	205260_s_at	protein_coding	notDE	acylphosphatase 1	...
ACYP2	0.479208	0.595978	1	206833_s_at	na	na	1	1	206833_s_at	protein_coding	notDE	acylphosphatase 2	...
ADA	-0.485963	0.650615	1	216705_s_at	na	na	2	2	216705_s_at,204639_at	protein_coding	notDE	adenosine deaminase	...
ADAD1	0.0506589	0.935234	1	240299_at	na	na	2	2	240299_at,231448_at	protein_coding	notDE	adenosine deaminase domain containing 1	...
ADAD2	-0.153914	0.83246	1	236463_at	na	na	1	1	236463_at	protein_coding	notDE	adenosine deaminase domain containing 2	...
ADAL	1.17484	0.00040439	0.000340371	239711_at	1	239711_at	3	2	238424_at,239711_at	protein_coding	significant	adenosine deaminase like	...
ADAM10	0.232511	0.845089	1	202604_x_at	na	na	3	3	202604_x_at,202603_at,214895_s_at	protein_coding	notDE	ADAM metallopeptidase domain 10	...
ADAM11	-0.360509	0.540956	1	239837_at	na	na	2	2	239837_at,207880_at	protein_coding	notDE	ADAM metallopeptidase domain 11	...
ADAM12	-3.76311	5.61183e-19	5.02987e-07	213790_at	3	213790_at,202952_s_at,226777_at	5	2	215613_at,226777_at	protein_coding	significant	ADAM metallopeptidase domain 12	...
ADAM15	0.166828	0.731148	1	217007_s_at	na	na	2	2	217007_s_at,1555896_a_at	protein_coding	notDE	ADAM metallopeptidase domain 15	...
ADAM17	-0.495059	0.0719004	0.209055	213532_at	na	na	4	4	213532_at,205746_s_at,205745_x_at,237897_at	protein_coding	gray	ADAM metallopeptidase domain 17	...
ADAM18	0.203609	0.713993	1	1568970_at	na	na	2	2	1568970_at,207597_at	protein_coding	notDE	ADAM metallopeptidase domain 18	...
ADAM19	-1.40781	0.000139344	9.52955e-05	209765_at	1	209765_at	2	1	221128_at	protein_coding	significant	ADAM metallopeptidase domain 19	...
ADAM1A	-0.75125	0.174525	0.516252	228925_at	na	na	1	1	228925_at	pseudogene	gray	-	...
ADAM2	-0.0104742	0.996091	1	207664_at	na	na	1	1	207664_at	protein_coding	notDE	ADAM metallopeptidase domain 2	...
ADAM20	0.11708	0.706902	1	207422_at	na	na	2	2	207422_at,207423_s_at	protein_coding	notDE	ADAM metallopeptidase domain 20	...
ADAM21	0.128864	0.583703	1	207665_at	na	na	2	2	207665_at,1552579_a_at	protein_coding	notDE	ADAM metallopeptidase domain 21	...
ADAM22	1.46546	0.167843	0.499076	213411_at	na	na	8	8	213411_at,1555024_at,208227_x_at,244194_at,206616_s_at,208237_x_at,208226_x_at,206615_s_at	protein_coding	gray	ADAM metallopeptidase domain 22	...
ADAM23	-1.24662	0.096215	0.290415	244463_at	na	na	4	4	244463_at,206046_at,213808_at,1559268_at	protein_coding	gray	ADAM metallopeptidase domain 23	...
ADAM28	1.54472	0.0375997	0.0945126	205997_at	1	205997_at	4	3	208268_at,208269_s_at,241446_at	protein_coding	significant	ADAM metallopeptidase domain 28	...
ADAM29	0.0572357	0.970239	1	221337_s_at	na	na	1	1	221337_s_at	protein_coding	notDE	ADAM metallopeptidase domain 29	...
ADAM30	-0.0149619	0.993472	1	243520_x_at	na	na	2	2	243520_x_at,221446_at	protein_coding	notDE	ADAM metallopeptidase domain 30	...
ADAM32	-0.189305	0.858839	1	1552266_at	na	na	1	1	1552266_at	protein_coding	notDE	ADAM metallopeptidase domain 32	...
ADAM33	-0.410495	0.387621	0.878759	232570_s_at	na	na	2	2	232570_s_at,233868_x_at	protein_coding	gray	ADAM metallopeptidase domain 33	...
ADAM3A	0.0771924	0.707308	1	217090_at	na	na	2	2	217090_at,216276_s_at	pseudogene	notDE	ADAM metallopeptidase domain 3A (pseudogene)	...
ADAM5	0.099229	0.800962	1	217003_s_at	na	na	2	2	217003_s_at,216998_s_at	pseudogene	notDE	ADAM metallopeptidase domain 5 (pseudogene)	...
ADAM6	-0.0932526	0.878601	1	237909_at	na	na	1	1	237909_at	pseudogene	notDE	ADAM metallopeptidase domain 6 (pseudogene)	...
ADAM7	-0.171109	0.327994	0.805993	211238_at	na	na	3	3	211238_at,239079_at,211239_s_at	protein_coding	gray	ADAM metallopeptidase domain 7	...
ADAM8	-0.211447	0.493781	0.987509	205179_s_at	na	na	2	2	205179_s_at,205180_s_at	protein_coding	notDE	ADAM metallopeptidase domain 8	...
ADAM9	0.216785	0.195414	0.566058	1570042_a_at	na	na	3	3	1570042_a_at,202381_at,1555326_a_at	protein_coding	gray	ADAM metallopeptidase domain 9	...
ADAMDEC1	1.76969	0.210256	0.59816	206134_at	na	na	1	1	206134_at	protein_coding	gray	ADAM like decysin 1	...
ADAMTS1	-0.818855	0.272051	0.716819	222486_s_at	na	na	2	2	222486_s_at,222162_s_at	protein_coding	gray	ADAM metallopeptidase with thrombospondin type 1 motif 1	...
ADAMTS10	-0.407637	0.331039	0.810103	230341_x_at	na	na	2	2	230341_x_at,232133_at	protein_coding	gray	ADAM metallopeptidase with thrombospondin type 1 motif 10	...
ADAMTS12	-1.92651	1.11414e-09	5.03081e-07	226997_at	1	226997_at	2	1	226997_at	protein_coding	significant	ADAM metallopeptidase with thrombospondin type 1 motif 12	...
ADAMTS13	-0.599748	0.0398173	0.101565	223844_at	1	223844_at	2	1	223844_at	protein_coding	significant	ADAM metallopeptidase with thrombospondin type 1 motif 13	...
ADAMTS14	-0.000172651	0.999866	1	230167_at	na	na	1	1	230167_at	protein_coding	notDE	ADAM metallopeptidase with thrombospondin type 1 motif 14	...
ADAMTS15	-1.34751	0.00365335	0.0050039	229004_at	1	229004_at	2	1	229004_at	protein_coding	significant	ADAM metallopeptidase with thrombospondin type 1 motif 15	...
ADAMTS16	-0.393438	0.160502	0.47922	238125_at	na	na	1	1	238125_at	protein_coding	gray	ADAM metallopeptidase with thrombospondin type 1 motif 16	...
ADAMTS17	-1.29284	0.0137495	0.0268173	1552727_s_at	1	1552727_s_at	3	2	1552726_at,1552727_s_at	protein_coding	significant	ADAM metallopeptidase with thrombospondin type 1 motif 17	...
ADAMTS18	-3.55308	2.74109e-08	5.06792e-07	230040_at	2	230040_at,1553234_at	3	1	242823_at	protein_coding	significant	ADAM metallopeptidase with thrombospondin type 1 motif 18	...
ADAMTS19	-0.363124	0.0689084	0.198702	1553180_at	na	na	2	2	1553180_at,1553179_at	protein_coding	gray	ADAM metallopeptidase with thrombospondin type 1 motif 19	...
ADAMTS2	-2.63052	4.77429e-05	2.65792e-05	226311_at	1	226311_at	3	2	214535_s_at,226311_at	protein_coding	significant	ADAM metallopeptidase with thrombospondin type 1 motif 2	...
ADAMTS20	0.152528	0.321768	0.797117	220717_at	na	na	2	2	220717_at,1553409_at	protein_coding	gray	ADAM metallopeptidase with thrombospondin type 1 motif 20	...
ADAMTS3	-2.24212	1.18549e-08	5.04424e-07	214913_at	1	214913_at	1	0	0	protein_coding	significant	ADAM metallopeptidase with thrombospondin type 1 motif 3	...
ADAMTS4	-0.176164	0.491785	0.985396	1555380_at	na	na	1	1	1555380_at	protein_coding	notDE	ADAM metallopeptidase with thrombospondin type 1 motif 4	...
ADAMTS5	-2.31034	1.22129e-09	5.03092e-07	1558636_s_at	1	1558636_s_at	4	3	219935_at,229357_at,235368_at	protein_coding	significant	ADAM metallopeptidase with thrombospondin type 1 motif 5	...
ADAMTS6	-1.26188	5.72441e-06	2.6009e-06	237411_at	1	237411_at	3	2	220866_at,237411_at	protein_coding	significant	ADAM metallopeptidase with thrombospondin type 1 motif 6	...
ADAMTS7	-0.661214	0.00053149	0.000476418	228911_at	1	228911_at	3	2	220706_at,228911_at	protein_coding	significant	ADAM metallopeptidase with thrombospondin type 1 motif 7	...
ADAMTS8	-0.889302	0.173844	0.514451	235649_at	na	na	3	3	235649_at,220676_at,220677_s_at	protein_coding	gray	ADAM metallopeptidase with thrombospondin type 1 motif 8	...
ADAMTS9	-2.36475	1.08119e-09	5.03078e-07	1554697_at	2	1554697_at,226814_at	5	3	226814_at,233785_at,233928_at	protein_coding	significant	ADAM metallopeptidase with thrombospondin type 1 motif 9	...
ADAMTS9-AS1	-0.329839	0.455539	0.948104	241369_at	na	na	2	2	241369_at,233928_at	lncRNA	gray	ADAMTS9 antisense RNA 1	...
ADAMTS9-AS2	1.02805	1.87396e-08	5.05443e-07	233113_at	3	233113_at,1559296_at,1556364_at	5	2	233113_at,234078_at	lncRNA	significant	ADAMTS9 antisense RNA 2	...
ADAMTSL1	-1.76486	3.589e-05	1.91356e-05	229585_at	2	229585_at,239909_at	6	4	224371_at,229585_at,237217_at,239909_at	protein_coding	significant	ADAMTS like 1	...
ADAMTSL2	0.185789	0.728983	1	206629_at	na	na	1	1	206629_at	protein_coding	notDE	ADAMTS like 2	...
ADAMTSL3	-0.726844	0.318899	0.792434	213974_at	na	na	2	2	213974_at,1559748_at	protein_coding	gray	ADAMTS like 3	...
ADAMTSL4	-0.210268	0.835261	1	226071_at	na	na	2	2	226071_at,220578_at	protein_coding	notDE	ADAMTS like 4	...
ADAMTSL5	-0.0410679	0.958517	1	242200_at	na	na	1	1	242200_at	protein_coding	notDE	ADAMTS like 5	...
ADAP1	0.217594	0.815388	1	90265_at	na	na	2	2	90265_at,219150_s_at	protein_coding	notDE	ArfGAP with dual PH domains 1	...
ADAP2	0.364816	0.38672	0.877617	219358_s_at	na	na	2	2	219358_s_at,222876_s_at	protein_coding	gray	ArfGAP with dual PH domains 2	...
ADAR	0.0485453	0.953149	1	201786_s_at	na	na	1	1	201786_s_at	protein_coding	notDE	adenosine deaminase, RNA specific	...
ADARB1	-0.389352	0.625818	1	203865_s_at	na	na	5	5	203865_s_at,234539_at,234799_at,209979_at,207999_s_at	protein_coding	notDE	adenosine deaminase, RNA specific B1	...
ADARB2	-0.110291	0.928051	1	220648_at	na	na	2	2	220648_at,237437_s_at	protein_coding	notDE	adenosine deaminase, RNA specific B2 (inactive)	...
ADARB2-AS1	0.152572	0.679392	1	1561127_at	na	na	1	1	1561127_at	lncRNA	notDE	ADARB2 antisense RNA 1	...
ADAT1	-0.469081	0.175297	0.518416	219384_s_at	na	na	1	1	219384_s_at	protein_coding	gray	adenosine deaminase, tRNA specific 1	...
ADAT2	-1.02029	5.10963e-08	5.11237e-07	236817_at	2	236817_at,227213_at	2	0	0	protein_coding	significant	adenosine deaminase, tRNA specific 2	...
ADAT3	-0.38518	0.147647	0.444435	230634_x_at	na	na	3	3	230634_x_at,1553967_at,1553968_a_at	protein_coding	gray	adenosine deaminase, tRNA specific 3	...
ADCK1	0.138796	0.543374	1	227482_at	na	na	1	1	227482_at	protein_coding	notDE	aarF domain containing kinase 1	...
ADCK2	-0.702562	0.00204177	0.0024114	44120_at	2	44120_at,221894_at	4	2	222117_s_at,44120_at	protein_coding	significant	aarF domain containing kinase 2	...
ADCK5	-0.371082	0.218661	0.61523	228524_at	na	na	1	1	228524_at	protein_coding	gray	aarF domain containing kinase 5	...
ADCY1	-0.957247	0.40188	0.893999	235049_at	na	na	5	5	235049_at,213245_at,215348_at,232062_at,215340_at	protein_coding	gray	adenylate cyclase 1	...
ADCY10	-0.150294	0.683413	1	214547_at	na	na	2	2	214547_at,217305_s_at	protein_coding	notDE	adenylate cyclase 10, soluble	...
ADCY10P1	0.455714	0.0520673	0.140847	233959_at	na	na	2	2	233959_at,236832_at	pseudogene	gray	adenylate cyclase 10, soluble pseudogene 1	...
ADCY2	-0.545542	0.708516	1	213217_at	na	na	4	4	213217_at,213219_at,217688_at,217687_at	protein_coding	notDE	adenylate cyclase 2	...
ADCY3	-0.0848024	0.935306	1	209321_s_at	na	na	2	2	209321_s_at,209320_at	protein_coding	notDE	adenylate cyclase 3	...
ADCY4	0.0294006	0.977756	1	230800_at	na	na	1	1	230800_at	protein_coding	notDE	adenylate cyclase 4	...
ADCY5	-0.159798	0.840959	1	228182_at	na	na	2	2	228182_at,242891_at	protein_coding	notDE	adenylate cyclase 5	...
ADCY6	-0.310109	0.454228	0.946688	209195_s_at	na	na	1	1	209195_s_at	protein_coding	gray	adenylate cyclase 6	...
ADCY7	-0.861821	0.216347	0.610865	203741_s_at	na	na	2	2	203741_s_at,1554827_a_at	protein_coding	gray	adenylate cyclase 7	...
ADCY8	-0.188275	0.873988	1	206811_at	na	na	1	1	206811_at	protein_coding	notDE	adenylate cyclase 8	...
ADCY9	0.174763	0.819761	1	204498_s_at	na	na	3	3	204498_s_at,204497_at,215400_x_at	protein_coding	notDE	adenylate cyclase 9	...
ADCYAP1	-0.591588	0.345034	0.828601	230237_at	na	na	2	2	230237_at,206281_at	protein_coding	gray	adenylate cyclase activating polypeptide 1	...
ADCYAP1R1	0.336814	0.830091	1	226690_at	na	na	2	2	226690_at,207151_at	protein_coding	notDE	ADCYAP receptor type I	...
ADD1	-0.504779	0.0647893	0.184221	238939_at	na	na	4	4	238939_at,208030_s_at,214726_x_at,214736_s_at	protein_coding	gray	adducin 1	...
ADD2	0.145941	0.770642	1	206807_s_at	na	na	6	6	206807_s_at,230988_at,213484_at,205268_s_at,239530_at,237336_at	protein_coding	notDE	adducin 2	...
ADD3	0.460125	0.415764	0.908739	201034_at	na	na	5	5	201034_at,205882_x_at,228215_at,201753_s_at,201752_s_at	protein_coding	gray	adducin 3	...
ADD3-AS1	0.121788	0.715615	1	228215_at	na	na	3	3	228215_at,222072_at,217380_s_at	lncRNA	notDE	-	...
ADGB	0.0351645	0.97591	1	220614_s_at	na	na	1	1	220614_s_at	protein_coding	notDE	androglobin	...
ADGRA1	-0.277784	0.669159	1	239221_at	na	na	1	1	239221_at	protein_coding	notDE	adhesion G protein-coupled receptor A1	...
ADGRA2	-1.35519	0.000104842	6.77167e-05	65718_at	2	65718_at,221814_at	2	0	0	protein_coding	significant	adhesion G protein-coupled receptor A2	...
ADGRA3	-0.560599	0.319482	0.79349	210473_s_at	na	na	3	3	210473_s_at,1555122_at,1569542_at	protein_coding	gray	adhesion G protein-coupled receptor A3	...
ADGRB1	-0.164386	0.756505	1	206083_at	na	na	1	1	206083_at	protein_coding	notDE	adhesion G protein-coupled receptor B1	...
ADGRB2	-0.74561	0.442891	0.935482	204966_at	na	na	1	1	204966_at	protein_coding	gray	adhesion G protein-coupled receptor B2	...
ADGRB3	-0.969942	0.384271	0.874797	205638_at	na	na	2	2	205638_at,211568_at	protein_coding	gray	adhesion G protein-coupled receptor B3	...
ADGRD1	1.06654	0.0972488	0.293741	232267_at	na	na	1	1	232267_at	protein_coding	gray	adhesion G protein-coupled receptor D1	...
ADGRD2	-0.0539959	0.949084	1	216289_at	na	na	1	1	216289_at	protein_coding	notDE	adhesion G protein-coupled receptor D2	...
ADGRE1	0.0280898	0.98476	1	207111_at	na	na	1	1	207111_at	protein_coding	notDE	adhesion G protein-coupled receptor E1	...
ADGRE2	0.34352	0.0387867	0.0983628	232009_at	1	232009_at	2	1	232009_at	protein_coding	significant	adhesion G protein-coupled receptor E2	...
ADGRE3	-0.136346	0.849973	1	210724_at	na	na	1	1	210724_at	protein_coding	notDE	adhesion G protein-coupled receptor E3	...
ADGRE5	-0.350605	0.748257	1	202910_s_at	na	na	1	1	202910_s_at	protein_coding	notDE	adhesion G protein-coupled receptor E5	...
ADGRF1	3.05909	8.46718e-13	5.02987e-07	236489_at	3	236489_at,235988_at,238689_at	4	1	238689_at	protein_coding	significant	adhesion G protein-coupled receptor F1	...
ADGRF2	0.0520392	0.854344	1	1553036_at	na	na	1	1	1553036_at	protein_coding	notDE	adhesion G protein-coupled receptor F2	...
ADGRF3	-0.177873	0.301881	0.766884	236608_at	na	na	2	2	236608_at,1553016_at	protein_coding	gray	adhesion G protein-coupled receptor F3	...
ADGRF4	0.169334	0.394919	0.886605	1553031_at	na	na	2	2	1553031_at,237690_at	protein_coding	gray	adhesion G protein-coupled receptor F4	...
ADGRF5	0.996397	0.246783	0.669373	212950_at	na	na	2	2	212950_at,212951_at	protein_coding	gray	adhesion G protein-coupled receptor F5	...
ADGRG1	1.24859	0.0241553	0.0542208	212070_at	1	212070_at	2	1	212070_at	protein_coding	significant	adhesion G protein-coupled receptor G1	...
ADGRG2	0.0897241	0.965727	1	206002_at	na	na	1	1	206002_at	protein_coding	notDE	adhesion G protein-coupled receptor G2	...
ADGRG3	0.0854704	0.930884	1	220404_at	na	na	2	2	220404_at,1553723_at	protein_coding	notDE	adhesion G protein-coupled receptor G3	...
ADGRG4	0.0210097	0.959203	1	1553006_at	na	na	1	1	1553006_at	protein_coding	notDE	adhesion G protein-coupled receptor G4	...
ADGRG5	-0.407321	0.317879	0.790919	229971_at	na	na	2	2	229971_at,1555447_at	protein_coding	gray	adhesion G protein-coupled receptor G5	...
ADGRG6	-1.19088	0.202453	0.582083	213094_at	na	na	3	3	213094_at,233887_at,1553025_at	protein_coding	gray	adhesion G protein-coupled receptor G6	...
ADGRG7	0.107236	0.961821	1	1553296_at	na	na	1	1	1553296_at	protein_coding	notDE	adhesion G protein-coupled receptor G7	...
ADGRL1	-0.738234	0.186366	0.545375	203488_at	na	na	3	3	203488_at,219145_at,47560_at	protein_coding	gray	adhesion G protein-coupled receptor L1	...
ADGRL2	0.377226	0.0317809	0.0765868	1569850_at	1	1569850_at	2	1	206953_s_at	protein_coding	significant	adhesion G protein-coupled receptor L2	...
ADGRL3	-1.72204	1.83987e-06	1.05298e-06	242186_x_at	4	242186_x_at,236264_at,209866_s_at,209867_s_at	4	0	0	protein_coding	significant	adhesion G protein-coupled receptor L3	...
ADGRL4	1.20202	0.087916	0.262733	219134_at	na	na	1	1	219134_at	protein_coding	gray	adhesion G protein-coupled receptor L4	...
ADGRV1	0.377051	0.266207	0.70638	234871_at	na	na	5	5	234871_at,215396_at,223582_at,224275_at,240631_at	protein_coding	gray	adhesion G protein-coupled receptor V1	...
ADH1A	0.576951	0.726189	1	207820_at	na	na	1	1	207820_at	protein_coding	notDE	alcohol dehydrogenase 1A (class I), alpha polypeptide	...
ADH1B	6.05264	4.62811e-06	2.15222e-06	209613_s_at	3	209613_s_at,209612_s_at,209614_at	4	1	243544_at	protein_coding	significant	alcohol dehydrogenase 1B (class I), beta polypeptide	...
ADH1C	1.01326	0.56491	1	206262_at	na	na	1	1	206262_at	protein_coding	notDE	alcohol dehydrogenase 1C (class I), gamma polypeptide	...
ADH4	0.5654	0.294127	0.753765	223781_x_at	na	na	4	4	223781_x_at,231703_s_at,231675_s_at,231678_s_at	protein_coding	gray	alcohol dehydrogenase 4 (class II), pi polypeptide	...
ADH5	-0.343934	0.437881	0.930519	208848_at	na	na	2	2	208848_at,208847_s_at	protein_coding	gray	alcohol dehydrogenase 5 (class III), chi polypeptide	...
ADH6	-0.202234	0.944936	1	214261_s_at	na	na	2	2	214261_s_at,207544_s_at	protein_coding	notDE	alcohol dehydrogenase 6 (class V)	...
ADH7	0.164695	0.866966	1	210505_at	na	na	1	1	210505_at	protein_coding	notDE	alcohol dehydrogenase 7 (class IV), mu or sigma polypeptide	...
ADHFE1	0.804243	0.0675458	0.193666	227113_at	na	na	1	1	227113_at	protein_coding	gray	alcohol dehydrogenase, iron containing 1	...
ADI1	1.12314	0.014426	0.0285232	217761_at	1	217761_at	3	2	222400_s_at,241443_at	protein_coding	significant	acireductone dioxygenase 1	...
ADIG	0.433595	0.250596	0.676577	1554128_at	na	na	2	2	1554128_at,1554129_a_at	protein_coding	gray	adipogenin	...
ADIPOQ	1.83561	0.134515	0.407097	207175_at	na	na	1	1	207175_at	protein_coding	gray	adiponectin, C1Q and collagen domain containing	...
ADIPOR1	0.563352	0.1002	0.302971	217748_at	na	na	1	1	217748_at	protein_coding	gray	adiponectin receptor 1	...
ADIPOR2	0.421561	0.121017	0.366555	201346_at	na	na	1	1	201346_at	protein_coding	gray	adiponectin receptor 2	...
ADIRF	6.02872	2.93931e-12	5.02987e-07	203571_s_at	1	203571_s_at	1	0	0	protein_coding	significant	adipogenesis regulatory factor	...
ADIRF-AS1	0.462271	0.154152	0.461988	232300_at	na	na	1	1	232300_at	lncRNA	gray	-	...
ADK	-0.708323	0.0946596	0.285532	204120_s_at	na	na	2	2	204120_s_at,204119_s_at	protein_coding	gray	adenosine kinase	...
ADM	0.929946	0.137785	0.416767	202912_at	na	na	1	1	202912_at	protein_coding	gray	adrenomedullin	...
ADM2	0.023084	0.9763	1	220538_at	na	na	1	1	220538_at	protein_coding	notDE	adrenomedullin 2	...
ADM5	-0.3003	0.295759	0.756928	232154_at	na	na	1	1	232154_at	protein_coding	gray	adrenomedullin 5 (putative)	...
ADNP	-0.888916	0.000674086	0.000633019	201773_at	1	201773_at	2	1	226426_at	protein_coding	significant	activity dependent neuroprotector homeobox	...
ADNP2	-0.632354	0.0479671	0.127211	203321_s_at	1	203321_s_at	2	1	203322_at	protein_coding	significant	ADNP homeobox 2	...
ADO	0.457975	0.432527	0.925254	212500_at	na	na	3	3	212500_at,212502_at,229409_s_at	protein_coding	gray	2-aminoethanethiol dioxygenase	...
ADORA1	-0.782207	0.252632	0.680537	205481_at	na	na	2	2	205481_at,216220_s_at	protein_coding	gray	adenosine A1 receptor	...
ADORA2A	-0.778105	0.0859135	0.256203	205013_s_at	na	na	1	1	205013_s_at	protein_coding	gray	adenosine A2a receptor	...
ADORA2A-AS1	0.0412909	0.964594	1	237447_at	na	na	2	2	237447_at,239513_at	lncRNA	notDE	ADORA2A antisense RNA 1	...
ADORA2B	-0.565197	0.422536	0.915362	205891_at	na	na	1	1	205891_at	protein_coding	gray	adenosine A2b receptor	...
ADORA3	0.583229	0.172125	0.510021	206171_at	na	na	2	2	206171_at,223660_at	protein_coding	gray	adenosine A3 receptor	...
ADPGK	-0.093459	0.892496	1	224455_s_at	na	na	2	2	224455_s_at,220980_s_at	protein_coding	notDE	ADP dependent glucokinase	...
ADPRH	0.766645	0.0696125	0.201191	228042_at	na	na	3	3	228042_at,238505_at,207863_at	protein_coding	gray	ADP-ribosylarginine hydrolase	...
ADPRHL1	-0.315117	0.776832	1	238054_at	na	na	2	2	238054_at,1553163_at	protein_coding	notDE	ADP-ribosylhydrolase like 1	...
ADPRHL2	-0.373036	0.0467123	0.123269	223097_at	1	223097_at	1	0	0	protein_coding	significant	ADP-ribosylhydrolase like 2	...
ADPRM	0.443663	0.158114	0.473018	223401_at	na	na	2	2	223401_at,220606_s_at	protein_coding	gray	ADP-ribose/CDP-alcohol diphosphatase, manganese dependent	...
ADRA1A	0.0406525	0.957759	1	211492_s_at	na	na	4	4	211492_s_at,211490_at,211489_at,211491_at	protein_coding	notDE	adrenoceptor alpha 1A	...
ADRA1B	-0.103833	0.819761	1	207589_at	na	na	1	1	207589_at	protein_coding	notDE	adrenoceptor alpha 1B	...
ADRA1D	-0.142091	0.615282	1	210961_s_at	na	na	2	2	210961_s_at,210960_at	protein_coding	notDE	adrenoceptor alpha 1D	...
ADRA2A	0.535259	0.556114	1	209869_at	na	na	1	1	209869_at	protein_coding	notDE	adrenoceptor alpha 2A	...
ADRA2B	0.0280067	0.975023	1	208544_at	na	na	1	1	208544_at	protein_coding	notDE	adrenoceptor alpha 2B	...
ADRA2C	-0.52592	0.079155	0.234023	206128_at	na	na	1	1	206128_at	protein_coding	gray	adrenoceptor alpha 2C	...
ADRB1	1.43845	0.170319	0.505242	229309_at	na	na	3	3	229309_at,229277_at,208214_at	protein_coding	gray	adrenoceptor beta 1	...
ADRB2	1.37644	0.0170729	0.0352969	206170_at	1	206170_at	1	0	0	protein_coding	significant	adrenoceptor beta 2	...
ADRB3	-0.350354	0.0747024	0.218411	206812_at	na	na	2	2	206812_at,217303_s_at	protein_coding	gray	adrenoceptor beta 3	...
ADRM1	-0.0608679	0.91557	1	201281_at	na	na	1	1	201281_at	protein_coding	notDE	adhesion regulating molecule 1	...
ADSL	-0.688415	0.0164075	0.0335243	202144_s_at	1	202144_s_at	2	1	210250_x_at	protein_coding	significant	adenylosuccinate lyase	...
ADSS	-0.22322	0.759704	1	221761_at	na	na	2	2	221761_at,227310_at	protein_coding	notDE	adenylosuccinate synthase	...
ADSSL1	-0.296186	0.366496	0.85454	238259_at	na	na	2	2	238259_at,226325_at	protein_coding	gray	adenylosuccinate synthase like 1	...
ADTRP	-0.0597754	0.961166	1	215100_at	na	na	2	2	215100_at,229070_at	protein_coding	notDE	androgen dependent TFPI regulating protein	...
AEBP1	0.321741	0.730184	1	201792_at	na	na	1	1	201792_at	protein_coding	notDE	AE binding protein 1	...
AEBP2	0.572384	0.00309632	0.00407058	235184_at	1	235184_at	2	1	235184_at	protein_coding	significant	AE binding protein 2	...
AEN	0.288358	0.23253	0.642749	219361_s_at	na	na	1	1	219361_s_at	protein_coding	gray	apoptosis enhancing nuclease	...
AES	0.36107	0.330333	0.809201	217729_s_at	na	na	1	1	217729_s_at	protein_coding	gray	amino-terminal enhancer of split	...
AFAP1	-0.380605	0.411601	0.904264	203563_at	na	na	1	1	203563_at	protein_coding	gray	actin filament associated protein 1	...
AFAP1-AS1	0.0865436	0.82272	1	223779_at	na	na	2	2	223779_at,1558216_at	lncRNA	notDE	AFAP1 antisense RNA 1	...
AFAP1L1	-1.23581	0.0454865	0.119462	226955_at	1	226955_at	2	1	226955_at	protein_coding	significant	actin filament associated protein 1 like 1	...
AFAP1L2	1.18038	0.0284791	0.0664775	226829_at	1	226829_at	1	0	0	protein_coding	significant	actin filament associated protein 1 like 2	...
AFDN	0.810281	0.0883792	0.264414	229775_s_at	na	na	7	7	229775_s_at,224685_at,214939_x_at,215904_at,208512_s_at,230622_at,238871_at	protein_coding	gray	afadin, adherens junction formation factor	...
AFDN-AS1	0.0615324	0.973294	1	210409_at	na	na	1	1	210409_at	lncRNA	notDE	-	...
AFF1	0.945323	0.0313152	0.0751773	201924_at	1	201924_at	3	2	211826_s_at,215451_s_at	protein_coding	significant	AF4/FMR2 family member 1	...
AFF2	-0.763783	0.00268438	0.00342658	210957_s_at	1	210957_s_at	3	2	210957_s_at,216364_s_at	protein_coding	significant	AF4/FMR2 family member 2	...
AFF3	-1.51354	0.0905845	0.271953	227198_at	na	na	6	6	227198_at,205734_s_at,205735_s_at,1565034_s_at,242078_at,243967_at	protein_coding	gray	AF4/FMR2 family member 3	...
AFF4	0.590227	0.368931	0.857507	232865_at	na	na	8	8	232865_at,1555435_at,232864_s_at,1555436_a_at,225229_at,243487_at,239439_at,219199_at	protein_coding	gray	AF4/FMR2 family member 4	...
AFG3L1P	-0.198288	0.778718	1	1552287_s_at	na	na	3	3	1552287_s_at,1559863_a_at,236250_at	pseudogene	notDE	AFG3 like matrix AAA peptidase subunit 1, pseudogene	...
AFG3L2	0.326922	0.325339	0.802189	232919_at	na	na	3	3	232919_at,202486_at,1557820_at	protein_coding	gray	AFG3 like matrix AAA peptidase subunit 2	...
AFM	-0.0787798	0.97681	1	206840_at	na	na	1	1	206840_at	protein_coding	notDE	afamin	...
AFMID	0.196277	0.736599	1	240318_at	na	na	1	1	240318_at	protein_coding	notDE	arylformamidase	...
AFP	-0.256362	0.792706	1	204694_at	na	na	1	1	204694_at	protein_coding	notDE	alpha fetoprotein	...
AFTPH	0.383069	0.172626	0.511186	217939_s_at	na	na	2	2	217939_s_at,222472_at	protein_coding	gray	aftiphilin	...
AGA	1.15448	0.000551135	0.000497174	204333_s_at	3	204333_s_at,216064_s_at,204332_s_at	3	0	0	protein_coding	significant	aspartylglucosaminidase	...
AGAP1	-0.797654	0.000731015	0.000697054	235968_at	1	235968_at	3	2	228240_at,235968_at	protein_coding	significant	ArfGAP with GTPase domain, ankyrin repeat and PH domain 1	...
AGAP11	0.367434	0.134423	0.406786	1557380_at	na	na	4	4	1557380_at,1557382_x_at,221850_x_at,221971_x_at	lncRNA	gray	-	...
AGAP12P	0.0594836	0.936051	1	221850_x_at	na	na	2	2	221850_x_at,221971_x_at	pseudogene	notDE	ArfGAP with GTPase domain, ankyrin repeat and PH domain 12, pseudogene	...
AGAP2	-0.200152	0.724368	1	206152_at	na	na	3	3	206152_at,215080_s_at,229917_at	protein_coding	notDE	ArfGAP with GTPase domain, ankyrin repeat and PH domain 2	...
AGAP2-AS1	0.123702	0.855724	1	1555907_at	na	na	1	1	1555907_at	lncRNA	notDE	AGAP2 antisense RNA 1	...
AGAP3	-0.464883	0.0726192	0.211346	225789_at	na	na	3	3	225789_at,239026_x_at,231299_at	protein_coding	gray	ArfGAP with GTPase domain, ankyrin repeat and PH domain 3	...
AGAP4	0.178953	0.871576	1	1565620_at	na	na	3	3	1565620_at,221850_x_at,221971_x_at	protein_coding	notDE	ArfGAP with GTPase domain, ankyrin repeat and PH domain 4	...
AGAP5	0.0507836	0.94334	1	221971_x_at	na	na	1	1	221971_x_at	protein_coding	notDE	ArfGAP with GTPase domain, ankyrin repeat and PH domain 5	...
AGAP6	-0.268997	0.430852	0.923651	242393_x_at	na	na	4	4	242393_x_at,221850_x_at,243937_x_at,238553_at	protein_coding	gray	ArfGAP with GTPase domain, ankyrin repeat and PH domain 6	...
AGAP7P	0.0594836	0.936051	1	221850_x_at	na	na	2	2	221850_x_at,221971_x_at	pseudogene	notDE	-	...
AGAP9	0.609142	0.0110215	0.0203155	240230_s_at	1	240230_s_at	3	2	238553_at,240230_s_at	protein_coding	significant	ArfGAP with GTPase domain, ankyrin repeat and PH domain 9	...
AGBL1	0.0114155	0.991654	1	1553447_at	na	na	1	1	1553447_at	protein_coding	notDE	ATP/GTP binding protein like 1	...
AGBL2	0.0569515	0.972559	1	220390_at	na	na	1	1	220390_at	protein_coding	notDE	ATP/GTP binding protein like 2	...
AGBL3	-0.191188	0.136281	0.412556	220649_at	na	na	3	3	220649_at,232395_x_at,1554820_at	protein_coding	gray	ATP/GTP binding protein like 3	...
AGBL4	-0.0426601	0.897504	1	1569570_at	na	na	2	2	1569570_at,1553412_at	protein_coding	notDE	ATP/GTP binding protein like 4	...
AGBL5	0.577779	0.126061	0.381923	238889_at	na	na	3	3	238889_at,231857_s_at,218480_at	protein_coding	gray	ATP/GTP binding protein like 5	...
AGER	0.516528	0.605492	1	210081_at	na	na	2	2	210081_at,217046_s_at	protein_coding	notDE	advanced glycosylation end-product specific receptor	...
AGFG1	0.671454	0.0525546	0.142645	226561_at	na	na	5	5	226561_at,218091_at,213928_s_at,213926_s_at,218092_s_at	protein_coding	gray	ArfGAP with FG repeats 1	...
AGFG2	0.275155	0.467521	0.960321	1554618_at	na	na	6	6	1554618_at,222126_at,206821_x_at,222362_at,206820_at,217450_at	protein_coding	notDE	ArfGAP with FG repeats 2	...
AGGF1	-0.537786	0.0307694	0.0732943	208042_at	1	208042_at	4	3	210710_at,218534_s_at,222661_at	protein_coding	significant	angiogenic factor with G-patch and FHA domains 1	...
AGK	-0.513263	0.0545402	0.149458	218568_at	na	na	3	3	218568_at,222132_s_at,1555610_at	protein_coding	gray	acylglycerol kinase	...
AGL	-0.189497	0.892158	1	203566_s_at	na	na	1	1	203566_s_at	protein_coding	notDE	amylo-alpha-1, 6-glucosidase, 4-alpha-glucanotransferase	...
AGMAT	-0.0837769	0.790643	1	219792_at	na	na	3	3	219792_at,222930_s_at,221648_s_at	protein_coding	notDE	agmatinase	...
AGO1	-0.577026	0.00422181	0.00596805	222576_s_at	1	222576_s_at	4	3	222576_s_at,228120_at,239036_at	protein_coding	significant	argonaute 1, RISC catalytic component	...
AGO2	-0.549545	0.150879	0.453023	225569_at	na	na	4	4	225569_at,213310_at,225827_at,1561042_at	protein_coding	gray	argonaute 2, RISC catalytic component	...
AGO3	-0.51943	0.0920552	0.276956	219426_at	na	na	4	4	219426_at,241091_at,235782_at,228932_at	protein_coding	gray	argonaute 3, RISC catalytic component	...
AGO4	-0.704798	0.00302949	0.00396413	222842_at	1	222842_at	4	3	219190_s_at,222842_at,227930_at	protein_coding	significant	argonaute 4, RISC catalytic component	...
AGPAT1	0.347345	0.237672	0.653012	32836_at	na	na	2	2	32836_at,215535_s_at	protein_coding	gray	1-acylglycerol-3-phosphate O-acyltransferase 1	...
AGPAT2	0.562069	0.289082	0.745209	210678_s_at	na	na	2	2	210678_s_at,32837_at	protein_coding	gray	1-acylglycerol-3-phosphate O-acyltransferase 2	...
AGPAT3	0.640589	0.0867473	0.259021	225440_at	na	na	6	6	225440_at,223184_s_at,224282_s_at,219723_x_at,223182_s_at,223183_at	protein_coding	gray	1-acylglycerol-3-phosphate O-acyltransferase 3	...
AGPAT4	0.149719	0.932438	1	228667_at	na	na	2	2	228667_at,219693_at	protein_coding	notDE	1-acylglycerol-3-phosphate O-acyltransferase 4	...
AGPAT4-IT1	-0.0153903	0.991116	1	223740_at	na	na	1	1	223740_at	other	notDE	AGPAT4 intronic transcript 1	...
AGPAT5	-1.86999	2.71182e-07	5.62068e-07	232007_at	2	232007_at,218096_at	2	0	0	protein_coding	significant	1-acylglycerol-3-phosphate O-acyltransferase 5	...
AGPS	-0.357733	0.545147	1	225114_at	na	na	4	4	225114_at,225108_at,225113_at,205401_at	protein_coding	notDE	alkylglycerone phosphate synthase	...
AGR2	-2.08069	0.260124	0.69524	209173_at	na	na	2	2	209173_at,228969_at	protein_coding	gray	anterior gradient 2, protein disulphide isomerase family member	...
AGR3	1.8322	0.268288	0.710058	228241_at	na	na	1	1	228241_at	protein_coding	gray	anterior gradient 3, protein disulphide isomerase family member	...
AGRN	0.165922	0.614292	1	212283_at	na	na	4	4	212283_at,217419_x_at,212285_s_at,217410_at	protein_coding	notDE	agrin	...
AGRP	0.103526	0.690646	1	207193_at	na	na	1	1	207193_at	protein_coding	notDE	agouti related neuropeptide	...
AGT	0.352819	0.913229	1	202834_at	na	na	1	1	202834_at	protein_coding	notDE	angiotensinogen	...
AGTPBP1	-0.556058	0.382531	0.873058	204499_at	na	na	2	2	204499_at,204500_s_at	protein_coding	gray	ATP/GTP binding protein 1	...
AGTR1	2.17142	0.000632629	0.000587494	208016_s_at	2	208016_s_at,205357_s_at	2	0	0	protein_coding	significant	angiotensin II receptor type 1	...
AGTR2	-1.92878	8.70845e-06	3.96397e-06	207294_at	3	207294_at,222321_at,207293_s_at	3	0	0	protein_coding	significant	angiotensin II receptor type 2	...
AGTRAP	-0.442544	0.119726	0.362775	238135_at	na	na	3	3	238135_at,225059_at,1555736_a_at	protein_coding	gray	angiotensin II receptor associated protein	...
AGXT	-0.240467	0.794973	1	206957_at	na	na	3	3	206957_at,210326_at,210327_s_at	protein_coding	notDE	alanine-glyoxylate aminotransferase	...
AGXT2	0.045819	0.985485	1	229229_at	na	na	1	1	229229_at	protein_coding	notDE	alanine--glyoxylate aminotransferase 2	...
AHCTF1	0.54371	0.247114	0.669939	226115_at	na	na	3	3	226115_at,1560224_at,214766_s_at	protein_coding	gray	AT-hook containing transcription factor 1	...
AHCTF1P1	0.197277	0.66308	1	1560224_at	na	na	1	1	1560224_at	error	notDE	-	...
AHCY	-0.56496	0.100971	0.305445	200903_s_at	na	na	1	1	200903_s_at	protein_coding	gray	adenosylhomocysteinase	...
AHCYL1	0.278505	0.643235	1	200848_at	na	na	4	4	200848_at,200849_s_at,200850_s_at,207464_at	protein_coding	notDE	adenosylhomocysteinase like 1	...
AHCYL2	1.32585	0.00192172	0.00223981	212814_at	1	212814_at	2	1	215672_s_at	protein_coding	significant	adenosylhomocysteinase like 2	...
AHDC1	-0.651718	0.0761949	0.223719	205002_at	na	na	3	3	205002_at,243793_at,229379_at	protein_coding	gray	AT-hook DNA binding motif containing 1	...
AHI1	0.401148	0.0114446	0.0213266	232461_at	1	232461_at	5	4	220842_at,221569_at,232461_at,244699_at	protein_coding	significant	Abelson helper integration site 1	...
AHNAK	0.491662	0.243092	0.662717	220016_at	na	na	5	5	220016_at,211986_at,235281_x_at,238855_at,1563560_at	protein_coding	gray	AHNAK nucleoprotein	...
AHNAK2	0.104279	0.868584	1	1558378_a_at	na	na	2	2	1558378_a_at,212992_at	protein_coding	notDE	AHNAK nucleoprotein 2	...
AHR	0.571987	0.520353	1	202820_at	na	na	1	1	202820_at	protein_coding	notDE	aryl hydrocarbon receptor	...
AHRR	-0.0117694	0.994111	1	229354_at	na	na	1	1	229354_at	protein_coding	notDE	aryl-hydrocarbon receptor repressor	...
AHSA1	-0.63678	0.00349201	0.00472823	201491_at	1	201491_at	1	0	0	protein_coding	significant	activator of HSP90 ATPase activity 1	...
AHSA2	-0.329163	0.383792	0.874323	230148_at	na	na	4	4	230148_at,226665_at,212980_at,226334_s_at	protein_coding	gray	-	...
AHSG	-0.222518	0.944168	1	210929_s_at	na	na	2	2	210929_s_at,204551_s_at	protein_coding	notDE	alpha 2-HS glycoprotein	...
AHSP	-2.32335	0.00583353	0.00894082	219672_at	1	219672_at	1	0	0	protein_coding	significant	alpha hemoglobin stabilizing protein	...
AICDA	0.412745	0.135631	0.410399	224499_s_at	na	na	2	2	224499_s_at,219841_at	protein_coding	gray	activation induced cytidine deaminase	...
AIDA	0.265845	0.591612	1	220199_s_at	na	na	2	2	220199_s_at,226801_s_at	protein_coding	notDE	axin interactor, dorsalization associated	...
AIF1	0.46322	0.468425	0.961302	213095_x_at	na	na	4	4	213095_x_at,209901_x_at,215051_x_at,207823_s_at	protein_coding	notDE	allograft inflammatory factor 1	...
AIF1L	1.13758	0.179526	0.529135	223075_s_at	na	na	2	2	223075_s_at,223074_s_at	protein_coding	gray	allograft inflammatory factor 1 like	...
AIFM1	-0.014306	0.992781	1	205512_s_at	na	na	1	1	205512_s_at	protein_coding	notDE	apoptosis inducing factor mitochondria associated 1	...
AIFM2	0.594719	0.14786	0.445042	224461_s_at	na	na	2	2	224461_s_at,228445_at	protein_coding	gray	apoptosis inducing factor, mitochondria associated 2	...
AIFM3	0.0703169	0.953197	1	244084_at	na	na	1	1	244084_at	protein_coding	notDE	apoptosis inducing factor, mitochondria associated 3	...
AIG1	0.518132	0.0101046	0.0181293	230520_at	1	230520_at	3	2	230520_at,232810_at	protein_coding	significant	androgen induced 1	...
AIM1	2.24632	0.0172753	0.035855	212543_at	1	212543_at	1	0	0	error	significant	-	...
AIM1L	-0.747614	0.0036893	0.00507161	220289_s_at	1	220289_s_at	2	1	220290_at	error	significant	-	...
AIM2	0.457088	0.613524	1	206513_at	na	na	1	1	206513_at	protein_coding	notDE	absent in melanoma 2	...
AIMP1	0.704724	0.100125	0.302732	202541_at	na	na	3	3	202541_at,227605_at,202542_s_at	protein_coding	gray	aminoacyl tRNA synthetase complex interacting multifunctional protein 1	...
AIMP2	0.501248	0.0299549	0.0709713	209972_s_at	1	209972_s_at	3	2	209971_x_at,209972_s_at	protein_coding	significant	aminoacyl tRNA synthetase complex interacting multifunctional protein 2	...
AIP	0.294298	0.230304	0.638024	201782_s_at	na	na	2	2	201782_s_at,201781_s_at	protein_coding	gray	aryl hydrocarbon receptor interacting protein	...
AIPL1	0.122007	0.72586	1	219977_at	na	na	2	2	219977_at,235731_at	protein_coding	notDE	aryl hydrocarbon receptor interacting protein like 1	...
AIRE	-0.0878049	0.866542	1	208090_s_at	na	na	1	1	208090_s_at	protein_coding	notDE	autoimmune regulator	...
AJAP1	-0.330303	0.627459	1	215789_s_at	na	na	4	4	215789_s_at,215790_at,206460_at,215149_at	protein_coding	notDE	adherens junctions associated protein 1	...
AJUBA	-0.564958	0.563337	1	1553764_a_at	na	na	4	4	1553764_a_at,225806_at,225807_at,243446_at	protein_coding	notDE	ajuba LIM protein	...
AK1	0.128308	0.933047	1	202587_s_at	na	na	2	2	202587_s_at,202588_at	protein_coding	notDE	adenylate kinase 1	...
AK2	0.404675	0.509464	1	212174_at	na	na	6	6	212174_at,205996_s_at,212175_s_at,208967_s_at,212172_at,212173_at	protein_coding	notDE	adenylate kinase 2	...
AK3	0.313298	0.594586	1	224655_at	na	na	2	2	224655_at,224151_s_at	protein_coding	notDE	adenylate kinase 3	...
AK4	0.837152	0.402913	0.895388	225342_at	na	na	4	4	225342_at,204347_at,230630_at,204348_s_at	protein_coding	gray	adenylate kinase 4	...
AK5	-0.16312	0.90401	1	222862_s_at	na	na	2	2	222862_s_at,219308_s_at	protein_coding	notDE	adenylate kinase 5	...
AK6	0.285878	0.640886	1	203893_at	na	na	2	2	203893_at,202168_at	protein_coding	notDE	adenylate kinase 6	...
AK7	0.50062	0.474399	0.967315	1553734_at	na	na	4	4	1553734_at,241326_at,1569700_s_at,1569699_at	protein_coding	notDE	adenylate kinase 7	...
AK8	0.391639	0.0357104	0.088777	1557666_s_at	1	1557666_s_at	2	1	230976_at	protein_coding	significant	adenylate kinase 8	...
AK9	0.272589	0.433149	0.925959	1552299_at	na	na	3	3	1552299_at,239828_at,1564002_a_at	protein_coding	gray	adenylate kinase 9	...
AKAIN1	0.129027	0.905129	1	243506_at	na	na	1	1	243506_at	protein_coding	notDE	A-kinase anchor inhibitor 1	...
AKAP1	0.371548	0.518392	1	201675_at	na	na	4	4	201675_at,201674_s_at,210625_s_at,210626_at	protein_coding	notDE	A-kinase anchoring protein 1	...
AKAP10	0.791938	0.252597	0.680431	236007_at	na	na	4	4	236007_at,205045_at,213396_s_at,236006_s_at	protein_coding	gray	A-kinase anchoring protein 10	...
AKAP11	0.495039	0.317655	0.790529	203156_at	na	na	2	2	203156_at,215336_at	protein_coding	gray	A-kinase anchoring protein 11	...
AKAP12	-1.20429	0.0404278	0.103565	231067_s_at	1	231067_s_at	5	4	210517_s_at,227529_s_at,227530_at,231067_s_at	protein_coding	significant	A-kinase anchoring protein 12	...
AKAP13	0.651918	0.134543	0.407195	227039_at	na	na	11	11	227039_at,224884_at,221718_s_at,222023_at,209534_x_at,222024_s_at,208324_at,232188_at,213516_at,229783_at,208325_s_at	protein_coding	gray	A-kinase anchoring protein 13	...
AKAP14	-0.452374	0.662176	1	237281_at	na	na	3	3	237281_at,237282_s_at,242698_at	protein_coding	notDE	A-kinase anchoring protein 14	...
AKAP17A	0.0678687	0.898978	1	210269_s_at	na	na	3	3	210269_s_at,228447_at,203624_at	protein_coding	notDE	A-kinase anchoring protein 17A	...
AKAP2	-0.751239	5.06638e-05	2.86889e-05	1553502_a_at	1	1553502_a_at	4	3	202759_s_at,202760_s_at,226694_at	protein_coding	significant	A-kinase anchoring protein 2	...
AKAP3	0.24001	0.848213	1	207344_at	na	na	1	1	207344_at	protein_coding	notDE	A-kinase anchoring protein 3	...
AKAP4	-0.0169089	0.993133	1	207019_s_at	na	na	1	1	207019_s_at	protein_coding	notDE	A-kinase anchoring protein 4	...
AKAP5	-0.704415	0.0576359	0.160145	230846_at	na	na	2	2	230846_at,207800_at	protein_coding	gray	A-kinase anchoring protein 5	...
AKAP6	0.293973	0.712227	1	205359_at	na	na	2	2	205359_at,217669_s_at	protein_coding	notDE	A-kinase anchoring protein 6	...
AKAP7	-0.267009	0.762481	1	205771_s_at	na	na	3	3	205771_s_at,211172_x_at,205772_s_at	protein_coding	notDE	A-kinase anchoring protein 7	...
AKAP8	-0.0538251	0.863997	1	203847_s_at	na	na	2	2	203847_s_at,203848_at	protein_coding	notDE	A-kinase anchoring protein 8	...
AKAP8L	-0.787638	0.00929109	0.0162303	218064_s_at	1	218064_s_at	5	4	218064_s_at,222160_at,227691_at,240554_at	protein_coding	significant	A-kinase anchoring protein 8 like	...
AKAP9	1.05128	0.0462959	0.121948	215483_at	1	215483_at	3	2	210962_s_at,215483_at	protein_coding	significant	A-kinase anchoring protein 9	...
AKIP1	1.1757	0.0186878	0.0395791	220987_s_at	1	220987_s_at	3	2	220987_s_at,242515_x_at	protein_coding	significant	A-kinase interacting protein 1	...
AKIRIN1	-0.390754	0.122939	0.372591	217893_s_at	na	na	3	3	217893_s_at,222458_s_at,222459_at	protein_coding	gray	akirin 1	...
AKIRIN2	-1.03372	0.0137836	0.0269111	223143_s_at	1	223143_s_at	4	3	223143_s_at,223144_s_at,223145_s_at	protein_coding	significant	akirin 2	...
AKNA	-0.381388	0.698866	1	225701_at	na	na	2	2	225701_at,1558565_at	protein_coding	notDE	AT-hook transcription factor	...
AKNAD1	0.186114	0.594586	1	1558834_s_at	na	na	3	3	1558834_s_at,1563834_a_at,1552933_at	protein_coding	notDE	AKNA domain containing 1	...
AKR1A1	-0.237196	0.770642	1	201900_s_at	na	na	1	1	201900_s_at	protein_coding	notDE	aldo-keto reductase family 1 member A1	...
AKR1B1	-0.520702	0.236861	0.651338	201272_at	na	na	1	1	201272_at	protein_coding	gray	aldo-keto reductase family 1 member B	...
AKR1B10	-0.340843	0.903299	1	206561_s_at	na	na	1	1	206561_s_at	protein_coding	notDE	aldo-keto reductase family 1 member B10	...
AKR1C1	1.12133	0.105365	0.319375	204151_x_at	na	na	6	6	204151_x_at,1555854_at,216594_x_at,217626_at,1555856_s_at,1555855_at	protein_coding	gray	aldo-keto reductase family 1 member C1	...
AKR1C2	1.20077	0.0821811	0.243753	209699_x_at	na	na	5	5	209699_x_at,211653_x_at,1555854_at,217626_at,244266_at	protein_coding	gray	aldo-keto reductase family 1 member C2	...
AKR1C3	3.88319	2.94259e-05	1.51336e-05	209160_at	1	209160_at	1	0	0	protein_coding	significant	aldo-keto reductase family 1 member C3	...
AKR1C4	0.0419121	0.985093	1	210558_at	na	na	1	1	210558_at	protein_coding	notDE	aldo-keto reductase family 1 member C4	...
AKR1C6P	0.0312239	0.946272	1	224070_at	na	na	1	1	224070_at	pseudogene	notDE	-	...
AKR1D1	-0.0224471	0.994318	1	207102_at	na	na	1	1	207102_at	protein_coding	notDE	aldo-keto reductase family 1 member D1	...
AKR1E2	0.312365	0.284227	0.737579	1559982_s_at	na	na	3	3	1559982_s_at,1555220_a_at,223856_at	protein_coding	gray	aldo-keto reductase family 1 member E2	...
AKR7A2	-0.471273	0.0961467	0.290116	202139_at	na	na	2	2	202139_at,214259_s_at	protein_coding	gray	aldo-keto reductase family 7 member A2	...
AKR7A3	-0.199731	0.896151	1	206469_x_at	na	na	2	2	206469_x_at,216381_x_at	protein_coding	notDE	aldo-keto reductase family 7 member A3	...
AKT1	-0.583949	0.0141927	0.027918	207163_s_at	1	207163_s_at	1	0	0	protein_coding	significant	AKT serine/threonine kinase 1	...
AKT1S1	-0.223473	0.594076	1	1555821_a_at	na	na	2	2	1555821_a_at,224982_at	protein_coding	notDE	AKT1 substrate 1	...
AKT2	0.928673	4.82713e-05	2.70146e-05	236664_at	3	236664_at,226156_at,211453_s_at	7	4	211453_s_at,225471_s_at,226156_at,236664_at	protein_coding	significant	AKT serine/threonine kinase 2	...
AKT3	1.14939	0.00689459	0.0111504	212607_at	1	212607_at	7	6	212609_s_at,219393_s_at,222880_at,224229_s_at,242876_at,242879_x_at	protein_coding	significant	AKT serine/threonine kinase 3	...
AKTIP	0.96782	0.0196322	0.0421659	223894_s_at	1	223894_s_at	2	1	223894_s_at	protein_coding	significant	AKT interacting protein	...
ALAD	0.765786	0.0610125	0.171591	218487_at	na	na	2	2	218487_at,218489_s_at	protein_coding	gray	aminolevulinate dehydratase	...
ALAS1	-0.0717411	0.947616	1	205633_s_at	na	na	1	1	205633_s_at	protein_coding	notDE	5'-aminolevulinate synthase 1	...
ALAS2	-2.30116	0.00458319	0.00658837	211560_s_at	1	211560_s_at	2	1	244205_at	protein_coding	significant	5'-aminolevulinate synthase 2	...
ALB	-0.631523	0.840757	1	211298_s_at	na	na	4	4	211298_s_at,214842_s_at,1565228_s_at,214837_at	protein_coding	notDE	albumin	...
ALCAM	0.485124	0.374409	0.863691	1569362_at	na	na	3	3	1569362_at,201952_at,201951_at	protein_coding	gray	activated leukocyte cell adhesion molecule	...
ALDH16A1	-0.0474678	0.952243	1	227592_at	na	na	1	1	227592_at	protein_coding	notDE	aldehyde dehydrogenase 16 family member A1	...
ALDH18A1	-0.0683704	0.962531	1	222416_at	na	na	2	2	222416_at,217791_s_at	protein_coding	notDE	aldehyde dehydrogenase 18 family member A1	...
ALDH1A1	1.80986	0.0354794	0.0880759	212224_at	1	212224_at	1	0	0	protein_coding	significant	aldehyde dehydrogenase 1 family member A1	...
ALDH1A2	-0.684817	0.559947	1	207016_s_at	na	na	2	2	207016_s_at,207015_s_at	protein_coding	notDE	aldehyde dehydrogenase 1 family member A2	...
ALDH1A3	0.12133	0.746984	1	1558649_at	na	na	2	2	1558649_at,203180_at	protein_coding	notDE	aldehyde dehydrogenase 1 family member A3	...
ALDH1B1	0.302588	0.714124	1	209645_s_at	na	na	2	2	209645_s_at,209646_x_at	protein_coding	notDE	aldehyde dehydrogenase 1 family member B1	...
ALDH1L1	0.0851143	0.869857	1	215798_at	na	na	2	2	215798_at,205208_at	protein_coding	notDE	aldehyde dehydrogenase 1 family member L1	...
ALDH1L1-AS2	0.105129	0.818145	1	1559766_at	na	na	1	1	1559766_at	lncRNA	notDE	ALDH1L1 antisense RNA 2	...
ALDH1L2	1.5469	0.0154385	0.0310817	231202_at	1	231202_at	3	2	1559393_at,231202_at	protein_coding	significant	aldehyde dehydrogenase 1 family member L2	...
ALDH2	0.904007	0.0174162	0.0362129	201425_at	1	201425_at	1	0	0	protein_coding	significant	aldehyde dehydrogenase 2 family (mitochondrial)	...
ALDH3A1	0.0348549	0.991201	1	205623_at	na	na	1	1	205623_at	protein_coding	notDE	aldehyde dehydrogenase 3 family member A1	...
ALDH3A2	0.837838	0.0150961	0.0301962	202054_s_at	1	202054_s_at	3	2	202054_s_at,210544_s_at	protein_coding	significant	aldehyde dehydrogenase 3 family member A2	...
ALDH3B1	-0.290936	0.242919	0.662271	1565731_at	na	na	3	3	1565731_at,205640_at,211004_s_at	protein_coding	gray	aldehyde dehydrogenase 3 family member B1	...
ALDH3B2	-0.321376	0.650775	1	204942_s_at	na	na	2	2	204942_s_at,204941_s_at	protein_coding	notDE	aldehyde dehydrogenase 3 family member B2	...
ALDH4A1	-0.354721	0.699243	1	211552_s_at	na	na	2	2	211552_s_at,203722_at	protein_coding	notDE	aldehyde dehydrogenase 4 family member A1	...
ALDH5A1	0.283771	0.735237	1	203608_at	na	na	2	2	203608_at,203609_s_at	protein_coding	notDE	aldehyde dehydrogenase 5 family member A1	...
ALDH6A1	0.582209	0.431767	0.924587	221589_s_at	na	na	5	5	221589_s_at,204290_s_at,221588_x_at,221590_s_at,204289_at	protein_coding	gray	aldehyde dehydrogenase 6 family member A1	...
ALDH7A1	0.274965	0.686	1	213591_at	na	na	3	3	213591_at,208950_s_at,208951_at	protein_coding	notDE	aldehyde dehydrogenase 7 family member A1	...
ALDH8A1	0.293951	0.9175	1	220148_at	na	na	1	1	220148_at	protein_coding	notDE	aldehyde dehydrogenase 8 family member A1	...
ALDH9A1	0.611523	0.0243594	0.0547883	201612_at	1	201612_at	1	0	0	protein_coding	significant	aldehyde dehydrogenase 9 family member A1	...
ALDOA	0.534732	0.194663	0.564394	214687_x_at	na	na	3	3	214687_x_at,200966_x_at,238996_x_at	protein_coding	gray	aldolase, fructose-bisphosphate A	...
ALDOAP2	-0.0182621	0.979797	1	211617_at	na	na	1	1	211617_at	pseudogene	notDE	-	...
ALDOB	0.154086	0.518542	1	241280_at	na	na	9	9	241280_at,216600_x_at,214424_s_at,214423_x_at,204704_s_at,211357_s_at,243901_at,217238_s_at,204705_x_at	protein_coding	notDE	aldolase, fructose-bisphosphate B	...
ALDOC	0.3496	0.862765	1	202022_at	na	na	1	1	202022_at	protein_coding	notDE	aldolase, fructose-bisphosphate C	...
ALG1	0.160902	0.699031	1	223355_at	na	na	2	2	223355_at,236626_at	protein_coding	notDE	ALG1, chitobiosyldiphosphodolichol beta-mannosyltransferase	...
ALG10	-0.644876	0.107875	0.326919	242900_at	na	na	5	5	242900_at,1552306_at,228941_at,1552304_at,238475_at	protein_coding	gray	ALG10, alpha-1,2-glucosyltransferase	...
ALG10B	-0.644876	0.107875	0.326919	242900_at	na	na	3	3	242900_at,228941_at,238475_at	protein_coding	gray	ALG10B, alpha-1,2-glucosyltransferase	...
ALG11	0.373552	0.187181	0.547409	203614_at	na	na	2	2	203614_at,221513_s_at	protein_coding	gray	ALG11, alpha-1,2-mannosyltransferase	...
ALG12	-0.294922	0.34344	0.826537	218444_at	na	na	1	1	218444_at	protein_coding	gray	ALG12, alpha-1,6-mannosyltransferase	...
ALG13	0.829172	0.0644473	0.183117	219015_s_at	na	na	5	5	219015_s_at,222808_at,205584_at,205583_s_at,232435_at	protein_coding	gray	ALG13, UDP-N-acetylglucosaminyltransferase subunit	...
ALG14	0.658144	0.0981158	0.296639	1553954_at	na	na	2	2	1553954_at,228871_at	protein_coding	gray	ALG14, UDP-N-acetylglucosaminyltransferase subunit	...
ALG2	0.536271	0.237097	0.651856	225621_at	na	na	2	2	225621_at,228166_at	protein_coding	gray	ALG2, alpha-1,3/1,6-mannosyltransferase	...
ALG3	-0.291115	0.396889	0.88887	207396_s_at	na	na	1	1	207396_s_at	protein_coding	gray	ALG3, alpha-1,3- mannosyltransferase	...
ALG5	0.559552	0.208385	0.594217	218203_at	na	na	3	3	218203_at,222556_at,1560733_at	protein_coding	gray	ALG5, dolichyl-phosphate beta-glucosyltransferase	...
ALG6	-0.631148	0.0109596	0.0201727	219649_at	1	219649_at	1	0	0	protein_coding	significant	ALG6, alpha-1,3-glucosyltransferase	...
ALG8	0.0231181	0.981808	1	203545_at	na	na	1	1	203545_at	protein_coding	notDE	ALG8, alpha-1,3-glucosyltransferase	...
ALG9	-0.388143	0.309582	0.778796	228817_at	na	na	2	2	228817_at,219374_s_at	protein_coding	gray	ALG9, alpha-1,2-mannosyltransferase	...
ALK	-0.405286	0.238689	0.654914	208212_s_at	na	na	2	2	208212_s_at,208211_s_at	protein_coding	gray	ALK receptor tyrosine kinase	...
ALKBH1	-0.558466	0.0383913	0.097007	236721_at	1	236721_at	2	1	236721_at	protein_coding	significant	alkB homolog 1, histone H2A dioxygenase	...
ALKBH2	-0.63546	0.00860018	0.014708	225625_at	1	225625_at	1	0	0	protein_coding	significant	alkB homolog 2, alpha-ketoglutarate dependent dioxygenase	...
ALKBH3	0.126906	0.779582	1	226127_at	na	na	1	1	226127_at	protein_coding	notDE	alkB homolog 3, alpha-ketoglutaratedependent dioxygenase	...
ALKBH3-AS1	-0.0613479	0.890534	1	1557565_a_at	na	na	2	2	1557565_a_at,1557564_at	lncRNA	notDE	ALKBH3 antisense RNA 1	...
ALKBH4	-0.260997	0.401468	0.893602	222228_s_at	na	na	1	1	222228_s_at	protein_coding	gray	alkB homolog 4, lysine demethylase	...
ALKBH5	0.540516	0.0150923	0.0301787	234302_s_at	1	234302_s_at	4	3	228034_x_at,228078_at,234302_s_at	protein_coding	significant	alkB homolog 5, RNA demethylase	...
ALKBH6	-0.129398	0.786294	1	225969_at	na	na	1	1	225969_at	protein_coding	notDE	alkB homolog 6	...
ALKBH7	0.172216	0.800521	1	227878_s_at	na	na	4	4	227878_s_at,223318_s_at,223317_at,227879_at	protein_coding	notDE	alkB homolog 7	...
ALKBH8	-0.0458191	0.957759	1	235610_at	na	na	2	2	235610_at,235713_at	protein_coding	notDE	alkB homolog 8, tRNA methyltransferase	...
ALLC	-0.237515	0.776291	1	220365_at	na	na	1	1	220365_at	protein_coding	notDE	allantoicase	...
ALMS1	-0.423035	0.429712	0.922401	214221_at	na	na	3	3	214221_at,214220_s_at,214707_x_at	protein_coding	gray	ALMS1, centrosome and basal body associated protein	...
ALMS1-IT1	0.440722	0.0303226	0.0720038	1556911_at	1	1556911_at	1	0	0	lncRNA	significant	ALMS1 intronic transcript 1	...
ALMS1P1	0.0360794	0.937379	1	1552576_at	na	na	1	1	1552576_at	pseudogene	notDE	ALMS1, centrosome and basal body associated protein pseudogene 1	...
ALOX12	-0.151014	0.89028	1	207206_s_at	na	na	1	1	207206_s_at	protein_coding	notDE	arachidonate 12-lipoxygenase, 12S type	...
ALOX12-AS1	0.862596	2.31318e-05	1.14494e-05	229833_at	1	229833_at	2	1	236433_at	lncRNA	significant	ALOX12 antisense RNA 1	...
ALOX12B	-0.19227	0.636383	1	207381_at	na	na	1	1	207381_at	protein_coding	notDE	arachidonate 12-lipoxygenase, 12R type	...
ALOX12P2	-0.0908886	0.813884	1	214340_at	na	na	1	1	214340_at	pseudogene	notDE	arachidonate 12-lipoxygenase pseudogene 2	...
ALOX15	-0.152673	0.868532	1	207328_at	na	na	1	1	207328_at	protein_coding	notDE	arachidonate 15-lipoxygenase	...
ALOX15B	0.0572732	0.964666	1	1555416_a_at	na	na	2	2	1555416_a_at,206714_at	protein_coding	notDE	arachidonate 15-lipoxygenase, type B	...
ALOX5	0.829919	0.489056	0.982765	204446_s_at	na	na	4	4	204446_s_at,213952_s_at,214366_s_at,204445_s_at	protein_coding	notDE	arachidonate 5-lipoxygenase	...
ALOX5AP	1.36314	0.0703198	0.203751	204174_at	na	na	1	1	204174_at	protein_coding	gray	arachidonate 5-lipoxygenase activating protein	...
ALOXE3	0.194442	0.583703	1	207708_at	na	na	2	2	207708_at,222383_s_at	protein_coding	notDE	arachidonate lipoxygenase 3	...
ALPI	0.0868173	0.947892	1	207140_at	na	na	2	2	207140_at,211618_s_at	protein_coding	notDE	alkaline phosphatase, intestinal	...
ALPK1	0.649604	0.0384314	0.0972243	227438_at	1	227438_at	4	3	227438_at,243222_at,243352_at	protein_coding	significant	alpha kinase 1	...
ALPK2	0.147366	0.656309	1	236987_at	na	na	2	2	236987_at,228367_at	protein_coding	notDE	alpha kinase 2	...
ALPK3	-1.70771	0.0128978	0.0247986	228342_s_at	2	228342_s_at,214846_s_at	2	0	0	protein_coding	significant	alpha kinase 3	...
ALPL	-0.0810935	0.919606	1	1557924_s_at	na	na	2	2	1557924_s_at,215783_s_at	protein_coding	notDE	alkaline phosphatase, liver/bone/kidney	...
ALPP	0.101699	0.852309	1	211619_s_at	na	na	2	2	211619_s_at,204664_at	protein_coding	notDE	alkaline phosphatase, placental	...
ALPPL2	-0.181541	0.548049	1	216377_x_at	na	na	3	3	216377_x_at,210431_at,211619_s_at	protein_coding	notDE	-	...
ALS2	-0.374374	0.58135	1	226291_at	na	na	3	3	226291_at,232184_at,1555284_at	protein_coding	notDE	ALS2, alsin Rho guanine nucleotide exchange factor	...
ALS2CL	0.344354	0.37663	0.866347	229887_at	na	na	3	3	229887_at,243276_at,222333_at	protein_coding	gray	ALS2 C-terminal like	...
ALS2CR11	-0.178601	0.176669	0.521627	1563673_a_at	na	na	6	6	1563673_a_at,1553261_x_at,1558428_at,1554831_x_at,1553260_s_at,1556757_a_at	error	gray	-	...
ALS2CR12	0.378224	0.353536	0.839533	242661_x_at	na	na	2	2	242661_x_at,239458_at	protein_coding	gray	amyotrophic lateral sclerosis 2 chromosome region 12	...
ALX1	-0.129003	0.83385	1	206837_at	na	na	1	1	206837_at	protein_coding	notDE	ALX homeobox 1	...
ALX3	-0.130394	0.802269	1	207690_at	na	na	1	1	207690_at	protein_coding	notDE	ALX homeobox 3	...
ALX4	0.00774663	0.989677	1	208330_at	na	na	1	1	208330_at	protein_coding	notDE	ALX homeobox 4	...
ALYREF	-1.18189	0.00240449	0.00298254	226320_at	1	226320_at	2	1	226320_at	protein_coding	significant	Aly/REF export factor	...
AMACR	-1.06185	0.0194011	0.0415088	209424_s_at	1	209424_s_at	6	5	209425_at,209426_s_at,217111_at,217113_at,236365_at	protein_coding	significant	alpha-methylacyl-CoA racemase	...
AMBN	-0.123711	0.735885	1	221114_at	na	na	1	1	221114_at	protein_coding	notDE	ameloblastin	...
AMBP	0.0619539	0.962942	1	214425_at	na	na	2	2	214425_at,205477_s_at	protein_coding	notDE	alpha-1-microglobulin/bikunin precursor	...
AMBRA1	-0.614696	0.0233967	0.0521855	52731_at	1	52731_at	5	4	222189_at,234236_at,234237_s_at,52731_at	protein_coding	significant	autophagy and beclin 1 regulator 1	...
AMD1	0.430008	0.335252	0.815447	201197_at	na	na	2	2	201197_at,201196_s_at	protein_coding	gray	adenosylmethionine decarboxylase 1	...
AMDHD1	0.374561	0.811315	1	229596_at	na	na	1	1	229596_at	protein_coding	notDE	amidohydrolase domain containing 1	...
AMDHD2	0.172648	0.551803	1	227841_at	na	na	2	2	227841_at,219082_at	protein_coding	notDE	amidohydrolase domain containing 2	...
AMELX	0.0687179	0.724197	1	208410_x_at	na	na	1	1	208410_x_at	protein_coding	notDE	amelogenin, X-linked	...
AMELY	-0.0541652	0.916244	1	208220_x_at	na	na	1	1	208220_x_at	protein_coding	notDE	amelogenin, Y-linked	...
AMER1	-0.494605	0.0425043	0.110021	1552882_a_at	1	1552882_a_at	1	0	0	protein_coding	significant	APC membrane recruitment protein 1	...
AMER2	-0.110724	0.94878	1	1553720_a_at	na	na	3	3	1553720_a_at,230496_at,235465_at	protein_coding	notDE	APC membrane recruitment protein 2	...
AMER3	0.0438467	0.951858	1	1553350_at	na	na	3	3	1553350_at,236638_at,244709_at	protein_coding	notDE	APC membrane recruitment protein 3	...
AMFR	0.992983	0.000411373	0.000347741	202204_s_at	1	202204_s_at	2	1	202204_s_at	protein_coding	significant	autocrine motility factor receptor	...
AMH	-0.121342	0.725009	1	206516_at	na	na	1	1	206516_at	protein_coding	notDE	anti-Mullerian hormone	...
AMHR2	0.0352696	0.966107	1	206892_at	na	na	1	1	206892_at	protein_coding	notDE	anti-Mullerian hormone receptor type 2	...
AMIGO1	0.791128	0.081916	0.24288	226718_at	na	na	1	1	226718_at	protein_coding	gray	adhesion molecule with Ig like domain 1	...
AMIGO2	0.516323	0.583639	1	222108_at	na	na	1	1	222108_at	protein_coding	notDE	adhesion molecule with Ig like domain 2	...
AMIGO3	0.477152	0.183819	0.539525	222710_at	na	na	3	3	222710_at,229717_at,219920_s_at	protein_coding	gray	adhesion molecule with Ig like domain 3	...
AMMECR1	0.596148	0.0770814	0.22667	236760_at	na	na	4	4	236760_at,226421_at,1553219_a_at,204976_s_at	protein_coding	gray	Alport syndrome, mental retardation, midface hypoplasia and elliptocytosis chromosomal region gene 1	...
AMMECR1L	-0.0222558	0.981442	1	223297_at	na	na	1	1	223297_at	protein_coding	notDE	AMMECR1 like	...
AMN	0.25039	0.773929	1	1563792_at	na	na	3	3	1563792_at,220989_s_at,223587_s_at	protein_coding	notDE	amnion associated transmembrane protein	...
AMN1	0.385908	0.602718	1	226258_at	na	na	1	1	226258_at	protein_coding	notDE	antagonist of mitotic exit network 1 homolog	...
AMOT	-0.309278	0.376995	0.866744	209521_s_at	na	na	1	1	209521_s_at	protein_coding	gray	angiomotin	...
AMOTL1	-0.478482	0.0738418	0.215521	235277_at	na	na	4	4	235277_at,225450_at,225459_at,228840_at	protein_coding	gray	angiomotin like 1	...
AMOTL2	0.535477	0.317597	0.790434	203002_at	na	na	1	1	203002_at	protein_coding	gray	angiomotin like 2	...
AMPD1	2.03833e-05	0.999995	1	206121_at	na	na	1	1	206121_at	protein_coding	notDE	adenosine monophosphate deaminase 1	...
AMPD2	-0.307157	0.517195	1	212360_at	na	na	1	1	212360_at	protein_coding	notDE	adenosine monophosphate deaminase 2	...
AMPD3	-0.301625	0.355412	0.841841	209491_s_at	na	na	2	2	209491_s_at,207992_s_at	protein_coding	gray	adenosine monophosphate deaminase 3	...
AMPH	-1.94913	0.011205	0.0207617	205257_s_at	1	205257_s_at	1	0	0	protein_coding	significant	amphiphysin	...
AMT	-0.849479	0.0237238	0.0530655	204294_at	1	204294_at	1	0	0	protein_coding	significant	aminomethyltransferase	...
AMY1A	1.42227	0.380178	0.870696	208498_s_at	na	na	1	1	208498_s_at	protein_coding	gray	amylase, alpha 1A (salivary)	...
AMY1B	1.42227	0.380178	0.870696	208498_s_at	na	na	1	1	208498_s_at	protein_coding	gray	amylase, alpha 1B (salivary)	...
AMY1C	1.42227	0.380178	0.870696	208498_s_at	na	na	1	1	208498_s_at	protein_coding	gray	amylase, alpha 1B (salivary)	...
AMY2A	1.42227	0.380178	0.870696	208498_s_at	na	na	1	1	208498_s_at	protein_coding	gray	amylase, alpha 2A (pancreatic)	...
AMY2B	1.42227	0.380178	0.870696	208498_s_at	na	na	2	2	208498_s_at,228023_x_at	protein_coding	gray	amylase, alpha 2B (pancreatic)	...
AMZ1	-0.059036	0.829831	1	1562261_at	na	na	2	2	1562261_at,1561179_s_at	protein_coding	notDE	archaelysin family metallopeptidase 1	...
AMZ2	0.41411	0.289212	0.745393	218167_at	na	na	1	1	218167_at	protein_coding	gray	archaelysin family metallopeptidase 2	...
AMZ2P1	0.108267	0.913615	1	223443_s_at	na	na	1	1	223443_s_at	pseudogene	notDE	archaelysin family metallopeptidase 2 pseudogene 1	...
ANAPC1	-0.598971	0.0314906	0.0757979	231973_s_at	1	231973_s_at	3	2	229267_at,231973_s_at	protein_coding	significant	anaphase promoting complex subunit 1	...
ANAPC10	-0.149051	0.785661	1	207845_s_at	na	na	2	2	207845_s_at,241959_at	protein_coding	notDE	anaphase promoting complex subunit 10	...
ANAPC11	-0.455995	0.0104477	0.0189884	226414_s_at	1	226414_s_at	2	1	226414_s_at	protein_coding	significant	anaphase promoting complex subunit 11	...
ANAPC13	0.286577	0.280093	0.730303	209001_s_at	na	na	2	2	209001_s_at,215282_at	protein_coding	gray	anaphase promoting complex subunit 13	...
ANAPC15	0.158993	0.532585	1	204218_at	na	na	1	1	204218_at	protein_coding	notDE	anaphase promoting complex subunit 15	...
ANAPC16	1.10578	0.00350034	0.00474542	229145_at	2	229145_at,224665_at	4	2	224667_x_at,229145_at	protein_coding	significant	anaphase promoting complex subunit 16	...
ANAPC2	-0.0999313	0.768892	1	218555_at	na	na	1	1	218555_at	protein_coding	notDE	anaphase promoting complex subunit 2	...
ANAPC4	0.189823	0.615282	1	232524_x_at	na	na	2	2	232524_x_at,226917_s_at	protein_coding	notDE	anaphase promoting complex subunit 4	...
ANAPC5	-0.599211	0.0558464	0.153853	208721_s_at	na	na	6	6	208721_s_at,208722_s_at,211036_x_at,239651_at,235926_at,200098_s_at	protein_coding	gray	anaphase promoting complex subunit 5	...
ANAPC7	-0.195275	0.254795	0.684857	225554_s_at	na	na	2	2	225554_s_at,225521_at	protein_coding	gray	anaphase promoting complex subunit 7	...
ANG	1.67041	0.0641262	0.182156	213397_x_at	na	na	2	2	213397_x_at,205141_at	protein_coding	gray	angiogenin	...
ANGEL1	-0.414246	0.126001	0.38177	36865_at	na	na	3	3	36865_at,213099_at,244685_at	protein_coding	gray	angel homolog 1	...
ANGEL2	0.335227	0.0610198	0.171627	217630_at	na	na	3	3	217630_at,221826_at,221825_at	protein_coding	gray	angel homolog 2	...
ANGPT1	-0.697112	0.265738	0.705361	205608_s_at	na	na	3	3	205608_s_at,205609_at,1552939_at	protein_coding	gray	angiopoietin 1	...
ANGPT2	0.870952	0.000752815	0.000722402	236034_at	2	236034_at,237261_at	4	2	236034_at,237261_at	protein_coding	significant	angiopoietin 2	...
ANGPT4	0.0326232	0.958809	1	221134_at	na	na	1	1	221134_at	protein_coding	notDE	angiopoietin 4	...
ANGPTL1	0.834671	0.178075	0.525532	239183_at	na	na	3	3	239183_at,224339_s_at,231773_at	protein_coding	gray	angiopoietin like 1	...
ANGPTL2	0.186902	0.866053	1	213001_at	na	na	3	3	213001_at,219514_at,213004_at	protein_coding	notDE	angiopoietin like 2	...
ANGPTL3	0.118565	0.932991	1	243799_x_at	na	na	3	3	243799_x_at,231684_at,219803_at	protein_coding	notDE	angiopoietin like 3	...
ANGPTL4	0.743444	0.0170917	0.0353412	221009_s_at	1	221009_s_at	2	1	223333_s_at	protein_coding	significant	angiopoietin like 4	...
ANGPTL6	-0.945746	0.00176044	0.00201502	223967_at	1	223967_at	1	0	0	protein_coding	significant	angiopoietin like 6	...
ANGPTL7	0.0826989	0.904401	1	206423_at	na	na	1	1	206423_at	protein_coding	notDE	angiopoietin like 7	...
ANGPTL8	-0.0403596	0.981798	1	220437_at	na	na	1	1	220437_at	protein_coding	notDE	angiopoietin like 8	...
ANHX	-0.113034	0.800181	1	1556959_at	na	na	2	2	1556959_at,1556960_a_at	protein_coding	notDE	anomalous homeobox	...
ANK1	-0.728248	0.500182	0.99444	207087_x_at	na	na	7	7	207087_x_at,205391_x_at,208352_x_at,208353_x_at,205389_s_at,205390_s_at,240363_at	protein_coding	notDE	ankyrin 1	...
ANK2	-0.18961	0.90046	1	202921_s_at	na	na	4	4	202921_s_at,216195_at,202920_at,232606_at	protein_coding	notDE	ankyrin 2	...
ANK3	0.897784	0.0945804	0.285179	239726_at	na	na	5	5	239726_at,207950_s_at,209442_x_at,238786_at,206385_s_at	protein_coding	gray	ankyrin 3	...
ANKAR	-0.0229956	0.967498	1	1552438_a_at	na	na	2	2	1552438_a_at,1556653_at	protein_coding	notDE	ankyrin and armadillo repeat containing	...
ANKDD1A	0.76457	0.182697	0.536719	229497_at	na	na	2	2	229497_at,237316_at	protein_coding	gray	ankyrin repeat and death domain containing 1A	...
ANKEF1	0.723031	0.0365882	0.0914619	220144_s_at	1	220144_s_at	2	1	222951_s_at	protein_coding	significant	ankyrin repeat and EF-hand domain containing 1	...
ANKFN1	-0.696719	0.0412763	0.105952	1553211_at	1	1553211_at	3	2	1559640_at,244095_at	protein_coding	significant	ankyrin repeat and fibronectin type III domain containing 1	...
ANKFY1	-0.449657	0.11622	0.352361	219868_s_at	na	na	4	4	219868_s_at,224900_at,239073_at,1562495_at	protein_coding	gray	ankyrin repeat and FYVE domain containing 1	...
ANKH	1.86396	0.0001066	6.93476e-05	223092_at	5	223092_at,229176_at,220076_at,223093_at,223094_s_at	7	2	223094_s_at,229176_at	protein_coding	significant	ANKH inorganic pyrophosphate transport regulator	...
ANKHD1	1.75451	3.24159e-06	1.57382e-06	214919_s_at	1	214919_s_at	6	5	208773_s_at,214919_s_at,219081_at,229457_at,233292_s_at	protein_coding	significant	ankyrin repeat and KH domain containing 1	...
ANKHD1-EIF4EBP3	1.75451	3.24159e-06	1.57382e-06	214919_s_at	1	214919_s_at	5	4	208773_s_at,214919_s_at,219081_at,233292_s_at	protein_coding	significant	ANKHD1-EIF4EBP3 readthrough	...
ANKIB1	0.132481	0.580169	1	243181_at	na	na	3	3	243181_at,224687_at,224682_at	protein_coding	notDE	ankyrin repeat and IBR domain containing 1	...
ANKLE1	-0.513405	0.305811	0.772741	1553138_a_at	na	na	1	1	1553138_a_at	protein_coding	gray	ankyrin repeat and LEM domain containing 1	...
ANKLE2	-0.220852	0.598932	1	212200_at	na	na	3	3	212200_at,212201_at,213962_s_at	protein_coding	notDE	ankyrin repeat and LEM domain containing 2	...
ANKMY1	-0.0799304	0.935951	1	220280_s_at	na	na	3	3	220280_s_at,1554610_at,210486_at	protein_coding	notDE	ankyrin repeat and MYND domain containing 1	...
ANKMY2	0.219887	0.681358	1	212798_s_at	na	na	1	1	212798_s_at	protein_coding	notDE	ankyrin repeat and MYND domain containing 2	...
ANKRA2	0.281542	0.407881	0.900539	218769_s_at	na	na	1	1	218769_s_at	protein_coding	gray	ankyrin repeat family A member 2	...
ANKRD1	-0.34297	0.713983	1	206029_at	na	na	1	1	206029_at	protein_coding	notDE	ankyrin repeat domain 1	...
ANKRD10	0.218054	0.109121	0.330808	239116_at	na	na	4	4	239116_at,218093_s_at,223251_s_at,241414_at	protein_coding	gray	ankyrin repeat domain 10	...
ANKRD10-IT1	-0.630215	0.456153	0.948728	226663_at	na	na	2	2	226663_at,215504_x_at	lncRNA	gray	-	...
ANKRD11	-0.631176	0.000991501	0.00100654	238538_at	3	238538_at,234701_at,219437_s_at	7	4	228356_at,231999_at,234701_at,238538_at	protein_coding	significant	ankyrin repeat domain 11	...
ANKRD12	0.260597	0.742638	1	212289_at	na	na	4	4	212289_at,216550_x_at,212286_at,216563_at	protein_coding	notDE	ankyrin repeat domain 12	...
ANKRD13A	0.928071	0.0114043	0.0212251	224810_s_at	1	224810_s_at	2	1	238851_at	protein_coding	significant	ankyrin repeat domain 13A	...
ANKRD13B	-0.0171688	0.985743	1	227720_at	na	na	1	1	227720_at	protein_coding	notDE	ankyrin repeat domain 13B	...
ANKRD13C	0.394897	0.296965	0.758919	1554471_a_at	na	na	5	5	1554471_a_at,227375_at,223418_x_at,1556361_s_at,238597_at	protein_coding	gray	ankyrin repeat domain 13C	...
ANKRD13D	-0.406399	0.165016	0.492002	244756_at	na	na	3	3	244756_at,238642_at,226205_at	protein_coding	gray	ankyrin repeat domain 13D	...
ANKRD16	-0.327607	0.228688	0.634932	229058_at	na	na	2	2	229058_at,231423_s_at	protein_coding	gray	ankyrin repeat domain 16	...
ANKRD17	-0.207241	0.618933	1	225852_at	na	na	2	2	225852_at,212211_at	protein_coding	notDE	ankyrin repeat domain 17	...
ANKRD18A	0.664497	0.000108555	7.07934e-05	1559406_at	2	1559406_at,244297_at	2	0	0	protein_coding	significant	ankyrin repeat domain 18A	...
ANKRD18B	0.205918	0.457303	0.949853	233592_at	na	na	1	1	233592_at	protein_coding	gray	ankyrin repeat domain 18B	...
ANKRD19P	0.232919	0.368592	0.857048	232926_x_at	na	na	1	1	232926_x_at	pseudogene	gray	ankyrin repeat domain 19, pseudogene	...
ANKRD2	-0.17477	0.933087	1	221232_s_at	na	na	1	1	221232_s_at	protein_coding	notDE	ankyrin repeat domain 2	...
ANKRD20A1	1.34966	0.0293852	0.0692214	1569607_s_at	3	1569607_s_at,224012_at,1570255_s_at	3	0	0	protein_coding	significant	ankyrin repeat domain 20 family member A1	...
ANKRD20A11P	1.34966	0.0293852	0.0692214	1569607_s_at	1	1569607_s_at	2	1	241233_x_at	pseudogene	significant	ankyrin repeat domain 20 family member A11, pseudogene	...
ANKRD20A12P	0.84873	0.000705428	0.000668146	1558982_at	2	1558982_at,1570255_s_at	4	2	1570255_s_at,237737_at	error	significant	-	...
ANKRD20A2	1.34966	0.0293852	0.0692214	1569607_s_at	3	1569607_s_at,224012_at,1570255_s_at	3	0	0	protein_coding	significant	ankyrin repeat domain 20 family member A2	...
ANKRD20A3	1.34966	0.0293852	0.0692214	1569607_s_at	3	1569607_s_at,224012_at,1570255_s_at	3	0	0	protein_coding	significant	ankyrin repeat domain 20 family member A3	...
ANKRD20A4	1.34966	0.0293852	0.0692214	1569607_s_at	3	1569607_s_at,224012_at,1570255_s_at	3	0	0	protein_coding	significant	ankyrin repeat domain 20 family member A4	...
ANKRD20A5P	1.34966	0.0293852	0.0692214	1569607_s_at	2	1569607_s_at,1570255_s_at	3	1	1570255_s_at	pseudogene	significant	-	...
ANKRD20A8P	0.857832	0.0434567	0.113138	1570255_s_at	1	1570255_s_at	1	0	0	protein_coding	significant	-	...
ANKRD20A9P	1.34966	0.0293852	0.0692214	1569607_s_at	1	1569607_s_at	1	0	0	pseudogene	significant	-	...
ANKRD22	0.270793	0.883061	1	238439_at	na	na	2	2	238439_at,239196_at	protein_coding	notDE	ankyrin repeat domain 22	...
ANKRD23	-0.310614	0.857919	1	229052_at	na	na	3	3	229052_at,230384_at,1553366_s_at	protein_coding	notDE	ankyrin repeat domain 23	...
ANKRD24	-0.117811	0.696805	1	1558398_at	na	na	3	3	1558398_at,1558400_x_at,233895_at	protein_coding	notDE	ankyrin repeat domain 24	...
ANKRD26	-0.607579	0.039617	0.100942	205706_s_at	1	205706_s_at	2	1	205706_s_at	protein_coding	significant	ankyrin repeat domain 26	...
ANKRD26P3	0.0817508	0.905377	1	1569996_at	na	na	1	1	1569996_at	pseudogene	notDE	-	...
ANKRD27	0.618124	0.0313683	0.075311	221522_at	1	221522_at	1	0	0	protein_coding	significant	ankyrin repeat domain 27	...
ANKRD28	1.04532	0.0323605	0.0782607	229307_at	3	229307_at,1561079_at,213035_at	4	1	229307_at	protein_coding	significant	ankyrin repeat domain 28	...
ANKRD29	1.12734	0.0497027	0.132811	229308_at	1	229308_at	2	1	238332_at	protein_coding	significant	ankyrin repeat domain 29	...
ANKRD30A	0.146278	0.657824	1	223864_at	na	na	1	1	223864_at	protein_coding	notDE	ankyrin repeat domain 30A	...
ANKRD30B	-0.0799348	0.689524	1	1562292_at	na	na	2	2	1562292_at,1562294_x_at	protein_coding	notDE	ankyrin repeat domain 30B	...
ANKRD30BL	-0.0789825	0.955365	1	237794_at	na	na	1	1	237794_at	protein_coding	notDE	ankyrin repeat domain 30B like	...
ANKRD30BP2	-0.0789825	0.955365	1	237794_at	na	na	2	2	237794_at,1552895_a_at	pseudogene	notDE	-	...
ANKRD30BP3	0.286517	0.154991	0.464539	1561225_at	na	na	3	3	1561225_at,1570473_at,1570474_s_at	pseudogene	gray	-	...
ANKRD31	-0.0107671	0.984375	1	1564000_at	na	na	1	1	1564000_at	protein_coding	notDE	ankyrin repeat domain 31	...
ANKRD33	0.00705463	0.988432	1	242209_at	na	na	1	1	242209_at	protein_coding	notDE	ankyrin repeat domain 33	...
ANKRD33B	0.139871	0.882651	1	231963_at	na	na	1	1	231963_at	protein_coding	notDE	ankyrin repeat domain 33B	...
ANKRD34A	-0.0126745	0.994356	1	232735_at	na	na	1	1	232735_at	protein_coding	notDE	ankyrin repeat domain 34A	...
ANKRD34C	0.411393	0.497093	0.991259	216073_at	na	na	1	1	216073_at	protein_coding	notDE	ankyrin repeat domain 34C	...
ANKRD35	-0.990796	0.0371028	0.0930776	231118_at	1	231118_at	1	0	0	protein_coding	significant	ankyrin repeat domain 35	...
ANKRD36	-0.559538	0.00120818	0.00127087	238464_at	1	238464_at	2	1	238464_at	protein_coding	significant	ankyrin repeat domain 36	...
ANKRD36B	-0.658264	0.467581	0.960468	220940_at	na	na	1	1	220940_at	protein_coding	notDE	ankyrin repeat domain 36B	...
ANKRD36BP2	-0.450347	0.698866	1	1569040_s_at	na	na	3	3	1569040_s_at,1556183_at,216686_at	pseudogene	notDE	ankyrin repeat domain 36B pseudogene 2	...
ANKRD36C	-0.320179	0.452691	0.945237	1555898_at	na	na	1	1	1555898_at	protein_coding	gray	ankyrin repeat domain 36C	...
ANKRD37	1.78227	0.0022138	0.00267926	227337_at	1	227337_at	2	1	242548_x_at	protein_coding	significant	ankyrin repeat domain 37	...
ANKRD39	-0.231134	0.572592	1	223532_at	na	na	3	3	223532_at,229052_at,1553366_s_at	protein_coding	notDE	ankyrin repeat domain 39	...
ANKRD40	-0.457019	0.0323605	0.0782697	211717_at	1	211717_at	3	2	227064_at,241032_at	protein_coding	significant	ankyrin repeat domain 40	...
ANKRD42	0.0739284	0.874134	1	243151_at	na	na	1	1	243151_at	protein_coding	notDE	ankyrin repeat domain 42	...
ANKRD44	0.656723	0.422772	0.915551	228471_at	na	na	5	5	228471_at,226641_at,235778_s_at,233361_at,235777_at	protein_coding	gray	ankyrin repeat domain 44	...
ANKRD44-IT1	-0.0108153	0.982325	1	1557486_at	na	na	1	1	1557486_at	lncRNA	notDE	ANKRD44 intronic transcript 1	...
ANKRD45	-0.269841	0.804923	1	236421_at	na	na	1	1	236421_at	protein_coding	notDE	ankyrin repeat domain 45	...
ANKRD46	-0.326031	0.482474	0.975662	238807_at	na	na	2	2	238807_at,212731_at	protein_coding	notDE	ankyrin repeat domain 46	...
ANKRD49	0.594279	0.196158	0.567973	219069_at	na	na	1	1	219069_at	protein_coding	gray	ankyrin repeat domain 49	...
ANKRD50	-1.05059	0.0282072	0.065703	225731_at	1	225731_at	3	2	225735_at,236189_at	protein_coding	significant	ankyrin repeat domain 50	...
ANKRD52	-0.16968	0.698989	1	228257_at	na	na	1	1	228257_at	protein_coding	notDE	ankyrin repeat domain 52	...
ANKRD53	-0.0131489	0.984498	1	215759_at	na	na	2	2	215759_at,244453_at	protein_coding	notDE	ankyrin repeat domain 53	...
ANKRD54	0.170427	0.494771	0.988459	1558193_at	na	na	2	2	1558193_at,231847_at	protein_coding	notDE	ankyrin repeat domain 54	...
ANKRD55	-0.366437	0.571064	1	220112_at	na	na	1	1	220112_at	protein_coding	notDE	ankyrin repeat domain 55	...
ANKRD6	-0.272305	0.67081	1	204671_s_at	na	na	2	2	204671_s_at,204672_s_at	protein_coding	notDE	ankyrin repeat domain 6	...
ANKRD60	-0.111729	0.835501	1	234511_at	na	na	1	1	234511_at	protein_coding	notDE	ankyrin repeat domain 60	...
ANKRD65	-0.212487	0.345829	0.829697	1556181_at	na	na	3	3	1556181_at,1556182_x_at,230160_x_at	protein_coding	gray	ankyrin repeat domain 65	...
ANKRD7	-0.0745494	0.979723	1	206112_at	na	na	1	1	206112_at	protein_coding	notDE	ankyrin repeat domain 7	...
ANKRD9	0.238754	0.80662	1	227959_at	na	na	3	3	227959_at,230972_at,244245_at	protein_coding	notDE	ankyrin repeat domain 9	...
ANKS1A	0.197435	0.583996	1	212747_at	na	na	1	1	212747_at	protein_coding	notDE	ankyrin repeat and sterile alpha motif domain containing 1A	...
ANKS1B	0.626599	0.660655	1	227439_at	na	na	5	5	227439_at,240292_x_at,219989_s_at,227440_at,227441_s_at	protein_coding	notDE	ankyrin repeat and sterile alpha motif domain containing 1B	...
ANKS3	-0.252185	0.136827	0.414115	227303_at	na	na	1	1	227303_at	protein_coding	gray	ankyrin repeat and sterile alpha motif domain containing 3	...
ANKS4B	0.129425	0.887568	1	239087_at	na	na	1	1	239087_at	protein_coding	notDE	ankyrin repeat and sterile alpha motif domain containing 4B	...
ANKS6	-0.280929	0.187892	0.549127	235903_at	na	na	4	4	235903_at,226586_at,238626_at,1554923_at	protein_coding	gray	ankyrin repeat and sterile alpha motif domain containing 6	...
ANKUB1	0.150456	0.376773	0.866521	1561927_at	na	na	3	3	1561927_at,1562562_at,1561928_s_at	protein_coding	gray	ankyrin repeat and ubiquitin domain containing 1	...
ANKZF1	-0.104422	0.733126	1	218274_s_at	na	na	1	1	218274_s_at	protein_coding	notDE	ankyrin repeat and zinc finger domain containing 1	...
ANLN	-5.97125	7.88346e-09	5.0389e-07	222608_s_at	2	222608_s_at,1552619_a_at	2	0	0	protein_coding	significant	anillin actin binding protein	...
ANO1	-0.239155	0.923158	1	218804_at	na	na	2	2	218804_at,1555269_a_at	protein_coding	notDE	anoctamin 1	...
ANO10	0.47366	0.195658	0.566704	218910_at	na	na	1	1	218910_at	protein_coding	gray	anoctamin 10	...
ANO2	0.259387	0.234192	0.646064	234718_at	na	na	2	2	234718_at,220111_s_at	protein_coding	gray	anoctamin 2	...
ANO3	0.579369	0.299182	0.762493	215241_at	na	na	1	1	215241_at	protein_coding	gray	anoctamin 3	...
ANO4	0.103268	0.707484	1	239883_s_at	na	na	3	3	239883_s_at,236420_s_at,229749_at	protein_coding	notDE	anoctamin 4	...
ANO5	2.50218	0.00031896	0.000257346	229313_at	1	229313_at	1	0	0	protein_coding	significant	anoctamin 5	...
ANO6	-0.0833576	0.862774	1	240947_at	na	na	2	2	240947_at,224906_at	protein_coding	notDE	anoctamin 6	...
ANO7	0.0661542	0.939577	1	241918_at	na	na	1	1	241918_at	protein_coding	notDE	anoctamin 7	...
ANO8	-0.58592	0.103601	0.313787	1563549_a_at	na	na	2	2	1563549_a_at,227457_at	protein_coding	gray	anoctamin 8	...
ANO9	0.128932	0.872862	1	227393_at	na	na	1	1	227393_at	protein_coding	notDE	anoctamin 9	...
ANOS1	0.0460347	0.90902	1	229853_at	na	na	2	2	229853_at,205206_at	protein_coding	notDE	anosmin 1	...
ANP32A	-1.07318	0.000154018	0.000107255	201051_at	2	201051_at,201043_s_at	3	1	201051_at	protein_coding	significant	acidic nuclear phosphoprotein 32 family member A	...
ANP32A-IT1	0.0288519	0.986639	1	220710_at	na	na	1	1	220710_at	error	notDE	-	...
ANP32B	-0.607292	0.0759376	0.222649	201306_s_at	na	na	2	2	201306_s_at,201305_x_at	protein_coding	gray	acidic nuclear phosphoprotein 32 family member B	...
ANP32C	-0.252782	0.275847	0.723257	208538_at	na	na	1	1	208538_at	pseudogene	gray	-	...
ANP32D	0.0205141	0.948493	1	208571_at	na	na	1	1	208571_at	protein_coding	notDE	acidic nuclear phosphoprotein 32 family member D	...
ANP32E	-0.783505	0.192248	0.55913	229128_s_at	na	na	3	3	229128_s_at,221505_at,208103_s_at	protein_coding	gray	acidic nuclear phosphoprotein 32 family member E	...
ANPEP	0.135366	0.612724	1	234576_at	na	na	3	3	234576_at,202888_s_at,234458_at	protein_coding	notDE	alanyl aminopeptidase, membrane	...
ANTXR1	0.207812	0.442793	0.93534	234832_at	na	na	6	6	234832_at,234430_at,220093_at,224694_at,227660_at,220092_s_at	protein_coding	gray	anthrax toxin receptor 1	...
ANTXR2	-0.284519	0.655022	1	238050_at	na	na	4	4	238050_at,228573_at,225524_at,1555536_at	protein_coding	notDE	anthrax toxin receptor 2	...
ANXA1	4.56199	5.38634e-13	5.02987e-07	233011_at	1	233011_at	2	1	233011_at	protein_coding	significant	annexin A1	...
ANXA10	0.108907	0.968827	1	210143_at	na	na	1	1	210143_at	protein_coding	notDE	annexin A10	...
ANXA11	0.962864	0.000555419	0.000501972	228727_at	1	228727_at	3	2	214783_s_at,228727_at	protein_coding	significant	annexin A11	...
ANXA13	-0.1821	0.911081	1	208323_s_at	na	na	1	1	208323_s_at	protein_coding	notDE	annexin A13	...
ANXA2	0.131919	0.690665	1	201077_s_at	na	na	5	5	201077_s_at,1568126_at,210427_x_at,213503_x_at,201590_x_at	protein_coding	notDE	annexin A2	...
ANXA2P1	0.0618391	0.905063	1	210876_at	na	na	1	1	210876_at	pseudogene	notDE	-	...
ANXA2P2	0.0387566	0.983425	1	208816_x_at	na	na	1	1	208816_x_at	pseudogene	notDE	-	...
ANXA2P3	0.0744268	0.863016	1	211241_at	na	na	1	1	211241_at	pseudogene	notDE	-	...
ANXA2R	0.325772	0.442891	0.935467	227877_at	na	na	1	1	227877_at	protein_coding	gray	annexin A2 receptor	...
ANXA3	1.90523	0.0368031	0.0921051	209369_at	1	209369_at	1	0	0	protein_coding	significant	annexin A3	...
ANXA4	1.70608	0.0290654	0.0682528	201302_at	2	201302_at,201301_s_at	2	0	0	protein_coding	significant	annexin A4	...
ANXA5	0.213355	0.74471	1	200782_at	na	na	1	1	200782_at	protein_coding	notDE	annexin A5	...
ANXA6	-0.649006	0.103408	0.313239	200982_s_at	na	na	2	2	200982_s_at,244250_at	protein_coding	gray	annexin A6	...
ANXA7	0.919874	7.34332e-05	4.44998e-05	209860_s_at	2	209860_s_at,201366_at	2	0	0	protein_coding	significant	annexin A7	...
ANXA8	0.249962	0.226612	0.63116	1570140_at	na	na	2	2	1570140_at,203074_at	protein_coding	gray	annexin A8	...
ANXA8L1	0.249962	0.226612	0.63116	1570140_at	na	na	2	2	1570140_at,203074_at	protein_coding	gray	annexin A8 like 1	...
ANXA9	3.04188	1.23164e-05	5.80717e-06	211712_s_at	2	211712_s_at,210085_s_at	2	0	0	protein_coding	significant	annexin A9	...
AOAH	0.386913	0.533027	1	205639_at	na	na	1	1	205639_at	protein_coding	notDE	acyloxyacyl hydrolase	...
AOC1	-1.44264	0.313863	0.784811	203559_s_at	na	na	1	1	203559_s_at	protein_coding	gray	amine oxidase, copper containing 1	...
AOC2	-0.135879	0.683447	1	207064_s_at	na	na	1	1	207064_s_at	protein_coding	notDE	amine oxidase, copper containing 2	...
AOC3	2.25374	0.0071269	0.0116432	204894_s_at	1	204894_s_at	1	0	0	protein_coding	significant	amine oxidase, copper containing 3	...
AOC4P	0.0746927	0.891595	1	216601_at	na	na	1	1	216601_at	pseudogene	notDE	amine oxidase, copper containing 4, pseudogene	...
AOX1	4.51	9.33762e-06	4.28779e-06	205083_at	2	205083_at,205082_s_at	2	0	0	protein_coding	significant	aldehyde oxidase 1	...
AOX2P	-0.047212	0.946912	1	1562871_at	na	na	1	1	1562871_at	pseudogene	notDE	-	...
AP1AR	0.287099	0.417369	0.910188	242753_x_at	na	na	3	3	242753_x_at,219023_at,231010_at	protein_coding	gray	adaptor related protein complex 1 associated regulatory protein	...
AP1B1	0.209494	0.403536	0.89614	205423_at	na	na	1	1	205423_at	protein_coding	gray	adaptor related protein complex 1 beta 1 subunit	...
AP1G1	-0.357261	0.233833	0.64531	203350_at	na	na	3	3	203350_at,225754_at,225771_at	protein_coding	gray	adaptor related protein complex 1 gamma 1 subunit	...
AP1G2	-0.88312	0.385083	0.875741	226918_at	na	na	3	3	226918_at,201613_s_at,214341_at	protein_coding	gray	adaptor related protein complex 1 gamma 2 subunit	...
AP1M1	-0.511793	0.199226	0.574945	223024_at	na	na	2	2	223024_at,223025_s_at	protein_coding	gray	adaptor related protein complex 1 mu 1 subunit	...
AP1M2	0.196713	0.904065	1	218261_at	na	na	2	2	218261_at,65517_at	protein_coding	notDE	adaptor related protein complex 1 mu 2 subunit	...
AP1S1	-0.767853	0.113642	0.344736	205195_at	na	na	3	3	205195_at,205196_s_at,209635_at	protein_coding	gray	adaptor related protein complex 1 sigma 1 subunit	...
AP1S2	-0.446838	0.324701	0.801211	203299_s_at	na	na	4	4	203299_s_at,203300_x_at,230264_s_at,228415_at	protein_coding	gray	adaptor related protein complex 1 sigma 2 subunit	...
AP1S3	1.73647	8.80667e-06	4.01606e-06	237159_x_at	5	237159_x_at,1555733_s_at,1555731_a_at,1555734_x_at,1555421_at	5	0	0	protein_coding	significant	adaptor related protein complex 1 sigma 3 subunit	...
AP2A1	-0.277143	0.685196	1	234068_s_at	na	na	4	4	234068_s_at,229617_x_at,1558792_x_at,223237_x_at	protein_coding	notDE	adaptor related protein complex 2 alpha 1 subunit	...
AP2A2	-0.728962	0.00909011	0.0157807	212159_x_at	2	212159_x_at,211779_x_at	4	2	212161_at,215764_x_at	protein_coding	significant	adaptor related protein complex 2 alpha 2 subunit	...
AP2B1	-0.450798	0.37412	0.863376	200615_s_at	na	na	2	2	200615_s_at,200612_s_at	protein_coding	gray	adaptor related protein complex 2 beta 1 subunit	...
AP2M1	-0.381658	0.185451	0.543271	200613_at	na	na	1	1	200613_at	protein_coding	gray	adaptor related protein complex 2 mu 1 subunit	...
AP2S1	-1.22391	1.42407e-08	5.04762e-07	208074_s_at	3	208074_s_at,211047_x_at,202120_x_at	3	0	0	protein_coding	significant	adaptor related protein complex 2 sigma 1 subunit	...
AP3B1	0.291241	0.51482	1	203142_s_at	na	na	2	2	203142_s_at,203141_s_at	protein_coding	notDE	adaptor related protein complex 3 beta 1 subunit	...
AP3B2	0.271006	0.334468	0.814426	1570032_at	na	na	2	2	1570032_at,205678_at	protein_coding	gray	adaptor related protein complex 3 beta 2 subunit	...
AP3D1	-0.147185	0.526292	1	206592_s_at	na	na	3	3	206592_s_at,210974_s_at,208710_s_at	protein_coding	notDE	adaptor related protein complex 3 delta 1 subunit	...
AP3M1	-0.357149	0.16308	0.486763	222516_at	na	na	2	2	222516_at,222517_at	protein_coding	gray	adaptor related protein complex 3 mu 1 subunit	...
AP3M2	-0.446435	0.036561	0.0913555	1569053_at	1	1569053_at	2	1	203410_at	protein_coding	significant	adaptor related protein complex 3 mu 2 subunit	...
AP3S1	-0.342975	0.136641	0.413516	202442_at	na	na	1	1	202442_at	protein_coding	gray	adaptor related protein complex 3 sigma 1 subunit	...
AP3S2	0.447711	0.170792	0.506386	213215_at	na	na	3	3	213215_at,202399_s_at,202398_at	protein_coding	gray	adaptor related protein complex 3 sigma 2 subunit	...
AP4B1	0.246139	0.468879	0.961834	231962_at	na	na	3	3	231962_at,231714_s_at,236221_at	protein_coding	notDE	adaptor related protein complex 4 beta 1 subunit	...
AP4E1	0.0830638	0.696051	1	220228_at	na	na	4	4	220228_at,220229_s_at,241174_at,228164_at	protein_coding	notDE	adaptor related protein complex 4 epsilon 1 subunit	...
AP4M1	-0.553033	0.0161146	0.0328235	209837_at	1	209837_at	1	0	0	protein_coding	significant	adaptor related protein complex 4 mu 1 subunit	...
AP4S1	0.430951	0.204303	0.585839	235647_at	na	na	4	4	235647_at,210952_at,210277_at,210278_s_at	protein_coding	gray	adaptor related protein complex 4 sigma 1 subunit	...
AP5B1	0.4048	0.406456	0.899091	231858_x_at	na	na	1	1	231858_x_at	protein_coding	gray	adaptor related protein complex 5 beta 1 subunit	...
AP5M1	-0.695449	0.000529359	0.000473925	1555448_at	3	1555448_at,236004_at,232156_at	5	2	232156_at,236004_at	protein_coding	significant	adaptor related protein complex 5 mu 1 subunit	...
AP5S1	0.159703	0.698828	1	219706_at	na	na	1	1	219706_at	protein_coding	notDE	adaptor related protein complex 5 sigma 1 subunit	...
AP5Z1	0.208311	0.525351	1	209912_s_at	na	na	2	2	209912_s_at,209913_x_at	protein_coding	notDE	adaptor related protein complex 5 zeta 1 subunit	...
APAF1	-1.26217	0.00673788	0.0108292	204859_s_at	1	204859_s_at	3	2	211553_x_at,211554_s_at	protein_coding	significant	apoptotic peptidase activating factor 1	...
APBA1	-0.698417	0.428997	0.921743	228101_at	na	na	2	2	228101_at,206679_at	protein_coding	gray	amyloid beta precursor protein binding family A member 1	...
APBA2	-1.06785	0.0225479	0.0498632	209870_s_at	1	209870_s_at	2	1	209871_s_at	protein_coding	significant	amyloid beta precursor protein binding family A member 2	...
APBA3	0.209407	0.556537	1	205146_x_at	na	na	2	2	205146_x_at,215148_s_at	protein_coding	notDE	amyloid beta precursor protein binding family A member 3	...
APBB1	-0.542555	0.341287	0.823571	202652_at	na	na	1	1	202652_at	protein_coding	gray	amyloid beta precursor protein binding family B member 1	...
APBB1IP	1.23326	0.134491	0.407024	230925_at	na	na	3	3	230925_at,219994_at,1554571_at	protein_coding	gray	amyloid beta precursor protein binding family B member 1 interacting protein	...
APBB2	0.431219	0.0744972	0.217595	212972_x_at	na	na	7	7	212972_x_at,212970_at,212985_at,40148_at,216747_at,213419_at,216750_at	protein_coding	gray	amyloid beta precursor protein binding family B member 2	...
APBB3	0.0230152	0.976631	1	204650_s_at	na	na	1	1	204650_s_at	protein_coding	notDE	amyloid beta precursor protein binding family B member 3	...
APC	-0.689967	0.294795	0.755409	203526_s_at	na	na	5	5	203526_s_at,216933_x_at,203525_s_at,203527_s_at,215310_at	protein_coding	gray	APC, WNT signaling pathway regulator	...
APC2	-0.181612	0.527537	1	217174_s_at	na	na	2	2	217174_s_at,205320_at	protein_coding	notDE	APC2, WNT signaling pathway regulator	...
APCDD1	-1.93305	0.00235489	0.00290195	225016_at	1	225016_at	2	1	240211_at	protein_coding	significant	APC down-regulated 1	...
APCDD1L	0.0014331	0.999186	1	235548_at	na	na	1	1	235548_at	protein_coding	notDE	APC down-regulated 1 like	...
APCDD1L-AS1	-0.0277507	0.919459	1	1559433_at	na	na	3	3	1559433_at,1556901_s_at,1556900_at	lncRNA	notDE	-	...
APCS	0.032423	0.991369	1	206350_at	na	na	1	1	206350_at	protein_coding	notDE	amyloid P component, serum	...
APEH	0.375621	0.0716852	0.208142	242015_x_at	na	na	2	2	242015_x_at,201284_s_at	protein_coding	gray	acylaminoacyl-peptide hydrolase	...
APELA	-2.40629	4.32739e-07	6.04135e-07	1559280_a_at	1	1559280_a_at	1	0	0	protein_coding	significant	apelin receptor early endogenous ligand	...
APEX1	-0.8291	5.6229e-05	3.23917e-05	210027_s_at	1	210027_s_at	1	0	0	protein_coding	significant	apurinic/apyrimidinic endodeoxyribonuclease 1	...
APEX2	-0.378879	0.172783	0.511658	204408_at	na	na	2	2	204408_at,238813_at	protein_coding	gray	apurinic/apyrimidinic endodeoxyribonuclease 2	...
APH1A	-0.270861	0.403454	0.895967	218389_s_at	na	na	3	3	218389_s_at,237327_at,1554417_s_at	protein_coding	gray	aph-1 homolog A, gamma-secretase subunit	...
APH1B	0.818345	0.0241553	0.054235	226358_at	1	226358_at	2	1	226358_at	protein_coding	significant	aph-1 homolog B, gamma-secretase subunit	...
API5	-0.891539	0.0299135	0.0708568	233078_at	1	233078_at	5	4	201687_s_at,214959_s_at,214960_at,233078_at	protein_coding	significant	apoptosis inhibitor 5	...
APIP	0.191129	0.472383	0.965342	232630_at	na	na	2	2	232630_at,218698_at	protein_coding	notDE	APAF1 interacting protein	...
APITD1-CORT	-0.0301815	0.982999	1	213454_at	na	na	1	1	213454_at	error	notDE	-	...
APLF	0.198966	0.543979	1	1555100_at	na	na	2	2	1555100_at,241379_at	protein_coding	notDE	aprataxin and PNKP like factor	...
APLN	1.52966	1.02741e-06	7.80265e-07	244166_at	1	244166_at	2	1	244166_at	protein_coding	significant	apelin	...
APLNR	-2.2	0.000266431	0.000206588	213592_at	1	213592_at	1	0	0	protein_coding	significant	apelin receptor	...
APLP1	-1.14625	0.260849	0.696548	209462_at	na	na	1	1	209462_at	protein_coding	gray	amyloid beta precursor like protein 1	...
APLP2	-0.780033	0.00332119	0.00442864	208701_at	1	208701_at	8	7	208701_at,208702_x_at,208703_s_at,208704_x_at,211404_s_at,214875_x_at,228520_s_at	protein_coding	significant	amyloid beta precursor like protein 2	...
APMAP	0.925875	0.0190954	0.0407298	206656_s_at	2	206656_s_at,228309_at	3	1	228309_at	protein_coding	significant	adipocyte plasma membrane associated protein	...
APOA1	0.277871	0.945533	1	204450_x_at	na	na	3	3	204450_x_at,217073_x_at,231694_at	protein_coding	notDE	apolipoprotein A1	...
APOA2	-0.185	0.955726	1	219466_s_at	na	na	2	2	219466_s_at,219465_at	protein_coding	notDE	apolipoprotein A2	...
APOA4	0.0176306	0.994111	1	206894_at	na	na	1	1	206894_at	protein_coding	notDE	apolipoprotein A4	...
APOA5	-0.091988	0.962017	1	224244_s_at	na	na	2	2	224244_s_at,224243_at	protein_coding	notDE	apolipoprotein A5	...
APOB	0.232668	0.951489	1	205108_s_at	na	na	2	2	205108_s_at,223579_s_at	protein_coding	notDE	apolipoprotein B	...
APOBEC1	-0.000661081	0.999866	1	207158_at	na	na	1	1	207158_at	protein_coding	notDE	apolipoprotein B mRNA editing enzyme catalytic subunit 1	...
APOBEC2	-1.88222	0.059398	0.166353	206160_at	na	na	1	1	206160_at	protein_coding	gray	apolipoprotein B mRNA editing enzyme catalytic subunit 2	...
APOBEC3A	0.568579	0.630533	1	210873_x_at	na	na	1	1	210873_x_at	protein_coding	notDE	apolipoprotein B mRNA editing enzyme catalytic subunit 3A	...
APOBEC3A_B	0.568579	0.630533	1	210873_x_at	na	na	1	1	210873_x_at	error	notDE	apolipoprotein B mRNA editing enzyme catalytic subunit 3A	...
APOBEC3B	-2.10746	0.0169194	0.0348813	206632_s_at	1	206632_s_at	1	0	0	protein_coding	significant	apolipoprotein B mRNA editing enzyme catalytic subunit 3B	...
APOBEC3C	0.523084	0.302986	0.768385	209584_x_at	na	na	1	1	209584_x_at	protein_coding	gray	apolipoprotein B mRNA editing enzyme catalytic subunit 3C	...
APOBEC3D	-0.138038	0.493745	0.987473	1553831_at	na	na	1	1	1553831_at	protein_coding	notDE	apolipoprotein B mRNA editing enzyme catalytic subunit 3D	...
APOBEC3F	0.916643	0.155077	0.464748	214995_s_at	na	na	3	3	214995_s_at,243912_x_at,214994_at	protein_coding	gray	apolipoprotein B mRNA editing enzyme catalytic subunit 3F	...
APOBEC3G	1.20919	0.112201	0.34051	204205_at	na	na	3	3	204205_at,214995_s_at,215579_at	protein_coding	gray	apolipoprotein B mRNA editing enzyme catalytic subunit 3G	...
APOBEC4	-0.145181	0.749468	1	1554545_at	na	na	1	1	1554545_at	protein_coding	notDE	apolipoprotein B mRNA editing enzyme catalytic polypeptide like 4	...
APOBR	0.228069	0.677642	1	220023_at	na	na	1	1	220023_at	protein_coding	notDE	apolipoprotein B receptor	...
APOC1	0.126163	0.936972	1	213553_x_at	na	na	2	2	213553_x_at,204416_x_at	protein_coding	notDE	apolipoprotein C1	...
APOC2	0.1919	0.721542	1	231561_s_at	na	na	4	4	231561_s_at,204561_x_at,206738_at,231562_at	protein_coding	notDE	apolipoprotein C2	...
APOC3	-0.219403	0.798987	1	231587_at	na	na	2	2	231587_at,205820_s_at	protein_coding	notDE	apolipoprotein C3	...
APOC4	0.415966	0.827139	1	204561_x_at	na	na	2	2	204561_x_at,206738_at	protein_coding	notDE	apolipoprotein C4	...
APOC4-APOC2	0.415966	0.827139	1	204561_x_at	na	na	2	2	204561_x_at,206738_at	protein_coding	notDE	-	...
APOD	3.28842	0.000132022	8.91549e-05	201525_at	1	201525_at	1	0	0	protein_coding	significant	apolipoprotein D	...
APOE	-1.17639	0.260993	0.696805	203381_s_at	na	na	5	5	203381_s_at,203382_s_at,212874_at,212884_x_at,212883_at	protein_coding	gray	apolipoprotein E	...
APOF	-0.0331188	0.989767	1	207262_at	na	na	1	1	207262_at	protein_coding	notDE	apolipoprotein F	...
APOH	0.125146	0.937543	1	231359_at	na	na	2	2	231359_at,205216_s_at	protein_coding	notDE	apolipoprotein H	...
APOL1	1.63528	0.000737415	0.00070639	209546_s_at	1	209546_s_at	1	0	0	protein_coding	significant	apolipoprotein L1	...
APOL2	0.319337	0.402409	0.894524	221653_x_at	na	na	2	2	221653_x_at,221013_s_at	protein_coding	gray	apolipoprotein L2	...
APOL3	1.41407	0.00722784	0.0118325	221087_s_at	1	221087_s_at	1	0	0	protein_coding	significant	apolipoprotein L3	...
APOL4	0.298112	0.157205	0.470558	224491_at	na	na	3	3	224491_at,223801_s_at,1555600_s_at	protein_coding	gray	apolipoprotein L4	...
APOL5	-0.0286516	0.96448	1	220478_at	na	na	1	1	220478_at	protein_coding	notDE	apolipoprotein L5	...
APOL6	1.47223	0.000348308	0.000285803	1557116_at	3	1557116_at,219716_at,1557236_at	4	1	241869_at	protein_coding	significant	apolipoprotein L6	...
APOLD1	2.34545	4.97184e-08	5.10981e-07	221031_s_at	1	221031_s_at	2	1	221031_s_at	protein_coding	significant	apolipoprotein L domain containing 1	...
APOM	0.202498	0.938164	1	205682_x_at	na	na	2	2	205682_x_at,214910_s_at	protein_coding	notDE	apolipoprotein M	...
APOO	0.249208	0.702813	1	221620_s_at	na	na	1	1	221620_s_at	protein_coding	notDE	apolipoprotein O	...
APOOL	-0.841482	0.0018077	0.00207765	222269_at	1	222269_at	4	3	213289_at,222269_at,235433_at	protein_coding	significant	apolipoprotein O like	...
APOPT1	0.297101	0.443682	0.936303	232814_x_at	na	na	2	2	232814_x_at,225948_at	protein_coding	gray	apoptogenic 1, mitochondrial	...
APP	-0.185446	0.768592	1	214953_s_at	na	na	3	3	214953_s_at,211277_x_at,200602_at	protein_coding	notDE	amyloid beta precursor protein	...
APPBP2	-0.80118	0.0570696	0.158162	202631_s_at	na	na	4	4	202631_s_at,202629_at,215402_at,202630_at	protein_coding	gray	amyloid beta precursor protein binding protein 2	...
APPL1	-0.114014	0.873798	1	222538_s_at	na	na	2	2	222538_s_at,218158_s_at	protein_coding	notDE	adaptor protein, phosphotyrosine interacting with PH domain and leucine zipper 1	...
APPL2	-0.856199	0.0196045	0.0420816	218218_at	1	218218_at	1	0	0	protein_coding	significant	adaptor protein, phosphotyrosine interacting with PH domain and leucine zipper 2	...
APRT	-0.0451884	0.963297	1	213892_s_at	na	na	2	2	213892_s_at,203219_s_at	protein_coding	notDE	adenine phosphoribosyltransferase	...
APTR	0.6349	0.00811263	0.0136681	238126_at	2	238126_at,227431_at	2	0	0	lncRNA	significant	Alu-mediated CDKN1A/p21 transcriptional regulator (non-protein coding)	...
APTX	0.300779	0.177372	0.523807	218527_at	na	na	3	3	218527_at,222658_s_at,243132_at	protein_coding	gray	aprataxin	...
AQP1	1.38521	0.0785845	0.231754	207542_s_at	na	na	2	2	207542_s_at,209047_at	protein_coding	gray	aquaporin 1 (Colton blood group)	...
AQP10	-0.136161	0.894938	1	1555338_s_at	na	na	1	1	1555338_s_at	protein_coding	notDE	aquaporin 10	...
AQP11	-0.181288	0.901971	1	229526_at	na	na	1	1	229526_at	protein_coding	notDE	aquaporin 11	...
AQP12A	-0.149535	0.790524	1	1554344_s_at	na	na	2	2	1554344_s_at,1559575_a_at	protein_coding	notDE	aquaporin 12A	...
AQP12B	-0.149535	0.790524	1	1554344_s_at	na	na	2	2	1554344_s_at,1559575_a_at	protein_coding	notDE	aquaporin 12B	...
AQP2	0.229654	0.783636	1	206672_at	na	na	3	3	206672_at,240285_at,236630_at	protein_coding	notDE	aquaporin 2	...
AQP3	0.371148	0.908551	1	39248_at	na	na	3	3	39248_at,203747_at,39249_at	protein_coding	notDE	aquaporin 3 (Gill blood group)	...
AQP4	-0.483563	0.846792	1	210068_s_at	na	na	5	5	210068_s_at,226228_at,210067_at,210906_x_at,210066_s_at	protein_coding	notDE	aquaporin 4	...
AQP4-AS1	0.12487	0.913464	1	1553440_at	na	na	2	2	1553440_at,1560751_at	lncRNA	notDE	-	...
AQP5	-0.325912	0.821177	1	213611_at	na	na	1	1	213611_at	protein_coding	notDE	aquaporin 5	...
AQP6	0.163433	0.711213	1	216219_at	na	na	2	2	216219_at,208435_s_at	protein_coding	notDE	aquaporin 6	...
AQP7	0.0568725	0.964538	1	206955_at	na	na	1	1	206955_at	protein_coding	notDE	aquaporin 7	...
AQP8	-0.16851	0.937791	1	206784_at	na	na	1	1	206784_at	protein_coding	notDE	aquaporin 8	...
AQP9	0.932102	0.362342	0.849787	205568_at	na	na	1	1	205568_at	protein_coding	gray	aquaporin 9	...
AQR	0.170255	0.698536	1	212583_at	na	na	4	4	212583_at,228694_at,239895_at,212584_at	protein_coding	notDE	aquarius intron-binding spliceosomal factor	...
AR	-0.790603	0.412456	0.905249	226192_at	na	na	4	4	226192_at,211621_at,226197_at,211110_s_at	protein_coding	gray	androgen receptor	...
ARAF	0.642173	0.00761868	0.0126372	230652_at	1	230652_at	2	1	230652_at	protein_coding	significant	A-Raf proto-oncogene, serine/threonine kinase	...
ARAP1	-0.16517	0.696715	1	212516_at	na	na	3	3	212516_at,34206_at,242039_at	protein_coding	notDE	ArfGAP with RhoGAP domain, ankyrin repeat and PH domain 1	...
ARAP2	2.45485	0.000239242	0.000180951	213618_at	1	213618_at	4	3	213618_at,239104_at,242402_x_at	protein_coding	significant	ArfGAP with RhoGAP domain, ankyrin repeat and PH domain 2	...
ARAP3	-0.618986	0.091067	0.273641	218950_at	na	na	2	2	218950_at,235806_at	protein_coding	gray	ArfGAP with RhoGAP domain, ankyrin repeat and PH domain 3	...
ARC	0.725741	0.091403	0.274772	210090_at	na	na	1	1	210090_at	protein_coding	gray	activity regulated cytoskeleton associated protein	...
ARCN1	0.164263	0.535545	1	201176_s_at	na	na	1	1	201176_s_at	protein_coding	notDE	archain 1	...
AREG	0.753651	0.43076	0.923495	205239_at	na	na	3	3	205239_at,1557285_at,215564_at	protein_coding	gray	amphiregulin	...
AREL1	0.321148	0.103141	0.312378	244137_at	na	na	3	3	244137_at,202128_at,1554989_at	protein_coding	gray	apoptosis resistant E3 ubiquitin protein ligase 1	...
ARF1	0.400518	0.00744606	0.0122967	200065_s_at	1	200065_s_at	4	3	208750_s_at,232175_at,244504_x_at	protein_coding	significant	ADP ribosylation factor 1	...
ARF3	1.02661	0.01877	0.0398025	200011_s_at	1	200011_s_at	3	2	200734_s_at,211622_s_at	protein_coding	significant	ADP ribosylation factor 3	...
ARF4	0.200221	0.534033	1	201097_s_at	na	na	2	2	201097_s_at,201096_s_at	protein_coding	notDE	ADP ribosylation factor 4	...
ARF5	-0.613043	0.00858629	0.0146738	201526_at	1	201526_at	1	0	0	protein_coding	significant	ADP ribosylation factor 5	...
ARF6	-0.317718	0.520088	1	224788_at	na	na	3	3	224788_at,203312_x_at,203311_s_at	protein_coding	notDE	ADP ribosylation factor 6	...
ARFGAP1	-0.1629	0.594615	1	234001_s_at	na	na	2	2	234001_s_at,217888_s_at	protein_coding	notDE	ADP ribosylation factor GTPase activating protein 1	...
ARFGAP2	-0.0379858	0.946448	1	235734_at	na	na	2	2	235734_at,211975_at	protein_coding	notDE	ADP ribosylation factor GTPase activating protein 2	...
ARFGAP3	0.751339	0.0759541	0.222771	202211_at	na	na	1	1	202211_at	protein_coding	gray	ADP ribosylation factor GTPase activating protein 3	...
ARFGEF1	0.343441	0.336824	0.817621	202955_s_at	na	na	3	3	202955_s_at,202956_at,216266_s_at	protein_coding	gray	ADP ribosylation factor guanine nucleotide exchange factor 1	...
ARFGEF2	1.10925	3.3255e-05	1.75317e-05	222518_at	2	222518_at,218098_at	4	2	218098_at,222518_at	protein_coding	significant	ADP ribosylation factor guanine nucleotide exchange factor 2	...
ARFGEF3	-0.743472	0.463556	0.956088	231856_at	na	na	4	4	231856_at,242098_at,236037_at,228051_at	protein_coding	notDE	ARFGEF family member 3	...
ARFIP1	0.395749	0.39803	0.889992	218230_at	na	na	2	2	218230_at,214483_s_at	protein_coding	gray	ADP ribosylation factor interacting protein 1	...
ARFIP2	0.228431	0.649676	1	202109_at	na	na	1	1	202109_at	protein_coding	notDE	ADP ribosylation factor interacting protein 2	...
ARFRP1	-0.468575	0.0308582	0.0736262	215984_s_at	1	215984_s_at	2	1	215984_s_at	protein_coding	significant	ADP ribosylation factor related protein 1	...
ARG1	0.164764	0.717051	1	231663_s_at	na	na	4	4	231663_s_at,231665_at,231662_at,206177_s_at	protein_coding	notDE	arginase 1	...
ARG2	1.04087	9.45917e-06	4.35841e-06	203945_at	2	203945_at,203946_s_at	2	0	0	protein_coding	significant	arginase 2	...
ARGLU1	-0.685614	0.00317957	0.0042023	228477_at	1	228477_at	4	3	222508_s_at,227448_at,228477_at	protein_coding	significant	arginine and glutamate rich 1	...
ARHGAP1	-0.198377	0.624115	1	202117_at	na	na	4	4	202117_at,241419_at,217153_at,216689_x_at	protein_coding	notDE	Rho GTPase activating protein 1	...
ARHGAP10	-0.128223	0.835261	1	219431_at	na	na	1	1	219431_at	protein_coding	notDE	Rho GTPase activating protein 10	...
ARHGAP11A	-2.56031	3.67587e-16	5.02987e-07	204492_at	1	204492_at	1	0	0	protein_coding	significant	Rho GTPase activating protein 11A	...
ARHGAP11B	-2.62392	1.35196e-07	5.28468e-07	1558750_a_at	1	1558750_a_at	1	0	0	protein_coding	significant	Rho GTPase activating protein 11B	...
ARHGAP12	0.160521	0.881256	1	207606_s_at	na	na	1	1	207606_s_at	protein_coding	notDE	Rho GTPase activating protein 12	...
ARHGAP15	2.03114	0.00245736	0.00307043	218870_at	2	218870_at,1561489_at	2	0	0	protein_coding	significant	Rho GTPase activating protein 15	...
ARHGAP17	-0.455308	0.0648334	0.184423	218076_s_at	na	na	1	1	218076_s_at	protein_coding	gray	Rho GTPase activating protein 17	...
ARHGAP18	0.89215	0.177053	0.522809	225166_at	na	na	3	3	225166_at,225171_at,225173_at	protein_coding	gray	Rho GTPase activating protein 18	...
ARHGAP19	-1.45647	0.00409941	0.00575777	37577_at	2	37577_at,212738_at	3	1	37577_at	protein_coding	significant	Rho GTPase activating protein 19	...
ARHGAP19-SLIT1	-0.0109691	0.984207	1	1557615_a_at	na	na	1	1	1557615_a_at	protein_coding	notDE	ARHGAP19-SLIT1 readthrough (NMD candidate)	...
ARHGAP20	0.0127881	0.983693	1	1555020_a_at	na	na	2	2	1555020_a_at,228368_at	protein_coding	notDE	Rho GTPase activating protein 20	...
ARHGAP21	-0.436964	0.45125	0.943598	241701_at	na	na	2	2	241701_at,224764_at	protein_coding	gray	Rho GTPase activating protein 21	...
ARHGAP22	-1.93653	3.3394e-07	5.78222e-07	206298_at	1	206298_at	4	3	1560765_a_at,1560821_at,206298_at	protein_coding	significant	Rho GTPase activating protein 22	...
ARHGAP22-IT1	0.115979	0.6613	1	1556460_a_at	na	na	2	2	1556460_a_at,1556459_at	lncRNA	notDE	-	...
ARHGAP23	-0.553823	0.329355	0.807768	226638_at	na	na	4	4	226638_at,231903_x_at,230196_x_at,230013_s_at	protein_coding	gray	Rho GTPase activating protein 23	...
ARHGAP24	0.617002	0.131012	0.396468	230802_at	na	na	4	4	230802_at,223422_s_at,230803_s_at,221030_s_at	protein_coding	gray	Rho GTPase activating protein 24	...
ARHGAP25	1.07706	0.0507035	0.136438	204882_at	na	na	3	3	204882_at,38149_at,1555076_at	protein_coding	gray	Rho GTPase activating protein 25	...
ARHGAP26	0.656494	0.20934	0.596442	226576_at	na	na	4	4	226576_at,205068_s_at,205069_s_at,215955_x_at	protein_coding	gray	Rho GTPase activating protein 26	...
ARHGAP26-AS1	-0.220868	0.261151	0.697138	1560856_at	na	na	1	1	1560856_at	lncRNA	gray	ARHGAP26 antisense RNA 1	...
ARHGAP27	-0.504671	0.247853	0.671391	225618_at	na	na	5	5	225618_at,243536_x_at,229424_s_at,227057_at,1554594_at	protein_coding	gray	Rho GTPase activating protein 27	...
ARHGAP28	-2.5591	8.44112e-06	3.81892e-06	227911_at	1	227911_at	3	2	220382_s_at,227911_at	protein_coding	significant	Rho GTPase activating protein 28	...
ARHGAP29	1.05716	0.0581545	0.161928	203910_at	na	na	4	4	203910_at,1554736_at,1560318_at,1558280_s_at	protein_coding	gray	Rho GTPase activating protein 29	...
ARHGAP30	1.31115	0.145632	0.438652	226219_at	na	na	3	3	226219_at,243433_at,241346_at	protein_coding	gray	Rho GTPase activating protein 30	...
ARHGAP31	-0.383627	0.197419	0.571118	226057_at	na	na	2	2	226057_at,226056_at	protein_coding	gray	Rho GTPase activating protein 31	...
ARHGAP32	-0.943737	0.0588958	0.164602	229648_at	na	na	4	4	229648_at,242196_at,203431_s_at,210791_s_at	protein_coding	gray	Rho GTPase activating protein 32	...
ARHGAP33	-0.206878	0.69116	1	215256_x_at	na	na	3	3	215256_x_at,213827_at,233885_at	protein_coding	notDE	Rho GTPase activating protein 33	...
ARHGAP35	-0.343294	0.248599	0.672685	202045_s_at	na	na	5	5	202045_s_at,229394_s_at,229397_s_at,202044_at,202046_s_at	protein_coding	gray	Rho GTPase activating protein 35	...
ARHGAP36	-1.19408	0.164573	0.490464	238047_at	na	na	1	1	238047_at	protein_coding	gray	Rho GTPase activating protein 36	...
ARHGAP39	-0.273665	0.4781	0.970951	227876_at	na	na	1	1	227876_at	protein_coding	notDE	Rho GTPase activating protein 39	...
ARHGAP4	-0.194298	0.812353	1	204425_at	na	na	1	1	204425_at	protein_coding	notDE	Rho GTPase activating protein 4	...
ARHGAP42	0.180609	0.637939	1	233923_at	na	na	3	3	233923_at,1553383_at,230047_at	protein_coding	notDE	Rho GTPase activating protein 42	...
ARHGAP44	0.803084	0.303343	0.769088	205414_s_at	na	na	2	2	205414_s_at,215232_at	protein_coding	gray	Rho GTPase activating protein 44	...
ARHGAP45	0.783807	0.298019	0.760486	212873_at	na	na	2	2	212873_at,217614_at	protein_coding	gray	Rho GTPase activating protein 45	...
ARHGAP5	0.988819	0.131593	0.398321	235635_at	na	na	5	5	235635_at,233849_s_at,233872_x_at,217936_at,1552627_a_at	protein_coding	gray	Rho GTPase activating protein 5	...
ARHGAP5-AS1	0.364342	0.343326	0.826286	228889_at	na	na	1	1	228889_at	lncRNA	gray	-	...
ARHGAP6	1.85309	0.00926063	0.0161586	206167_s_at	1	206167_s_at	2	1	208085_s_at	protein_coding	significant	Rho GTPase activating protein 6	...
ARHGAP8	-0.53884	0.276508	0.724509	232567_at	na	na	4	4	232567_at,37117_at,1555162_at,205980_s_at	protein_coding	gray	Rho GTPase activating protein 8	...
ARHGAP9	1.0587	0.211853	0.60154	224451_x_at	na	na	3	3	224451_x_at,232543_x_at,226906_s_at	protein_coding	gray	Rho GTPase activating protein 9	...
ARHGDIA	0.222644	0.490672	0.984241	201167_x_at	na	na	4	4	201167_x_at,201168_x_at,211716_x_at,213606_s_at	protein_coding	notDE	Rho GDP dissociation inhibitor alpha	...
ARHGDIB	1.4675	0.0497027	0.132811	1555812_a_at	1	1555812_a_at	3	2	1555812_a_at,201288_at	protein_coding	significant	Rho GDP dissociation inhibitor beta	...
ARHGDIG	0.27754	0.77783	1	206888_s_at	na	na	2	2	206888_s_at,206889_at	protein_coding	notDE	Rho GDP dissociation inhibitor gamma	...
ARHGEF1	-0.169205	0.686	1	203055_s_at	na	na	2	2	203055_s_at,1560445_x_at	protein_coding	notDE	Rho guanine nucleotide exchange factor 1	...
ARHGEF10	0.284901	0.564285	1	1554213_at	na	na	4	4	1554213_at,216620_s_at,1554703_at,215139_at	protein_coding	notDE	Rho guanine nucleotide exchange factor 10	...
ARHGEF10L	0.24807	0.723647	1	221656_s_at	na	na	2	2	221656_s_at,1570511_at	protein_coding	notDE	Rho guanine nucleotide exchange factor 10 like	...
ARHGEF11	-0.0699526	0.887825	1	238730_at	na	na	3	3	238730_at,202914_s_at,202913_at	protein_coding	notDE	Rho guanine nucleotide exchange factor 11	...
ARHGEF12	1.16111	0.00245736	0.00307112	201335_s_at	2	201335_s_at,201334_s_at	13	11	1570471_at,201333_s_at,201334_s_at,201335_s_at,210741_at,233620_at,233621_s_at,234129_at,234541_s_at,234542_at,234544_at	protein_coding	significant	Rho guanine nucleotide exchange factor 12	...
ARHGEF15	-0.200526	0.708161	1	205507_at	na	na	2	2	205507_at,217348_x_at	protein_coding	notDE	Rho guanine nucleotide exchange factor 15	...
ARHGEF16	0.0593715	0.939577	1	208009_s_at	na	na	1	1	208009_s_at	protein_coding	notDE	Rho guanine nucleotide exchange factor 16	...
ARHGEF17	-0.135687	0.819614	1	203756_at	na	na	1	1	203756_at	protein_coding	notDE	Rho guanine nucleotide exchange factor 17	...
ARHGEF18	-0.279022	0.648679	1	213039_at	na	na	1	1	213039_at	protein_coding	notDE	Rho/Rac guanine nucleotide exchange factor 18	...
ARHGEF19	-1.85462	1.12079e-08	5.04335e-07	226857_at	1	226857_at	1	0	0	protein_coding	significant	Rho guanine nucleotide exchange factor 19	...
ARHGEF2	-0.181756	0.651743	1	1554783_s_at	na	na	4	4	1554783_s_at,209435_s_at,207629_s_at,235595_at	protein_coding	notDE	Rho/Rac guanine nucleotide exchange factor 2	...
ARHGEF25	-0.584694	0.122604	0.371353	227427_at	na	na	1	1	227427_at	protein_coding	gray	Rho guanine nucleotide exchange factor 25	...
ARHGEF26	-0.776736	0.0690893	0.199322	222121_at	na	na	3	3	222121_at,233903_s_at,227197_at	protein_coding	gray	Rho guanine nucleotide exchange factor 26	...
ARHGEF26-AS1	-0.37209	0.767755	1	236575_at	na	na	1	1	236575_at	lncRNA	notDE	ARHGEF26 antisense RNA 1	...
ARHGEF28	1.26134	0.00433631	0.0061576	219610_at	3	219610_at,1554003_at,232994_s_at	6	3	1560348_at,219610_at,232994_s_at	protein_coding	significant	Rho guanine nucleotide exchange factor 28	...
ARHGEF3	0.377609	0.483722	0.977049	218501_at	na	na	1	1	218501_at	protein_coding	notDE	Rho guanine nucleotide exchange factor 3	...
ARHGEF33	0.0557607	0.890534	1	1556881_at	na	na	1	1	1556881_at	protein_coding	notDE	Rho guanine nucleotide exchange factor 33	...
ARHGEF34P	0.47743	0.0718785	0.208961	233492_s_at	na	na	1	1	233492_s_at	pseudogene	gray	-	...
ARHGEF37	0.748583	0.333178	0.812774	227717_at	na	na	2	2	227717_at,241380_at	protein_coding	gray	Rho guanine nucleotide exchange factor 37	...
ARHGEF38	-0.00500501	0.993098	1	221119_at	na	na	1	1	221119_at	protein_coding	notDE	Rho guanine nucleotide exchange factor 38	...
ARHGEF39	-1.34569	6.1305e-06	2.77043e-06	230521_at	3	230521_at,230522_s_at,231892_at	4	1	231892_at	protein_coding	significant	Rho guanine nucleotide exchange factor 39	...
ARHGEF4	0.22076	0.796957	1	211891_s_at	na	na	3	3	211891_s_at,205109_s_at,216912_at	protein_coding	notDE	Rho guanine nucleotide exchange factor 4	...
ARHGEF40	-0.901939	0.0101922	0.0183442	58780_s_at	1	58780_s_at	6	5	227855_at,237954_x_at,241627_x_at,241631_at,58780_s_at	protein_coding	significant	Rho guanine nucleotide exchange factor 40	...
ARHGEF5	0.710352	0.0939088	0.283105	204765_at	na	na	2	2	204765_at,228596_at	protein_coding	gray	Rho guanine nucleotide exchange factor 5	...
ARHGEF6	0.719593	0.264465	0.702944	209539_at	na	na	1	1	209539_at	protein_coding	gray	Rac/Cdc42 guanine nucleotide exchange factor 6	...
ARHGEF7	-0.405054	0.153848	0.461212	202548_s_at	na	na	9	9	202548_s_at,202547_s_at,236416_at,1562270_at,239397_at,229642_at,242999_at,1562271_x_at,235412_at	protein_coding	gray	Rho guanine nucleotide exchange factor 7	...
ARHGEF7-AS2	0.0704948	0.799335	1	1557439_at	na	na	1	1	1557439_at	lncRNA	notDE	ARHGEF7 antisense RNA 2	...
ARHGEF7-IT1	0.0947189	0.711558	1	1560510_at	na	na	1	1	1560510_at	lncRNA	notDE	-	...
ARHGEF9	-0.817137	0.0493484	0.131691	203263_s_at	1	203263_s_at	2	1	203264_s_at	protein_coding	significant	Cdc42 guanine nucleotide exchange factor 9	...
ARID1A	-0.992174	0.00314552	0.00414882	210649_s_at	1	210649_s_at	4	3	210649_s_at,212152_x_at,218917_s_at	protein_coding	significant	AT-rich interaction domain 1A	...
ARID1B	0.504996	0.0459484	0.120786	1566989_at	1	1566989_at	7	6	1566990_x_at,1566991_at,225181_at,225184_at,233339_s_at,238043_at	protein_coding	significant	AT-rich interaction domain 1B	...
ARID2	-0.471503	0.341488	0.823862	225490_at	na	na	4	4	225490_at,231090_s_at,225486_at,1553349_at	protein_coding	gray	AT-rich interaction domain 2	...
ARID3A	-1.68366	2.25123e-08	5.06021e-07	228008_at	2	228008_at,205865_at	2	0	0	protein_coding	significant	AT-rich interaction domain 3A	...
ARID3B	-0.4187	0.0819939	0.243117	218964_at	na	na	1	1	218964_at	protein_coding	gray	AT-rich interaction domain 3B	...
ARID4A	0.251079	0.588094	1	205062_x_at	na	na	2	2	205062_x_at,230141_at	protein_coding	notDE	AT-rich interaction domain 4A	...
ARID4B	0.172328	0.815288	1	221230_s_at	na	na	6	6	221230_s_at,224322_at,223111_x_at,212591_at,214139_at,214943_s_at	protein_coding	notDE	AT-rich interaction domain 4B	...
ARID5A	0.382784	0.181148	0.533082	213138_at	na	na	1	1	213138_at	protein_coding	gray	AT-rich interaction domain 5A	...
ARID5B	-0.102892	0.753239	1	1558001_s_at	na	na	5	5	1558001_s_at,1558000_at,235404_at,241969_at,212614_at	protein_coding	notDE	AT-rich interaction domain 5B	...
ARIH1	-0.316652	0.115767	0.351152	201879_at	na	na	6	6	201879_at,201878_at,241658_at,201881_s_at,1558401_at,201880_at	protein_coding	gray	ariadne RBR E3 ubiquitin protein ligase 1	...
ARIH2	0.740496	0.000689816	0.000649875	227932_at	1	227932_at	5	4	201229_s_at,201230_s_at,216008_s_at,227932_at	protein_coding	significant	ariadne RBR E3 ubiquitin protein ligase 2	...
ARIH2OS	0.114132	0.88386	1	1559532_at	na	na	1	1	1559532_at	protein_coding	notDE	ariadne homolog 2 opposite strand	...
ARL1	0.684741	0.0533807	0.145426	201659_s_at	na	na	3	3	201659_s_at,201658_at,201657_at	protein_coding	gray	ADP ribosylation factor like GTPase 1	...
ARL10	-0.941697	0.0240882	0.0540528	239581_at	2	239581_at,228843_at	5	3	228843_at,239581_at,242411_at	protein_coding	significant	ADP ribosylation factor like GTPase 10	...
ARL11	-0.0727909	0.756399	1	1552693_at	na	na	2	2	1552693_at,1552691_at	protein_coding	notDE	ADP ribosylation factor like GTPase 11	...
ARL13B	0.0700535	0.949111	1	228201_at	na	na	1	1	228201_at	protein_coding	notDE	ADP ribosylation factor like GTPase 13B	...
ARL14	0.800352	0.581192	1	220468_at	na	na	1	1	220468_at	protein_coding	notDE	ADP ribosylation factor like GTPase 14	...
ARL14EP	0.217252	0.752983	1	226383_at	na	na	1	1	226383_at	protein_coding	notDE	ADP ribosylation factor like GTPase 14 effector protein	...
ARL15	-1.28179	8.88462e-06	4.06516e-06	219842_at	1	219842_at	2	1	228151_at	protein_coding	significant	ADP ribosylation factor like GTPase 15	...
ARL16	-0.398849	0.0968414	0.292532	234972_at	na	na	1	1	234972_at	protein_coding	gray	ADP ribosylation factor like GTPase 16	...
ARL17A	1.13878	0.00310933	0.00409585	210718_s_at	1	210718_s_at	10	9	1555144_at,1555794_at,1555964_at,210435_at,210718_s_at,229028_s_at,232987_at,241910_x_at,243899_at	protein_coding	significant	ADP ribosylation factor like GTPase 17A	...
ARL17B	1.13878	0.00310933	0.00409585	210718_s_at	1	210718_s_at	10	9	1555144_at,1555794_at,1555964_at,210435_at,210718_s_at,229028_s_at,232987_at,241910_x_at,243899_at	protein_coding	significant	ADP ribosylation factor like GTPase 17B	...
ARL2	0.199854	0.67341	1	202564_x_at	na	na	1	1	202564_x_at	protein_coding	notDE	ADP ribosylation factor like GTPase 2	...
ARL2BP	-0.185805	0.536464	1	202092_s_at	na	na	2	2	202092_s_at,202091_at	protein_coding	notDE	ADP ribosylation factor like GTPase 2 binding protein	...
ARL3	0.368252	0.496931	0.99109	202641_at	na	na	3	3	202641_at,1568590_at,213433_at	protein_coding	notDE	ADP ribosylation factor like GTPase 3	...
ARL4A	-0.128235	0.925707	1	205020_s_at	na	na	1	1	205020_s_at	protein_coding	notDE	ADP ribosylation factor like GTPase 4A	...
ARL4C	-0.194784	0.850871	1	202208_s_at	na	na	4	4	202208_s_at,202206_at,213759_at,202207_at	protein_coding	notDE	ADP ribosylation factor like GTPase 4C	...
ARL4D	1.73432	7.67371e-06	3.46303e-06	203586_s_at	2	203586_s_at,203587_at	2	0	0	protein_coding	significant	ADP ribosylation factor like GTPase 4D	...
ARL5A	0.856778	0.103763	0.31426	243176_at	na	na	3	3	243176_at,218150_at,226617_at	protein_coding	gray	ADP ribosylation factor like GTPase 5A	...
ARL5B	-0.933017	0.0141158	0.0277347	242727_at	2	242727_at,226345_at	2	0	0	protein_coding	significant	ADP ribosylation factor like GTPase 5B	...
ARL5C	-0.11606	0.696805	1	1560136_at	na	na	1	1	1560136_at	protein_coding	notDE	ADP ribosylation factor like GTPase 5C	...
ARL6	0.559959	0.404952	0.897483	235320_at	na	na	2	2	235320_at,223735_at	protein_coding	gray	ADP ribosylation factor like GTPase 6	...
ARL6IP1	-0.014793	0.992798	1	211935_at	na	na	1	1	211935_at	protein_coding	notDE	ADP ribosylation factor like GTPase 6 interacting protein 1	...
ARL6IP4	0.034501	0.943202	1	218216_x_at	na	na	2	2	218216_x_at,220597_s_at	protein_coding	notDE	ADP ribosylation factor like GTPase 6 interacting protein 4	...
ARL6IP5	0.30383	0.439449	0.932044	200761_s_at	na	na	2	2	200761_s_at,200760_s_at	protein_coding	gray	ADP ribosylation factor like GTPase 6 interacting protein 5	...
ARL6IP6	-1.49578	1.21052e-05	5.70807e-06	225707_at	1	225707_at	3	2	225709_at,225711_at	protein_coding	significant	ADP ribosylation factor like GTPase 6 interacting protein 6	...
ARL8A	0.0867368	0.882343	1	225347_at	na	na	1	1	225347_at	protein_coding	notDE	ADP ribosylation factor like GTPase 8A	...
ARL8B	0.831713	0.000339782	0.000277212	217852_s_at	2	217852_s_at,222442_s_at	2	0	0	protein_coding	significant	ADP ribosylation factor like GTPase 8B	...
ARL9	0.219943	0.72163	1	229062_at	na	na	1	1	229062_at	protein_coding	notDE	ADP ribosylation factor like GTPase 9	...
ARMC1	-0.509826	0.258271	0.691679	218185_s_at	na	na	2	2	218185_s_at,222550_at	protein_coding	gray	armadillo repeat containing 1	...
ARMC10	0.14254	0.6797	1	223328_at	na	na	2	2	223328_at,1554480_a_at	protein_coding	notDE	armadillo repeat containing 10	...
ARMC12	-0.0394934	0.976411	1	231263_at	na	na	1	1	231263_at	protein_coding	notDE	armadillo repeat containing 12	...
ARMC2	0.482182	0.444511	0.937134	223866_at	na	na	1	1	223866_at	protein_coding	gray	armadillo repeat containing 2	...
ARMC2-AS1	-0.359276	0.0431844	0.112273	202961_s_at	1	202961_s_at	1	0	0	lncRNA	significant	-	...
ARMC3	-0.426315	0.526353	1	240275_at	na	na	1	1	240275_at	protein_coding	notDE	armadillo repeat containing 3	...
ARMC4	-0.383462	0.607531	1	223794_at	na	na	2	2	223794_at,221077_at	protein_coding	notDE	armadillo repeat containing 4	...
ARMC5	-0.129698	0.782097	1	227738_s_at	na	na	1	1	227738_s_at	protein_coding	notDE	armadillo repeat containing 5	...
ARMC6	-0.166823	0.621858	1	221758_at	na	na	1	1	221758_at	protein_coding	notDE	armadillo repeat containing 6	...
ARMC7	0.361435	0.135672	0.41055	229906_at	na	na	2	2	229906_at,219096_at	protein_coding	gray	armadillo repeat containing 7	...
ARMC8	0.553526	0.353685	0.839676	236966_at	na	na	6	6	236966_at,219094_at,1555279_at,1555281_x_at,203486_s_at,203487_s_at	protein_coding	gray	armadillo repeat containing 8	...
ARMC9	-0.763906	0.00488753	0.00713706	219636_s_at	1	219636_s_at	6	5	219636_s_at,219637_at,220754_at,235938_at,240639_at	protein_coding	significant	armadillo repeat containing 9	...
ARMCX1	-0.557895	0.352551	0.838404	218694_at	na	na	1	1	218694_at	protein_coding	gray	armadillo repeat containing, X-linked 1	...
ARMCX2	-0.31173	0.743555	1	203404_at	na	na	1	1	203404_at	protein_coding	notDE	armadillo repeat containing, X-linked 2	...
ARMCX3	-0.394852	0.142899	0.430519	217858_s_at	na	na	2	2	217858_s_at,222444_at	protein_coding	gray	armadillo repeat containing, X-linked 3	...
ARMCX4	0.184243	0.297153	0.759142	1557726_at	na	na	5	5	1557726_at,1552327_at,1564399_a_at,227444_at,207799_x_at	protein_coding	gray	armadillo repeat containing, X-linked 4	...
ARMCX5	-0.346588	0.423817	0.916623	1555902_at	na	na	2	2	1555902_at,219335_at	protein_coding	gray	armadillo repeat containing, X-linked 5	...
ARMCX5-GPRASP2	-0.178573	0.877462	1	228027_at	na	na	1	1	228027_at	lncRNA	notDE	G protein-coupled receptor associated sorting protein 2	...
ARMCX6	-0.626294	0.0164196	0.0335869	214749_s_at	1	214749_s_at	2	1	215727_x_at	protein_coding	significant	armadillo repeat containing, X-linked 6	...
ARMT1	-0.20536	0.774302	1	218195_at	na	na	1	1	218195_at	protein_coding	notDE	acidic residue methyltransferase 1	...
ARNT	-0.381446	0.207881	0.593213	231016_s_at	na	na	6	6	231016_s_at,210828_s_at,230619_at,218221_at,218222_x_at,233724_at	protein_coding	gray	aryl hydrocarbon receptor nuclear translocator	...
ARNT2	-0.303739	0.855434	1	202986_at	na	na	1	1	202986_at	protein_coding	notDE	aryl hydrocarbon receptor nuclear translocator 2	...
ARNTL	0.831602	0.0907279	0.272463	209824_s_at	na	na	2	2	209824_s_at,210971_s_at	protein_coding	gray	aryl hydrocarbon receptor nuclear translocator like	...
ARNTL2	-0.704255	0.071693	0.208238	223586_at	na	na	3	3	223586_at,224204_x_at,220658_s_at	protein_coding	gray	aryl hydrocarbon receptor nuclear translocator like 2	...
ARNTL2-AS1	0.0981445	0.508453	1	1563101_at	na	na	1	1	1563101_at	lncRNA	notDE	ARNTL2 antisense RNA 1	...
ARPC1A	0.224972	0.520225	1	200950_at	na	na	1	1	200950_at	protein_coding	notDE	actin related protein 2/3 complex subunit 1A	...
ARPC1B	0.39986	0.630942	1	201954_at	na	na	1	1	201954_at	protein_coding	notDE	actin related protein 2/3 complex subunit 1B	...
ARPC2	-0.459675	0.0889306	0.266229	208679_s_at	na	na	3	3	208679_s_at,207988_s_at,213513_x_at	protein_coding	gray	actin related protein 2/3 complex subunit 2	...
ARPC3	-1.53543	8.21765e-05	5.09653e-05	208736_at	1	208736_at	1	0	0	protein_coding	significant	actin related protein 2/3 complex subunit 3	...
ARPC4	-0.271622	0.337681	0.818922	210129_s_at	na	na	6	6	210129_s_at,211672_s_at,203670_at,217817_at,230872_s_at,217818_s_at	protein_coding	gray	actin related protein 2/3 complex subunit 4	...
ARPC4-TTLL3	-0.271622	0.337681	0.818922	210129_s_at	na	na	4	4	210129_s_at,211672_s_at,203670_at,230872_s_at	protein_coding	gray	ARPC4-TTLL3 readthrough	...
ARPC5	0.345298	0.617409	1	1555797_a_at	na	na	3	3	1555797_a_at,1569325_at,211963_s_at	protein_coding	notDE	actin related protein 2/3 complex subunit 5	...
ARPC5L	-0.269923	0.481102	0.974396	223101_s_at	na	na	4	4	223101_s_at,220966_x_at,226915_s_at,226914_at	protein_coding	notDE	actin related protein 2/3 complex subunit 5 like	...
ARPIN	-0.596334	0.0308218	0.073476	217548_at	1	217548_at	3	2	228666_at,228791_at	protein_coding	significant	actin-related protein 2/3 complex inhibitor	...
ARPP19	0.0728552	0.898012	1	221483_s_at	na	na	3	3	221483_s_at,221482_s_at,214553_s_at	protein_coding	notDE	cAMP regulated phosphoprotein 19	...
ARPP21	-1.21275	0.359912	0.846936	231935_at	na	na	6	6	231935_at,220359_s_at,1556599_s_at,1556598_at,1552722_at,1560018_at	protein_coding	gray	cAMP regulated phosphoprotein 21	...
ARR3	-0.223183	0.298479	0.761395	207136_at	na	na	1	1	207136_at	protein_coding	gray	arrestin 3	...
ARRB1	-1.14145	0.0148509	0.0296153	43511_s_at	2	43511_s_at,49111_at	7	5	222756_s_at,222912_at,228444_at,43511_s_at,49111_at	protein_coding	significant	arrestin beta 1	...
ARRB2	-0.256984	0.722877	1	203388_at	na	na	1	1	203388_at	protein_coding	notDE	arrestin beta 2	...
ARRDC1	0.0846574	0.891607	1	226405_s_at	na	na	2	2	226405_s_at,234607_at	protein_coding	notDE	arrestin domain containing 1	...
ARRDC1-AS1	-0.0701017	0.903472	1	223390_at	na	na	1	1	223390_at	lncRNA	notDE	ARRDC1 antisense RNA 1	...
ARRDC2	1.18528	0.000494111	0.000436439	226055_at	1	226055_at	1	0	0	protein_coding	significant	arrestin domain containing 2	...
ARRDC3	0.11227	0.905919	1	224797_at	na	na	1	1	224797_at	protein_coding	notDE	arrestin domain containing 3	...
ARRDC3-AS1	0.00386481	0.996635	1	239395_at	na	na	1	1	239395_at	lncRNA	notDE	ARRDC3 antisense RNA 1	...
ARRDC4	1.52367	0.00510987	0.00755518	225283_at	1	225283_at	1	0	0	protein_coding	significant	arrestin domain containing 4	...
ARSA	0.408865	0.284954	0.738698	204443_at	na	na	2	2	204443_at,236541_at	protein_coding	gray	arylsulfatase A	...
ARSB	-1.4637	1.32256e-06	8.73769e-07	232197_x_at	1	232197_x_at	4	3	1554032_at,206129_s_at,232197_x_at	protein_coding	significant	arylsulfatase B	...
ARSD	0.328718	0.54117	1	206831_s_at	na	na	8	8	206831_s_at,225286_at,225280_x_at,223696_at,223695_s_at,230131_x_at,207784_at,232423_at	protein_coding	notDE	arylsulfatase D	...
ARSE	-0.6403	0.649676	1	205894_at	na	na	1	1	205894_at	protein_coding	notDE	arylsulfatase E (chondrodysplasia punctata 1)	...
ARSF	-0.186935	0.65329	1	214490_at	na	na	1	1	214490_at	protein_coding	notDE	arylsulfatase F	...
ARSG	1.25157	0.000614802	0.000567423	1552632_a_at	2	1552632_a_at,230856_at	2	0	0	protein_coding	significant	arylsulfatase G	...
ARSI	-0.739249	0.00586064	0.00898521	230275_at	1	230275_at	1	0	0	protein_coding	significant	arylsulfatase family member I	...
ARSJ	-0.663158	0.12509	0.379176	219973_at	na	na	1	1	219973_at	protein_coding	gray	arylsulfatase family member J	...
ARSK	-0.885885	0.00213469	0.00255282	239147_at	1	239147_at	3	2	1569133_x_at,239147_at	protein_coding	significant	arylsulfatase family member K	...
ART1	-0.041176	0.947353	1	1570479_at	na	na	3	3	1570479_at,1570480_s_at,207919_at	protein_coding	notDE	ADP-ribosyltransferase 1	...
ART3	-0.491556	0.789694	1	210147_at	na	na	1	1	210147_at	protein_coding	notDE	ADP-ribosyltransferase 3	...
ART4	3.60173	4.98473e-07	6.20847e-07	242496_at	2	242496_at,207220_at	2	0	0	protein_coding	significant	ADP-ribosyltransferase 4 (Dombrock blood group)	...
ART5	0.07514	0.909086	1	1552524_at	na	na	1	1	1552524_at	protein_coding	notDE	ADP-ribosyltransferase 5	...
ARTN	-0.57614	0.0553806	0.152352	210237_at	na	na	3	3	210237_at,207675_x_at,216052_x_at	protein_coding	gray	artemin	...
ARV1	0.879095	0.000436428	0.000373902	223223_at	1	223223_at	2	1	238140_at	protein_coding	significant	ARV1 homolog, fatty acid homeostasis modulator	...
ARVCF	0.167664	0.466402	0.959016	1556149_at	na	na	3	3	1556149_at,205784_x_at,217516_x_at	protein_coding	notDE	armadillo repeat gene deleted in velocardiofacial syndrome	...
ARX	0.0581951	0.907679	1	231020_at	na	na	2	2	231020_at,238878_at	protein_coding	notDE	aristaless related homeobox	...
AS3MT	-0.609197	0.243224	0.663099	223652_at	na	na	1	1	223652_at	protein_coding	gray	arsenite methyltransferase	...
ASAH1	1.97123	4.76622e-10	5.03023e-07	213902_at	4	213902_at,1555419_a_at,210980_s_at,213702_x_at	5	1	213902_at	protein_coding	significant	N-acylsphingosine amidohydrolase 1	...
ASAH2B	-0.0811379	0.935082	1	229793_at	na	na	2	2	229793_at,231791_at	protein_coding	notDE	N-acylsphingosine amidohydrolase 2B	...
ASAP1	-0.75545	0.0463952	0.122257	224790_at	1	224790_at	5	4	224790_at,224791_at,224796_at,236533_at	protein_coding	significant	ArfGAP with SH3 domain, ankyrin repeat and PH domain 1	...
ASAP1-IT1	0.261762	0.70707	1	220694_at	na	na	1	1	220694_at	error	notDE	-	...
ASAP1-IT2	-0.253475	0.641057	1	1557685_at	na	na	1	1	1557685_at	lncRNA	notDE	ASAP1 intronic transcript 2	...
ASAP2	0.310516	0.744399	1	206414_s_at	na	na	1	1	206414_s_at	protein_coding	notDE	ArfGAP with SH3 domain, ankyrin repeat and PH domain 2	...
ASAP3	0.175505	0.765561	1	219103_at	na	na	2	2	219103_at,222236_s_at	protein_coding	notDE	ArfGAP with SH3 domain, ankyrin repeat and PH domain 3	...
ASB1	-0.59188	0.0675041	0.193467	212819_at	na	na	4	4	212819_at,238991_at,212818_s_at,228895_s_at	protein_coding	gray	ankyrin repeat and SOCS box containing 1	...
ASB10	-0.0862551	0.945533	1	1564537_a_at	na	na	3	3	1564537_a_at,1564536_at,1553039_a_at	protein_coding	notDE	ankyrin repeat and SOCS box containing 10	...
ASB11	0.0955566	0.962579	1	1553074_at	na	na	1	1	1553074_at	protein_coding	notDE	ankyrin repeat and SOCS box containing 11	...
ASB12	0.0668518	0.769973	1	220537_at	na	na	3	3	220537_at,236033_at,221390_s_at	protein_coding	notDE	ankyrin repeat and SOCS box containing 12	...
ASB13	-0.00227761	0.998663	1	218862_at	na	na	1	1	218862_at	protein_coding	notDE	ankyrin repeat and SOCS box containing 13	...
ASB14	-0.0603215	0.871576	1	1553453_at	na	na	2	2	1553453_at,237785_at	protein_coding	notDE	ankyrin repeat and SOCS box containing 14	...
ASB15	0.0680289	0.962531	1	1564679_at	na	na	1	1	1564679_at	protein_coding	notDE	ankyrin repeat and SOCS box containing 15	...
ASB16	-0.0817304	0.919049	1	1553253_at	na	na	1	1	1553253_at	protein_coding	notDE	ankyrin repeat and SOCS box containing 16	...
ASB16-AS1	-0.447422	0.104021	0.315085	1555981_at	na	na	1	1	1555981_at	lncRNA	gray	ASB16 antisense RNA 1	...
ASB17	0.104091	0.960213	1	231622_at	na	na	1	1	231622_at	protein_coding	notDE	ankyrin repeat and SOCS box containing 17	...
ASB2	-0.372457	0.819761	1	233857_s_at	na	na	2	2	233857_s_at,227915_at	protein_coding	notDE	ankyrin repeat and SOCS box containing 2	...
ASB3	-0.283328	0.629178	1	224524_s_at	na	na	3	3	224524_s_at,232515_at,1560219_at	protein_coding	notDE	ankyrin repeat and SOCS box containing 3	...
ASB4	-0.789401	0.264905	0.703647	235619_at	na	na	6	6	235619_at,208481_at,237721_s_at,217228_s_at,217229_at,237720_at	protein_coding	gray	ankyrin repeat and SOCS box containing 4	...
ASB5	-0.671519	0.728679	1	235503_at	na	na	1	1	235503_at	protein_coding	notDE	ankyrin repeat and SOCS box containing 5	...
ASB6	-0.356867	0.0828268	0.246037	221657_s_at	na	na	2	2	221657_s_at,222524_s_at	protein_coding	gray	ankyrin repeat and SOCS box containing 6	...
ASB7	0.644515	0.00968059	0.0171235	226513_at	1	226513_at	2	1	226513_at	protein_coding	significant	ankyrin repeat and SOCS box containing 7	...
ASB8	-0.231214	0.671622	1	218841_at	na	na	2	2	218841_at,226861_at	protein_coding	notDE	ankyrin repeat and SOCS box containing 8	...
ASB9	-0.370176	0.740887	1	205673_s_at	na	na	1	1	205673_s_at	protein_coding	notDE	ankyrin repeat and SOCS box containing 9	...
ASCC1	-0.137211	0.832782	1	1554627_a_at	na	na	2	2	1554627_a_at,219336_s_at	protein_coding	notDE	activating signal cointegrator 1 complex subunit 1	...
ASCC2	0.137539	0.840404	1	215684_s_at	na	na	1	1	215684_s_at	protein_coding	notDE	activating signal cointegrator 1 complex subunit 2	...
ASCC3	0.371807	0.495426	0.989041	231269_at	na	na	2	2	231269_at,212815_at	protein_coding	notDE	activating signal cointegrator 1 complex subunit 3	...
ASCL1	-5.4748	1.20233e-06	8.36814e-07	209988_s_at	4	209988_s_at,209987_s_at,213768_s_at,209985_s_at	5	1	213768_s_at	protein_coding	significant	achaete-scute family bHLH transcription factor 1	...
ASCL2	0.584983	0.25999	0.694955	229215_at	na	na	2	2	229215_at,207607_at	protein_coding	gray	achaete-scute family bHLH transcription factor 2	...
ASCL3	-0.136387	0.767758	1	221161_at	na	na	1	1	221161_at	protein_coding	notDE	achaete-scute family bHLH transcription factor 3	...
ASCL5	0.0399504	0.957286	1	231712_at	na	na	1	1	231712_at	protein_coding	notDE	achaete-scute family bHLH transcription factor 5	...
ASF1A	-0.393075	0.467108	0.959879	203427_at	na	na	3	3	203427_at,203428_s_at,213561_at	protein_coding	notDE	anti-silencing function 1A histone chaperone	...
ASF1B	-1.8588	0.000722638	0.000687607	218115_at	1	218115_at	1	0	0	protein_coding	significant	anti-silencing function 1B histone chaperone	...
ASGR1	-1.0978	0.144757	0.436339	206743_s_at	na	na	1	1	206743_s_at	protein_coding	gray	asialoglycoprotein receptor 1	...
ASGR2	0.0708208	0.976777	1	206130_s_at	na	na	1	1	206130_s_at	protein_coding	notDE	asialoglycoprotein receptor 2	...
ASH1L	0.535412	0.0756016	0.221518	226447_at	na	na	3	3	226447_at,218554_s_at,222667_s_at	protein_coding	gray	ASH1 like histone lysine methyltransferase	...
ASH1L-AS1	0.231964	0.542852	1	1554057_at	na	na	1	1	1554057_at	lncRNA	notDE	ASH1L antisense RNA 1	...
ASH2L	-0.610015	0.00495288	0.00724524	209517_s_at	1	209517_s_at	1	0	0	protein_coding	significant	ASH2 like histone lysine methyltransferase complex subunit	...
ASIC1	-0.355584	0.576944	1	205156_s_at	na	na	2	2	205156_s_at,37953_s_at	protein_coding	notDE	acid sensing ion channel subunit 1	...
ASIC2	-0.360021	0.621697	1	206690_at	na	na	1	1	206690_at	protein_coding	notDE	acid sensing ion channel subunit 2	...
ASIC3	-0.0306693	0.970191	1	207561_s_at	na	na	1	1	207561_s_at	protein_coding	notDE	acid sensing ion channel subunit 3	...
ASIC4	-0.19063	0.67482	1	221226_s_at	na	na	1	1	221226_s_at	protein_coding	notDE	acid sensing ion channel subunit family member 4	...
ASIC5	-0.00688716	0.98629	1	1564504_at	na	na	1	1	1564504_at	protein_coding	notDE	acid sensing ion channel subunit family member 5	...
ASIP	-0.114984	0.78566	1	214498_at	na	na	1	1	214498_at	protein_coding	notDE	agouti signaling protein	...
ASL	0.144523	0.932911	1	204608_at	na	na	1	1	204608_at	protein_coding	notDE	argininosuccinate lyase	...
ASMT	0.139956	0.543114	1	210551_s_at	na	na	3	3	210551_s_at,206779_s_at,228447_at	protein_coding	notDE	acetylserotonin O-methyltransferase	...
ASMTL	0.659803	0.00399818	0.00559883	209394_at	1	209394_at	3	2	36553_at,36554_at	protein_coding	significant	acetylserotonin O-methyltransferase like	...
ASMTL-AS1	-0.486499	0.0342855	0.0841768	244875_at	1	244875_at	5	4	1552873_s_at,207288_at,241354_at,244875_at	lncRNA	significant	-	...
ASNA1	-0.148157	0.736148	1	202024_at	na	na	1	1	202024_at	protein_coding	notDE	arsA arsenite transporter, ATP-binding, homolog 1 (bacterial)	...
ASNS	-0.0534233	0.777834	1	241082_at	na	na	2	2	241082_at,205047_s_at	protein_coding	notDE	asparagine synthetase (glutamine-hydrolyzing)	...
ASNSD1	0.0330576	0.973941	1	217987_at	na	na	1	1	217987_at	protein_coding	notDE	asparagine synthetase domain containing 1	...
ASPA	2.51282	0.000454945	0.000392818	206030_at	1	206030_at	2	1	228807_at	protein_coding	significant	aspartoacylase	...
ASPDH	-0.12705	0.888407	1	230912_at	na	na	1	1	230912_at	protein_coding	notDE	aspartate dehydrogenase domain containing	...
ASPG	-0.0442095	0.961163	1	1557225_at	na	na	2	2	1557225_at,1557226_a_at	protein_coding	notDE	asparaginase	...
ASPH	1.39737	0.00252039	0.00317477	210896_s_at	3	210896_s_at,209135_at,205808_at	9	6	210896_s_at,224996_at,225008_at,229879_at,230429_at,242037_at	protein_coding	significant	aspartate beta-hydroxylase	...
ASPHD1	-0.238436	0.87033	1	214993_at	na	na	2	2	214993_at,1553997_a_at	protein_coding	notDE	aspartate beta-hydroxylase domain containing 1	...
ASPHD2	0.102376	0.94334	1	227015_at	na	na	2	2	227015_at,227014_at	protein_coding	notDE	aspartate beta-hydroxylase domain containing 2	...
ASPM	-4.30229	8.69297e-20	5.02987e-07	232238_at	3	232238_at,219918_s_at,239002_at	3	0	0	protein_coding	significant	abnormal spindle microtubule assembly	...
ASPN	-0.981914	0.437388	0.930079	224396_s_at	na	na	2	2	224396_s_at,219087_at	protein_coding	gray	asporin	...
ASPRV1	-0.40647	0.0880387	0.263228	235514_at	na	na	1	1	235514_at	protein_coding	gray	aspartic peptidase, retroviral-like 1	...
ASPSCR1	-0.320752	0.149622	0.449721	218908_at	na	na	1	1	218908_at	protein_coding	gray	ASPSCR1, UBX domain containing tether for SLC2A4	...
ASRGL1	-0.784293	0.252037	0.679471	218857_s_at	na	na	2	2	218857_s_at,222764_at	protein_coding	gray	asparaginase like 1	...
ASS1	0.934045	0.297444	0.759594	207076_s_at	na	na	1	1	207076_s_at	protein_coding	gray	argininosuccinate synthase 1	...
ASTE1	-0.0897925	0.84444	1	221135_s_at	na	na	1	1	221135_s_at	protein_coding	notDE	asteroid homolog 1 (Drosophila)	...
ASTN1	-1.06221	0.424849	0.917585	213197_at	na	na	1	1	213197_at	protein_coding	gray	astrotactin 1	...
ASTN2	-1.51137	0.0135443	0.0263125	209693_at	2	209693_at,215407_s_at	3	1	215407_s_at	protein_coding	significant	astrotactin 2	...
ASUN	-0.29964	0.710373	1	221652_s_at	na	na	1	1	221652_s_at	error	notDE	-	...
ASXL1	1.25188	0.0277466	0.0642957	242438_at	1	242438_at	6	5	212237_at,212238_at,242438_at,242439_s_at,244519_at	protein_coding	significant	additional sex combs like 1, transcriptional regulator	...
ASXL2	0.783644	0.0749585	0.219218	240072_at	na	na	6	6	240072_at,229359_at,218659_at,226251_at,1555266_a_at,237095_at	protein_coding	gray	additional sex combs like 2, transcriptional regulator	...
ASXL3	-1.49499	0.00505338	0.00744105	214162_at	2	214162_at,233536_at	4	2	233536_at,233686_at	protein_coding	significant	additional sex combs like 3, transcriptional regulator	...
ASZ1	0.055747	0.96074	1	1569729_a_at	na	na	1	1	1569729_a_at	protein_coding	notDE	ankyrin repeat, SAM and basic leucine zipper domain containing 1	...
ATAD1	0.680072	0.072192	0.210009	227585_at	na	na	2	2	227585_at,224850_at	protein_coding	gray	ATPase family, AAA domain containing 1	...
ATAD2	-2.35354	2.78178e-06	1.39656e-06	235266_at	4	235266_at,228401_at,218782_s_at,222740_at	4	0	0	protein_coding	significant	ATPase family, AAA domain containing 2	...
ATAD2B	0.392457	0.367798	0.855842	232908_at	na	na	3	3	232908_at,1558807_at,213387_at	protein_coding	gray	ATPase family, AAA domain containing 2B	...
ATAD3A	-0.216618	0.360552	0.847683	227700_x_at	na	na	3	3	227700_x_at,219068_x_at,1552641_s_at	protein_coding	gray	ATPase family, AAA domain containing 3A	...
ATAD3B	-0.247011	0.230654	0.638717	223617_x_at	na	na	5	5	223617_x_at,219068_x_at,227237_x_at,233091_at,1552641_s_at	protein_coding	gray	ATPase family, AAA domain containing 3B	...
ATAD3C	0.522774	0.0912524	0.274249	240210_at	na	na	1	1	240210_at	protein_coding	gray	ATPase family, AAA domain containing 3C	...
ATAD5	-1.49005	1.04891e-09	5.03074e-07	220223_at	1	220223_at	1	0	0	protein_coding	significant	ATPase family, AAA domain containing 5	...
ATAT1	-0.513501	0.0767533	0.225552	228510_at	na	na	2	2	228510_at,218874_s_at	protein_coding	gray	alpha tubulin acetyltransferase 1	...
ATCAY	-0.311968	0.808681	1	227365_at	na	na	1	1	227365_at	protein_coding	notDE	ATCAY, caytaxin	...
ATE1	0.151754	0.700157	1	234584_s_at	na	na	4	4	234584_s_at,234874_at,225497_at,238857_at	protein_coding	notDE	arginyltransferase 1	...
ATF1	0.447665	0.332769	0.812182	1565269_s_at	na	na	3	3	1565269_s_at,222103_at,1558233_s_at	protein_coding	gray	activating transcription factor 1	...
ATF2	0.424411	0.214357	0.606728	212984_at	na	na	3	3	212984_at,205446_s_at,1555146_at	protein_coding	gray	activating transcription factor 2	...
ATF3	4.40755	1.43648e-07	5.30401e-07	202672_s_at	2	202672_s_at,1554980_a_at	3	1	202672_s_at	protein_coding	significant	activating transcription factor 3	...
ATF4	-0.164299	0.688421	1	200779_at	na	na	1	1	200779_at	protein_coding	notDE	activating transcription factor 4	...
ATF5	-1.01845	0.0786722	0.232145	204999_s_at	na	na	4	4	204999_s_at,204998_s_at,217389_s_at,230938_x_at	protein_coding	gray	activating transcription factor 5	...
ATF6	0.288158	0.375234	0.864733	226941_at	na	na	4	4	226941_at,217550_at,231927_at,203952_at	protein_coding	gray	activating transcription factor 6	...
ATF6B	-0.810425	7.46062e-06	3.36067e-06	211611_s_at	2	211611_s_at,203168_at	4	2	211611_s_at,216208_s_at	protein_coding	significant	activating transcription factor 6 beta	...
ATF7	0.779587	0.0019604	0.0022948	228829_at	2	228829_at,228830_s_at	5	3	228830_s_at,235160_at,244587_at	protein_coding	significant	activating transcription factor 7	...
ATF7IP	-0.7203	0.0235449	0.0525797	218987_at	1	218987_at	4	3	218987_at,225917_at,231825_x_at	protein_coding	significant	activating transcription factor 7 interacting protein	...
ATF7IP2	1.1962	0.0246285	0.0555998	228381_at	1	228381_at	2	1	228381_at	protein_coding	significant	activating transcription factor 7 interacting protein 2	...
ATG10	-0.931785	0.000746028	0.000715642	1570523_s_at	3	1570523_s_at,223677_at,243477_at	4	1	243477_at	protein_coding	significant	autophagy related 10	...
ATG101	0.322092	0.309011	0.777878	218214_at	na	na	1	1	218214_at	protein_coding	gray	autophagy related 101	...
ATG12	-0.756488	0.00367384	0.00504253	213026_at	1	213026_at	3	2	213026_at,213930_at	protein_coding	significant	autophagy related 12	...
ATG13	0.719473	0.00169039	0.00191659	203364_s_at	1	203364_s_at	3	2	203364_s_at,209021_x_at	protein_coding	significant	autophagy related 13	...
ATG14	0.456565	0.0291098	0.0683827	204568_at	1	204568_at	1	0	0	protein_coding	significant	autophagy related 14	...
ATG16L1	-0.161875	0.646168	1	232612_s_at	na	na	2	2	232612_s_at,220521_s_at	protein_coding	notDE	autophagy related 16 like 1	...
ATG16L2	-0.495257	0.33387	0.813628	225883_at	na	na	2	2	225883_at,229389_at	protein_coding	gray	autophagy related 16 like 2	...
ATG2A	0.14794	0.670056	1	213300_at	na	na	1	1	213300_at	protein_coding	notDE	autophagy related 2A	...
ATG2B	0.588083	0.040092	0.102395	226684_at	1	226684_at	4	3	219164_s_at,222840_at,226684_at	protein_coding	significant	autophagy related 2B	...
ATG3	0.608883	0.00197248	0.0023118	220237_at	2	220237_at,221492_s_at	2	0	0	protein_coding	significant	autophagy related 3	...
ATG4A	0.963866	0.00355434	0.00484379	213115_at	1	213115_at	1	0	0	protein_coding	significant	autophagy related 4A cysteine peptidase	...
ATG4B	-0.432862	0.0254792	0.0579067	212280_x_at	1	212280_x_at	3	2	204903_x_at,212280_x_at	protein_coding	significant	autophagy related 4B cysteine peptidase	...
ATG4C	0.163575	0.817068	1	228190_at	na	na	1	1	228190_at	protein_coding	notDE	autophagy related 4C cysteine peptidase	...
ATG4D	-0.0538494	0.956112	1	226871_s_at	na	na	1	1	226871_s_at	protein_coding	notDE	autophagy related 4D cysteine peptidase	...
ATG5	0.707235	0.0841004	0.250143	202512_s_at	na	na	3	3	202512_s_at,210639_s_at,202511_s_at	protein_coding	gray	autophagy related 5	...
ATG7	0.21554	0.425716	0.918599	222709_at	na	na	4	4	222709_at,224025_s_at,218673_s_at,1569827_at	protein_coding	gray	autophagy related 7	...
ATG9A	0.0100225	0.993133	1	202492_at	na	na	1	1	202492_at	protein_coding	notDE	autophagy related 9A	...
ATG9B	0.0493099	0.957193	1	229252_at	na	na	3	3	229252_at,229093_at,1553390_at	protein_coding	notDE	autophagy related 9B	...
ATIC	-0.511873	0.0158224	0.032091	208758_at	1	208758_at	1	0	0	protein_coding	significant	5-aminoimidazole-4-carboxamide ribonucleotide formyltransferase/IMP cyclohydrolase	...
ATL1	-0.763128	0.486958	0.980326	223340_at	na	na	1	1	223340_at	protein_coding	notDE	atlastin GTPase 1	...
ATL2	0.338608	0.391982	0.883473	222700_at	na	na	3	3	222700_at,1553603_s_at,237968_at	protein_coding	gray	atlastin GTPase 2	...
ATL3	0.762365	0.0630036	0.178426	224893_at	na	na	3	3	224893_at,223452_s_at,223453_s_at	protein_coding	gray	atlastin GTPase 3	...
ATM	0.538088	0.23412	0.645904	212672_at	na	na	6	6	212672_at,1570352_at,1553387_at,208442_s_at,210858_x_at,1554631_at	protein_coding	gray	ATM serine/threonine kinase	...
ATMIN	-0.237167	0.620555	1	201854_s_at	na	na	3	3	201854_s_at,201855_s_at,238777_x_at	protein_coding	notDE	ATM interactor	...
ATN1	0.406573	0.106642	0.323301	211076_x_at	na	na	4	4	211076_x_at,40489_at,208871_at,1555754_s_at	protein_coding	gray	atrophin 1	...
ATOH1	-0.293173	0.584356	1	221336_at	na	na	1	1	221336_at	protein_coding	notDE	atonal bHLH transcription factor 1	...
ATOH7	-0.517915	0.0311822	0.0747472	1552878_at	1	1552878_at	2	1	1552879_a_at	protein_coding	significant	atonal bHLH transcription factor 7	...
ATOH8	2.4616	1.02358e-08	5.04194e-07	228890_at	2	228890_at,1558706_a_at	3	1	228890_at	protein_coding	significant	atonal bHLH transcription factor 8	...
ATOX1	0.268968	0.311182	0.781135	203454_s_at	na	na	1	1	203454_s_at	protein_coding	gray	antioxidant 1 copper chaperone	...
ATP10A	0.686542	0.0291733	0.0685938	214255_at	1	214255_at	3	2	214255_at,214256_at	protein_coding	significant	ATPase phospholipid transporting 10A (putative)	...
ATP10B	0.474336	0.281282	0.73252	220920_at	na	na	2	2	220920_at,214070_s_at	protein_coding	gray	ATPase phospholipid transporting 10B (putative)	...
ATP10D	-0.113844	0.925005	1	213238_at	na	na	1	1	213238_at	protein_coding	notDE	ATPase phospholipid transporting 10D (putative)	...
ATP11A	-1.43899	1.43005e-06	9.09217e-07	213582_at	3	213582_at,216488_s_at,230875_s_at	6	3	230875_s_at,241603_at,241604_at	protein_coding	significant	ATPase phospholipid transporting 11A	...
ATP11A-AS1	-0.046489	0.914594	1	1556854_at	na	na	3	3	1556854_at,1561699_a_at,1556855_a_at	lncRNA	notDE	ATP11A antisense RNA 1	...
ATP11B	-0.260114	0.627422	1	1564063_a_at	na	na	6	6	1564063_a_at,212536_at,1554557_at,1564064_a_at,1554556_a_at,238811_at	protein_coding	notDE	ATPase phospholipid transporting 11B (putative)	...
ATP11C	-0.209493	0.226807	0.631548	242690_at	na	na	2	2	242690_at,226785_at	protein_coding	gray	ATPase phospholipid transporting 11C	...
ATP12A	0.0568734	0.969863	1	207367_at	na	na	1	1	207367_at	protein_coding	notDE	ATPase H+/K+ transporting non-gastric alpha2 subunit	...
ATP13A1	-0.063259	0.908892	1	218052_s_at	na	na	1	1	218052_s_at	protein_coding	notDE	ATPase 13A1	...
ATP13A2	-0.674907	0.160639	0.479659	218608_at	na	na	1	1	218608_at	protein_coding	gray	ATPase 13A2	...
ATP13A3	0.932548	0.00685622	0.0110631	219558_at	2	219558_at,212297_at	2	0	0	protein_coding	significant	ATPase 13A3	...
ATP13A4	2.46611	3.96063e-08	5.0898e-07	1557136_at	3	1557136_at,1559571_a_at,233535_at	3	0	0	protein_coding	significant	ATPase 13A4	...
ATP13A4-AS1	0.361968	0.305263	0.771688	231512_at	na	na	1	1	231512_at	lncRNA	gray	-	...
ATP13A5	0.127119	0.632069	1	1561332_at	na	na	2	2	1561332_at,243585_at	protein_coding	notDE	ATPase 13A5	...
ATP1A1	0.827366	0.085367	0.254356	220948_s_at	na	na	2	2	220948_s_at,244606_at	protein_coding	gray	ATPase Na+/K+ transporting subunit alpha 1	...
ATP1A1-AS1	0.448133	0.0241588	0.0542505	1559376_at	1	1559376_at	2	1	236623_at	lncRNA	significant	ATP1A1 antisense RNA 1	...
ATP1A2	-0.400787	0.855434	1	203295_s_at	na	na	2	2	203295_s_at,203296_s_at	protein_coding	notDE	ATPase Na+/K+ transporting subunit alpha 2	...
ATP1A3	-0.233879	0.925707	1	214432_at	na	na	1	1	214432_at	protein_coding	notDE	ATPase Na+/K+ transporting subunit alpha 3	...
ATP1A4	0.169931	0.345823	0.829672	1564241_at	na	na	3	3	1564241_at,1565346_a_at,1558612_a_at	protein_coding	gray	ATPase Na+/K+ transporting subunit alpha 4	...
ATP1B1	0.248812	0.857962	1	201243_s_at	na	na	3	3	201243_s_at,201242_s_at,227556_at	protein_coding	notDE	ATPase Na+/K+ transporting subunit beta 1	...
ATP1B2	-0.475181	0.696157	1	204311_at	na	na	1	1	204311_at	protein_coding	notDE	ATPase Na+/K+ transporting subunit beta 2	...
ATP1B3	0.263937	0.327696	0.805545	229709_at	na	na	3	3	229709_at,226570_at,208836_at	protein_coding	gray	ATPase Na+/K+ transporting subunit beta 3	...
ATP1B4	-1.60074	0.0691767	0.199673	243737_at	na	na	2	2	243737_at,220556_at	protein_coding	gray	ATPase Na+/K+ transporting family member beta 4	...
ATP23	-0.678844	0.266436	0.706882	227678_at	na	na	2	2	227678_at,1554349_at	protein_coding	gray	ATP23 metallopeptidase and ATP synthase assembly factor homolog	...
ATP2A1	-0.411338	0.833568	1	205444_at	na	na	2	2	205444_at,230693_at	protein_coding	notDE	ATPase sarcoplasmic/endoplasmic reticulum Ca2+ transporting 1	...
ATP2A1-AS1	-0.541899	0.277747	0.726661	230696_at	na	na	2	2	230696_at,230693_at	lncRNA	gray	ATP2A1 antisense RNA 1	...
ATP2A2	-0.514434	0.0426378	0.110487	212362_at	1	212362_at	4	3	212361_s_at,212362_at,239996_x_at	protein_coding	significant	ATPase sarcoplasmic/endoplasmic reticulum Ca2+ transporting 2	...
ATP2A3	0.691034	0.492306	0.985891	213036_x_at	na	na	5	5	213036_x_at,207522_s_at,230453_s_at,207521_s_at,213042_s_at	protein_coding	notDE	ATPase sarcoplasmic/endoplasmic reticulum Ca2+ transporting 3	...
ATP2B1	-0.760875	0.131492	0.397936	209281_s_at	na	na	3	3	209281_s_at,215716_s_at,212930_at	protein_coding	gray	ATPase plasma membrane Ca2+ transporting 1	...
ATP2B2	-0.0338871	0.961518	1	234714_x_at	na	na	6	6	234714_x_at,234741_at,216120_s_at,204685_s_at,211586_s_at,239357_at	protein_coding	notDE	ATPase plasma membrane Ca2+ transporting 2	...
ATP2B3	0.109197	0.711126	1	216312_at	na	na	4	4	216312_at,215911_x_at,242036_x_at,207026_s_at	protein_coding	notDE	ATPase plasma membrane Ca2+ transporting 3	...
ATP2B4	-0.248913	0.677905	1	212135_s_at	na	na	3	3	212135_s_at,212136_at,205410_s_at	protein_coding	notDE	ATPase plasma membrane Ca2+ transporting 4	...
ATP2C1	-0.277758	0.505724	0.99997	212255_s_at	na	na	4	4	212255_s_at,211137_s_at,209935_at,209934_s_at	protein_coding	notDE	ATPase secretory pathway Ca2+ transporting 1	...
ATP2C2	0.208812	0.432615	0.92535	236171_at	na	na	3	3	236171_at,206043_s_at,214798_at	protein_coding	gray	ATPase secretory pathway Ca2+ transporting 2	...
ATP4A	0.413002	0.766779	1	207139_at	na	na	1	1	207139_at	protein_coding	notDE	ATPase H+/K+ transporting alpha subunit	...
ATP4B	-0.173434	0.934367	1	207546_at	na	na	3	3	207546_at,1563407_x_at,1563405_at	protein_coding	notDE	ATPase H+/K+ transporting beta subunit	...
ATP5A1	-0.111881	0.794963	1	213738_s_at	na	na	2	2	213738_s_at,1569891_at	protein_coding	notDE	-	...
ATP5B	0.0883735	0.90902	1	201322_at	na	na	1	1	201322_at	protein_coding	notDE	-	...
ATP5C1	0.493442	0.388761	0.880016	214132_at	na	na	4	4	214132_at,208870_x_at,213366_x_at,205711_x_at	protein_coding	gray	-	...
ATP5D	-0.247326	0.58006	1	203926_x_at	na	na	2	2	203926_x_at,213041_s_at	protein_coding	notDE	-	...
ATP5E	0.861231	0.0123881	0.023612	230535_s_at	1	230535_s_at	2	1	230535_s_at	protein_coding	significant	-	...
ATP5F1	0.758483	0.0465465	0.122729	243501_at	1	243501_at	2	1	243501_at	protein_coding	significant	-	...
ATP5G1	0.401856	0.345364	0.829024	208972_s_at	na	na	1	1	208972_s_at	protein_coding	gray	-	...
ATP5G2	-0.345805	0.174692	0.51683	208764_s_at	na	na	2	2	208764_s_at,207552_at	protein_coding	gray	-	...
ATP5G3	-0.290192	0.550692	1	228168_at	na	na	3	3	228168_at,207508_at,207507_s_at	protein_coding	notDE	-	...
ATP5H	0.212322	0.56182	1	210149_s_at	na	na	2	2	210149_s_at,1555998_at	protein_coding	notDE	-	...
ATP5I	0.0748889	0.891738	1	209492_x_at	na	na	2	2	209492_x_at,207335_x_at	protein_coding	notDE	-	...
ATP5J	-0.0593582	0.945253	1	202325_s_at	na	na	1	1	202325_s_at	protein_coding	notDE	-	...
ATP5J2	-0.359276	0.0431844	0.112273	202961_s_at	1	202961_s_at	2	1	202961_s_at	protein_coding	significant	-	...
ATP5J2-PTCD1	-0.286285	0.190828	0.555984	218956_s_at	na	na	2	2	218956_s_at,222796_at	protein_coding	gray	-	...
ATP5L	0.84066	0.00328512	0.00436947	208745_at	1	208745_at	4	3	208745_at,208746_x_at,210453_x_at	protein_coding	significant	-	...
ATP5O	-0.129114	0.525854	1	216954_x_at	na	na	3	3	216954_x_at,1564482_at,200818_at	protein_coding	notDE	-	...
ATP5S	1.23353	6.95933e-06	3.13739e-06	239859_x_at	7	239859_x_at,206992_s_at,213995_at,244670_at,238799_at,237400_at,1554177_a_at	8	1	244670_at	protein_coding	significant	ATP synthase, H+ transporting, mitochondrial Fo complex subunit s (factor B)	...
ATP5SL	-0.315976	0.254795	0.684816	45828_at	na	na	3	3	45828_at,218038_at,1557759_at	error	gray	-	...
ATP6	-0.191115	0.454908	0.947373	1553567_s_at	na	na	2	2	1553567_s_at,242131_at	error	gray	mitochondrially encoded ATP synthase 6	...
ATP6AP1	0.0782595	0.913233	1	207809_s_at	na	na	1	1	207809_s_at	protein_coding	notDE	ATPase H+ transporting accessory protein 1	...
ATP6AP1L	0.326126	0.0602075	0.168872	1557523_at	na	na	2	2	1557523_at,228816_at	protein_coding	gray	ATPase H+ transporting accessory protein 1 like	...
ATP6AP2	0.769083	0.00814656	0.0137396	201444_s_at	1	201444_s_at	3	2	201443_s_at,201444_s_at	protein_coding	significant	ATPase H+ transporting accessory protein 2	...
ATP6V0A1	0.655481	0.0936655	0.282364	212383_at	na	na	2	2	212383_at,205095_s_at	protein_coding	gray	ATPase H+ transporting V0 subunit a1	...
ATP6V0A2	0.559289	0.133789	0.404864	229572_at	na	na	6	6	229572_at,1555114_at,235255_at,217603_at,205703_at,205704_s_at	protein_coding	gray	ATPase H+ transporting V0 subunit a2	...
ATP6V0A4	-0.290069	0.835261	1	220197_at	na	na	1	1	220197_at	protein_coding	notDE	ATPase H+ transporting V0 subunit a4	...
ATP6V0B	0.540289	0.0483586	0.128478	200078_s_at	1	200078_s_at	1	0	0	protein_coding	significant	ATPase H+ transporting V0 subunit b	...
ATP6V0C	-0.333258	0.455893	0.948484	200954_at	na	na	2	2	200954_at,36994_at	protein_coding	gray	ATPase H+ transporting V0 subunit c	...
ATP6V0D1	0.313753	0.224787	0.627622	212041_at	na	na	1	1	212041_at	protein_coding	gray	ATPase H+ transporting V0 subunit d1	...
ATP6V0D2	0.502712	0.418658	0.911413	1553151_at	na	na	3	3	1553151_at,1553155_x_at,1553153_at	protein_coding	gray	ATPase H+ transporting V0 subunit d2	...
ATP6V0E1	1.41191	3.46269e-07	5.81467e-07	236527_at	6	236527_at,200096_s_at,201172_x_at,214150_x_at,214244_s_at,201171_at	7	1	236527_at	protein_coding	significant	ATPase H+ transporting V0 subunit e1	...
ATP6V0E2	1.99169	0.00308461	0.00405185	213587_s_at	1	213587_s_at	1	0	0	protein_coding	significant	ATPase H+ transporting V0 subunit e2	...
ATP6V0E2-AS1	1.27469	7.88801e-05	4.85148e-05	229094_at	1	229094_at	1	0	0	lncRNA	significant	ATP6V0E2 antisense RNA 1	...
ATP6V1A	0.797377	0.0262637	0.060063	201972_at	1	201972_at	2	1	201972_at	protein_coding	significant	ATPase H+ transporting V1 subunit A	...
ATP6V1B1	-0.0704636	0.893998	1	1554847_at	na	na	2	2	1554847_at,205473_at	protein_coding	notDE	ATPase H+ transporting V1 subunit B1	...
ATP6V1B2	-0.26892	0.693849	1	201089_at	na	na	1	1	201089_at	protein_coding	notDE	ATPase H+ transporting V1 subunit B2	...
ATP6V1C1	0.941357	0.00334833	0.00448177	202872_at	2	202872_at,202874_s_at	4	2	202874_s_at,226463_at	protein_coding	significant	ATPase H+ transporting V1 subunit C1	...
ATP6V1C2	-0.205641	0.682674	1	208638_at	na	na	3	3	208638_at,1553989_a_at,1552532_a_at	protein_coding	notDE	ATPase H+ transporting V1 subunit C2	...
ATP6V1D	1.19685	1.48577e-09	5.03118e-07	235864_at	3	235864_at,208898_at,208899_x_at	4	1	235864_at	protein_coding	significant	ATPase H+ transporting V1 subunit D	...
ATP6V1E1	1.1136	3.14026e-05	1.63074e-05	208678_at	1	208678_at	1	0	0	protein_coding	significant	ATPase H+ transporting V1 subunit E1	...
ATP6V1E2	0.290361	0.16838	0.500693	1557372_at	na	na	2	2	1557372_at,1552286_at	protein_coding	gray	ATPase H+ transporting V1 subunit E2	...
ATP6V1F	-0.168718	0.717001	1	201527_at	na	na	1	1	201527_at	protein_coding	notDE	ATPase H+ transporting V1 subunit F	...
ATP6V1G1	0.409596	0.17873	0.527099	238765_at	na	na	2	2	238765_at,208737_at	protein_coding	gray	ATPase H+ transporting V1 subunit G1	...
ATP6V1G2	0.673705	0.706177	1	214762_at	na	na	1	1	214762_at	protein_coding	notDE	ATPase H+ transporting V1 subunit G2	...
ATP6V1G2-DDX39B	-0.85874	3.3042e-05	1.74003e-05	200041_s_at	1	200041_s_at	2	1	212384_at	protein_coding	significant	ATP6V1G2-DDX39B readthrough (NMD candidate)	...
ATP6V1G3	0.0168636	0.985228	1	230565_at	na	na	1	1	230565_at	protein_coding	notDE	ATPase H+ transporting V1 subunit G3	...
ATP6V1H	0.93216	0.000884322	0.00087987	221504_s_at	3	221504_s_at,1557585_at,1557586_s_at	3	0	0	protein_coding	significant	ATPase H+ transporting V1 subunit H	...
ATP7A	0.437647	0.305811	0.772741	205198_s_at	na	na	2	2	205198_s_at,205197_s_at	protein_coding	gray	ATPase copper transporting alpha	...
ATP7B	-0.832332	0.0901434	0.270411	204624_at	na	na	1	1	204624_at	protein_coding	gray	ATPase copper transporting beta	...
ATP8A1	0.789501	0.00126391	0.00134445	1569773_at	1	1569773_at	3	2	210192_at,213106_at	protein_coding	significant	ATPase phospholipid transporting 8A1	...
ATP8A2	-0.678771	0.143331	0.431697	231395_at	na	na	3	3	231395_at,219659_at,219660_s_at	protein_coding	gray	ATPase phospholipid transporting 8A2	...
ATP8B1	0.54351	0.299504	0.762917	214594_x_at	na	na	2	2	214594_x_at,226302_at	protein_coding	gray	ATPase phospholipid transporting 8B1	...
ATP8B2	-0.335989	0.681773	1	226771_at	na	na	2	2	226771_at,216873_s_at	protein_coding	notDE	ATPase phospholipid transporting 8B2	...
ATP8B3	0.0886494	0.876718	1	1554704_at	na	na	3	3	1554704_at,239457_at,215319_at	protein_coding	notDE	ATPase phospholipid transporting 8B3	...
ATP8B4	1.69287	0.00572561	0.00873118	220416_at	1	220416_at	1	0	0	protein_coding	significant	ATPase phospholipid transporting 8B4 (putative)	...
ATP8B5P	-0.162671	0.757613	1	1568687_s_at	na	na	2	2	1568687_s_at,1568686_at	pseudogene	notDE	ATPase phospholipid transporting 8B5, pseudogene	...
ATP9A	0.243075	0.834743	1	212062_at	na	na	2	2	212062_at,216129_at	protein_coding	notDE	ATPase phospholipid transporting 9A (putative)	...
ATP9B	0.130792	0.634194	1	214010_s_at	na	na	6	6	214010_s_at,214934_at,236762_at,1568723_at,237766_at,1564344_at	protein_coding	notDE	ATPase phospholipid transporting 9B (putative)	...
ATPAF1	-0.144514	0.831703	1	224729_s_at	na	na	2	2	224729_s_at,224728_at	protein_coding	notDE	ATP synthase mitochondrial F1 complex assembly factor 1	...
ATPAF2	-0.454841	0.166686	0.496211	214330_at	na	na	2	2	214330_at,213057_at	protein_coding	gray	ATP synthase mitochondrial F1 complex assembly factor 2	...
ATPIF1	0.167768	0.807673	1	223339_at	na	na	3	3	223339_at,223338_s_at,218671_s_at	protein_coding	notDE	-	...
ATR	0.518978	0.298168	0.760705	209903_s_at	na	na	3	3	209903_s_at,209902_at,233288_at	protein_coding	gray	ATR serine/threonine kinase	...
ATRAID	0.54347	0.0606269	0.170317	219329_s_at	na	na	1	1	219329_s_at	protein_coding	gray	all-trans retinoic acid induced differentiation factor	...
ATRIP	0.540949	0.0967103	0.291904	205875_s_at	na	na	3	3	205875_s_at,34689_at,1552937_s_at	protein_coding	gray	ATR interacting protein	...
ATRN	-0.10705	0.890332	1	211852_s_at	na	na	2	2	211852_s_at,212517_at	protein_coding	notDE	attractin	...
ATRNL1	-1.64571	0.00633322	0.00998332	213745_at	1	213745_at	3	2	213744_at,213745_at	protein_coding	significant	attractin like 1	...
ATRX	0.311763	0.50107	0.995279	208861_s_at	na	na	4	4	208861_s_at,208859_s_at,211022_s_at,208860_s_at	protein_coding	notDE	ATRX, chromatin remodeler	...
ATXN1	0.397264	0.493811	0.98759	1559249_at	na	na	5	5	1559249_at,242230_at,203231_s_at,230507_at,203232_s_at	protein_coding	notDE	ataxin 1	...
ATXN10	-0.392723	0.0738204	0.215428	208833_s_at	na	na	2	2	208833_s_at,208832_at	protein_coding	gray	ataxin 10	...
ATXN1L	0.468227	0.104369	0.316207	227373_at	na	na	2	2	227373_at,226095_s_at	protein_coding	gray	ataxin 1 like	...
ATXN2	-0.348755	0.110406	0.334768	202622_s_at	na	na	1	1	202622_s_at	protein_coding	gray	ataxin 2	...
ATXN2L	-0.17455	0.288439	0.744305	228767_at	na	na	3	3	228767_at,201806_s_at,207798_s_at	protein_coding	gray	ataxin 2 like	...
ATXN3	0.526827	0.164317	0.489897	235240_at	na	na	7	7	235240_at,238723_at,216657_at,217321_x_at,205415_s_at,233182_x_at,205416_s_at	protein_coding	gray	ataxin 3	...
ATXN3L	-0.0699282	0.74471	1	216543_at	na	na	2	2	216543_at,216539_at	protein_coding	notDE	ataxin 3 like	...
ATXN7	0.314194	0.518827	1	209964_s_at	na	na	3	3	209964_s_at,204516_at,243259_at	protein_coding	notDE	ataxin 7	...
ATXN7L1	0.19399	0.626294	1	214343_s_at	na	na	4	4	214343_s_at,227732_at,214342_at,232265_at	protein_coding	notDE	ataxin 7 like 1	...
ATXN7L2	-0.434679	0.0484929	0.128855	230038_at	1	230038_at	1	0	0	protein_coding	significant	ataxin 7 like 2	...
ATXN7L3	-0.391624	0.149963	0.450648	224969_at	na	na	1	1	224969_at	protein_coding	gray	ataxin 7 like 3	...
ATXN7L3B	-0.352695	0.242942	0.662321	212114_at	na	na	2	2	212114_at,212113_at	protein_coding	gray	ataxin 7 like 3B	...
ATXN8OS	0.126994	0.725409	1	216391_s_at	na	na	2	2	216391_s_at,216404_at	lncRNA	notDE	-	...
AUH	0.733076	0.0568323	0.157306	205052_at	na	na	1	1	205052_at	protein_coding	gray	AU RNA binding methylglutaconyl-CoA hydratase	...
AUNIP	-1.80313	5.70065e-05	3.29482e-05	220011_at	2	220011_at,222946_s_at	2	0	0	protein_coding	significant	aurora kinase A and ninein interacting protein	...
AUP1	0.0979465	0.824787	1	220525_s_at	na	na	1	1	220525_s_at	protein_coding	notDE	ancient ubiquitous protein 1	...
AURKA	-2.95015	2.20088e-06	1.18023e-06	204092_s_at	2	204092_s_at,208079_s_at	3	1	208080_at	protein_coding	significant	aurora kinase A	...
AURKAIP1	0.198467	0.248845	0.673428	225555_x_at	na	na	6	6	225555_x_at,225552_x_at,218580_x_at,228800_x_at,222677_x_at,227546_x_at	protein_coding	gray	aurora kinase A interacting protein 1	...
AURKAPS1	0.434466	0.156202	0.467739	202372_at	na	na	4	4	202372_at,243851_at,202374_s_at,202373_s_at	pseudogene	gray	-	...
AURKB	-3.68352	6.88139e-08	5.14562e-07	209464_at	1	209464_at	2	1	239219_at	protein_coding	significant	aurora kinase B	...
AURKC	-0.0108983	0.994599	1	211107_s_at	na	na	1	1	211107_s_at	protein_coding	notDE	aurora kinase C	...
AUTS2	-2.26925	1.00166e-05	4.63744e-06	212599_at	1	212599_at	3	2	243364_at,243365_s_at	protein_coding	significant	AUTS2, activator of transcription and developmental regulator	...
AVEN	-1.01037	0.00145624	0.00160005	219366_at	1	219366_at	1	0	0	protein_coding	significant	apoptosis and caspase activation inhibitor	...
AVIL	1.04087	0.000466864	0.000405777	205539_at	2	205539_at,233333_x_at	3	1	233333_x_at	protein_coding	significant	advillin	...
AVL9	0.243514	0.294426	0.754674	212471_at	na	na	6	6	212471_at,212475_at,1555055_at,212474_at,1563452_at,244355_at	protein_coding	gray	AVL9 cell migration associated	...
AVP	-0.116683	0.735211	1	207848_at	na	na	1	1	207848_at	protein_coding	notDE	arginine vasopressin	...
AVPI1	0.643473	0.121087	0.366781	218631_at	na	na	1	1	218631_at	protein_coding	gray	arginine vasopressin induced 1	...
AVPR1A	0.416665	0.721196	1	238835_at	na	na	5	5	238835_at,206251_s_at,206250_x_at,242680_at,206252_s_at	protein_coding	notDE	arginine vasopressin receptor 1A	...
AVPR1B	-0.0154813	0.984555	1	208260_at	na	na	1	1	208260_at	protein_coding	notDE	arginine vasopressin receptor 1B	...
AVPR2	0.125502	0.738843	1	208111_at	na	na	2	2	208111_at,208108_s_at	protein_coding	notDE	arginine vasopressin receptor 2	...
AWAT1	0.13397	0.536831	1	1560507_at	na	na	1	1	1560507_at	protein_coding	notDE	acyl-CoA wax alcohol acyltransferase 1	...
AXDND1	0.0201965	0.969928	1	1553376_a_at	na	na	2	2	1553376_a_at,1552870_s_at	protein_coding	notDE	axonemal dynein light chain domain containing 1	...
AXIN1	-0.0232566	0.970831	1	212849_at	na	na	1	1	212849_at	protein_coding	notDE	axin 1	...
AXIN2	-0.1403	0.698828	1	224176_s_at	na	na	4	4	224176_s_at,222696_at,224498_x_at,222695_s_at	protein_coding	notDE	axin 2	...
AXL	-0.436932	0.466921	0.959536	202686_s_at	na	na	2	2	202686_s_at,202685_s_at	protein_coding	notDE	AXL receptor tyrosine kinase	...
AZGP1	0.452938	0.904866	1	209309_at	na	na	2	2	209309_at,217014_s_at	protein_coding	notDE	alpha-2-glycoprotein 1, zinc-binding	...
AZGP1P1	0.247018	0.732573	1	217013_at	na	na	2	2	217013_at,217014_s_at	pseudogene	notDE	alpha-2-glycoprotein 1, zinc-binding pseudogene 1	...
AZI2	-0.940089	0.000342828	0.000280619	227904_at	3	227904_at,235962_at,223846_at	6	3	227904_at,227905_s_at,235962_at	protein_coding	significant	5-azacytidine induced 2	...
AZIN1	-0.18457	0.650224	1	212461_at	na	na	3	3	212461_at,201772_at,213747_at	protein_coding	notDE	antizyme inhibitor 1	...
AZIN2	-0.182099	0.847963	1	1554393_a_at	na	na	2	2	1554393_a_at,228000_at	protein_coding	notDE	antizyme inhibitor 2	...
AZU1	-0.010024	0.997794	1	214575_s_at	na	na	1	1	214575_s_at	protein_coding	notDE	azurocidin 1	...
B2M	1.31513	3.33313e-06	1.61194e-06	201891_s_at	3	201891_s_at,216231_s_at,232311_at	3	0	0	protein_coding	significant	beta-2-microglobulin	...
B3GALNT1	-0.612919	0.550557	1	223374_s_at	na	na	3	3	223374_s_at,211379_x_at,211812_s_at	protein_coding	notDE	beta-1,3-N-acetylgalactosaminyltransferase 1 (globoside blood group)	...
B3GALNT2	0.180224	0.209135	0.596092	1561714_a_at	na	na	4	4	1561714_a_at,1553691_at,1562391_at,226233_at	protein_coding	gray	beta-1,3-N-acetylgalactosaminyltransferase 2	...
B3GALT1	0.0528115	0.897906	1	220829_s_at	na	na	2	2	220829_s_at,222969_at	protein_coding	notDE	beta-1,3-galactosyltransferase 1	...
B3GALT2	0.255079	0.883932	1	217452_s_at	na	na	2	2	217452_s_at,210121_at	protein_coding	notDE	beta-1,3-galactosyltransferase 2	...
B3GALT4	0.789174	0.00231491	0.00283259	210205_at	2	210205_at,216065_at	2	0	0	protein_coding	significant	beta-1,3-galactosyltransferase 4	...
B3GALT5	0.252351	0.736798	1	230269_at	na	na	3	3	230269_at,239994_at,206947_at	protein_coding	notDE	beta-1,3-galactosyltransferase 5	...
B3GALT5-AS1	0.309958	0.200885	0.57863	1555231_a_at	na	na	2	2	1555231_a_at,1553850_at	lncRNA	gray	B3GALT5 antisense RNA 1	...
B3GALT6	-0.487706	0.0611658	0.172119	225733_at	na	na	3	3	225733_at,1553959_a_at,226427_s_at	protein_coding	gray	beta-1,3-galactosyltransferase 6	...
B3GAT1	0.100318	0.96419	1	219521_at	na	na	1	1	219521_at	protein_coding	notDE	beta-1,3-glucuronyltransferase 1	...
B3GAT2	-0.654515	0.565633	1	239144_at	na	na	2	2	239144_at,234146_at	protein_coding	notDE	beta-1,3-glucuronyltransferase 2	...
B3GAT3	-0.153597	0.643235	1	203452_at	na	na	2	2	203452_at,35179_at	protein_coding	notDE	beta-1,3-glucuronyltransferase 3	...
B3GLCT	-1.16607	0.00839173	0.0142675	227083_at	2	227083_at,227100_at	2	0	0	protein_coding	significant	beta 3-glucosyltransferase	...
B3GNT2	0.777384	0.0317809	0.0766036	219326_s_at	1	219326_s_at	3	2	222870_s_at,224154_at	protein_coding	significant	UDP-GlcNAc	...
B3GNT3	-0.106255	0.906826	1	204856_at	na	na	1	1	204856_at	protein_coding	notDE	UDP-GlcNAc	...
B3GNT4	-0.0702013	0.922011	1	221240_s_at	na	na	1	1	221240_s_at	protein_coding	notDE	UDP-GlcNAc	...
B3GNT5	-1.20435	0.107463	0.325774	225612_s_at	na	na	3	3	225612_s_at,1554835_a_at,1556134_a_at	protein_coding	gray	UDP-GlcNAc	...
B3GNT6	-0.14289	0.842495	1	1552833_at	na	na	2	2	1552833_at,1552834_at	protein_coding	notDE	UDP-GlcNAc	...
B3GNT7	-1.67919	0.00473597	0.00686696	1555963_x_at	2	1555963_x_at,1555962_at	4	2	1555963_x_at,232337_at	protein_coding	significant	UDP-GlcNAc	...
B3GNT8	-0.211312	0.762065	1	237338_at	na	na	1	1	237338_at	protein_coding	notDE	UDP-GlcNAc	...
B3GNT9	1.21205	0.000164638	0.000116228	226058_at	1	226058_at	1	0	0	protein_coding	significant	UDP-GlcNAc	...
B3GNTL1	0.215674	0.469993	0.962992	215055_at	na	na	2	2	215055_at,213589_s_at	protein_coding	notDE	UDP-GlcNAc	...
B4GALNT1	0.302531	0.461991	0.954516	206435_at	na	na	2	2	206435_at,1555385_at	protein_coding	notDE	beta-1,4-N-acetyl-galactosaminyltransferase 1	...
B4GALNT2	0.0866537	0.923762	1	1552903_at	na	na	1	1	1552903_at	protein_coding	notDE	beta-1,4-N-acetyl-galactosaminyltransferase 2	...
B4GALNT3	0.124445	0.767712	1	1553727_at	na	na	3	3	1553727_at,229909_at,229203_at	protein_coding	notDE	beta-1,4-N-acetyl-galactosaminyltransferase 3	...
B4GALNT4	-0.722229	0.0343997	0.0845241	238080_at	1	238080_at	2	1	238080_at	protein_coding	significant	beta-1,4-N-acetyl-galactosaminyltransferase 4	...
B4GALT1	-1.05129	0.00250907	0.00315798	216627_s_at	3	216627_s_at,211631_x_at,238987_at	6	3	216627_s_at,229403_at,238987_at	protein_coding	significant	beta-1,4-galactosyltransferase 1	...
B4GALT2	-0.628703	0.030099	0.0713519	209413_at	1	209413_at	1	0	0	protein_coding	significant	beta-1,4-galactosyltransferase 2	...
B4GALT3	-0.353563	0.130507	0.394943	210243_s_at	na	na	2	2	210243_s_at,238312_s_at	protein_coding	gray	beta-1,4-galactosyltransferase 3	...
B4GALT4	0.331922	0.196507	0.568797	212876_at	na	na	2	2	212876_at,210540_s_at	protein_coding	gray	beta-1,4-galactosyltransferase 4	...
B4GALT5	-1.53575	0.000188015	0.000136026	221485_at	2	221485_at,221484_at	2	0	0	protein_coding	significant	beta-1,4-galactosyltransferase 5	...
B4GALT6	-1.29695	0.0216957	0.0475218	235333_at	2	235333_at,206233_at	4	2	231342_at,235333_at	protein_coding	significant	beta-1,4-galactosyltransferase 6	...
B4GALT7	-0.0479858	0.919459	1	222191_s_at	na	na	2	2	222191_s_at,53076_at	protein_coding	notDE	beta-1,4-galactosyltransferase 7	...
B4GAT1	-0.15806	0.908206	1	203188_at	na	na	2	2	203188_at,228203_at	protein_coding	notDE	beta-1,4-glucuronyltransferase 1	...
B9D1	0.605679	0.0748249	0.21884	205662_at	na	na	3	3	205662_at,210534_s_at,210535_at	protein_coding	gray	B9 domain containing 1	...
B9D2	-0.116038	0.739299	1	219766_at	na	na	1	1	219766_at	protein_coding	notDE	B9 protein domain 2	...
BAALC	0.789144	0.651481	1	218899_s_at	na	na	2	2	218899_s_at,222780_s_at	protein_coding	notDE	brain and acute leukemia, cytoplasmic	...
BAALC-AS2	-0.180906	0.625017	1	1554228_a_at	na	na	2	2	1554228_a_at,232326_at	lncRNA	notDE	BAALC antisense RNA 2	...
BAAT	-0.0263191	0.989535	1	206913_at	na	na	1	1	206913_at	protein_coding	notDE	bile acid-CoA	...
BABAM1	-0.512826	0.00944342	0.0165688	221711_s_at	1	221711_s_at	1	0	0	protein_coding	significant	BRISC and BRCA1 A complex member 1	...
BACE1	-0.64133	0.256419	0.6879	222463_s_at	na	na	4	4	222463_s_at,222462_s_at,224335_s_at,217904_s_at	protein_coding	gray	beta-secretase 1	...
BACE2	-0.251788	0.857072	1	222446_s_at	na	na	3	3	222446_s_at,217867_x_at,227051_at	protein_coding	notDE	beta-site APP-cleaving enzyme 2	...
BACH1	0.290034	0.199992	0.576407	234938_at	na	na	6	6	234938_at,234315_at,1552401_a_at,210818_s_at,1553607_at,204194_at	protein_coding	gray	BTB domain and CNC homolog 1	...
BACH2	-2.26016	0.00129255	0.0013832	221234_s_at	1	221234_s_at	2	1	227173_s_at	protein_coding	significant	BTB domain and CNC homolog 2	...
BAD	-0.21679	0.371277	0.860316	209364_at	na	na	3	3	209364_at,1861_at,232660_at	protein_coding	gray	BCL2 associated agonist of cell death	...
BAG1	0.437827	0.0755308	0.221222	202387_at	na	na	3	3	202387_at,211475_s_at,229720_at	protein_coding	gray	BCL2 associated athanogene 1	...
BAG2	0.688841	0.0854026	0.254487	230750_at	na	na	3	3	230750_at,230879_at,209406_at	protein_coding	gray	BCL2 associated athanogene 2	...
BAG3	0.106208	0.940385	1	217911_s_at	na	na	1	1	217911_s_at	protein_coding	notDE	BCL2 associated athanogene 3	...
BAG4	-0.625248	0.0349338	0.0862867	222909_s_at	1	222909_s_at	3	2	222909_s_at,228189_at	protein_coding	significant	BCL2 associated athanogene 4	...
BAG5	0.638862	0.00286766	0.00370598	202985_s_at	1	202985_s_at	3	2	202985_s_at,230427_s_at	protein_coding	significant	BCL2 associated athanogene 5	...
BAG6	-0.133007	0.767712	1	210208_x_at	na	na	4	4	210208_x_at,201255_x_at,213318_s_at,230513_at	protein_coding	notDE	BCL2 associated athanogene 6	...
BAGE	0.175725	0.236045	0.649751	1555369_at	na	na	4	4	1555369_at,207712_at,1555603_at,1555605_x_at	error	gray	-	...
BAGE2	0.376079	0.344957	0.828436	1555408_at	na	na	2	2	1555408_at,1555409_a_at	pseudogene	gray	BAGE family member 3	...
BAGE3	0.0185921	0.984399	1	1555409_a_at	na	na	1	1	1555409_a_at	error	notDE	BAGE family member 3	...
BAGE4	0.376079	0.344957	0.828436	1555408_at	na	na	1	1	1555408_at	error	gray	-	...
BAGE5	0.0185921	0.984399	1	1555409_a_at	na	na	1	1	1555409_a_at	error	notDE	-	...
BAHCC1	-0.708144	0.0029015	0.00376634	219218_at	1	219218_at	3	2	219218_at,236604_at	protein_coding	significant	BAH domain and coiled-coil containing 1	...
BAHD1	0.133403	0.746802	1	203051_at	na	na	1	1	203051_at	protein_coding	notDE	bromo adjacent homology domain containing 1	...
BAIAP2	0.233104	0.749821	1	205294_at	na	na	4	4	205294_at,207832_at,205293_x_at,209502_s_at	protein_coding	notDE	BAI1 associated protein 2	...
BAIAP2-AS1	-0.420109	0.0293568	0.0691372	1558147_a_at	2	1558147_a_at,1558148_x_at	5	3	1566555_at,1566557_at,1566558_x_at	lncRNA	significant	-	...
BAIAP2L1	0.120733	0.653536	1	222676_at	na	na	4	4	222676_at,222675_s_at,227371_at,227372_s_at	protein_coding	notDE	BAI1 associated protein 2 like 1	...
BAIAP2L2	0.0812565	0.920665	1	221178_at	na	na	2	2	221178_at,228876_at	protein_coding	notDE	BAI1 associated protein 2 like 2	...
BAIAP3	-0.122342	0.747825	1	204874_x_at	na	na	2	2	204874_x_at,216356_x_at	protein_coding	notDE	BAI1 associated protein 3	...
BAK1	-0.401836	0.134987	0.408423	203728_at	na	na	1	1	203728_at	protein_coding	gray	BCL2 antagonist/killer 1	...
BAMBI	-2.05291	6.35796e-05	3.75268e-05	203304_at	1	203304_at	1	0	0	protein_coding	significant	BMP and activin membrane bound inhibitor	...
BANCR	0.0689988	0.957366	1	239239_at	na	na	1	1	239239_at	lncRNA	notDE	BRAF-activated non-protein coding RNA	...
BANF1	-0.691831	0.00259736	0.00329362	210125_s_at	1	210125_s_at	1	0	0	protein_coding	significant	barrier to autointegration factor 1	...
BANF2	0.203893	0.860517	1	232766_at	na	na	1	1	232766_at	protein_coding	notDE	barrier to autointegration factor 2	...
BANK1	1.29126	0.00390165	0.00544722	222915_s_at	2	222915_s_at,219667_s_at	3	1	222915_s_at	protein_coding	significant	B-cell scaffold protein with ankyrin repeats 1	...
BANP	-0.624391	0.0125587	0.0240324	219966_x_at	2	219966_x_at,228928_x_at	3	1	233186_s_at	protein_coding	significant	BTG3 associated nuclear protein	...
BAP1	-0.445729	0.151936	0.456021	1555735_a_at	na	na	2	2	1555735_a_at,201419_at	protein_coding	gray	BRCA1 associated protein 1	...
BARD1	-1.49656	4.75545e-08	5.10536e-07	242655_at	3	242655_at,205345_at,227545_at	3	0	0	protein_coding	significant	BRCA1 associated RING domain 1	...
BARHL1	-0.0719204	0.913526	1	224092_at	na	na	1	1	224092_at	protein_coding	notDE	BarH like homeobox 1	...
BARX1	-0.372973	0.363777	0.851434	219845_at	na	na	1	1	219845_at	protein_coding	gray	BARX homeobox 1	...
BARX1-AS1	0.0551612	0.894705	1	1561506_at	na	na	1	1	1561506_at	lncRNA	notDE	-	...
BARX2	-0.436104	0.106157	0.321752	210419_at	na	na	1	1	210419_at	protein_coding	gray	BARX homeobox 2	...
BASP1	-1.40925	0.156333	0.4682	202391_at	na	na	2	2	202391_at,228589_at	protein_coding	gray	brain abundant membrane attached signal protein 1	...
BATF	0.329487	0.40982	0.902513	205965_at	na	na	1	1	205965_at	protein_coding	gray	basic leucine zipper ATF-like transcription factor	...
BATF2	0.435135	0.34051	0.822577	228439_at	na	na	1	1	228439_at	protein_coding	gray	basic leucine zipper ATF-like transcription factor 2	...
BATF3	0.343967	0.250146	0.675786	220358_at	na	na	1	1	220358_at	protein_coding	gray	basic leucine zipper ATF-like transcription factor 3	...
BAX	-1.4144	0.000324104	0.000262036	208478_s_at	2	208478_s_at,211833_s_at	2	0	0	protein_coding	significant	BCL2 associated X, apoptosis regulator	...
BAZ1A	0.0880818	0.969863	1	217985_s_at	na	na	2	2	217985_s_at,217986_s_at	protein_coding	notDE	bromodomain adjacent to zinc finger domain 1A	...
BAZ1B	-0.440334	0.0659553	0.188276	213336_at	na	na	4	4	213336_at,208445_s_at,211313_s_at,229658_at	protein_coding	gray	bromodomain adjacent to zinc finger domain 1B	...
BAZ2A	-0.110504	0.714124	1	215437_x_at	na	na	4	4	215437_x_at,201354_s_at,201355_s_at,201353_s_at	protein_coding	notDE	bromodomain adjacent to zinc finger domain 2A	...
BAZ2B	0.0697783	0.92477	1	203080_s_at	na	na	1	1	203080_s_at	protein_coding	notDE	ENSG00000123636	...
BBC3	0.000597173	0.999623	1	211692_s_at	na	na	1	1	211692_s_at	protein_coding	notDE	BCL2 binding component 3	...
BBIP1	0.984246	9.47437e-06	4.36882e-06	232910_at	3	232910_at,236043_at,232885_at	7	4	232885_at,232910_at,236043_at,239864_at	protein_coding	significant	BBSome interacting protein 1	...
BBOF1	1.42263	0.00358206	0.00489001	220173_at	1	220173_at	3	2	220173_at,239933_x_at	protein_coding	significant	basal body orientation factor 1	...
BBOX1	4.45318	6.35558e-05	3.747e-05	205363_at	1	205363_at	1	0	0	protein_coding	significant	gamma-butyrobetaine hydroxylase 1	...
BBS1	0.701555	0.0469221	0.123974	218471_s_at	1	218471_s_at	3	2	222643_s_at,229142_s_at	protein_coding	significant	Bardet-Biedl syndrome 1	...
BBS10	-0.273262	0.56888	1	219487_at	na	na	1	1	219487_at	protein_coding	notDE	Bardet-Biedl syndrome 10	...
BBS12	0.920753	0.0585234	0.163251	229603_at	na	na	1	1	229603_at	protein_coding	gray	Bardet-Biedl syndrome 12	...
BBS2	0.445218	0.295513	0.756563	223227_at	na	na	1	1	223227_at	protein_coding	gray	Bardet-Biedl syndrome 2	...
BBS4	-0.219073	0.624801	1	212744_at	na	na	2	2	212744_at,212745_s_at	protein_coding	notDE	Bardet-Biedl syndrome 4	...
BBS5	0.617895	0.421197	0.913938	230697_at	na	na	1	1	230697_at	protein_coding	gray	Bardet-Biedl syndrome 5	...
BBS7	-0.421892	0.455371	0.947965	219688_at	na	na	2	2	219688_at,235007_at	protein_coding	gray	Bardet-Biedl syndrome 7	...
BBS9	0.293118	0.0238161	0.0533074	1555555_at	1	1555555_at	5	4	209958_s_at,216239_at,37547_at,37549_g_at	protein_coding	significant	Bardet-Biedl syndrome 9	...
BBX	1.19875	0.0504365	0.135468	1557239_at	na	na	7	7	1557239_at,223134_at,226331_at,223135_s_at,232008_s_at,213015_at,213016_at	protein_coding	gray	BBX, HMG-box containing	...
BCAM	0.299822	0.413782	0.906825	203009_at	na	na	2	2	203009_at,40093_at	protein_coding	gray	basal cell adhesion molecule (Lutheran blood group)	...
BCAN	-0.257675	0.804336	1	219107_at	na	na	4	4	219107_at,242843_at,91920_at,221623_at	protein_coding	notDE	brevican	...
BCAP29	1.17489	0.000513425	0.000456254	230150_at	2	230150_at,225677_at	6	4	225677_at,230150_at,236970_s_at,241640_at	protein_coding	significant	B-cell receptor associated protein 29	...
BCAP31	0.224052	0.442449	0.934945	200837_at	na	na	1	1	200837_at	protein_coding	gray	B-cell receptor-associated protein 31	...
BCAR1	-0.436522	0.068371	0.196753	223116_at	na	na	2	2	223116_at,232442_at	protein_coding	gray	BCAR1, Cas family scaffolding protein	...
BCAR3	1.51075	2.38048e-05	1.18724e-05	204032_at	1	204032_at	1	0	0	protein_coding	significant	breast cancer anti-estrogen resistance 3	...
BCAR4	0.0242037	0.958517	1	230854_at	na	na	1	1	230854_at	lncRNA	notDE	breast cancer anti-estrogen resistance 4 (non-protein coding)	...
BCAS1	-0.113971	0.958517	1	204378_at	na	na	1	1	204378_at	protein_coding	notDE	breast carcinoma amplified sequence 1	...
BCAS2	0.235611	0.696216	1	203053_at	na	na	1	1	203053_at	protein_coding	notDE	BCAS2, pre-mRNA processing factor	...
BCAS3	0.204893	0.522107	1	220488_s_at	na	na	1	1	220488_s_at	protein_coding	notDE	BCAS3, microtubule associated cell migration factor	...
BCAS4	1.21926	0.024206	0.0543705	239278_at	1	239278_at	5	4	220588_at,228787_s_at,231584_s_at,239278_at	protein_coding	significant	breast carcinoma amplified sequence 4	...
BCAT1	-2.60133	0.000415634	0.000352461	225285_at	3	225285_at,226517_at,214452_at	4	1	226517_at	protein_coding	significant	branched chain amino acid transaminase 1	...
BCAT2	-0.793156	0.00201228	0.00236774	203576_at	1	203576_at	2	1	215654_at	protein_coding	significant	branched chain amino acid transaminase 2	...
BCCIP	-0.6577	0.0832803	0.247652	227896_at	na	na	3	3	227896_at,218264_at,227322_s_at	protein_coding	gray	BRCA2 and CDKN1A interacting protein	...
BCDIN3D	-0.105496	0.843338	1	234979_at	na	na	1	1	234979_at	protein_coding	notDE	BCDIN3 domain containing RNA methyltransferase	...
BCDIN3D-AS1	0.338945	0.177053	0.522833	244542_at	na	na	2	2	244542_at,244543_s_at	lncRNA	gray	BCDIN3D antisense RNA 1	...
BCHE	-3.22629	3.20105e-05	1.67647e-05	205433_at	1	205433_at	1	0	0	protein_coding	significant	butyrylcholinesterase	...
BCKDHA	0.120091	0.777313	1	202331_at	na	na	1	1	202331_at	protein_coding	notDE	branched chain keto acid dehydrogenase E1, alpha polypeptide	...
BCKDHB	0.130375	0.808853	1	213321_at	na	na	2	2	213321_at,210653_s_at	protein_coding	notDE	branched chain keto acid dehydrogenase E1 subunit beta	...
BCKDK	0.0535926	0.952168	1	202030_at	na	na	1	1	202030_at	protein_coding	notDE	branched chain ketoacid dehydrogenase kinase	...
BCL10	0.414105	0.0503456	0.13509	1557258_a_at	na	na	4	4	1557258_a_at,244619_at,1557257_at,205263_at	protein_coding	gray	B-cell CLL/lymphoma 10	...
BCL11A	-1.81696	0.000566975	0.000513938	219498_s_at	4	219498_s_at,222891_s_at,219497_s_at,210347_s_at	4	0	0	protein_coding	significant	B-cell CLL/lymphoma 11A	...
BCL11B	-1.36543	0.154565	0.463275	219528_s_at	na	na	3	3	219528_s_at,222895_s_at,224310_s_at	protein_coding	gray	B-cell CLL/lymphoma 11B	...
BCL2	0.604545	0.0862924	0.257614	203684_s_at	na	na	4	4	203684_s_at,203685_at,207005_s_at,207004_at	protein_coding	gray	BCL2, apoptosis regulator	...
BCL2A1	2.04987	0.0214045	0.0467172	205681_at	1	205681_at	1	0	0	protein_coding	significant	BCL2 related protein A1	...
BCL2L1	-0.330258	0.581259	1	206665_s_at	na	na	4	4	206665_s_at,212312_at,215037_s_at,231228_at	protein_coding	notDE	BCL2 like 1	...
BCL2L10	0.109096	0.77125	1	221320_at	na	na	2	2	221320_at,236491_at	protein_coding	notDE	BCL2 like 10	...
BCL2L11	0.770962	0.0491486	0.130864	225606_at	1	225606_at	7	6	1553096_s_at,1555372_at,1558143_a_at,208536_s_at,222343_at,225606_at	protein_coding	significant	BCL2 like 11	...
BCL2L12	-1.15451	9.33089e-05	5.93168e-05	233110_s_at	1	233110_s_at	1	0	0	protein_coding	significant	BCL2 like 12	...
BCL2L13	0.37234	0.175483	0.518833	217955_at	na	na	5	5	217955_at,1560977_a_at,224035_s_at,223664_x_at,226798_at	protein_coding	gray	BCL2 like 13	...
BCL2L14	-0.122851	0.527811	1	1569719_at	na	na	6	6	1569719_at,234533_at,233464_at,1552841_s_at,221241_s_at,234191_at	protein_coding	notDE	BCL2 like 14	...
BCL2L15	0.1247	0.942122	1	242013_at	na	na	3	3	242013_at,236979_at,236083_at	protein_coding	notDE	BCL2 like 15	...
BCL2L2	-0.610362	0.00520431	0.00774912	201544_x_at	2	201544_x_at,209311_at	3	1	209311_at	protein_coding	significant	BCL2 like 2	...
BCL2L2-PABPN1	-0.610362	0.00520431	0.00774912	201544_x_at	1	201544_x_at	2	1	201545_s_at	protein_coding	significant	BCL2L2-PABPN1 readthrough	...
BCL3	0.79632	0.154467	0.462854	204908_s_at	na	na	2	2	204908_s_at,204907_s_at	protein_coding	gray	B-cell CLL/lymphoma 3	...
BCL6	1.96518	3.36674e-05	1.77884e-05	203140_at	2	203140_at,215990_s_at	3	1	228758_at	protein_coding	significant	B-cell CLL/lymphoma 6	...
BCL6B	-0.544129	0.126946	0.384397	228311_at	na	na	4	4	228311_at,243825_at,1554625_at,242148_at	protein_coding	gray	B-cell CLL/lymphoma 6B	...
BCL7A	-0.821547	0.0390358	0.0991494	203796_s_at	1	203796_s_at	2	1	203796_s_at	protein_coding	significant	BCL tumor suppressor 7A	...
BCL7B	0.442271	0.0291872	0.0686429	202518_at	1	202518_at	1	0	0	protein_coding	significant	BCL tumor suppressor 7B	...
BCL7C	-0.536527	0.0148923	0.029732	219072_at	1	219072_at	1	0	0	protein_coding	significant	BCL tumor suppressor 7C	...
BCL9	-0.813781	0.00294174	0.00382849	204129_at	1	204129_at	1	0	0	protein_coding	significant	B-cell CLL/lymphoma 9	...
BCL9L	-0.471176	0.0656909	0.187324	227616_at	na	na	2	2	227616_at,228065_at	protein_coding	gray	B-cell CLL/lymphoma 9 like	...
BCLAF1	-0.65226	0.272135	0.716983	214499_s_at	na	na	6	6	214499_s_at,229454_at,201083_s_at,201084_s_at,201101_s_at,239897_at	protein_coding	gray	BCL2 associated transcription factor 1	...
BCO1	0.240233	0.577653	1	220087_at	na	na	1	1	220087_at	protein_coding	notDE	beta-carotene oxygenase 1	...
BCO2	0.444685	0.635003	1	232449_at	na	na	1	1	232449_at	protein_coding	notDE	beta-carotene oxygenase 2	...
BCOR	-0.335745	0.389773	0.881182	223566_s_at	na	na	4	4	223566_s_at,219433_at,223916_s_at,223915_at	protein_coding	gray	BCL6 corepressor	...
BCORL1	-0.257094	0.319132	0.79304	233572_s_at	na	na	4	4	233572_s_at,234711_s_at,233574_at,219444_at	protein_coding	gray	BCL6 corepressor like 1	...
BCORP1	-0.0626906	0.800847	1	1562313_at	na	na	1	1	1562313_at	pseudogene	notDE	BCL6 corepressor pseudogene 1	...
BCR	0.253066	0.784198	1	226602_s_at	na	na	3	3	226602_s_at,202315_s_at,217223_s_at	protein_coding	notDE	BCR, RhoGEF and GTPase activating protein	...
BCRP3	-0.185654	0.456808	0.949383	1553592_x_at	na	na	2	2	1553592_x_at,1553591_at	lncRNA	gray	-	...
BCS1L	-0.381163	0.134762	0.407828	207618_s_at	na	na	1	1	207618_s_at	protein_coding	gray	BCS1 homolog, ubiquinol-cytochrome c reductase complex chaperone	...
BDH1	0.276245	0.336583	0.817366	1570336_at	na	na	2	2	1570336_at,211715_s_at	protein_coding	gray	3-hydroxybutyrate dehydrogenase 1	...
BDH2	0.0856916	0.951653	1	218285_s_at	na	na	2	2	218285_s_at,235155_at	protein_coding	notDE	3-hydroxybutyrate dehydrogenase 2	...
BDKRB1	0.193669	0.617971	1	207510_at	na	na	1	1	207510_at	protein_coding	notDE	bradykinin receptor B1	...
BDKRB2	1.59494	0.000758811	0.00072969	205870_at	1	205870_at	1	0	0	protein_coding	significant	bradykinin receptor B2	...
BDNF	0.87983	0.0421665	0.108865	206382_s_at	1	206382_s_at	2	1	239367_at	protein_coding	significant	brain derived neurotrophic factor	...
BDNF-AS	0.109782	0.771339	1	1567361_at	na	na	2	2	1567361_at,1567359_at	lncRNA	notDE	BDNF antisense RNA	...
BDP1	0.485537	0.12785	0.387156	231939_s_at	na	na	3	3	231939_s_at,226290_at,224227_s_at	protein_coding	gray	B double prime 1, subunit of RNA polymerase III transcription initiation factor IIIB	...
BEAN1	-0.157046	0.90269	1	214068_at	na	na	1	1	214068_at	protein_coding	notDE	brain expressed associated with NEDD4 1	...
BECN1	0.407136	0.0327852	0.0796847	208946_s_at	2	208946_s_at,208945_s_at	3	1	208946_s_at	protein_coding	significant	beclin 1	...
BEGAIN	-0.118191	0.924146	1	220795_s_at	na	na	1	1	220795_s_at	protein_coding	notDE	brain enriched guanylate kinase associated	...
BEND2	0.00708696	0.994208	1	1553842_at	na	na	1	1	1553842_at	protein_coding	notDE	BEN domain containing 2	...
BEND3	-1.16915	8.81871e-06	4.03278e-06	227920_at	1	227920_at	1	0	0	protein_coding	significant	BEN domain containing 3	...
BEND4	0.0980908	0.708711	1	238101_at	na	na	2	2	238101_at,230896_at	protein_coding	notDE	BEN domain containing 4	...
BEND5	-1.00119	0.0215581	0.0471471	219670_at	1	219670_at	2	1	219670_at	protein_coding	significant	BEN domain containing 5	...
BEND6	-0.0153838	0.966553	1	1568820_a_at	na	na	2	2	1568820_a_at,231175_at	protein_coding	notDE	BEN domain containing 6	...
BEND7	0.103592	0.679855	1	1553327_a_at	na	na	3	3	1553327_a_at,1561509_at,227341_at	protein_coding	notDE	BEN domain containing 7	...
BEST1	-0.177022	0.746269	1	1554443_s_at	na	na	3	3	1554443_s_at,207671_s_at,1554442_at	protein_coding	notDE	bestrophin 1	...
BEST2	-0.0933774	0.923331	1	207432_at	na	na	1	1	207432_at	protein_coding	notDE	bestrophin 2	...
BEST3	-0.420186	0.399231	0.891245	237003_at	na	na	3	3	237003_at,224520_s_at,1555492_a_at	protein_coding	gray	bestrophin 3	...
BEST4	-0.775653	0.0195368	0.0418925	1552296_at	1	1552296_at	1	0	0	protein_coding	significant	bestrophin 4	...
BET1	-0.0707581	0.921342	1	202710_at	na	na	1	1	202710_at	protein_coding	notDE	Bet1 golgi vesicular membrane trafficking protein	...
BET1L	0.375524	0.139734	0.422133	223023_at	na	na	2	2	223023_at,220470_at	protein_coding	gray	Bet1 golgi vesicular membrane trafficking protein like	...
BEX1	0.43067	0.856765	1	218332_at	na	na	1	1	218332_at	protein_coding	notDE	brain expressed X-linked 1	...
BEX2	1.00005	0.296292	0.757722	224367_at	na	na	1	1	224367_at	protein_coding	gray	brain expressed X-linked 2	...
BEX3	-0.0192073	0.987751	1	217963_s_at	na	na	1	1	217963_s_at	protein_coding	notDE	brain expressed X-linked 3	...
BEX4	0.476987	0.584712	1	215440_s_at	na	na	1	1	215440_s_at	protein_coding	notDE	brain expressed X-linked 4	...
BEX5	1.63315	0.0667207	0.190681	229963_at	na	na	1	1	229963_at	protein_coding	gray	brain expressed X-linked 5	...
BFAR	-0.923096	6.22722e-05	3.65551e-05	218056_at	1	218056_at	1	0	0	protein_coding	significant	bifunctional apoptosis regulator	...
BFSP1	-1.07538	2.24248e-05	1.10694e-05	206746_at	1	206746_at	1	0	0	protein_coding	significant	beaded filament structural protein 1	...
BFSP2	0.236069	0.258353	0.691912	207399_at	na	na	1	1	207399_at	protein_coding	gray	beaded filament structural protein 2	...
BFSP2-AS1	0.115184	0.701721	1	1553935_at	na	na	2	2	1553935_at,1553936_a_at	lncRNA	notDE	BFSP2 antisense RNA 1	...
BGLAP	-0.514267	0.130507	0.394871	206956_at	na	na	1	1	206956_at	protein_coding	gray	bone gamma-carboxyglutamate protein	...
BGLT3	0.0506509	0.945043	1	237739_at	na	na	1	1	237739_at	lncRNA	notDE	beta globin locus transcript 3 (non-protein coding)	...
BGN	0.460416	0.471179	0.964115	201261_x_at	na	na	3	3	201261_x_at,213905_x_at,201262_s_at	protein_coding	notDE	biglycan	...
BHLHB9	-0.794373	0.0590451	0.165133	213709_at	na	na	1	1	213709_at	protein_coding	gray	basic helix-loop-helix family member b9	...
BHLHE22	1.19305	0.242776	0.662024	228636_at	na	na	3	3	228636_at,243820_at,244323_at	protein_coding	gray	basic helix-loop-helix family member e22	...
BHLHE23	0.0270486	0.947282	1	234045_x_at	na	na	1	1	234045_x_at	protein_coding	notDE	basic helix-loop-helix family member e23	...
BHLHE40	3.22977	2.70118e-08	5.06709e-07	201170_s_at	1	201170_s_at	2	1	201170_s_at	protein_coding	significant	basic helix-loop-helix family member e40	...
BHLHE41	4.51715	6.90498e-13	5.02987e-07	223185_s_at	2	223185_s_at,221530_s_at	4	2	231242_at,231243_s_at	protein_coding	significant	basic helix-loop-helix family member e41	...
BHMT	0.122722	0.882583	1	231591_at	na	na	2	2	231591_at,206119_at	protein_coding	notDE	betaine--homocysteine S-methyltransferase	...
BHMT2	2.25128	0.00785492	0.0131384	230309_at	2	230309_at,219902_at	3	1	242169_at	protein_coding	significant	betaine--homocysteine S-methyltransferase 2	...
BICC1	-1.29128	0.06816	0.196001	213429_at	na	na	2	2	213429_at,220580_at	protein_coding	gray	BicC family RNA binding protein 1	...
BICD1	0.737267	0.128449	0.388821	1554020_at	na	na	7	7	1554020_at,214806_at,1556051_a_at,228691_at,242228_at,204741_at,231964_at	protein_coding	gray	BICD cargo adaptor 1	...
BICD2	-0.458759	0.177533	0.524225	209203_s_at	na	na	4	4	209203_s_at,212702_s_at,213154_s_at,1553021_s_at	protein_coding	gray	BICD cargo adaptor 2	...
BICDL1	1.92417	1.11227e-05	5.19916e-06	228320_x_at	1	228320_x_at	2	1	228320_x_at	protein_coding	significant	BICD family like cargo adaptor 1	...
BICDL2	0.242207	0.746389	1	235095_at	na	na	1	1	235095_at	protein_coding	notDE	BICD family like cargo adaptor 2	...
BID	-1.59667	0.000335373	0.000273055	204493_at	3	204493_at,211725_s_at,227143_s_at	3	0	0	protein_coding	significant	BH3 interacting domain death agonist	...
BIK	0.48951	0.65015	1	205780_at	na	na	1	1	205780_at	protein_coding	notDE	BCL2 interacting killer	...
BIN1	-0.505106	0.367798	0.855811	214643_x_at	na	na	5	5	214643_x_at,214439_x_at,210201_x_at,202931_x_at,210202_s_at	protein_coding	gray	bridging integrator 1	...
BIN2	0.857073	0.11378	0.345402	219191_s_at	na	na	1	1	219191_s_at	protein_coding	gray	bridging integrator 2	...
BIN3	0.241304	0.374326	0.863586	1557582_at	na	na	2	2	1557582_at,222199_s_at	protein_coding	gray	bridging integrator 3	...
BIN3-IT1	0.0684576	0.91475	1	207287_at	na	na	1	1	207287_at	error	notDE	-	...
BIRC2	-0.131871	0.838185	1	202076_at	na	na	1	1	202076_at	protein_coding	notDE	baculoviral IAP repeat containing 2	...
BIRC3	3.15422	0.00049464	0.000437073	210538_s_at	2	210538_s_at,230499_at	2	0	0	protein_coding	significant	baculoviral IAP repeat containing 3	...
BIRC5	-3.29357	1.44434e-10	5.02996e-07	202094_at	4	202094_at,202095_s_at,210334_x_at,1555826_at	4	0	0	protein_coding	significant	baculoviral IAP repeat containing 5	...
BIRC6	0.460751	0.104605	0.316955	233093_s_at	na	na	2	2	233093_s_at,224635_s_at	protein_coding	gray	baculoviral IAP repeat containing 6	...
BIRC7	-0.0583306	0.923606	1	220451_s_at	na	na	1	1	220451_s_at	protein_coding	notDE	baculoviral IAP repeat containing 7	...
BISPR	0.832666	0.0277206	0.0642009	1556643_at	1	1556643_at	1	0	0	lncRNA	significant	BST2 interferon stimulated positive regulator (non-protein coding)	...
BIVM	-1.16836	0.00494002	0.00722426	233255_s_at	2	233255_s_at,229589_x_at	5	3	229478_x_at,229589_x_at,233255_s_at	protein_coding	significant	basic, immunoglobulin-like variable motif containing	...
BLACAT1	-1.45942	0.000163928	0.000115666	232105_at	1	232105_at	1	0	0	lncRNA	significant	-	...
BLCAP	0.228416	0.629375	1	201032_at	na	na	1	1	201032_at	protein_coding	notDE	bladder cancer associated protein	...
BLID	-0.0186604	0.970625	1	1555675_at	na	na	1	1	1555675_at	protein_coding	notDE	BH3-like motif containing, cell death inducer	...
BLK	0.118073	0.641554	1	210934_at	na	na	2	2	210934_at,206255_at	protein_coding	notDE	BLK proto-oncogene, Src family tyrosine kinase	...
BLM	-2.09121	7.1879e-05	4.33309e-05	205733_at	1	205733_at	1	0	0	protein_coding	significant	Bloom syndrome RecQ like helicase	...
BLMH	-1.31992	5.37301e-08	5.1178e-07	202179_at	1	202179_at	1	0	0	protein_coding	significant	bleomycin hydrolase	...
BLNK	0.347011	0.841067	1	207655_s_at	na	na	1	1	207655_s_at	protein_coding	notDE	B-cell linker	...
BLOC1S1	0.272149	0.335474	0.815774	202592_at	na	na	1	1	202592_at	protein_coding	gray	biogenesis of lysosomal organelles complex 1 subunit 1	...
BLOC1S1-RDH5	-0.0872475	0.927163	1	210106_at	na	na	1	1	210106_at	error	notDE	-	...
BLOC1S2	0.211254	0.601761	1	225049_at	na	na	1	1	225049_at	protein_coding	notDE	biogenesis of lysosomal organelles complex 1 subunit 2	...
BLOC1S3	0.277835	0.298285	0.760947	228244_at	na	na	2	2	228244_at,230576_at	protein_coding	gray	biogenesis of lysosomal organelles complex 1 subunit 3	...
BLOC1S4	-0.491946	0.059558	0.166845	223431_at	na	na	1	1	223431_at	protein_coding	gray	biogenesis of lysosomal organelles complex 1 subunit 4	...
BLOC1S5	-0.443915	0.154901	0.464296	226543_at	na	na	2	2	226543_at,226544_x_at	protein_coding	gray	biogenesis of lysosomal organelles complex 1 subunit 5	...
BLOC1S5-TXNDC5	-0.407593	0.628101	1	221253_s_at	na	na	1	1	221253_s_at	protein_coding	notDE	BLOC1S5-TXNDC5 readthrough (NMD candidate)	...
BLOC1S6	-0.488447	0.23728	0.652269	222826_at	na	na	3	3	222826_at,224883_at,224892_at	protein_coding	gray	biogenesis of lysosomal organelles complex 1 subunit 6	...
BLVRA	0.220645	0.415851	0.908807	229109_s_at	na	na	5	5	229109_s_at,203773_x_at,211729_x_at,203772_at,203771_s_at	protein_coding	gray	biliverdin reductase A	...
BLVRB	0.320636	0.718061	1	202201_at	na	na	1	1	202201_at	protein_coding	notDE	biliverdin reductase B	...
BLZF1	0.907783	0.00114096	0.00118901	1558560_s_at	1	1558560_s_at	4	3	203840_at,210462_at,32088_at	protein_coding	significant	basic leucine zipper nuclear factor 1	...
BMF	-0.568375	0.0895802	0.268546	226530_at	na	na	1	1	226530_at	protein_coding	gray	Bcl2 modifying factor	...
BMI1	0.137238	0.817112	1	202265_at	na	na	1	1	202265_at	protein_coding	notDE	BMI1 proto-oncogene, polycomb ring finger	...
BMP1	-0.920724	4.96357e-05	2.78477e-05	202701_at	3	202701_at,205574_x_at,207595_s_at	7	4	202701_at,205574_x_at,206725_x_at,207595_s_at	protein_coding	significant	bone morphogenetic protein 1	...
BMP10	-0.0280329	0.973296	1	208292_at	na	na	1	1	208292_at	protein_coding	notDE	bone morphogenetic protein 10	...
BMP15	0.0271225	0.960748	1	221332_at	na	na	1	1	221332_at	protein_coding	notDE	bone morphogenetic protein 15	...
BMP2	1.89614	0.000741418	0.000710722	205290_s_at	2	205290_s_at,205289_at	2	0	0	protein_coding	significant	bone morphogenetic protein 2	...
BMP2K	-0.618092	0.0924221	0.278234	37170_at	na	na	6	6	37170_at,219546_at,59644_at,214716_at,232688_at,226853_at	protein_coding	gray	BMP2 inducible kinase	...
BMP3	-0.402536	0.166212	0.49514	208244_at	na	na	1	1	208244_at	protein_coding	gray	bone morphogenetic protein 3	...
BMP4	-0.0874435	0.925871	1	211518_s_at	na	na	1	1	211518_s_at	protein_coding	notDE	bone morphogenetic protein 4	...
BMP5	-1.60315	0.00197652	0.00231834	205430_at	2	205430_at,205431_s_at	2	0	0	protein_coding	significant	bone morphogenetic protein 5	...
BMP6	0.265429	0.503584	0.997569	206176_at	na	na	3	3	206176_at,215042_at,241141_at	protein_coding	notDE	bone morphogenetic protein 6	...
BMP7	1.00974	0.0423231	0.109481	209590_at	1	209590_at	4	3	209591_s_at,211259_s_at,211260_at	protein_coding	significant	bone morphogenetic protein 7	...
BMP8A	3.08918	1.5076e-17	5.02987e-07	220203_at	3	220203_at,220204_s_at,207866_at	3	0	0	protein_coding	significant	bone morphogenetic protein 8a	...
BMP8B	0.629807	0.000411432	0.00034793	207866_at	2	207866_at,235275_at	4	2	221615_at,235275_at	protein_coding	significant	bone morphogenetic protein 8b	...
BMPER	-1.30665	0.000457435	0.000395738	241986_at	1	241986_at	1	0	0	protein_coding	significant	BMP binding endothelial regulator	...
BMPR1A	0.669736	0.244674	0.665461	204832_s_at	na	na	5	5	204832_s_at,242731_x_at,213578_at,230979_at,227273_at	protein_coding	gray	bone morphogenetic protein receptor type 1A	...
BMPR1B	-0.319956	0.809363	1	242579_at	na	na	3	3	242579_at,229975_at,210523_at	protein_coding	notDE	bone morphogenetic protein receptor type 1B	...
BMPR2	-0.582432	0.0968414	0.292528	210214_s_at	na	na	6	6	210214_s_at,231873_at,209920_at,238516_at,225144_at,1556075_at	protein_coding	gray	bone morphogenetic protein receptor type 2	...
BMS1	-0.353702	0.112294	0.340794	203082_at	na	na	1	1	203082_at	protein_coding	gray	BMS1, ribosome biogenesis factor	...
BMS1P17	-0.0634108	0.800588	1	1569525_s_at	na	na	1	1	1569525_s_at	pseudogene	notDE	BMS1, ribosome biogenesis factor pseudogene 17	...
BMS1P18	-0.0634108	0.800588	1	1569525_s_at	na	na	1	1	1569525_s_at	error	notDE	-	...
BMS1P20	-0.501568	0.00662443	0.0105668	233132_at	2	233132_at,1569013_s_at	4	2	226802_s_at,233132_at	error	significant	-	...
BMS1P21	-0.0158393	0.982829	1	215110_at	na	na	1	1	215110_at	pseudogene	notDE	-	...
BMS1P5	-0.230816	0.674398	1	238924_at	na	na	4	4	238924_at,221971_x_at,238553_at,239151_at	error	notDE	-	...
BMS1P6	-0.217113	0.37933	0.86968	1560047_s_at	na	na	2	2	1560047_s_at,231106_at	error	gray	-	...
BMT2	-0.947493	0.0157993	0.0320287	228149_at	1	228149_at	1	0	0	protein_coding	significant	base methyltransferase of 25S rRNA 2 homolog	...
BMX	-1.91496	4.8204e-08	5.10656e-07	206464_at	1	206464_at	1	0	0	protein_coding	significant	BMX non-receptor tyrosine kinase	...
BNC1	-0.277916	0.549112	1	206581_at	na	na	2	2	206581_at,1552487_a_at	protein_coding	notDE	basonuclin 1	...
BNC2	-1.27363	0.0613586	0.172812	230722_at	na	na	6	6	230722_at,229942_at,243445_at,238478_at,235723_at,220272_at	protein_coding	gray	basonuclin 2	...
BNIP1	0.239824	0.37663	0.866348	204930_s_at	na	na	3	3	204930_s_at,37226_at,207829_s_at	protein_coding	gray	BCL2 interacting protein 1	...
BNIP2	0.507775	0.464145	0.956596	226280_at	na	na	2	2	226280_at,209308_s_at	protein_coding	notDE	BCL2 interacting protein 2	...
BNIP3	0.454143	0.654634	1	201849_at	na	na	2	2	201849_at,201848_s_at	protein_coding	notDE	BCL2 interacting protein 3	...
BNIP3L	-0.583635	0.115536	0.350299	221479_s_at	na	na	2	2	221479_s_at,221478_at	protein_coding	gray	BCL2 interacting protein 3 like	...
BNIPL	-0.131477	0.7104	1	1553072_at	na	na	2	2	1553072_at,236534_at	protein_coding	notDE	BCL2 interacting protein like	...
BOC	-1.27389	0.000453979	0.000391525	224184_s_at	2	224184_s_at,225990_at	3	1	230035_at	protein_coding	significant	BOC cell adhesion associated, oncogene regulated	...
BOD1	-0.812826	0.00204974	0.00242418	225030_at	1	225030_at	1	0	0	protein_coding	significant	biorientation of chromosomes in cell division 1	...
BOD1L1	0.357498	0.273656	0.719625	225821_s_at	na	na	3	3	225821_s_at,242594_at,235009_at	protein_coding	gray	biorientation of chromosomes in cell division 1 like 1	...
BOD1L2	-0.0939994	0.972559	1	231368_at	na	na	1	1	231368_at	protein_coding	notDE	biorientation of chromosomes in cell division 1 like 2	...
BOK	0.301452	0.792706	1	223349_s_at	na	na	1	1	223349_s_at	protein_coding	notDE	BOK, BCL2 family apoptosis regulator	...
BOLA1	0.187453	0.579073	1	219345_at	na	na	1	1	219345_at	protein_coding	notDE	bolA family member 1	...
BOLA2	0.995368	0.00292653	0.00380476	237464_at	2	237464_at,210396_s_at	8	6	210396_s_at,224842_at,231500_s_at,237464_at,241644_at,244766_at	protein_coding	significant	bolA family member 2B	...
BOLA2B	-0.209052	0.5481	1	209836_x_at	na	na	1	1	209836_x_at	protein_coding	notDE	bolA family member 2B	...
BOLA3	0.121419	0.804923	1	227291_s_at	na	na	1	1	227291_s_at	protein_coding	notDE	bolA family member 3	...
BOLA3-AS1	-0.716888	0.161855	0.483204	236336_at	na	na	2	2	236336_at,228430_at	lncRNA	gray	BOLA3 antisense RNA 1 (head to head)	...
BOLL	0.0449852	0.985485	1	236954_at	na	na	1	1	236954_at	protein_coding	notDE	boule homolog, RNA binding protein	...
BOP1	0.0178777	0.98629	1	212563_at	na	na	2	2	212563_at,216397_s_at	protein_coding	notDE	block of proliferation 1	...
BORA	-1.93708	3.68404e-05	1.97285e-05	219544_at	2	219544_at,214194_at	2	0	0	protein_coding	significant	bora, aurora kinase A activator	...
BORCS5	0.378672	0.559809	1	1558739_at	na	na	2	2	1558739_at,227723_at	protein_coding	notDE	BLOC-1 related complex subunit 5	...
BORCS6	0.572334	0.0137249	0.0267513	219417_s_at	1	219417_s_at	3	2	222882_s_at,229950_s_at	protein_coding	significant	BLOC-1 related complex subunit 6	...
BORCS7	0.52877	0.122713	0.371685	225334_at	na	na	1	1	225334_at	protein_coding	gray	BLOC-1 related complex subunit 7	...
BORCS8	1.02131	0.0159315	0.03239	1553978_at	1	1553978_at	3	2	205124_at,209926_at	protein_coding	significant	BLOC-1 related complex subunit 8	...
BORCS8-MEF2B	-0.186252	0.523746	1	205124_at	na	na	1	1	205124_at	protein_coding	notDE	BORCS8-MEF2B readthrough	...
BPESC1	-0.0143594	0.967498	1	220772_at	na	na	1	1	220772_at	lncRNA	notDE	blepharophimosis, epicanthus inversus and ptosis, candidate 1 (non-protein coding)	...
BPGM	-0.903332	0.105463	0.319732	203502_at	na	na	1	1	203502_at	protein_coding	gray	bisphosphoglycerate mutase	...
BPHL	-1.10702	0.00966207	0.0170779	205750_at	1	205750_at	1	0	0	protein_coding	significant	biphenyl hydrolase like	...
BPI	-0.211944	0.609822	1	244231_at	na	na	3	3	244231_at,1563753_at,205557_at	protein_coding	notDE	bactericidal/permeability-increasing protein	...
BPIFA1	0.0810599	0.977288	1	220542_s_at	na	na	1	1	220542_s_at	protein_coding	notDE	BPI fold containing family A member 1	...
BPIFA2	0.596657	0.755074	1	237099_at	na	na	1	1	237099_at	protein_coding	notDE	BPI fold containing family A member 2	...
BPIFA3	0.360422	0.602842	1	240359_at	na	na	1	1	240359_at	protein_coding	notDE	BPI fold containing family A member 3	...
BPIFA4P	-0.0997934	0.946912	1	1555554_at	na	na	1	1	1555554_at	pseudogene	notDE	BPI fold containing family A member 4, pseudogene	...
BPIFB1	0.00392276	0.999381	1	226067_at	na	na	1	1	226067_at	protein_coding	notDE	BPI fold containing family B member 1	...
BPIFB2	0.0547722	0.979723	1	232698_at	na	na	1	1	232698_at	protein_coding	notDE	BPI fold containing family B member 2	...
BPIFB4	-0.18678	0.572177	1	233523_at	na	na	1	1	233523_at	protein_coding	notDE	BPI fold containing family B member 4	...
BPIFB6	0.0972526	0.745457	1	1555535_at	na	na	1	1	1555535_at	protein_coding	notDE	BPI fold containing family B member 6	...
BPIFC	0.00788887	0.987751	1	1555773_at	na	na	1	1	1555773_at	protein_coding	notDE	BPI fold containing family C	...
BPNT1	0.677887	0.0576145	0.160024	232103_at	na	na	3	3	232103_at,1554575_a_at,219391_at	protein_coding	gray	3'(2'), 5'-bisphosphate nucleotidase 1	...
BPTF	-0.826451	0.00516501	0.00766975	232909_s_at	4	232909_s_at,209271_at,230056_at,207186_s_at	5	1	232909_s_at	protein_coding	significant	bromodomain PHD finger transcription factor	...
BPY2	-0.0978632	0.877323	1	208331_at	na	na	1	1	208331_at	protein_coding	notDE	basic charge, Y-linked, 2	...
BRAF	0.902396	0.0260248	0.0594264	236402_at	1	236402_at	4	3	226391_at,236402_at,243829_at	protein_coding	significant	B-Raf proto-oncogene, serine/threonine kinase	...
BRAP	0.329432	0.294552	0.75491	41512_at	na	na	4	4	41512_at,213473_at,209922_at,209923_s_at	protein_coding	gray	BRCA1 associated protein	...
BRAT1	-0.465212	0.0172179	0.0356968	225437_s_at	1	225437_s_at	1	0	0	protein_coding	significant	BRCA1 associated ATM activator 1	...
BRCA1	-0.879459	0.000260366	0.000200753	211851_x_at	2	211851_x_at,204531_s_at	2	0	0	protein_coding	significant	BRCA1, DNA repair associated	...
BRCA2	-2.16986	1.06926e-09	5.03076e-07	214727_at	2	214727_at,208368_s_at	2	0	0	protein_coding	significant	BRCA2, DNA repair associated	...
BRCC3	-1.0823	0.0355646	0.0883044	216521_s_at	1	216521_s_at	4	3	221196_x_at,229436_x_at,231913_s_at	protein_coding	significant	BRCA1/BRCA2-containing complex subunit 3	...
BRD1	-0.605971	0.0655783	0.186807	204520_x_at	na	na	3	3	204520_x_at,215460_x_at,233321_x_at	protein_coding	gray	bromodomain containing 1	...
BRD2	0.0676919	0.916758	1	208686_s_at	na	na	3	3	208686_s_at,208685_x_at,214911_s_at	protein_coding	notDE	bromodomain containing 2	...
BRD3	-1.12815	8.42351e-05	5.23717e-05	203825_at	3	203825_at,212547_at,213788_s_at	4	1	213788_s_at	protein_coding	significant	bromodomain containing 3	...
BRD4	-0.631131	0.00736645	0.0121332	226052_at	1	226052_at	7	6	202103_at,226052_at,226054_at,238612_at,239000_at,240360_at	protein_coding	significant	bromodomain containing 4	...
BRD7	-0.601721	0.0229394	0.0508888	222737_s_at	1	222737_s_at	4	3	222737_s_at,228289_at,238545_at	protein_coding	significant	bromodomain containing 7	...
BRD7P3	0.292248	0.0624369	0.176618	1569960_at	na	na	2	2	1569960_at,221093_at	error	gray	-	...
BRD8	-0.602236	0.0124875	0.0238632	202227_s_at	1	202227_s_at	3	2	210352_at,242265_at	protein_coding	significant	bromodomain containing 8	...
BRD9	-0.205038	0.37771	0.867681	220155_s_at	na	na	1	1	220155_s_at	protein_coding	gray	bromodomain containing 9	...
BRDT	-0.0242492	0.984682	1	206787_at	na	na	1	1	206787_at	protein_coding	notDE	bromodomain testis associated	...
BRE	0.225564	0.340042	0.822055	211566_x_at	na	na	3	3	211566_x_at,212645_x_at,205550_s_at	error	gray	-	...
BREA2	0.170793	0.487423	0.980834	241475_at	na	na	1	1	241475_at	error	notDE	-	...
BRE-AS1	0.374234	0.248744	0.673173	1568768_s_at	na	na	1	1	1568768_s_at	error	gray	-	...
BRF1	-0.532145	0.0174162	0.0362139	203754_s_at	1	203754_s_at	4	3	203754_s_at,215676_at,215677_s_at	protein_coding	significant	BRF1, RNA polymerase III transcription initiation factor subunit	...
BRF2	-0.506145	0.0631433	0.178888	218954_s_at	na	na	2	2	218954_s_at,218955_at	protein_coding	gray	BRF2, RNA polymerase III transcription initiation factor subunit	...
BRI3	0.645047	0.0114863	0.0214388	223376_s_at	1	223376_s_at	3	2	223376_s_at,229798_s_at	protein_coding	significant	brain protein I3	...
BRI3BP	-0.459653	0.504334	0.998477	231810_at	na	na	2	2	231810_at,225716_at	protein_coding	notDE	BRI3 binding protein	...
BRICD5	0.0275302	0.977194	1	1553990_at	na	na	1	1	1553990_at	protein_coding	notDE	BRICHOS domain containing 5	...
BRINP1	-3.20875	5.9813e-05	3.48081e-05	205818_at	1	205818_at	2	1	205818_at	protein_coding	significant	BMP/retinoic acid inducible neural specific 1	...
BRINP2	-0.0901112	0.955665	1	214822_at	na	na	1	1	214822_at	protein_coding	notDE	BMP/retinoic acid inducible neural specific 2	...
BRINP3	-2.94201	4.10822e-05	2.24695e-05	217562_at	1	217562_at	1	0	0	protein_coding	significant	BMP/retinoic acid inducible neural specific 3	...
BRIP1	-2.48274	7.58045e-15	5.02987e-07	221703_at	2	221703_at,235609_at	2	0	0	protein_coding	significant	BRCA1 interacting protein C-terminal helicase 1	...
BRIX1	-0.419546	0.188469	0.550277	219177_at	na	na	1	1	219177_at	protein_coding	gray	BRX1, biogenesis of ribosomes	...
BRK1	0.21541	0.200844	0.578543	224575_at	na	na	2	2	224575_at,224023_s_at	protein_coding	gray	BRICK1, SCAR/WAVE actin nucleating complex subunit	...
BRMS1	0.152263	0.582803	1	215631_s_at	na	na	1	1	215631_s_at	protein_coding	notDE	breast cancer metastasis suppressor 1	...
BRMS1L	-0.0471592	0.969079	1	224484_s_at	na	na	2	2	224484_s_at,226580_at	protein_coding	notDE	breast cancer metastasis-suppressor 1 like	...
BROX	0.549928	0.148229	0.446116	226128_at	na	na	3	3	226128_at,241908_at,239078_at	protein_coding	gray	BRO1 domain and CAAX motif containing	...
BRPF1	-0.126177	0.811333	1	204481_at	na	na	1	1	204481_at	protein_coding	notDE	bromodomain and PHD finger containing 1	...
BRPF3	-0.149483	0.50883	1	1565843_s_at	na	na	3	3	1565843_s_at,1565844_at,225217_s_at	protein_coding	notDE	bromodomain and PHD finger containing 3	...
BRS3	0.0788979	0.759522	1	207369_at	na	na	2	2	207369_at,1552818_a_at	protein_coding	notDE	bombesin receptor subtype 3	...
BRSK1	-0.285601	0.522274	1	1552504_a_at	na	na	1	1	1552504_a_at	protein_coding	notDE	BR serine/threonine kinase 1	...
BRSK2	0.175213	0.893032	1	223715_at	na	na	2	2	223715_at,215010_s_at	protein_coding	notDE	BR serine/threonine kinase 2	...
BRWD1	0.761588	0.0536156	0.146206	231960_at	na	na	8	8	231960_at,1553227_s_at,225446_at,238890_at,231860_at,244622_at,214820_at,219280_at	protein_coding	gray	bromodomain and WD repeat domain containing 1	...
BRWD1-IT2	0.0847632	0.952316	1	239602_at	na	na	1	1	239602_at	error	notDE	-	...
BRWD3	-0.727674	0.0146397	0.0290845	1553252_a_at	1	1553252_a_at	3	2	235156_at,244738_at	protein_coding	significant	bromodomain and WD repeat domain containing 3	...
BSCL2	0.212193	0.841435	1	208906_at	na	na	1	1	208906_at	protein_coding	notDE	BSCL2, seipin lipid droplet biogenesis associated	...
BSDC1	0.0394399	0.958517	1	218004_at	na	na	3	3	218004_at,1559971_at,222200_s_at	protein_coding	notDE	BSD domain containing 1	...
BSG	-0.298476	0.65418	1	208677_s_at	na	na	1	1	208677_s_at	protein_coding	notDE	basigin (Ok blood group)	...
BSN	0.170124	0.920128	1	204586_at	na	na	1	1	204586_at	protein_coding	notDE	bassoon presynaptic cytomatrix protein	...
BSN-AS2	0.138428	0.807091	1	1564131_a_at	na	na	1	1	1564131_a_at	lncRNA	notDE	-	...
BSND	0.129833	0.752566	1	1552548_at	na	na	3	3	1552548_at,237736_at,1552549_a_at	protein_coding	notDE	barttin CLCNK type accessory beta subunit	...
BSPRY	0.80934	0.369827	0.858553	218792_s_at	na	na	2	2	218792_s_at,222746_s_at	protein_coding	gray	B-box and SPRY domain containing	...
BST1	0.544605	0.475288	0.968127	205715_at	na	na	1	1	205715_at	protein_coding	notDE	bone marrow stromal cell antigen 1	...
BST2	1.32404	0.00617077	0.00964434	201641_at	1	201641_at	1	0	0	protein_coding	significant	bone marrow stromal cell antigen 2	...
BTAF1	0.180947	0.754767	1	209430_at	na	na	1	1	209430_at	protein_coding	notDE	B-TFIID TATA-box binding protein associated factor 1	...
BTBD1	-0.0135337	0.993333	1	217945_at	na	na	1	1	217945_at	protein_coding	notDE	BTB domain containing 1	...
BTBD10	-0.486747	0.214841	0.607567	223174_at	na	na	1	1	223174_at	protein_coding	gray	BTB domain containing 10	...
BTBD11	2.08475	0.000371531	0.000308213	238692_at	2	238692_at,228570_at	2	0	0	protein_coding	significant	BTB domain containing 11	...
BTBD16	0.0435142	0.967043	1	1552566_at	na	na	1	1	1552566_at	protein_coding	notDE	BTB domain containing 16	...
BTBD17	-0.12297	0.77649	1	230445_at	na	na	1	1	230445_at	protein_coding	notDE	BTB domain containing 17	...
BTBD18	0.231033	0.59004	1	215349_at	na	na	1	1	215349_at	protein_coding	notDE	BTB domain containing 18	...
BTBD19	0.35735	0.557438	1	1557049_at	na	na	3	3	1557049_at,238102_s_at,215462_at	protein_coding	notDE	BTB domain containing 19	...
BTBD2	-0.310429	0.547187	1	207722_s_at	na	na	1	1	207722_s_at	protein_coding	notDE	BTB domain containing 2	...
BTBD3	-1.2417	0.0138218	0.0270083	202946_s_at	1	202946_s_at	1	0	0	protein_coding	significant	BTB domain containing 3	...
BTBD6	-0.462137	0.174154	0.515118	225389_at	na	na	1	1	225389_at	protein_coding	gray	BTB domain containing 6	...
BTBD7	-0.340132	0.139041	0.420503	1556000_s_at	na	na	5	5	1556000_s_at,217141_at,224943_at,224945_at,220297_at	protein_coding	gray	BTB domain containing 7	...
BTBD8	-0.177394	0.217893	0.613723	1569693_at	na	na	1	1	1569693_at	protein_coding	gray	BTB domain containing 8	...
BTBD9	0.380736	0.0258889	0.0590298	234682_at	1	234682_at	4	3	229867_at,234682_at,235248_at	protein_coding	significant	BTB domain containing 9	...
BTC	0.479643	0.153342	0.45963	207326_at	na	na	2	2	207326_at,241412_at	protein_coding	gray	betacellulin	...
BTD	1.11224	0.000324104	0.000261981	204167_at	3	204167_at,214117_s_at,214116_at	4	1	237190_at	protein_coding	significant	biotinidase	...
BTF3	-0.696815	5.3011e-05	3.0334e-05	214800_x_at	3	214800_x_at,211939_x_at,208517_x_at	4	1	243165_at	protein_coding	significant	basic transcription factor 3	...
BTF3L4	-0.599702	0.0220183	0.0483847	235819_at	1	235819_at	5	4	226963_at,235819_at,238675_x_at,243972_at	protein_coding	significant	basic transcription factor 3 like 4	...
BTF3P11	-0.0913949	0.663661	1	208529_at	na	na	1	1	208529_at	pseudogene	notDE	-	...
BTG1	-0.369021	0.529454	1	200920_s_at	na	na	3	3	200920_s_at,1559975_at,200921_s_at	protein_coding	notDE	BTG anti-proliferation factor 1	...
BTG2	1.43142	0.0185825	0.0393217	201236_s_at	1	201236_s_at	2	1	201236_s_at	protein_coding	significant	BTG anti-proliferation factor 2	...
BTG3	0.614723	0.20152	0.579906	215425_at	na	na	4	4	215425_at,1556213_a_at,213134_x_at,205548_s_at	protein_coding	gray	BTG anti-proliferation factor 3	...
BTG4	0.156936	0.298503	0.761456	1554362_at	na	na	3	3	1554362_at,1569675_at,220766_at	protein_coding	gray	BTG anti-proliferation factor 4	...
BTK	0.27768	0.761317	1	205504_at	na	na	1	1	205504_at	protein_coding	notDE	Bruton tyrosine kinase	...
BTLA	0.647359	0.156541	0.468877	236226_at	na	na	1	1	236226_at	protein_coding	gray	B and T lymphocyte associated	...
BTN1A1	0.00195774	0.997728	1	207395_at	na	na	1	1	207395_at	protein_coding	notDE	butyrophilin subfamily 1 member A1	...
BTN2A1	-0.374163	0.19328	0.561317	215493_x_at	na	na	4	4	215493_x_at,211256_x_at,244063_at,203944_x_at	protein_coding	gray	butyrophilin subfamily 2 member A1	...
BTN2A2	-0.226041	0.700157	1	205298_s_at	na	na	3	3	205298_s_at,1564684_at,205299_s_at	protein_coding	notDE	butyrophilin subfamily 2 member A2	...
BTN2A3P	-0.0063929	0.992613	1	208585_at	na	na	1	1	208585_at	pseudogene	notDE	butyrophilin subfamily 2 member A3, pseudogene	...
BTN3A1	0.313294	0.612599	1	209770_at	na	na	2	2	209770_at,207485_x_at	protein_coding	notDE	butyrophilin subfamily 3 member A1	...
BTN3A2	1.3417	0.00989464	0.0176373	212613_at	2	212613_at,204820_s_at	3	1	212613_at	protein_coding	significant	butyrophilin subfamily 3 member A2	...
BTN3A3	1.37474	0.0167606	0.0344621	204820_s_at	2	204820_s_at,204821_at	3	1	38241_at	protein_coding	significant	butyrophilin subfamily 3 member A3	...
BTNL2	-0.177971	0.520493	1	221457_s_at	na	na	1	1	221457_s_at	protein_coding	notDE	butyrophilin like 2	...
BTNL3	0.130862	0.814244	1	217207_s_at	na	na	1	1	217207_s_at	protein_coding	notDE	butyrophilin like 3	...
BTNL8	0.408069	0.656923	1	220421_at	na	na	1	1	220421_at	protein_coding	notDE	butyrophilin like 8	...
BTNL9	1.28412	0.0327967	0.0797408	228434_at	2	228434_at,229985_at	5	3	229985_at,230992_at,241496_at	protein_coding	significant	butyrophilin like 9	...
BTRC	0.299313	0.245197	0.666523	222374_at	na	na	5	5	222374_at,216091_s_at,204901_at,224471_s_at,1563620_at	protein_coding	gray	beta-transducin repeat containing E3 ubiquitin protein ligase	...
BUB1	-4.80243	1.09933e-07	5.22964e-07	209642_at	2	209642_at,215509_s_at	5	3	215509_s_at,216275_at,216277_at	protein_coding	significant	BUB1 mitotic checkpoint serine/threonine kinase	...
BUB1B	-4.64069	1.49763e-07	5.32327e-07	203755_at	1	203755_at	1	0	0	protein_coding	significant	BUB1 mitotic checkpoint serine/threonine kinase B	...
BUB3	-0.780824	0.00529736	0.00790542	209974_s_at	4	209974_s_at,201458_s_at,201457_x_at,201456_s_at	6	2	229827_at,237245_at	protein_coding	significant	BUB3, mitotic checkpoint protein	...
BUD13	-0.174066	0.738212	1	224504_s_at	na	na	1	1	224504_s_at	protein_coding	notDE	BUD13 homolog	...
BUD31	-0.19946	0.590418	1	205690_s_at	na	na	2	2	205690_s_at,215815_at	protein_coding	notDE	BUD31 homolog	...
BVES	-0.0801746	0.968143	1	223853_at	na	na	2	2	223853_at,228783_at	protein_coding	notDE	blood vessel epicardial substance	...
BVES-AS1	-0.0208852	0.991409	1	232492_at	na	na	1	1	232492_at	lncRNA	notDE	BVES antisense RNA 1	...
BYSL	-1.16504	6.95933e-06	3.1381e-06	203612_at	1	203612_at	1	0	0	protein_coding	significant	bystin like	...
BZW1	-0.222036	0.658603	1	200777_s_at	na	na	2	2	200777_s_at,200776_s_at	protein_coding	notDE	basic leucine zipper and W2 domains 1	...
BZW2	-0.836517	0.0700075	0.202614	217809_at	na	na	1	1	217809_at	protein_coding	gray	basic leucine zipper and W2 domains 2	...
C10orf10	1.83389	0.00250907	0.00315532	209183_s_at	1	209183_s_at	2	1	209183_s_at	protein_coding	significant	-	...
C10orf107	0.157953	0.594149	1	1553630_at	na	na	1	1	1553630_at	protein_coding	notDE	-	...
C10orf11	0.824548	0.0100344	0.0179699	223703_at	1	223703_at	1	0	0	error	significant	-	...
C10orf113	0.249975	0.173844	0.514448	244077_at	na	na	1	1	244077_at	protein_coding	gray	chromosome 10 open reading frame 113	...
C10orf12	0.176481	0.204302	0.585814	216393_at	na	na	4	4	216393_at,238842_at,219601_s_at,226892_at	error	gray	-	...
C10orf126	-0.0605195	0.77988	1	1553915_at	na	na	1	1	1553915_at	protein_coding	notDE	-	...
C10orf128	1.58519	0.000702228	0.00066322	228372_at	1	228372_at	2	1	228372_at	protein_coding	significant	-	...
C10orf2	-0.31055	0.303237	0.76885	218590_at	na	na	1	1	218590_at	error	gray	-	...
C10orf25	-1.26468	1.6855e-06	9.97154e-07	1552422_at	1	1552422_at	1	0	0	lncRNA	significant	-	...
C10orf35	-0.374971	0.605598	1	226313_at	na	na	1	1	226313_at	protein_coding	notDE	-	...
C10orf53	0.221039	0.811218	1	239998_at	na	na	2	2	239998_at,1555051_at	protein_coding	notDE	chromosome 10 open reading frame 53	...
C10orf54	1.23113	0.00249385	0.00312872	225373_at	2	225373_at,225372_at	2	0	0	error	significant	-	...
C10orf55	-0.0508946	0.95253	1	1557531_a_at	na	na	1	1	1557531_a_at	protein_coding	notDE	chromosome 10 open reading frame 55	...
C10orf62	0.0965146	0.93757	1	240235_at	na	na	1	1	240235_at	protein_coding	notDE	chromosome 10 open reading frame 62	...
C10orf67	0.102496	0.787653	1	1553845_x_at	na	na	3	3	1553845_x_at,1553844_a_at,1553843_at	protein_coding	notDE	chromosome 10 open reading frame 67	...
C10orf71	0.0463906	0.985093	1	232456_at	na	na	1	1	232456_at	protein_coding	notDE	chromosome 10 open reading frame 71	...
C10orf71-AS1	0.0185865	0.991654	1	237244_at	na	na	1	1	237244_at	lncRNA	notDE	-	...
C10orf76	0.246174	0.377591	0.867508	218891_at	na	na	3	3	218891_at,1568733_at,55662_at	protein_coding	gray	-	...
C10orf82	-1.09543	0.123332	0.373707	231609_at	na	na	1	1	231609_at	protein_coding	gray	chromosome 10 open reading frame 82	...
C10orf88	-0.309713	0.548595	1	219240_s_at	na	na	2	2	219240_s_at,222852_at	protein_coding	notDE	chromosome 10 open reading frame 88	...
C10orf90	-0.0694806	0.927005	1	1562657_a_at	na	na	3	3	1562657_a_at,1556200_a_at,1564198_a_at	protein_coding	notDE	chromosome 10 open reading frame 90	...
C10orf91	-0.0328159	0.943792	1	1553880_at	na	na	1	1	1553880_at	lncRNA	notDE	-	...
C10orf95	-0.165126	0.703946	1	220152_at	na	na	1	1	220152_at	protein_coding	notDE	chromosome 10 open reading frame 95	...
C10orf99	-0.13545	0.951858	1	227736_at	na	na	2	2	227736_at,227735_s_at	protein_coding	notDE	chromosome 10 open reading frame 99	...
C11orf1	0.58893	0.00593475	0.00913581	231538_at	1	231538_at	4	3	222785_x_at,231530_s_at,231538_at	protein_coding	significant	chromosome 11 open reading frame 1	...
C11orf16	-0.179273	0.657716	1	220344_at	na	na	1	1	220344_at	protein_coding	notDE	chromosome 11 open reading frame 16	...
C11orf21	0.154742	0.931895	1	220560_at	na	na	2	2	220560_at,1568978_s_at	protein_coding	notDE	chromosome 11 open reading frame 21	...
C11orf24	-0.79139	0.00713616	0.0116631	52164_at	2	52164_at,218299_at	2	0	0	protein_coding	significant	chromosome 11 open reading frame 24	...
C11orf40	-0.0607462	0.850871	1	1553086_at	na	na	1	1	1553086_at	protein_coding	notDE	chromosome 11 open reading frame 40	...
C11orf42	-0.196018	0.512895	1	1553895_at	na	na	1	1	1553895_at	protein_coding	notDE	chromosome 11 open reading frame 42	...
C11orf44	0.0663505	0.817353	1	1553417_at	na	na	1	1	1553417_at	lncRNA	notDE	-	...
C11orf45	0.817955	0.00237356	0.00293491	1553787_at	1	1553787_at	1	0	0	protein_coding	significant	chromosome 11 open reading frame 45	...
C11orf49	-0.538003	0.210915	0.599646	203257_s_at	na	na	2	2	203257_s_at,239789_at	protein_coding	gray	chromosome 11 open reading frame 49	...
C11orf52	1.94767	0.00301128	0.00393422	238805_at	1	238805_at	1	0	0	protein_coding	significant	chromosome 11 open reading frame 52	...
C11orf53	-0.110887	0.755676	1	1554188_at	na	na	1	1	1554188_at	protein_coding	notDE	chromosome 11 open reading frame 53	...
C11orf54	0.263706	0.444708	0.937381	1559623_at	na	na	3	3	1559623_at,229851_s_at,223268_at	protein_coding	gray	chromosome 11 open reading frame 54	...
C11orf57	0.758591	0.0309703	0.0740117	1560029_a_at	2	1560029_a_at,1560028_at	6	4	1560029_a_at,218314_s_at,222588_s_at,230724_s_at	protein_coding	significant	-	...
C11orf58	0.819434	0.000889289	0.00088541	225811_at	1	225811_at	6	5	1555365_x_at,200084_at,201784_s_at,225811_at,235526_at	protein_coding	significant	chromosome 11 open reading frame 58	...
C11orf63	0.54748	0.270552	0.714149	220141_at	na	na	2	2	220141_at,1555787_at	protein_coding	gray	-	...
C11orf65	0.318533	0.769975	1	1552988_at	na	na	1	1	1552988_at	protein_coding	notDE	chromosome 11 open reading frame 65	...
C11orf68	-0.195558	0.55449	1	221534_at	na	na	1	1	221534_at	protein_coding	notDE	chromosome 11 open reading frame 68	...
C11orf70	-0.262279	0.897306	1	224463_s_at	na	na	2	2	224463_s_at,241198_s_at	protein_coding	notDE	-	...
C11orf71	0.807342	0.00563481	0.00855295	218789_s_at	1	218789_s_at	2	1	222743_s_at	protein_coding	significant	chromosome 11 open reading frame 71	...
C11orf72	0.256791	0.279012	0.728701	1553438_at	na	na	1	1	1553438_at	lncRNA	gray	chromosome 11 open reading frame 72	...
C11orf74	1.11151	0.0024595	0.00307567	228249_at	1	228249_at	1	0	0	protein_coding	significant	chromosome 11 open reading frame 74	...
C11orf80	-0.55682	0.0845708	0.251484	204922_at	na	na	2	2	204922_at,238593_at	protein_coding	gray	chromosome 11 open reading frame 80	...
C11orf84	-0.303988	0.149722	0.449998	227292_at	na	na	1	1	227292_at	protein_coding	gray	-	...
C11orf86	0.205656	0.639945	1	233938_at	na	na	1	1	233938_at	protein_coding	notDE	chromosome 11 open reading frame 86	...
C11orf87	-0.181766	0.878601	1	1557180_at	na	na	3	3	1557180_at,1557181_s_at,236532_at	protein_coding	notDE	chromosome 11 open reading frame 87	...
C11orf88	-0.0399262	0.977272	1	1568606_at	na	na	1	1	1568606_at	protein_coding	notDE	chromosome 11 open reading frame 88	...
C11orf94	-0.119764	0.736599	1	240029_at	na	na	1	1	240029_at	protein_coding	notDE	chromosome 11 open reading frame 94	...
C11orf95	-0.937173	0.0500824	0.134162	218641_at	na	na	2	2	218641_at,238152_at	protein_coding	gray	chromosome 11 open reading frame 95	...
C11orf96	1.19702	0.0541776	0.148266	227099_s_at	na	na	2	2	227099_s_at,1568616_a_at	protein_coding	gray	chromosome 11 open reading frame 96	...
C11orf97	-0.328378	0.634817	1	243803_at	na	na	1	1	243803_at	protein_coding	notDE	chromosome 11 open reading frame 97	...
C11orf98	-0.297858	0.189453	0.552628	221637_s_at	na	na	1	1	221637_s_at	protein_coding	gray	chromosome 11 open reading frame 98	...
C12orf10	-0.00909567	0.99328	1	218220_at	na	na	1	1	218220_at	protein_coding	notDE	chromosome 12 open reading frame 10	...
C12orf29	0.641062	0.076862	0.225967	228378_at	na	na	2	2	228378_at,213701_at	protein_coding	gray	chromosome 12 open reading frame 29	...
C12orf4	-0.549599	0.269051	0.711435	222613_at	na	na	2	2	222613_at,218374_s_at	protein_coding	gray	chromosome 12 open reading frame 4	...
C12orf40	-0.0623678	0.89177	1	1553424_at	na	na	2	2	1553424_at,1561721_a_at	protein_coding	notDE	chromosome 12 open reading frame 40	...
C12orf42	-0.0657558	0.96451	1	239977_at	na	na	2	2	239977_at,1561378_at	protein_coding	notDE	chromosome 12 open reading frame 42	...
C12orf43	-0.446146	0.135844	0.411245	219022_at	na	na	1	1	219022_at	protein_coding	gray	chromosome 12 open reading frame 43	...
C12orf45	0.0526016	0.926204	1	226349_at	na	na	1	1	226349_at	protein_coding	notDE	chromosome 12 open reading frame 45	...
C12orf49	-0.837707	1.75691e-06	1.02165e-06	1558757_at	2	1558757_at,218867_s_at	5	3	218867_s_at,222767_s_at,234983_at	protein_coding	significant	chromosome 12 open reading frame 49	...
C12orf50	-0.190989	0.899005	1	238219_at	na	na	1	1	238219_at	protein_coding	notDE	chromosome 12 open reading frame 50	...
C12orf54	0.174893	0.468928	0.961918	240354_at	na	na	3	3	240354_at,237701_at,240353_s_at	protein_coding	notDE	chromosome 12 open reading frame 54	...
C12orf56	-0.132348	0.916155	1	236840_at	na	na	1	1	236840_at	protein_coding	notDE	chromosome 12 open reading frame 56	...
C12orf57	0.127912	0.850808	1	224719_s_at	na	na	1	1	224719_s_at	protein_coding	notDE	chromosome 12 open reading frame 57	...
C12orf60	0.415131	0.629734	1	229888_at	na	na	2	2	229888_at,243056_at	protein_coding	notDE	chromosome 12 open reading frame 60	...
C12orf65	-0.372942	0.347461	0.832028	223477_s_at	na	na	3	3	223477_s_at,223476_s_at,232650_at	protein_coding	gray	chromosome 12 open reading frame 65	...
C12orf66	2.0108	2.6518e-08	5.06632e-07	1554067_at	3	1554067_at,1554068_s_at,235026_at	3	0	0	protein_coding	significant	chromosome 12 open reading frame 66	...
C12orf73	-0.767133	0.0585234	0.163243	226943_at	na	na	2	2	226943_at,226927_at	protein_coding	gray	chromosome 12 open reading frame 73	...
C12orf74	-0.00241613	0.996091	1	1556514_at	na	na	1	1	1556514_at	protein_coding	notDE	chromosome 12 open reading frame 74	...
C12orf75	-1.97306	0.000940767	0.000947437	225105_at	1	225105_at	1	0	0	protein_coding	significant	chromosome 12 open reading frame 75	...
C12orf76	-0.0787866	0.732936	1	1556299_s_at	na	na	3	3	1556299_s_at,226583_at,229679_at	protein_coding	notDE	chromosome 12 open reading frame 76	...
C12orf77	0.214079	0.205602	0.588462	239691_at	na	na	1	1	239691_at	lncRNA	gray	-	...
C12orf80	-0.101972	0.888487	1	1560277_a_at	na	na	2	2	1560277_a_at,1560276_at	lncRNA	notDE	-	...
C14orf1	0.136104	0.526353	1	202563_at	na	na	3	3	202563_at,202562_s_at,217188_s_at	error	notDE	-	...
C14orf105	0.0750184	0.889875	1	1569434_at	na	na	3	3	1569434_at,220084_at,237328_at	protein_coding	notDE	-	...
C14orf119	0.114998	0.814889	1	223060_at	na	na	1	1	223060_at	protein_coding	notDE	chromosome 14 open reading frame 119	...
C14orf132	-1.95709	0.0321264	0.0775642	218820_at	2	218820_at,231859_at	2	0	0	protein_coding	significant	chromosome 14 open reading frame 132	...
C14orf159	0.158217	0.535029	1	1554039_at	na	na	2	2	1554039_at,218298_s_at	protein_coding	notDE	-	...
C14orf166	-0.249043	0.481005	0.974154	217768_at	na	na	1	1	217768_at	protein_coding	notDE	-	...
C14orf169	-0.133501	0.808681	1	219526_at	na	na	1	1	219526_at	error	notDE	-	...
C14orf178	-0.017394	0.979062	1	1564816_at	na	na	1	1	1564816_at	protein_coding	notDE	chromosome 14 open reading frame 178	...
C14orf180	-0.0349663	0.970778	1	1558420_at	na	na	2	2	1558420_at,1558421_a_at	protein_coding	notDE	chromosome 14 open reading frame 180	...
C14orf2	-0.869627	0.0215276	0.0470645	202279_at	1	202279_at	2	1	210532_s_at	protein_coding	significant	-	...
C14orf28	1.50646	0.000163928	0.000115665	238647_at	2	238647_at,235369_at	2	0	0	protein_coding	significant	chromosome 14 open reading frame 28	...
C14orf37	-1.69786	2.03237e-05	9.93522e-06	1557176_a_at	1	1557176_a_at	1	0	0	protein_coding	significant	-	...
C14orf39	-0.969433	0.00302802	0.00396118	1561985_at	1	1561985_at	1	0	0	protein_coding	significant	chromosome 14 open reading frame 39	...
C14orf79	0.195699	0.613733	1	213512_at	na	na	1	1	213512_at	protein_coding	notDE	-	...
C14orf80	-0.154183	0.475871	0.969037	228558_at	na	na	1	1	228558_at	protein_coding	notDE	-	...
C14orf93	-0.0270314	0.969127	1	219009_at	na	na	1	1	219009_at	protein_coding	notDE	chromosome 14 open reading frame 93	...
C15orf32	0.0296647	0.918895	1	1553482_at	na	na	1	1	1553482_at	lncRNA	notDE	-	...
C15orf38-AP3S2	0.447711	0.170792	0.506386	213215_at	na	na	3	3	213215_at,202399_s_at,202398_at	protein_coding	gray	C15orf38-AP3S2 readthrough	...
C15orf39	-0.360534	0.343326	0.826291	204495_s_at	na	na	3	3	204495_s_at,204494_s_at,215087_at	protein_coding	gray	chromosome 15 open reading frame 39	...
C15orf40	0.375402	0.253873	0.682938	1552310_at	na	na	2	2	1552310_at,240201_at	protein_coding	gray	chromosome 15 open reading frame 40	...
C15orf41	-1.1381	0.0301468	0.0714815	224486_s_at	1	224486_s_at	3	2	232506_s_at,232507_at	protein_coding	significant	chromosome 15 open reading frame 41	...
C15orf48	1.59201	0.360384	0.847439	223484_at	na	na	1	1	223484_at	protein_coding	gray	chromosome 15 open reading frame 48	...
C15orf52	1.54807	0.00213044	0.0025463	227272_at	1	227272_at	1	0	0	protein_coding	significant	-	...
C15orf54	0.0854326	0.688687	1	1562367_at	na	na	1	1	1562367_at	lncRNA	notDE	chromosome 15 open reading frame 54	...
C15orf56	0.296068	0.557261	1	239470_at	na	na	1	1	239470_at	lncRNA	notDE	-	...
C15orf57	0.517754	0.0330421	0.0804361	225397_at	1	225397_at	5	4	1557628_s_at,1558648_at,1560814_a_at,225397_at	error	significant	-	...
C15orf59	-0.627261	0.324356	0.800721	230475_at	na	na	2	2	230475_at,233482_at	protein_coding	gray	chromosome 15 open reading frame 59	...
C15orf61	0.276545	0.700157	1	229742_at	na	na	1	1	229742_at	protein_coding	notDE	chromosome 15 open reading frame 61	...
C15orf62	-0.412016	0.0458383	0.120457	1569065_s_at	1	1569065_s_at	2	1	1569065_s_at	protein_coding	significant	chromosome 15 open reading frame 62	...
C15orf65	0.620823	0.226807	0.631524	243309_at	na	na	1	1	243309_at	protein_coding	gray	chromosome 15 open reading frame 65	...
C16orf45	0.112046	0.780668	1	1565641_at	na	na	2	2	1565641_at,212736_at	protein_coding	notDE	chromosome 16 open reading frame 45	...
C16orf46	0.298745	0.767712	1	230281_at	na	na	2	2	230281_at,1553303_at	protein_coding	notDE	chromosome 16 open reading frame 46	...
C16orf52	0.552198	0.00627472	0.00986149	230721_at	1	230721_at	4	3	230296_at,230721_at,244835_at	protein_coding	significant	-	...
C16orf54	2.51208	0.0141103	0.0277146	1559584_a_at	1	1559584_a_at	1	0	0	protein_coding	significant	chromosome 16 open reading frame 54	...
C16orf58	0.0344706	0.959235	1	222190_s_at	na	na	3	3	222190_s_at,217891_at,230074_s_at	protein_coding	notDE	chromosome 16 open reading frame 58	...
C16orf59	-1.20494	8.01151e-09	5.03912e-07	219556_at	1	219556_at	1	0	0	protein_coding	significant	-	...
C16orf62	0.0749765	0.778306	1	1558557_at	na	na	2	2	1558557_at,203173_s_at	protein_coding	notDE	-	...
C16orf70	-0.0206987	0.964615	1	220601_at	na	na	2	2	220601_at,223440_at	protein_coding	notDE	chromosome 16 open reading frame 70	...
C16orf71	-0.0592915	0.955661	1	222089_s_at	na	na	1	1	222089_s_at	protein_coding	notDE	chromosome 16 open reading frame 71	...
C16orf72	0.256717	0.307167	0.774944	228371_s_at	na	na	5	5	228371_s_at,228373_at,1568954_s_at,225183_at,220743_at	protein_coding	gray	chromosome 16 open reading frame 72	...
C16orf74	-0.0221278	0.973247	1	227806_at	na	na	1	1	227806_at	protein_coding	notDE	chromosome 16 open reading frame 74	...
C16orf78	0.177135	0.881958	1	240209_at	na	na	1	1	240209_at	protein_coding	notDE	chromosome 16 open reading frame 78	...
C16orf82	-0.100331	0.947901	1	231076_at	na	na	1	1	231076_at	protein_coding	notDE	chromosome 16 open reading frame 82	...
C16orf86	0.259117	0.457499	0.950114	231153_at	na	na	1	1	231153_at	protein_coding	notDE	chromosome 16 open reading frame 86	...
C16orf87	-1.80421	0.00018066	0.000129626	226608_at	2	226608_at,242555_at	2	0	0	protein_coding	significant	chromosome 16 open reading frame 87	...
C16orf89	1.66147	0.00356726	0.00486861	229177_at	1	229177_at	1	0	0	protein_coding	significant	chromosome 16 open reading frame 89	...
C16orf91	-0.315399	0.0980928	0.296539	225749_at	na	na	1	1	225749_at	protein_coding	gray	chromosome 16 open reading frame 91	...
C16orf92	-0.0063895	0.992767	1	1557162_at	na	na	1	1	1557162_at	protein_coding	notDE	chromosome 16 open reading frame 92	...
C16orf95	-0.669659	0.407881	0.900561	219785_s_at	na	na	3	3	219785_s_at,219784_at,223745_at	protein_coding	gray	chromosome 16 open reading frame 95	...
C17orf100	-0.691503	0.0309703	0.0740154	229071_at	1	229071_at	1	0	0	protein_coding	significant	chromosome 17 open reading frame 100	...
C17orf105	0.0605043	0.971209	1	231453_at	na	na	1	1	231453_at	protein_coding	notDE	-	...
C17orf47	-0.130857	0.700985	1	1554662_at	na	na	1	1	1554662_at	protein_coding	notDE	chromosome 17 open reading frame 47	...
C17orf49	-0.615249	0.0137377	0.0267898	224574_at	1	224574_at	2	1	224574_at	protein_coding	significant	chromosome 17 open reading frame 49	...
C17orf50	0.195706	0.781877	1	237929_at	na	na	1	1	237929_at	protein_coding	notDE	chromosome 17 open reading frame 50	...
C17orf51	-0.17158	0.706877	1	1557346_a_at	na	na	4	4	1557346_a_at,228146_at,238166_s_at,238167_at	protein_coding	notDE	chromosome 17 open reading frame 51	...
C17orf53	-0.293238	0.35601	0.842493	219879_s_at	na	na	1	1	219879_s_at	protein_coding	gray	chromosome 17 open reading frame 53	...
C17orf58	-0.402295	0.334425	0.814352	226901_at	na	na	1	1	226901_at	protein_coding	gray	chromosome 17 open reading frame 58	...
C17orf62	-0.28972	0.644606	1	218130_at	na	na	1	1	218130_at	protein_coding	notDE	-	...
C17orf64	0.0414169	0.983708	1	1555985_at	na	na	1	1	1555985_at	protein_coding	notDE	chromosome 17 open reading frame 64	...
C17orf67	-0.0473776	0.957725	1	236863_at	na	na	1	1	236863_at	protein_coding	notDE	chromosome 17 open reading frame 67	...
C17orf74	-0.0260053	0.989285	1	240082_s_at	na	na	1	1	240082_s_at	protein_coding	notDE	-	...
C17orf75	-0.342155	0.330453	0.809339	203830_at	na	na	1	1	203830_at	protein_coding	gray	chromosome 17 open reading frame 75	...
C17orf77	0.100184	0.530051	1	1553298_at	na	na	1	1	1553298_at	lncRNA	notDE	-	...
C17orf78	0.00509063	0.998379	1	1553486_a_at	na	na	1	1	1553486_a_at	protein_coding	notDE	chromosome 17 open reading frame 78	...
C17orf80	-0.33475	0.568718	1	223352_s_at	na	na	3	3	223352_s_at,223351_at,221048_x_at	protein_coding	notDE	chromosome 17 open reading frame 80	...
C17orf82	0.122118	0.694576	1	1555478_at	na	na	1	1	1555478_at	lncRNA	notDE	-	...
C17orf96	-0.21921	0.588375	1	228066_at	na	na	1	1	228066_at	error	notDE	-	...
C17orf97	0.65462	0.293095	0.751851	229238_at	na	na	1	1	229238_at	protein_coding	gray	chromosome 17 open reading frame 97	...
C17orf98	-0.0438572	0.964121	1	244316_at	na	na	1	1	244316_at	protein_coding	notDE	chromosome 17 open reading frame 98	...
C17orf99	-0.952905	0.319713	0.793867	236981_at	na	na	1	1	236981_at	protein_coding	gray	chromosome 17 open reading frame 99	...
C18orf12	0.269993	0.158117	0.473056	1553087_at	na	na	1	1	1553087_at	other	gray	-	...
C18orf15	-0.182727	0.487821	0.981329	1553435_at	na	na	1	1	1553435_at	other	notDE	chromosome 18 open reading frame 15	...
C18orf21	-0.530267	0.129771	0.392741	223526_at	na	na	2	2	223526_at,1558990_at	protein_coding	gray	chromosome 18 open reading frame 21	...
C18orf25	0.570654	0.0893606	0.267723	226406_at	na	na	4	4	226406_at,217508_s_at,217539_at,1553686_at	protein_coding	gray	chromosome 18 open reading frame 25	...
C18orf32	0.67596	0.0121109	0.0229442	224957_at	1	224957_at	4	3	212270_x_at,212537_x_at,224957_at	protein_coding	significant	chromosome 18 open reading frame 32	...
C18orf54	-1.47284	1.32467e-08	5.04625e-07	244324_at	4	244324_at,229442_at,241733_at,1553651_at	5	1	244324_at	protein_coding	significant	chromosome 18 open reading frame 54	...
C18orf61	0.175673	0.77401	1	241943_at	na	na	2	2	241943_at,243721_at	error	notDE	-	...
C18orf8	0.691981	0.00203062	0.00239481	221190_s_at	1	221190_s_at	3	2	232345_at,232348_at	protein_coding	significant	-	...
C19orf12	-0.371037	0.407923	0.900654	225863_s_at	na	na	3	3	225863_s_at,227704_at,223983_s_at	protein_coding	gray	chromosome 19 open reading frame 12	...
C19orf18	-0.00528225	0.996091	1	236847_at	na	na	1	1	236847_at	protein_coding	notDE	chromosome 19 open reading frame 18	...
C19orf24	0.183074	0.592205	1	221587_s_at	na	na	1	1	221587_s_at	protein_coding	notDE	chromosome 19 open reading frame 24	...
C19orf25	0.110992	0.854698	1	226378_s_at	na	na	2	2	226378_s_at,226379_s_at	protein_coding	notDE	chromosome 19 open reading frame 25	...
C19orf33	1.49359	0.132367	0.400569	223631_s_at	na	na	2	2	223631_s_at,220207_at	protein_coding	gray	chromosome 19 open reading frame 33	...
C19orf43	-0.686675	0.000119162	7.92717e-05	223003_at	1	223003_at	2	1	230213_at	error	significant	-	...
C19orf44	-0.219448	0.533571	1	228154_at	na	na	2	2	228154_at,232730_at	protein_coding	notDE	chromosome 19 open reading frame 44	...
C19orf45	-0.184504	0.710197	1	241842_x_at	na	na	2	2	241842_x_at,241862_x_at	error	notDE	-	...
C19orf47	-0.0872164	0.838607	1	234999_at	na	na	2	2	234999_at,1554475_a_at	protein_coding	notDE	chromosome 19 open reading frame 47	...
C19orf48	-0.77652	0.0392777	0.0998341	224468_s_at	1	224468_s_at	1	0	0	protein_coding	significant	chromosome 19 open reading frame 48	...
C19orf52	-0.275376	0.331186	0.810276	231901_at	na	na	1	1	231901_at	error	gray	-	...
C19orf53	0.133007	0.621733	1	217926_at	na	na	1	1	217926_at	protein_coding	notDE	chromosome 19 open reading frame 53	...
C19orf54	-0.377923	0.19149	0.55746	222052_at	na	na	1	1	222052_at	protein_coding	gray	chromosome 19 open reading frame 54	...
C19orf57	-0.313196	0.16607	0.494813	206901_at	na	na	1	1	206901_at	protein_coding	gray	chromosome 19 open reading frame 57	...
C19orf60	-0.348135	0.230051	0.637388	51200_at	na	na	2	2	51200_at,218958_at	protein_coding	gray	-	...
C19orf66	0.680676	0.164844	0.491382	53720_at	na	na	3	3	53720_at,1555491_a_at,218429_s_at	protein_coding	gray	chromosome 19 open reading frame 66	...
C19orf68	-0.797919	0.0130582	0.025149	238866_at	1	238866_at	1	0	0	protein_coding	significant	-	...
C19orf70	0.560668	0.0340456	0.0834995	225823_at	1	225823_at	1	0	0	protein_coding	significant	chromosome 19 open reading frame 70	...
C19orf73	0.229361	0.446285	0.938918	220151_at	na	na	1	1	220151_at	protein_coding	gray	chromosome 19 open reading frame 73	...
C19orf81	-0.179968	0.499465	0.993655	230814_at	na	na	1	1	230814_at	protein_coding	notDE	chromosome 19 open reading frame 81	...
C19orf84	-0.00843473	0.991384	1	1560830_a_at	na	na	1	1	1560830_a_at	protein_coding	notDE	chromosome 19 open reading frame 84	...
C1D	0.113203	0.822431	1	200056_s_at	na	na	1	1	200056_s_at	protein_coding	notDE	C1D nuclear receptor corepressor	...
C1GALT1	-0.535113	0.158991	0.475289	226107_at	na	na	3	3	226107_at,226105_at,219439_at	protein_coding	gray	core 1 synthase, glycoprotein-N-acetylgalactosamine 3-beta-galactosyltransferase 1	...
C1GALT1C1	0.843768	0.000227398	0.000170559	238989_at	2	238989_at,219283_at	2	0	0	protein_coding	significant	C1GALT1 specific chaperone 1	...
C1GALT1C1L	-0.679377	0.106921	0.324271	241710_at	na	na	1	1	241710_at	protein_coding	gray	C1GALT1-specific chaperone 1 like	...
C1orf100	-0.0164947	0.99339	1	237603_at	na	na	1	1	237603_at	protein_coding	notDE	chromosome 1 open reading frame 100	...
C1orf101	0.8091	0.179265	0.528387	240771_at	na	na	2	2	240771_at,233578_at	error	gray	-	...
C1orf105	-1.21705	0.116132	0.352092	214357_at	na	na	1	1	214357_at	protein_coding	gray	chromosome 1 open reading frame 105	...
C1orf106	-2.73486	0.000922872	0.000926819	219010_at	1	219010_at	1	0	0	error	significant	-	...
C1orf109	-0.649396	0.00161626	0.0018162	218712_at	1	218712_at	1	0	0	protein_coding	significant	chromosome 1 open reading frame 109	...
C1orf111	0.0103752	0.995037	1	231163_at	na	na	1	1	231163_at	error	notDE	-	...
[truncated: 20,436 more rows]

## Sheet: 2.AT-AM (gen) 
comparison 2	AT_AM
gene symbol	logFC	adj.P.Val	fdr_min	best_probe	found_de	probes_id	total	not_found_de	not_found_de_probes_id	gene type	Gene status	Gene description	...
SEPT1	-1.0967	0.0057297	0.0204483	227552_at	1	227552_at	1	0	0	protein_coding	significant	septin 1	...
MARS2	-0.191112	0.287507	0.829421	243529_at	none	na	1	1	243529_at	protein_coding	gray	methionyl-tRNA synthetase 2, mitochondrial	...
SEPT2	1.10674	3.53577e-08	1.98711e-08	200015_s_at	4	200015_s_at,1559038_at,232637_at,200778_s_at	5	1	232637_at	protein_coding	significant	septin 2	...
SEPT3	-0.900553	0.14402	0.441442	223362_s_at	none	na	1	1	223362_s_at	protein_coding	gray	septin 3	...
SEPT4	-0.424698	0.0384461	0.138143	233006_at	1	233006_at	3	2	210657_s_at,233006_at	protein_coding	significant	septin 4	...
SEPT5-GP1BB	-1.89053	0.000451601	0.00107965	206655_s_at	1	206655_s_at	3	2	209767_s_at,209768_s_at	protein_coding	significant	SEPT5-GP1BB Readthrough	...
SEPT6	-1.35925	0.00180324	0.00540073	213666_at	2	213666_at,1555526_a_at	6	4	212414_s_at,212415_at,213666_at,214298_x_at	protein_coding	significant	septin 6	...
SEPT7	0.853828	0.00120792	0.00337961	213151_s_at	4	213151_s_at,1565823_at,244508_at,217721_at	4	0	0	protein_coding	significant	Septin 7	...
SEPT8	0.525554	0.009525	0.0359054	208999_at	2	208999_at,209000_s_at	3	1	226627_at	protein_coding	significant	septin 8	...
SEPT9	-1.69207	3.61669e-05	5.78427e-05	1559025_at	4	1559025_at,41220_at,208657_s_at,207425_s_at	4	0	0	protein_coding	significant	septin 9	...
SEPT10	1.39284	0.00113918	0.00315642	212698_s_at	2	212698_s_at,214720_x_at	2	0	0	protein_coding	significant	septin 10	...
SEPT11	-0.823009	0.0268482	0.100361	214293_at	2	214293_at,201308_s_at	4	2	214293_at,230071_at	protein_coding	significant	septin 11	...
SEPT12	-1.01309	0.00340023	0.0112539	230947_at	1	230947_at	1	0	0	protein_coding	significant	septin 12	...
A1BG	-0.291004	0.608002	1	229819_at	none	na	1	1	229819_at	protein_coding	notDE	alpha-1-B glycoprotein	...
A1BG-AS1	-0.342271	0.0288467	0.107027	232462_s_at	1	232462_s_at	1	0	0	lncRNA	significant	A1BG antisense RNA 1	...
A1CF	-1.32408	0.0618668	0.210922	241547_at	none	na	2	2	241547_at,220951_s_at	protein_coding	gray	APOBEC1 complementation factor	...
A2M	-0.154981	0.426936	1	1558450_at	none	na	2	2	1558450_at,217757_at	protein_coding	notDE	alpha-2-macroglobulin	...
A2M-AS1	-0.297331	0.243377	0.724161	1564139_at	none	na	1	1	1564139_at	lncRNA	gray	A2M antisense RNA 1 (head to head)	...
A2ML1	-0.359627	0.0942677	0.307823	1564307_a_at	none	na	2	2	1564307_a_at,1553505_at	protein_coding	gray	alpha-2-macroglobulin like 1	...
A2MP1	-0.0775958	0.521742	1	236394_at	none	na	1	1	236394_at	pseudogene	notDE	alpha-2-macroglobulin pseudogene 1	...
A4GALT	-0.284783	0.135535	0.417279	219488_at	none	na	1	1	219488_at	protein_coding	gray	alpha 1,4-galactosyltransferase (P blood group)	...
A4GNT	-0.100521	0.565242	1	221131_at	none	na	1	1	221131_at	protein_coding	notDE	alpha-1,4-N-acetylglucosaminyltransferase	...
AA06	-0.398512	0.00650847	0.0235861	241552_at	1	241552_at	1	0	0	error	significant	uncharacterized LOC100506677	...
AAAS	-1.46464	5.5297e-13	7.42021e-10	218075_at	1	218075_at	1	0	0	protein_coding	significant	aladin WD repeat nucleoporin	...
AACS	-0.391362	0.208193	0.639996	218434_s_at	none	na	1	1	218434_s_at	protein_coding	gray	acetoacetyl-CoA synthetase	...
AACSP1	-0.154956	0.134684	0.414913	1570020_at	none	na	1	1	1570020_at	pseudogene	gray	acetoacetyl-CoA synthetase pseudogene 1	...
AADAC	-1.17645	0.116138	0.36552	205969_at	none	na	1	1	205969_at	protein_coding	gray	arylacetamide deacetylase	...
AADACL2	-0.276939	0.0400828	0.143298	240420_at	1	240420_at	1	0	0	protein_coding	significant	arylacetamide deacetylase like 2	...
AADACP1	1.81958	1.85718e-06	1.88189e-06	1569582_at	1	1569582_at	1	0	0	pseudogene	significant	arylacetamide deacetylase pseudogene 1	...
AADAT	0.864945	0.00407907	0.0138999	223593_at	1	223593_at	1	0	0	protein_coding	significant	aminoadipate aminotransferase	...
AAED1	1.37651	4.04829e-06	4.62206e-06	227534_at	1	227534_at	1	0	0	protein_coding	significant	AhpC/TSA antioxidant enzyme domain containing 1	...
AAGAB	0.791654	3.89538e-07	3.0881e-07	202851_at	1	202851_at	3	2	202852_s_at,243284_at	protein_coding	significant	alpha- and gamma-adaptin binding protein	...
AAK1	1.99041	8.15973e-14	7.41979e-10	225522_at	2	225522_at,211186_s_at	7	5	211186_s_at,214956_at,214998_at,225522_at,238100_at	protein_coding	significant	AP2 associated kinase 1	...
AAMDC	0.202443	0.0344759	0.125204	220268_at	1	220268_at	3	2	221599_at,221600_s_at	protein_coding	significant	adipogenesis associated Mth938 domain containing	...
AAMP	-0.0738513	0.559693	1	201511_at	none	na	1	1	201511_at	protein_coding	notDE	angio associated migratory cell protein	...
AANAT	-0.103477	0.454935	1	207225_at	none	na	1	1	207225_at	protein_coding	notDE	aralkylamine N-acetyltransferase	...
AAR2	-0.133888	0.287697	0.829962	218089_at	none	na	1	1	218089_at	protein_coding	gray	AAR2 splicing factor homolog	...
AARS	-0.277666	0.0928013	0.303829	201000_at	none	na	1	1	201000_at	protein_coding	gray	alanyl-tRNA synthetase	...
AARS2	-0.462281	0.000261171	0.000570209	230024_at	1	230024_at	2	1	231845_at	protein_coding	significant	alanyl-tRNA synthetase 2, mitochondrial	...
AARSD1	0.0453925	0.8505	1	222064_s_at	none	na	1	1	222064_s_at	protein_coding	notDE	alanyl-tRNA synthetase domain containing 1	...
AASDH	1.67098	1.59466e-12	7.4213e-10	235435_at	2	235435_at,228041_at	2	0	0	protein_coding	significant	aminoadipate-semialdehyde dehydrogenase	...
AASDHPPT	1.00233	0.000281446	0.000622184	202169_s_at	2	202169_s_at,224313_at	3	1	224313_at	protein_coding	significant	aminoadipate-semialdehyde dehydrogenase-phosphopantetheinyl transferase	...
AASS	1.90749	3.82339e-06	4.327e-06	214829_at	2	214829_at,210852_s_at	2	0	0	protein_coding	significant	aminoadipate-semialdehyde synthase	...
AATBC	-0.658256	0.0512328	0.177834	1563088_a_at	none	na	1	1	1563088_a_at	lncRNA	gray	apoptosis associated transcript in bladder cancer	...
AATF	-0.311076	0.0113158	0.0431146	209165_at	1	209165_at	1	0	0	protein_coding	significant	apoptosis antagonizing transcription factor	...
AATK	-0.856028	8.94645e-05	0.000164148	205986_at	1	205986_at	1	0	0	protein_coding	significant	apoptosis associated tyrosine kinase	...
ABAT	1.61039	0.0119659	0.0457669	209460_at	2	209460_at,209459_s_at	3	1	209460_at	protein_coding	significant	4-aminobutyrate aminotransferase	...
ABCA1	1.23666	0.0199126	0.0762833	203504_s_at	4	203504_s_at,203505_at,216066_at,1570279_at	4	0	0	protein_coding	significant	ATP binding cassette subfamily A member 1	...
ABCA11P	1.34691	2.2755e-10	7.94708e-10	220159_at	1	220159_at	1	0	0	pseudogene	significant	ATP binding cassette subfamily A member 11, pseudogene	...
ABCA12	-0.0792861	0.458105	1	215465_at	none	na	1	1	215465_at	protein_coding	notDE	ATP binding cassette subfamily A member 12	...
ABCA13	1.03775	0.0948263	0.309357	1553605_a_at	none	na	3	3	1553605_a_at,1553295_at,1553604_at	protein_coding	gray	ATP binding cassette subfamily A member 13	...
ABCA17P	0.565983	0.288779	0.832809	231164_at	none	na	1	1	231164_at	pseudogene	gray	ATP binding cassette subfamily A member 17, pseudogene	...
ABCA2	-0.462134	0.0478139	0.167229	210100_s_at	1	210100_s_at	3	2	210100_s_at,212772_s_at	protein_coding	significant	ATP binding cassette subfamily A member 2	...
ABCA3	0.481099	0.0923124	0.302515	204343_at	none	na	1	1	204343_at	protein_coding	gray	ATP binding cassette subfamily A member 3	...
ABCA4	-0.438627	0.0257137	0.0965004	210082_at	1	210082_at	2	1	210082_at	protein_coding	significant	ATP binding cassette subfamily A member 4	...
ABCA5	-1.87456	3.35662e-08	1.8655e-08	241705_at	2	241705_at,213353_at	2	0	0	protein_coding	significant	ATP binding cassette subfamily A member 5	...
ABCA6	1.3565	0.00320299	0.0104885	217504_at	1	217504_at	1	0	0	protein_coding	significant	ATP binding cassette subfamily A member 6	...
ABCA7	0.0431337	0.88021	1	219577_s_at	none	na	1	1	219577_s_at	protein_coding	notDE	ATP binding cassette subfamily A member 7	...
ABCA8	1.41917	0.0129183	0.0495937	204719_at	1	204719_at	3	2	1565780_at,204719_at	protein_coding	significant	ATP binding cassette subfamily A member 8	...
ABCA9	1.145	5.52208e-11	7.52017e-10	235335_at	2	235335_at,239185_at	3	1	242541_at	protein_coding	significant	ATP binding cassette subfamily A member 9	...
ABCB1	0.185783	0.518032	1	243951_at	none	na	3	3	243951_at,209993_at,209994_s_at	protein_coding	notDE	ATP binding cassette subfamily B member 1	...
ABCB10	0.503837	0.180712	0.556347	223320_s_at	none	na	1	1	223320_s_at	protein_coding	gray	ATP binding cassette subfamily B member 10	...
ABCB11	-0.504332	0.0881134	0.290815	208288_at	none	na	2	2	208288_at,211224_s_at	protein_coding	gray	ATP binding cassette subfamily B member 11	...
ABCB4	-0.530757	0.355719	0.99706	207819_s_at	none	na	3	3	207819_s_at,1570505_at,209994_s_at	protein_coding	notDE	ATP binding cassette subfamily B member 4	...
ABCB5	-0.203891	0.0347632	0.126115	1569072_s_at	1	1569072_s_at	4	3	1569072_s_at,240717_at,243167_at	protein_coding	significant	ATP binding cassette subfamily B member 5	...
ABCB6	-0.303166	0.25555	0.751187	203192_at	none	na	2	2	203192_at,203191_at	protein_coding	gray	ATP binding cassette subfamily B member 6 (Langereis blood group)	...
ABCB7	1.04057	8.3379e-06	1.05298e-05	209620_s_at	1	209620_s_at	1	0	0	protein_coding	significant	ATP binding cassette subfamily B member 7	...
ABCB8	-0.531075	0.00528919	0.0186858	207561_s_at	2	207561_s_at,206317_s_at	3	1	229539_at	protein_coding	significant	ATP binding cassette subfamily B member 8	...
ABCB9	-0.551863	1.14688e-05	1.52635e-05	1555323_at	3	1555323_at,214209_s_at,207321_s_at	3	0	0	protein_coding	significant	ATP binding cassette subfamily B member 9	...
ABCC1	0.2999	0.316827	0.89356	202804_at	none	na	2	2	202804_at,202805_s_at	protein_coding	gray	ATP binding cassette subfamily C member 1	...
ABCC10	-0.55298	0.000490558	0.00118768	215873_x_at	2	215873_x_at,213485_s_at	2	0	0	protein_coding	significant	ATP binding cassette subfamily C member 10	...
ABCC11	-0.519276	0.0437392	0.15455	224146_s_at	1	224146_s_at	2	1	224146_s_at	protein_coding	significant	ATP binding cassette subfamily C member 11	...
ABCC12	-0.434231	0.0623833	0.212503	1553410_a_at	none	na	2	2	1553410_a_at,1552590_a_at	protein_coding	gray	ATP binding cassette subfamily C member 12	...
ABCC13	0.214419	0.0570734	0.195836	1555265_at	none	na	4	4	1555265_at,1552583_s_at,1552582_at,233371_at	pseudogene	gray	ATP binding cassette subfamily C member 13 (pseudogene)	...
ABCC2	-0.532987	0.186475	0.575189	206155_at	none	na	1	1	206155_at	protein_coding	gray	ATP binding cassette subfamily C member 2	...
ABCC3	-0.871338	0.000860698	0.00228312	230682_x_at	3	230682_x_at,208161_s_at,209641_s_at	5	2	239217_x_at,242553_at	protein_coding	significant	ATP binding cassette subfamily C member 3	...
ABCC4	1.17072	0.00865857	0.0324063	203196_at	1	203196_at	4	3	1555039_a_at,203196_at,243928_s_at	protein_coding	significant	ATP binding cassette subfamily C member 4	...
ABCC5	-1.26634	4.66133e-07	3.80775e-07	209380_s_at	2	209380_s_at,226363_at	3	1	226363_at	protein_coding	significant	ATP binding cassette subfamily C member 5	...
ABCC6	0.852055	0.158585	0.485081	214033_at	none	na	3	3	214033_at,215559_at,208480_s_at	protein_coding	gray	ATP binding cassette subfamily C member 6	...
ABCC6P1	0.852055	0.158585	0.485081	214033_at	none	na	2	2	214033_at,236205_at	pseudogene	gray	ATP binding cassette subfamily C member 6 pseudogene 1	...
ABCC6P2	0.852055	0.158585	0.485081	214033_at	none	na	1	1	214033_at	pseudogene	gray	ATP binding cassette subfamily C member 6 pseudogene 2	...
ABCC8	-0.163228	0.418067	1	210245_at	none	na	2	2	210245_at,210246_s_at	protein_coding	notDE	ATP binding cassette subfamily C member 8	...
ABCC9	0.184819	0.0794221	0.265401	235578_at	none	na	5	5	235578_at,208561_at,208562_s_at,208462_s_at,1557374_at	protein_coding	gray	ATP binding cassette subfamily C member 9	...
ABCD1	-1.05069	1.84173e-06	1.86235e-06	205142_x_at	1	205142_x_at	1	0	0	protein_coding	significant	ATP binding cassette subfamily D member 1	...
ABCD2	-0.0186371	0.917762	1	207583_at	none	na	1	1	207583_at	protein_coding	notDE	ATP binding cassette subfamily D member 2	...
ABCD3	0.91446	0.000771635	0.00201319	202850_at	1	202850_at	2	1	202850_at	protein_coding	significant	ATP binding cassette subfamily D member 3	...
ABCD4	0.316593	0.0605057	0.206655	203981_s_at	none	na	2	2	203981_s_at,203982_s_at	protein_coding	gray	ATP binding cassette subfamily D member 4	...
ABCE1	1.39979	2.09408e-05	3.06228e-05	201873_s_at	2	201873_s_at,201872_s_at	2	0	0	protein_coding	significant	ATP binding cassette subfamily E member 1	...
ABCF1	-0.363763	0.00085959	0.00227916	200045_at	1	200045_at	1	0	0	protein_coding	significant	ATP binding cassette subfamily F member 1	...
ABCF2	-1.46736	4.55253e-12	7.42511e-10	207622_s_at	2	207622_s_at,209247_s_at	5	3	209246_at,209247_s_at,214232_at	protein_coding	significant	ATP binding cassette subfamily F member 2	...
ABCF3	-0.293254	0.0120254	0.0459948	202394_s_at	1	202394_s_at	1	0	0	protein_coding	significant	ATP binding cassette subfamily F member 3	...
ABCG1	-0.457095	0.174809	0.537128	204567_s_at	none	na	4	4	204567_s_at,232081_at,211113_s_at,230913_at	protein_coding	gray	ATP binding cassette subfamily G member 1	...
ABCG2	0.0952437	0.865799	1	209735_at	none	na	1	1	209735_at	protein_coding	notDE	ATP binding cassette subfamily G member 2 (Junior blood group)	...
ABCG4	-0.705779	0.00830275	0.0309475	207593_at	1	207593_at	1	0	0	protein_coding	significant	ATP binding cassette subfamily G member 4	...
ABCG5	-0.456541	0.408516	1	220383_at	none	na	1	1	220383_at	protein_coding	notDE	ATP binding cassette subfamily G member 5	...
ABCG8	-0.639053	0.0992243	0.321158	231751_at	none	na	1	1	231751_at	protein_coding	gray	ATP binding cassette subfamily G member 8	...
ABHD1	-0.295696	0.0388188	0.139311	232550_at	1	232550_at	3	2	232550_at,236461_at	protein_coding	significant	abhydrolase domain containing 1	...
ABHD10	0.675834	2.02754e-05	2.94997e-05	218633_x_at	2	218633_x_at,222697_s_at	2	0	0	protein_coding	significant	abhydrolase domain containing 10	...
ABHD11	1.19179	6.44501e-07	5.52888e-07	221927_s_at	2	221927_s_at,1552470_a_at	3	1	221927_s_at	protein_coding	significant	abhydrolase domain containing 11	...
ABHD12	1.61326	1.06408e-05	1.39432e-05	228124_at	1	228124_at	3	2	228123_s_at,228124_at	protein_coding	significant	abhydrolase domain containing 12	...
ABHD12B	-0.392244	0.0532001	0.183832	237974_at	none	na	2	2	237974_at,1564357_at	protein_coding	gray	abhydrolase domain containing 12B	...
ABHD13	1.68563	5.52887e-08	3.30185e-08	234993_at	2	234993_at,235348_at	2	0	0	protein_coding	significant	abhydrolase domain containing 13	...
ABHD14A	0.276209	0.353139	0.989198	210006_at	none	na	1	1	210006_at	protein_coding	notDE	abhydrolase domain containing 14A	...
ABHD14A-ACY1	-0.424515	0.43581	1	202740_at	none	na	1	1	202740_at	protein_coding	notDE	ABHD14A-ACY1 readthrough	...
ABHD14B	-0.457437	0.257424	0.755434	224821_at	none	na	1	1	224821_at	protein_coding	gray	abhydrolase domain containing 14B	...
ABHD15	0.478667	0.0643702	0.21894	226796_at	none	na	1	1	226796_at	protein_coding	gray	abhydrolase domain containing 15	...
ABHD16A	-0.476244	0.0293993	0.10884	230221_at	1	230221_at	2	1	230221_at	protein_coding	significant	abhydrolase domain containing 16A	...
ABHD16B	-0.105082	0.589413	1	234002_at	none	na	1	1	234002_at	protein_coding	notDE	abhydrolase domain containing 16B	...
ABHD17A	-0.956678	6.99709e-06	8.60281e-06	221267_s_at	1	221267_s_at	1	0	0	protein_coding	significant	abhydrolase domain containing 17A	...
ABHD17B	-0.0941784	0.49391	1	228872_at	none	na	3	3	228872_at,227551_at,220285_at	protein_coding	notDE	abhydrolase domain containing 17B	...
ABHD17C	-0.162215	0.70437	1	225436_at	none	na	1	1	225436_at	protein_coding	notDE	abhydrolase domain containing 17C	...
ABHD18	-1.37817	5.72379e-05	9.77981e-05	219980_at	1	219980_at	3	2	236240_at,241968_at	protein_coding	significant	abhydrolase domain containing 18	...
ABHD2	-2.42444	8.12874e-11	7.57902e-10	87100_at	4	87100_at,228490_at,205566_at,225337_at	6	2	63825_at,87100_at	protein_coding	significant	abhydrolase domain containing 2	...
ABHD3	0.735961	0.0255903	0.0960882	213017_at	1	213017_at	1	0	0	protein_coding	significant	abhydrolase domain containing 3	...
ABHD4	-0.839567	1.20585e-05	1.61922e-05	218581_at	1	218581_at	2	1	242023_at	protein_coding	significant	abhydrolase domain containing 4	...
ABHD5	1.4921	9.43781e-08	6.01969e-08	213935_at	3	213935_at,213805_at,232862_at	4	1	232862_at	protein_coding	significant	abhydrolase domain containing 5	...
ABHD6	-0.533811	9.18138e-05	0.000169232	221678_at	1	221678_at	4	3	221678_at,221679_s_at,45288_at	protein_coding	significant	abhydrolase domain containing 6	...
ABHD8	-0.951467	0.00039889	0.000932498	219101_x_at	1	219101_x_at	1	0	0	protein_coding	significant	abhydrolase domain containing 8	...
ABI1	0.498048	0.00835456	0.0311609	209028_s_at	3	209028_s_at,1559890_a_at,209027_s_at	3	0	0	protein_coding	significant	abl interactor 1	...
ABI2	1.18253	2.40828e-05	3.60796e-05	231075_x_at	4	231075_x_at,225098_at,225112_at,216113_at	8	4	225098_at,225112_at,227631_at,231075_x_at	protein_coding	significant	abl interactor 2	...
ABI3	-0.602525	0.00149011	0.00432604	223615_at	1	223615_at	1	0	0	protein_coding	significant	ABI family member 3	...
ABI3BP	2.19563	0.000685649	0.00175102	223395_at	2	223395_at,1559077_at	3	1	223395_at	protein_coding	significant	ABI family member 3 binding protein	...
ABL1	-0.0286491	0.897037	1	202123_s_at	none	na	1	1	202123_s_at	protein_coding	notDE	ABL proto-oncogene 1, non-receptor tyrosine kinase	...
ABL2	-0.483156	0.000943819	0.00254251	206411_s_at	1	206411_s_at	3	2	226893_at,231907_at	protein_coding	significant	ABL proto-oncogene 2, non-receptor tyrosine kinase	...
ABLIM1	1.65954	1.44142e-07	9.81686e-08	210461_s_at	1	210461_s_at	2	1	210461_s_at	protein_coding	significant	actin binding LIM protein 1	...
ABLIM2	1.52671	2.37569e-14	7.41975e-10	242624_at	1	242624_at	5	4	1567623_at,228132_at,236087_at,242624_at	protein_coding	significant	actin binding LIM protein family member 2	...
ABLIM3	-0.883082	0.0196497	0.0752965	205730_s_at	1	205730_s_at	1	0	0	protein_coding	significant	actin binding LIM protein family member 3	...
ABO	-1.17075	1.04919e-06	9.70821e-07	216929_x_at	1	216929_x_at	3	2	216716_at,216929_x_at	protein_coding	significant	ABO, alpha 1-3-N-acetylgalactosaminyltransferase and alpha 1-3-galactosyltransferase	...
ABR	-1.73727	6.71233e-07	5.80512e-07	214671_s_at	2	214671_s_at,212895_s_at	2	0	0	protein_coding	significant	active BCR-related	...
ABRA	-1.02509	0.0658862	0.223988	1552731_at	none	na	2	2	1552731_at,1552732_at	protein_coding	gray	actin binding Rho activating protein	...
ABRACL	0.76124	0.107994	0.343992	223361_at	none	na	1	1	223361_at	protein_coding	gray	ABRA C-terminal like	...
ABT1	-0.111613	0.485456	1	218405_at	none	na	1	1	218405_at	protein_coding	notDE	activator of basal transcription 1	...
ABTB1	-1.7534	2.28234e-08	1.21157e-08	229164_s_at	4	229164_s_at,226442_at,242567_at,228848_at	5	1	242567_at	protein_coding	significant	ankyrin repeat and BTB domain containing 1	...
ABTB2	-0.742324	0.00181733	0.00545068	213497_at	1	213497_at	2	1	232624_at	protein_coding	significant	ankyrin repeat and BTB domain containing 2	...
ACAA1	-0.296077	0.248809	0.735847	202025_x_at	none	na	2	2	202025_x_at,214274_s_at	protein_coding	gray	acetyl-CoA acyltransferase 1	...
ACAA2	-0.520145	0.065361	0.222235	241114_s_at	none	na	3	3	241114_s_at,202002_at,202003_s_at	protein_coding	gray	acetyl-CoA acyltransferase 2	...
ACACA	-0.926475	0.000217259	0.000460357	212186_at	1	212186_at	2	1	214358_at	protein_coding	significant	acetyl-CoA carboxylase alpha	...
ACACB	-1.04671	3.52747e-07	2.74817e-07	1552615_at	2	1552615_at,1552616_a_at	6	4	214584_x_at,221928_at,43427_at,49452_at	protein_coding	significant	acetyl-CoA carboxylase beta	...
ACAD10	-0.649604	0.000568763	0.00140912	237482_s_at	3	237482_s_at,237481_at,219986_s_at	4	1	238655_at	protein_coding	significant	acyl-CoA dehydrogenase family member 10	...
ACAD11	0.272624	0.417414	1	225573_at	none	na	1	1	225573_at	protein_coding	notDE	acyl-CoA dehydrogenase family member 11	...
ACAD8	0.678391	0.0013786	0.00394854	221669_s_at	1	221669_s_at	1	0	0	protein_coding	significant	acyl-CoA dehydrogenase family member 8	...
ACAD9	-0.160971	0.110958	0.351672	224160_s_at	none	na	1	1	224160_s_at	protein_coding	gray	acyl-CoA dehydrogenase family member 9	...
ACADL	3.12088	1.43878e-10	7.72604e-10	206069_s_at	2	206069_s_at,206068_s_at	2	0	0	protein_coding	significant	acyl-CoA dehydrogenase, long chain	...
ACADM	0.640305	0.0723046	0.24419	202502_at	none	na	1	1	202502_at	protein_coding	gray	acyl-CoA dehydrogenase, C-4 to C-12 straight chain	...
ACADS	-0.320794	0.314014	0.887741	202366_at	none	na	1	1	202366_at	protein_coding	gray	acyl-CoA dehydrogenase, C-2 to C-3 short chain	...
ACADSB	1.05844	0.0351786	0.127481	226030_at	1	226030_at	2	1	226030_at	protein_coding	significant	acyl-CoA dehydrogenase, short/branched chain	...
ACADVL	-0.564417	0.0671556	0.228215	200710_at	none	na	1	1	200710_at	protein_coding	gray	acyl-CoA dehydrogenase, very long chain	...
ACAN	-0.229618	0.104566	0.335194	1554950_at	none	na	4	4	1554950_at,205679_x_at,207692_s_at,217161_x_at	protein_coding	gray	aggrecan	...
ACAP1	-1.00704	0.000100802	0.000188686	205212_s_at	3	205212_s_at,242081_at,205213_at	3	0	0	protein_coding	significant	ArfGAP with coiled-coil, ankyrin repeat and PH domains 1	...
ACAP2	1.17934	3.7621e-05	6.05543e-05	212476_at	1	212476_at	3	2	212476_at,212477_at	protein_coding	significant	ArfGAP with coiled-coil, ankyrin repeat and PH domains 2	...
ACAP3	-1.73227	2.09575e-07	1.50798e-07	225529_at	2	225529_at,225542_at	2	0	0	protein_coding	significant	ArfGAP with coiled-coil, ankyrin repeat and PH domains 3	...
ACAT1	0.167773	0.475392	1	1559239_s_at	none	na	3	3	1559239_s_at,205412_at,1554947_at	protein_coding	notDE	acetyl-CoA acetyltransferase 1	...
ACAT2	-0.622739	0.0070004	0.0256113	222011_s_at	3	222011_s_at,222010_at,209608_s_at	3	0	0	protein_coding	significant	acetyl-CoA acetyltransferase 2	...
ACBD3	1.16315	1.63094e-08	8.3931e-09	202324_s_at	2	202324_s_at,202323_s_at	2	0	0	protein_coding	significant	acyl-CoA binding domain containing 3	...
ACBD4	-0.284792	0.149368	0.45678	219413_at	none	na	1	1	219413_at	protein_coding	gray	acyl-CoA binding domain containing 4	...
ACBD5	1.52127	3.3036e-06	3.63476e-06	1568877_a_at	2	1568877_a_at,225663_at	2	0	0	protein_coding	significant	acyl-CoA binding domain containing 5	...
ACBD6	0.106298	0.540672	1	225317_at	none	na	1	1	225317_at	protein_coding	notDE	acyl-CoA binding domain containing 6	...
ACCS	0.257109	0.251364	0.741595	228264_at	none	na	1	1	228264_at	protein_coding	gray	1-aminocyclopropane-1-carboxylate synthase homolog (inactive)	...
ACD	-0.53946	0.021279	0.0812485	204617_s_at	1	204617_s_at	1	0	0	protein_coding	significant	ACD, shelterin complex subunit and telomerase recruitment factor	...
ACE	0.749592	0.0461421	0.162104	227463_at	1	227463_at	2	1	227463_at	protein_coding	significant	angiotensin I converting enzyme	...
ACE2	0.266829	0.67192	1	222257_s_at	none	na	2	2	222257_s_at,219962_at	protein_coding	notDE	angiotensin I converting enzyme 2	...
ACER1	-0.164265	0.143221	0.439074	1553929_at	none	na	1	1	1553929_at	protein_coding	gray	alkaline ceramidase 1	...
ACER3	-0.293146	0.0432223	0.152919	231321_s_at	1	231321_s_at	6	5	222688_at,222689_at,227776_at,231321_s_at,238945_at	protein_coding	significant	alkaline ceramidase 3	...
ACHE	-1.27786	0.0041835	0.0142968	205378_s_at	2	205378_s_at,205377_s_at	3	1	210332_at	protein_coding	significant	acetylcholinesterase (Cartwright blood group)	...
ACIN1	-0.636397	2.64698e-06	2.83097e-06	201715_s_at	1	201715_s_at	1	0	0	protein_coding	significant	apoptotic chromatin condensation inducer 1	...
ACKR1	-1.26481	0.00633369	0.0228735	208335_s_at	1	208335_s_at	2	1	226953_at	protein_coding	significant	atypical chemokine receptor 1 (Duffy blood group)	...
ACKR2	-0.279456	0.0729656	0.24615	1568850_at	none	na	3	3	1568850_at,1559432_at,206887_at	protein_coding	gray	atypical chemokine receptor 2	...
ACKR3	1.38368	0.000314786	0.000707278	212977_at	1	212977_at	3	2	212977_at,232746_at	protein_coding	significant	atypical chemokine receptor 3	...
ACKR4	0.154909	0.777595	1	220351_at	none	na	1	1	220351_at	protein_coding	notDE	atypical chemokine receptor 4	...
ACLY	-0.582031	0.00739946	0.0272395	201128_s_at	2	201128_s_at,210337_s_at	3	1	210337_s_at	protein_coding	significant	ATP citrate lyase	...
ACMSD	-0.556198	0.438226	1	230602_at	none	na	1	1	230602_at	protein_coding	notDE	aminocarboxymuconate semialdehyde decarboxylase	...
ACO1	-0.425168	0.0947253	0.30909	237622_at	none	na	2	2	237622_at,207071_s_at	protein_coding	gray	aconitase 1	...
ACO2	-1.31882	3.68035e-05	5.90541e-05	200793_s_at	1	200793_s_at	2	1	217307_at	protein_coding	significant	aconitase 2	...
ACOD1	-0.311888	0.00669989	0.0243915	240287_at	1	240287_at	1	0	0	protein_coding	significant	aconitate decarboxylase 1	...
ACOT1	-0.233538	0.521346	1	202982_s_at	none	na	1	1	202982_s_at	protein_coding	notDE	acyl-CoA thioesterase 1	...
ACOT11	-0.921426	0.000227296	0.000485256	1554938_a_at	1	1554938_a_at	4	3	1555321_at,214763_at,216103_at	protein_coding	significant	acyl-CoA thioesterase 11	...
ACOT12	-0.279386	0.511867	1	238160_at	none	na	1	1	238160_at	protein_coding	notDE	acyl-CoA thioesterase 12	...
ACOT13	-0.0159626	0.967744	1	204565_at	none	na	1	1	204565_at	protein_coding	notDE	acyl-CoA thioesterase 13	...
ACOT2	-0.233538	0.521346	1	202982_s_at	none	na	1	1	202982_s_at	protein_coding	notDE	acyl-CoA thioesterase 2	...
ACOT4	-0.0734923	0.84901	1	229534_at	none	na	1	1	229534_at	protein_coding	notDE	acyl-CoA thioesterase 4	...
ACOT6	-0.18519	0.357925	1	241949_at	none	na	1	1	241949_at	protein_coding	notDE	acyl-CoA thioesterase 6	...
ACOT7	-2.49387	1.1859e-06	1.11959e-06	208002_s_at	2	208002_s_at,215728_s_at	2	0	0	protein_coding	significant	acyl-CoA thioesterase 7	...
ACOT8	-0.327043	0.0294321	0.108944	204212_at	1	204212_at	2	1	236514_at	protein_coding	significant	acyl-CoA thioesterase 8	...
ACOT9	0.263647	0.226539	0.686688	221641_s_at	none	na	1	1	221641_s_at	protein_coding	gray	acyl-CoA thioesterase 9	...
ACOX1	0.326863	0.00568421	0.020272	207656_s_at	2	207656_s_at,213501_at	5	3	209601_at,213501_at,227962_at	protein_coding	significant	acyl-CoA oxidase 1	...
ACOX2	1.25252	0.00466276	0.0162027	205364_at	1	205364_at	1	0	0	protein_coding	significant	acyl-CoA oxidase 2	...
ACOX3	-0.441686	0.0190447	0.0730098	204242_s_at	1	204242_s_at	2	1	204242_s_at	protein_coding	significant	acyl-CoA oxidase 3, pristanoyl	...
ACOXL	-0.339836	0.0736183	0.248187	240189_at	none	na	2	2	240189_at,220845_at	protein_coding	gray	acyl-CoA oxidase like	...
ACP1	0.404566	6.81773e-05	0.000119499	201630_s_at	2	201630_s_at,1554808_at	4	2	201630_s_at,215227_x_at	protein_coding	significant	acid phosphatase 1, soluble	...
ACP2	-0.919968	0.000100458	0.000187946	202767_at	1	202767_at	1	0	0	protein_coding	significant	acid phosphatase 2, lysosomal	...
ACP5	-1.49666	0.00648382	0.0234865	204638_at	1	204638_at	1	0	0	protein_coding	significant	acid phosphatase 5, tartrate resistant	...
ACP6	0.84253	0.000244672	0.00052909	218795_at	1	218795_at	2	1	242270_at	protein_coding	significant	acid phosphatase 6, lysophosphatidic	...
ACPP	-0.430446	0.319729	0.8992	231711_at	none	na	3	3	231711_at,204393_s_at,237030_at	protein_coding	gray	acid phosphatase, prostate	...
ACPT	-0.198203	0.27024	0.785775	241715_x_at	none	na	1	1	241715_x_at	error	gray	-	...
ACR	-0.421101	0.0145658	0.056053	207427_at	1	207427_at	1	0	0	protein_coding	significant	acrosin	...
ACRBP	-0.340925	0.101188	0.326395	230833_at	none	na	3	3	230833_at,223717_s_at,223718_at	protein_coding	gray	acrosin binding protein	...
ACRC	0.75021	0.023142	0.087769	238825_at	1	238825_at	1	0	0	error	significant	-	...
ACRV1	-0.553213	0.137555	0.422903	206776_x_at	none	na	6	6	206776_x_at,208013_s_at,207969_x_at,207973_x_at,207991_x_at,207990_x_at	protein_coding	gray	acrosomal vesicle protein 1	...
ACSBG1	-1.64199	0.00264912	0.00840987	206465_at	2	206465_at,206466_at	2	0	0	protein_coding	significant	acyl-CoA synthetase bubblegum family member 1	...
ACSBG2	-0.489946	0.35364	0.990922	221716_s_at	none	na	1	1	221716_s_at	protein_coding	notDE	acyl-CoA synthetase bubblegum family member 2	...
ACSF2	0.678369	0.0246584	0.0929686	218844_at	1	218844_at	1	0	0	protein_coding	significant	acyl-CoA synthetase family member 2	...
ACSF3	-0.278214	0.0622975	0.212254	227464_at	none	na	3	3	227464_at,235823_at,1556552_a_at	protein_coding	gray	acyl-CoA synthetase family member 3	...
ACSL1	-0.175723	0.724168	1	207275_s_at	none	na	2	2	207275_s_at,201963_at	protein_coding	notDE	acyl-CoA synthetase long-chain family member 1	...
ACSL3	1.52553	0.000229838	0.000491339	201661_s_at	2	201661_s_at,201662_s_at	3	1	201662_s_at	protein_coding	significant	acyl-CoA synthetase long-chain family member 3	...
ACSL4	-1.43839	5.07773e-06	5.96445e-06	1557418_at	3	1557418_at,202422_s_at,1557419_a_at	3	0	0	protein_coding	significant	acyl-CoA synthetase long-chain family member 4	...
ACSL5	-1.20036	0.0237001	0.0897289	222592_s_at	1	222592_s_at	2	1	222592_s_at	protein_coding	significant	acyl-CoA synthetase long-chain family member 5	...
ACSL6	-1.18501	0.0555289	0.190905	211207_s_at	none	na	5	5	211207_s_at,216409_at,229725_at,213683_at,223918_at	protein_coding	gray	acyl-CoA synthetase long-chain family member 6	...
ACSM1	-0.229014	0.158929	0.486095	215432_at	none	na	2	2	215432_at,234197_at	protein_coding	gray	acyl-CoA synthetase medium-chain family member 1	...
ACSM2A	-0.456927	0.240176	0.717453	244723_at	none	na	4	4	244723_at,241914_s_at,230554_at,214069_at	protein_coding	gray	acyl-CoA synthetase medium-chain family member 2A	...
ACSM2B	-0.413683	0.349243	0.976645	241915_at	none	na	4	4	241915_at,241914_s_at,230554_at,214069_at	protein_coding	notDE	acyl-CoA synthetase medium-chain family member 2B	...
ACSM3	-0.745395	0.195391	0.603204	210377_at	none	na	2	2	210377_at,205942_s_at	protein_coding	gray	acyl-CoA synthetase medium-chain family member 3	...
ACSM5	0.26649	0.347609	0.97175	1554514_at	none	na	3	3	1554514_at,89977_at,220061_at	protein_coding	notDE	acyl-CoA synthetase medium-chain family member 5	...
ACSS1	-0.449787	0.00698822	0.0255492	235724_at	3	235724_at,224882_at,234801_s_at	5	2	234801_s_at,235724_at	protein_coding	significant	acyl-CoA synthetase short-chain family member 1	...
ACSS2	-1.1996	1.28281e-05	1.74001e-05	234312_s_at	1	234312_s_at	1	0	0	protein_coding	significant	acyl-CoA synthetase short-chain family member 2	...
ACSS3	2.36265	8.69814e-07	7.8172e-07	229222_at	2	229222_at,219616_at	2	0	0	protein_coding	significant	acyl-CoA synthetase short-chain family member 3	...
ACTA1	-2.08478	0.0772057	0.25879	203872_at	none	na	1	1	203872_at	protein_coding	gray	actin, alpha 1, skeletal muscle	...
ACTA2	-1.12396	0.0468052	0.164115	243140_at	1	243140_at	3	2	215787_at,243140_at	protein_coding	significant	actin, alpha 2, smooth muscle, aorta	...
ACTA2-AS1	0.093864	0.581685	1	1564257_at	none	na	1	1	1564257_at	lncRNA	notDE	ACTA2 antisense RNA 1	...
ACTB	-1.92307	3.439e-10	8.28061e-10	AFFX-HSAC07/X00351_5_at	15	AFFX-HSAC07/X00351_5_at,AFFX-HSAC07/X00351_M_at,AFFX-HSAC07/X00351_3_at,224594_x_at,200801_x_at,211970_x_at,213867_x_at,201550_x_at,212988_x_at,211983_x_at,212363_x_at,213214_x_at,224585_x_at,221607_x_at,211995_x_at	15	0	0	protein_coding	significant	actin beta	...
ACTC1	-1.52929	0.0422982	0.150095	205132_at	1	205132_at	1	0	0	protein_coding	significant	actin, alpha, cardiac muscle 1	...
ACTG1	0.725474	0.000252278	0.000548341	211970_x_at	9	211970_x_at,201550_x_at,212988_x_at,211983_x_at,212363_x_at,213214_x_at,224585_x_at,221607_x_at,211995_x_at	9	0	0	protein_coding	significant	actin gamma 1	...
ACTG1P17	-0.526368	0.00017834	0.000366035	1565911_at	1	1565911_at	3	2	1565912_at,1569368_at	pseudogene	significant	actin gamma 1 pseudogene 17	...
ACTG1P4	1.21285	2.42629e-06	2.55447e-06	228023_x_at	2	228023_x_at,208498_s_at	2	0	0	pseudogene	significant	-	...
ACTG2	-2.1748	0.020907	0.0798819	202274_at	1	202274_at	2	1	241148_at	protein_coding	significant	actin, gamma 2, smooth muscle, enteric	...
ACTL10	0.105262	0.641561	1	232619_at	none	na	1	1	232619_at	protein_coding	notDE	actin like 10	...
ACTL6A	0.454762	0.185226	0.571039	202666_s_at	none	na	1	1	202666_s_at	protein_coding	gray	actin like 6A	...
ACTL6B	-1.08801	0.0451308	0.158855	206013_s_at	1	206013_s_at	2	1	206014_at	protein_coding	significant	actin like 6B	...
ACTL7A	-0.441417	0.308862	0.87735	220501_at	none	na	1	1	220501_at	protein_coding	gray	actin like 7A	...
ACTL7B	-0.437302	0.350069	0.979244	220498_at	none	na	1	1	220498_at	protein_coding	notDE	actin like 7B	...
ACTL8	-0.473851	0.00364898	0.0121988	214957_at	1	214957_at	1	0	0	protein_coding	significant	actin like 8	...
ACTL9	-0.434355	0.450253	1	243208_x_at	none	na	1	1	243208_x_at	protein_coding	notDE	actin like 9	...
ACTN1	-1.68404	7.89147e-06	9.89633e-06	208637_x_at	3	208637_x_at,211160_x_at,208636_at	4	1	237401_at	protein_coding	significant	actinin alpha 1	...
ACTN2	-2.13203	0.00645254	0.0233543	203861_s_at	2	203861_s_at,203862_s_at	4	2	203863_at,203864_s_at	protein_coding	significant	actinin alpha 2	...
ACTN3	-0.493494	0.334622	0.935011	206891_at	none	na	1	1	206891_at	protein_coding	gray	actinin alpha 3 (gene/pseudogene)	...
ACTN4	-1.1464	1.77166e-05	2.52357e-05	200601_at	1	200601_at	1	0	0	protein_coding	significant	actinin alpha 4	...
ACTR10	0.664138	4.13698e-06	4.73614e-06	222230_s_at	1	222230_s_at	1	0	0	protein_coding	significant	actin-related protein 10 homolog	...
ACTR1A	-1.32962	1.27057e-09	1.12982e-09	200720_s_at	2	200720_s_at,200721_s_at	2	0	0	protein_coding	significant	ARP1 actin-related protein 1 homolog A, centractin alpha	...
ACTR1B	-0.313034	0.0630422	0.214667	202135_s_at	none	na	1	1	202135_s_at	protein_coding	gray	ARP1 actin-related protein 1 homolog B, centractin beta	...
ACTR2	0.900773	0.00180573	0.0054094	200728_at	3	200728_at,234210_x_at,200729_s_at	7	4	200728_at,200729_s_at,234210_x_at,234212_at	protein_coding	significant	ARP2 actin related protein 2 homolog	...
ACTR3	0.826056	0.000533933	0.00131017	239170_at	2	239170_at,228603_at	5	3	213102_at,228603_at,239170_at	protein_coding	significant	ARP3 actin related protein 3 homolog	...
ACTR3B	-0.892746	0.0122648	0.0469872	1555487_a_at	1	1555487_a_at	2	1	218868_at	protein_coding	significant	ARP3 actin related protein 3 homolog B	...
ACTR3BP2	0.144908	0.410039	1	224424_x_at	none	na	3	3	224424_x_at,224425_x_at,224426_s_at	pseudogene	notDE	ACTR3B pseudogene 2	...
ACTR3BP5	0.144908	0.410039	1	224424_x_at	none	na	2	2	224424_x_at,224426_s_at	pseudogene	notDE	-	...
ACTR3BP6	0.144908	0.410039	1	224424_x_at	none	na	1	1	224424_x_at	pseudogene	notDE	-	...
ACTR3C	0.513038	0.118274	0.371023	223874_at	none	na	1	1	223874_at	protein_coding	gray	ARP3 actin-related protein 3 homolog C	...
ACTR5	0.159324	0.332958	0.930333	219623_at	none	na	2	2	219623_at,222147_s_at	protein_coding	gray	ARP5 actin-related protein 5 homolog	...
ACTR6	0.866986	0.000333847	0.000757018	218395_at	2	218395_at,241794_at	2	0	0	protein_coding	significant	ARP6 actin-related protein 6 homolog	...
ACTR8	0.569788	0.00518548	0.0182594	218658_s_at	1	218658_s_at	2	1	222707_s_at	protein_coding	significant	ARP8 actin-related protein 8 homolog	...
ACTRT2	-0.255428	0.485789	1	237360_at	none	na	1	1	237360_at	protein_coding	notDE	actin related protein T2	...
ACTRT3	0.641761	0.132779	0.409647	223665_at	none	na	1	1	223665_at	protein_coding	gray	actin related protein T3	...
ACVR1	1.47095	3.08061e-07	2.34916e-07	203935_at	1	203935_at	1	0	0	protein_coding	significant	activin A receptor type 1	...
ACVR1B	-0.601825	0.000491758	0.00119129	208218_s_at	4	208218_s_at,208219_at,213198_at,208222_at	6	2	208223_s_at,213198_at	protein_coding	significant	activin A receptor type 1B	...
ACVR1C	-0.594081	0.0418989	0.148807	1552519_at	1	1552519_at	2	1	1563182_at	protein_coding	significant	activin A receptor type 1C	...
ACVR2A	0.708279	0.0281068	0.104539	228416_at	1	228416_at	2	1	228416_at	protein_coding	significant	activin A receptor type 2A	...
ACVR2B	-0.474292	0.0188683	0.0723552	220028_at	1	220028_at	3	2	220028_at,236126_at	protein_coding	significant	activin A receptor type 2B	...
ACVR2B-AS1	-0.0192858	0.942333	1	215590_x_at	none	na	1	1	215590_x_at	lncRNA	notDE	ACVR2B antisense RNA 1	...
ACVRL1	0.566059	0.0299542	0.110671	210838_s_at	1	210838_s_at	2	1	226950_at	protein_coding	significant	activin A receptor like type 1	...
ACY1	-0.399822	0.0145032	0.0558006	238849_at	1	238849_at	3	2	210006_at,238849_at	protein_coding	significant	aminoacylase 1	...
ACY3	-0.560904	0.0142519	0.0548022	1554974_at	2	1554974_at,230481_at	2	0	0	protein_coding	significant	aminoacylase 3	...
ACYP1	1.02211	0.000339494	0.000771813	205260_s_at	1	205260_s_at	1	0	0	protein_coding	significant	acylphosphatase 1	...
ACYP2	0.160838	0.733913	1	206833_s_at	none	na	1	1	206833_s_at	protein_coding	notDE	acylphosphatase 2	...
ADA	-1.27397	0.00824673	0.030734	216705_s_at	2	216705_s_at,204639_at	2	0	0	protein_coding	significant	adenosine deaminase	...
ADAD1	-0.521391	0.376451	1	231448_at	none	na	2	2	231448_at,240299_at	protein_coding	notDE	adenosine deaminase domain containing 1	...
ADAD2	-0.327602	0.200994	0.619971	236463_at	none	na	1	1	236463_at	protein_coding	gray	adenosine deaminase domain containing 2	...
ADAL	1.81618	3.40684e-10	8.26943e-10	239711_at	3	239711_at,236018_at,238424_at	3	0	0	protein_coding	significant	adenosine deaminase like	...
ADAM10	2.30388	3.86482e-07	3.06059e-07	214895_s_at	3	214895_s_at,202603_at,202604_x_at	3	0	0	protein_coding	significant	ADAM metallopeptidase domain 10	...
ADAM11	-0.707727	0.00114131	0.00316338	207880_at	1	207880_at	2	1	239837_at	protein_coding	significant	ADAM metallopeptidase domain 11	...
ADAM12	-0.81701	9.44766e-05	0.000175132	213790_at	3	213790_at,215613_at,202952_s_at	5	2	215613_at,226777_at	protein_coding	significant	ADAM metallopeptidase domain 12	...
ADAM15	-0.535479	0.00578845	0.0206747	1555896_a_at	1	1555896_a_at	2	1	217007_s_at	protein_coding	significant	ADAM metallopeptidase domain 15	...
ADAM17	1.09318	2.16147e-05	3.17578e-05	205746_s_at	3	205746_s_at,237897_at,213532_at	4	1	237897_at	protein_coding	significant	ADAM metallopeptidase domain 17	...
ADAM18	-0.0516874	0.875848	1	207597_at	none	na	2	2	207597_at,1568970_at	protein_coding	notDE	ADAM metallopeptidase domain 18	...
ADAM19	-1.54996	1.60737e-07	1.11572e-07	209765_at	1	209765_at	2	1	221128_at	protein_coding	significant	ADAM metallopeptidase domain 19	...
ADAM1A	0.700076	0.0465076	0.163201	228925_at	1	228925_at	1	0	0	pseudogene	significant	-	...
ADAM2	-0.303292	0.526319	1	207664_at	none	na	1	1	207664_at	protein_coding	notDE	ADAM metallopeptidase domain 2	...
ADAM20	0.301639	0.0213166	0.0813686	207422_at	1	207422_at	2	1	207423_s_at	protein_coding	significant	ADAM metallopeptidase domain 20	...
ADAM21	0.148292	0.19589	0.604663	207665_at	none	na	2	2	207665_at,1552579_a_at	protein_coding	gray	ADAM metallopeptidase domain 21	...
ADAM22	0.660793	0.0204734	0.0783374	244194_at	3	244194_at,206615_s_at,213411_at	8	5	208226_x_at,208227_x_at,208237_x_at,213411_at,244194_at	protein_coding	significant	ADAM metallopeptidase domain 22	...
ADAM23	-0.768768	0.0127876	0.0490762	206046_at	4	206046_at,244463_at,213808_at,1559268_at	4	0	0	protein_coding	significant	ADAM metallopeptidase domain 23	...
ADAM28	-0.527473	0.00547944	0.0194463	208269_s_at	1	208269_s_at	4	3	208268_at,208269_s_at,241446_at	protein_coding	significant	ADAM metallopeptidase domain 28	...
ADAM29	-0.332704	0.366032	1	221337_s_at	none	na	1	1	221337_s_at	protein_coding	notDE	ADAM metallopeptidase domain 29	...
ADAM30	-0.238452	0.415523	1	221446_at	none	na	2	2	221446_at,243520_x_at	protein_coding	notDE	ADAM metallopeptidase domain 30	...
ADAM32	-0.326929	0.36913	1	1552266_at	none	na	1	1	1552266_at	protein_coding	notDE	ADAM metallopeptidase domain 32	...
ADAM33	-0.429123	0.106831	0.341023	232570_s_at	none	na	2	2	232570_s_at,233868_x_at	protein_coding	gray	ADAM metallopeptidase domain 33	...
ADAM3A	-0.254778	0.320005	0.899777	216276_s_at	none	na	2	2	216276_s_at,217090_at	pseudogene	gray	ADAM metallopeptidase domain 3A (pseudogene)	...
ADAM5	-0.342424	0.222908	0.678134	216998_s_at	none	na	2	2	216998_s_at,217003_s_at	pseudogene	gray	ADAM metallopeptidase domain 5 (pseudogene)	...
ADAM6	-0.297323	0.121439	0.379293	237909_at	none	na	1	1	237909_at	pseudogene	gray	ADAM metallopeptidase domain 6 (pseudogene)	...
ADAM7	-0.404707	0.137378	0.422357	211239_s_at	none	na	3	3	211239_s_at,239079_at,211238_at	protein_coding	gray	ADAM metallopeptidase domain 7	...
ADAM8	-0.345775	0.0303522	0.111961	205179_s_at	1	205179_s_at	2	1	205180_s_at	protein_coding	significant	ADAM metallopeptidase domain 8	...
ADAM9	1.66139	4.82024e-05	8.03698e-05	202381_at	2	202381_at,1555326_a_at	3	1	202381_at	protein_coding	significant	ADAM metallopeptidase domain 9	...
ADAMDEC1	0.0929412	0.927973	1	206134_at	none	na	1	1	206134_at	protein_coding	notDE	ADAM like decysin 1	...
ADAMTS1	0.171461	0.727727	1	222486_s_at	none	na	2	2	222486_s_at,222162_s_at	protein_coding	notDE	ADAM metallopeptidase with thrombospondin type 1 motif 1	...
ADAMTS10	-1.25833	1.44296e-06	1.40598e-06	230341_x_at	2	230341_x_at,232133_at	2	0	0	protein_coding	significant	ADAM metallopeptidase with thrombospondin type 1 motif 10	...
ADAMTS12	0.0666339	0.627308	1	221421_s_at	none	na	2	2	221421_s_at,226997_at	protein_coding	notDE	ADAM metallopeptidase with thrombospondin type 1 motif 12	...
ADAMTS13	-0.267458	0.193459	0.59719	223844_at	none	na	2	2	223844_at,220208_at	protein_coding	gray	ADAM metallopeptidase with thrombospondin type 1 motif 13	...
ADAMTS14	-0.44493	0.000679302	0.00173095	230167_at	1	230167_at	1	0	0	protein_coding	significant	ADAM metallopeptidase with thrombospondin type 1 motif 14	...
ADAMTS15	0.857204	0.0104181	0.0395066	229004_at	1	229004_at	2	1	229004_at	protein_coding	significant	ADAM metallopeptidase with thrombospondin type 1 motif 15	...
ADAMTS16	-0.249909	0.169146	0.518398	238125_at	none	na	1	1	238125_at	protein_coding	gray	ADAM metallopeptidase with thrombospondin type 1 motif 16	...
ADAMTS17	-0.922547	0.00139618	0.00401098	1552726_at	2	1552726_at,1552727_s_at	3	1	1552727_s_at	protein_coding	significant	ADAM metallopeptidase with thrombospondin type 1 motif 17	...
ADAMTS18	-0.261241	0.0482761	0.168652	242823_at	1	242823_at	3	2	230040_at,242823_at	protein_coding	significant	ADAM metallopeptidase with thrombospondin type 1 motif 18	...
ADAMTS19	0.146624	0.292616	0.841771	1553180_at	none	na	2	2	1553180_at,1553179_at	protein_coding	gray	ADAM metallopeptidase with thrombospondin type 1 motif 19	...
ADAMTS2	-0.880734	0.0589755	0.201852	226311_at	none	na	3	3	226311_at,214535_s_at,214454_at	protein_coding	gray	ADAM metallopeptidase with thrombospondin type 1 motif 2	...
ADAMTS20	0.161354	0.072399	0.244493	220717_at	none	na	2	2	220717_at,1553409_at	protein_coding	gray	ADAM metallopeptidase with thrombospondin type 1 motif 20	...
ADAMTS3	2.17972	2.52373e-11	7.46016e-10	214913_at	1	214913_at	1	0	0	protein_coding	significant	ADAM metallopeptidase with thrombospondin type 1 motif 3	...
ADAMTS4	-0.155944	0.250822	0.740449	1555380_at	none	na	1	1	1555380_at	protein_coding	gray	ADAM metallopeptidase with thrombospondin type 1 motif 4	...
ADAMTS5	2.87256	1.07048e-06	9.93314e-07	229357_at	4	229357_at,1558636_s_at,235368_at,219935_at	4	0	0	protein_coding	significant	ADAM metallopeptidase with thrombospondin type 1 motif 5	...
ADAMTS6	-0.363695	0.0659805	0.224288	237411_at	none	na	3	3	237411_at,220866_at,1570351_at	protein_coding	gray	ADAM metallopeptidase with thrombospondin type 1 motif 6	...
ADAMTS7	-0.413639	0.00298705	0.00968822	228911_at	1	228911_at	3	2	220706_at,228911_at	protein_coding	significant	ADAM metallopeptidase with thrombospondin type 1 motif 7	...
ADAMTS8	-1.34854	0.00131838	0.00373933	235649_at	2	235649_at,220677_s_at	3	1	235649_at	protein_coding	significant	ADAM metallopeptidase with thrombospondin type 1 motif 8	...
ADAMTS9	-0.395244	0.119532	0.374248	1554697_at	none	na	5	5	1554697_at,220287_at,233928_at,233785_at,226814_at	protein_coding	gray	ADAM metallopeptidase with thrombospondin type 1 motif 9	...
ADAMTS9-AS1	-0.261833	0.277192	0.803132	241369_at	none	na	2	2	241369_at,233928_at	lncRNA	gray	ADAMTS9 antisense RNA 1	...
ADAMTS9-AS2	0.998059	4.42438e-11	7.49735e-10	233113_at	2	233113_at,1559296_at	5	3	1562295_at,233113_at,234078_at	lncRNA	significant	ADAMTS9 antisense RNA 2	...
ADAMTSL1	-0.405723	0.0223547	0.0850596	239909_at	1	239909_at	6	5	1552808_at,224371_at,229585_at,237217_at,239909_at	protein_coding	significant	ADAMTS like 1	...
ADAMTSL2	-0.543389	0.0134868	0.0518081	206629_at	1	206629_at	1	0	0	protein_coding	significant	ADAMTS like 2	...
ADAMTSL3	-0.294791	0.0352706	0.127777	1559748_at	1	1559748_at	2	1	213974_at	protein_coding	significant	ADAMTS like 3	...
ADAMTSL4	-1.07495	0.00222782	0.00689427	226071_at	2	226071_at,220578_at	2	0	0	protein_coding	significant	ADAMTS like 4	...
ADAMTSL5	-0.221871	0.253843	0.747405	242200_at	none	na	1	1	242200_at	protein_coding	gray	ADAMTS like 5	...
ADAP1	-0.831179	0.00428945	0.0147229	219150_s_at	2	219150_s_at,90265_at	2	0	0	protein_coding	significant	ArfGAP with dual PH domains 1	...
ADAP2	-0.982767	2.84918e-05	4.36979e-05	222876_s_at	1	222876_s_at	2	1	222876_s_at	protein_coding	significant	ArfGAP with dual PH domains 2	...
ADAR	-0.504897	0.0120099	0.0459384	201786_s_at	1	201786_s_at	1	0	0	protein_coding	significant	adenosine deaminase, RNA specific	...
ADARB1	-1.01328	0.00595101	0.0213414	203865_s_at	2	203865_s_at,207999_s_at	5	3	209979_at,234539_at,234799_at	protein_coding	significant	adenosine deaminase, RNA specific B1	...
ADARB2	-0.55693	0.00862647	0.0322844	237437_s_at	2	237437_s_at,220648_at	2	0	0	protein_coding	significant	adenosine deaminase, RNA specific B2 (inactive)	...
ADARB2-AS1	-0.0439329	0.807063	1	1561127_at	none	na	1	1	1561127_at	lncRNA	notDE	ADARB2 antisense RNA 1	...
ADAT1	-0.171615	0.457444	1	219384_s_at	none	na	1	1	219384_s_at	protein_coding	notDE	adenosine deaminase, tRNA specific 1	...
ADAT2	0.564883	2.17337e-05	3.19587e-05	236817_at	2	236817_at,227213_at	2	0	0	protein_coding	significant	adenosine deaminase, tRNA specific 2	...
ADAT3	-0.604588	7.92085e-05	0.000142274	1553967_at	2	1553967_at,230634_x_at	3	1	230634_x_at	protein_coding	significant	adenosine deaminase, tRNA specific 3	...
ADCK1	-0.780499	3.54966e-09	2.0153e-09	227482_at	1	227482_at	1	0	0	protein_coding	significant	aarF domain containing kinase 1	...
ADCK2	-0.222539	0.0471825	0.165261	222117_s_at	1	222117_s_at	4	3	221894_at,222117_s_at,44120_at	protein_coding	significant	aarF domain containing kinase 2	...
ADCK5	-0.645785	0.00065116	0.00164727	228524_at	1	228524_at	1	0	0	protein_coding	significant	aarF domain containing kinase 5	...
ADCY1	-0.595011	0.0775312	0.25974	232062_at	none	na	5	5	232062_at,215340_at,235049_at,213245_at,215348_at	protein_coding	gray	adenylate cyclase 1	...
ADCY10	-0.191229	0.240499	0.718199	214547_at	none	na	2	2	214547_at,217305_s_at	protein_coding	gray	adenylate cyclase 10, soluble	...
ADCY10P1	1.16512	1.31573e-05	1.79566e-05	236832_at	2	236832_at,233959_at	2	0	0	pseudogene	significant	adenylate cyclase 10, soluble pseudogene 1	...
ADCY2	-0.706204	0.00629879	0.0227292	217687_at	2	217687_at,213217_at	4	2	217687_at,217688_at	protein_coding	significant	adenylate cyclase 2	...
ADCY3	-0.910745	0.00100728	0.00274502	209321_s_at	2	209321_s_at,209320_at	2	0	0	protein_coding	significant	adenylate cyclase 3	...
ADCY4	-0.363988	0.13014	0.402586	230800_at	none	na	1	1	230800_at	protein_coding	gray	adenylate cyclase 4	...
ADCY5	-1.26485	1.07576e-05	1.41374e-05	228182_at	1	228182_at	2	1	242891_at	protein_coding	significant	adenylate cyclase 5	...
ADCY6	-0.363486	0.101058	0.326087	209195_s_at	none	na	1	1	209195_s_at	protein_coding	gray	adenylate cyclase 6	...
ADCY7	-0.226734	0.15436	0.472144	1554827_a_at	none	na	2	2	1554827_a_at,203741_s_at	protein_coding	gray	adenylate cyclase 7	...
ADCY8	-1.15784	0.00217897	0.00671442	206811_at	1	206811_at	1	0	0	protein_coding	significant	adenylate cyclase 8	...
ADCY9	0.848722	0.0140614	0.0540323	204497_at	2	204497_at,204498_s_at	3	1	215400_x_at	protein_coding	significant	adenylate cyclase 9	...
ADCYAP1	-0.845682	0.0182302	0.069946	230237_at	1	230237_at	2	1	230237_at	protein_coding	significant	adenylate cyclase activating polypeptide 1	...
ADCYAP1R1	-0.632184	0.259031	0.759051	226690_at	none	na	2	2	226690_at,207151_at	protein_coding	gray	ADCYAP receptor type I	...
ADD1	-1.4875	2.48752e-12	7.42231e-10	214726_x_at	4	214726_x_at,238939_at,214736_s_at,208030_s_at	4	0	0	protein_coding	significant	adducin 1	...
ADD2	-1.0706	0.0111853	0.0426064	230988_at	2	230988_at,206807_s_at	6	4	213484_at,230988_at,237336_at,239530_at	protein_coding	significant	adducin 2	...
ADD3	2.0358	2.74318e-07	2.05535e-07	201752_s_at	4	201752_s_at,205882_x_at,201034_at,201753_s_at	5	1	228215_at	protein_coding	significant	adducin 3	...
ADD3-AS1	0.573996	0.118432	0.371405	217380_s_at	none	na	3	3	217380_s_at,222072_at,228215_at	lncRNA	gray	-	...
ADGB	-0.237678	0.388167	1	220614_s_at	none	na	1	1	220614_s_at	protein_coding	notDE	androglobin	...
ADGRA1	-0.526808	0.0659724	0.22426	239221_at	none	na	1	1	239221_at	protein_coding	gray	adhesion G protein-coupled receptor A1	...
ADGRA2	-0.629291	0.020982	0.0801581	221814_at	1	221814_at	2	1	65718_at	protein_coding	significant	adhesion G protein-coupled receptor A2	...
ADGRA3	1.46427	2.01234e-05	2.92258e-05	210473_s_at	2	210473_s_at,1555122_at	3	1	210473_s_at	protein_coding	significant	adhesion G protein-coupled receptor A3	...
ADGRB1	-0.504004	0.0159757	0.0614496	206083_at	1	206083_at	1	0	0	protein_coding	significant	adhesion G protein-coupled receptor B1	...
ADGRB2	-0.521366	0.332537	0.929306	204966_at	none	na	1	1	204966_at	protein_coding	gray	adhesion G protein-coupled receptor B2	...
ADGRB3	0.416517	3.48293e-05	5.53627e-05	211568_at	1	211568_at	2	1	211568_at	protein_coding	significant	adhesion G protein-coupled receptor B3	...
ADGRD1	1.04421	0.0146488	0.0563788	232267_at	1	232267_at	1	0	0	protein_coding	significant	adhesion G protein-coupled receptor D1	...
ADGRD2	-0.452879	0.0303587	0.111987	216289_at	1	216289_at	1	0	0	protein_coding	significant	adhesion G protein-coupled receptor D2	...
ADGRE1	-0.766063	0.0147424	0.0567214	207111_at	1	207111_at	1	0	0	protein_coding	significant	adhesion G protein-coupled receptor E1	...
ADGRE2	-0.784619	0.0660125	0.224385	207610_s_at	none	na	2	2	207610_s_at,232009_at	protein_coding	gray	adhesion G protein-coupled receptor E2	...
ADGRE3	-0.650269	0.00731274	0.026888	210724_at	1	210724_at	1	0	0	protein_coding	significant	adhesion G protein-coupled receptor E3	...
ADGRE5	-0.555146	0.212397	0.651635	202910_s_at	none	na	1	1	202910_s_at	protein_coding	gray	adhesion G protein-coupled receptor E5	...
ADGRF1	3.162	7.28871e-17	7.41974e-10	236489_at	3	236489_at,235988_at,238689_at	4	1	238689_at	protein_coding	significant	adhesion G protein-coupled receptor F1	...
ADGRF2	-0.1768	0.0609408	0.208089	1553036_at	none	na	1	1	1553036_at	protein_coding	gray	adhesion G protein-coupled receptor F2	...
ADGRF3	-0.153918	0.133097	0.410523	236608_at	none	na	2	2	236608_at,1553016_at	protein_coding	gray	adhesion G protein-coupled receptor F3	...
ADGRF4	0.308625	0.00519769	0.0183062	1553031_at	1	1553031_at	2	1	237690_at	protein_coding	significant	adhesion G protein-coupled receptor F4	...
ADGRF5	1.88317	0.000407862	0.000956961	212950_at	2	212950_at,212951_at	2	0	0	protein_coding	significant	adhesion G protein-coupled receptor F5	...
ADGRG1	2.09337	7.51341e-07	6.60284e-07	212070_at	2	212070_at,206582_s_at	2	0	0	protein_coding	significant	adhesion G protein-coupled receptor G1	...
ADGRG2	0.828989	0.0958908	0.312305	206002_at	none	na	1	1	206002_at	protein_coding	gray	adhesion G protein-coupled receptor G2	...
ADGRG3	-0.32051	0.231593	0.698562	220404_at	none	na	2	2	220404_at,1553723_at	protein_coding	gray	adhesion G protein-coupled receptor G3	...
ADGRG4	-0.180543	0.0684974	0.232417	1553006_at	none	na	1	1	1553006_at	protein_coding	gray	adhesion G protein-coupled receptor G4	...
ADGRG5	-0.156138	0.286287	0.826338	1555447_at	none	na	2	2	1555447_at,229971_at	protein_coding	gray	adhesion G protein-coupled receptor G5	...
ADGRG6	-0.456793	0.0848805	0.281459	233887_at	none	na	3	3	233887_at,1553025_at,213094_at	protein_coding	gray	adhesion G protein-coupled receptor G6	...
ADGRG7	-0.93065	0.0843097	0.279783	1553296_at	none	na	1	1	1553296_at	protein_coding	gray	adhesion G protein-coupled receptor G7	...
ADGRL1	-0.542271	0.127369	0.395147	203488_at	none	na	3	3	203488_at,47560_at,219145_at	protein_coding	gray	adhesion G protein-coupled receptor L1	...
ADGRL2	2.98603	2.38794e-09	1.53873e-09	206953_s_at	1	206953_s_at	2	1	206953_s_at	protein_coding	significant	adhesion G protein-coupled receptor L2	...
ADGRL3	-1.30874	0.00621273	0.0223657	209867_s_at	2	209867_s_at,209866_s_at	4	2	236264_at,242186_x_at	protein_coding	significant	adhesion G protein-coupled receptor L3	...
ADGRL4	2.15999	1.33997e-05	1.83226e-05	219134_at	1	219134_at	1	0	0	protein_coding	significant	adhesion G protein-coupled receptor L4	...
ADGRV1	1.31123	0.000961076	0.0026012	223582_at	3	223582_at,215396_at,234871_at	5	2	234871_at,240631_at	protein_coding	significant	adhesion G protein-coupled receptor V1	...
ADH1A	-0.425217	0.557621	1	207820_at	none	na	1	1	207820_at	protein_coding	notDE	alcohol dehydrogenase 1A (class I), alpha polypeptide	...
ADH1B	1.02837	0.284988	0.822991	209613_s_at	none	na	4	4	209613_s_at,209612_s_at,243544_at,209614_at	protein_coding	gray	alcohol dehydrogenase 1B (class I), beta polypeptide	...
ADH1C	-1.33365	0.12414	0.386481	206262_at	none	na	1	1	206262_at	protein_coding	gray	alcohol dehydrogenase 1C (class I), gamma polypeptide	...
ADH4	-0.352077	0.0214087	0.0816858	231703_s_at	1	231703_s_at	4	3	231675_s_at,231678_s_at,231703_s_at	protein_coding	significant	alcohol dehydrogenase 4 (class II), pi polypeptide	...
ADH5	0.512521	0.0314963	0.115641	208848_at	1	208848_at	2	1	208848_at	protein_coding	significant	alcohol dehydrogenase 5 (class III), chi polypeptide	...
ADH6	-1.49219	0.0394645	0.141361	214261_s_at	1	214261_s_at	2	1	214261_s_at	protein_coding	significant	alcohol dehydrogenase 6 (class V)	...
ADH7	-0.181881	0.594155	1	210505_at	none	na	1	1	210505_at	protein_coding	notDE	alcohol dehydrogenase 7 (class IV), mu or sigma polypeptide	...
ADHFE1	-0.156665	0.627638	1	227113_at	none	na	1	1	227113_at	protein_coding	notDE	alcohol dehydrogenase, iron containing 1	...
ADI1	-0.43342	0.135066	0.41598	222400_s_at	none	na	3	3	222400_s_at,217761_at,241443_at	protein_coding	gray	acireductone dioxygenase 1	...
ADIG	0.528723	0.0207308	0.0792625	1554128_at	1	1554128_at	2	1	1554129_a_at	protein_coding	significant	adipogenin	...
ADIPOQ	-0.677289	0.415521	1	207175_at	none	na	1	1	207175_at	protein_coding	notDE	adiponectin, C1Q and collagen domain containing	...
ADIPOR1	-0.310634	0.178586	0.549427	217748_at	none	na	1	1	217748_at	protein_coding	gray	adiponectin receptor 1	...
ADIPOR2	0.258089	0.151748	0.464135	201346_at	none	na	1	1	201346_at	protein_coding	gray	adiponectin receptor 2	...
ADIRF	1.40827	0.00689457	0.0251823	203571_s_at	1	203571_s_at	1	0	0	protein_coding	significant	adipogenesis regulatory factor	...
ADIRF-AS1	-0.25727	0.226105	0.685626	232300_at	none	na	1	1	232300_at	lncRNA	gray	-	...
ADK	1.27511	1.71478e-05	2.42659e-05	204120_s_at	2	204120_s_at,204119_s_at	2	0	0	protein_coding	significant	adenosine kinase	...
ADM	-1.22312	0.00277158	0.00887164	202912_at	1	202912_at	1	0	0	protein_coding	significant	adrenomedullin	...
ADM2	-0.197249	0.274236	0.795657	220538_at	none	na	1	1	220538_at	protein_coding	gray	adrenomedullin 2	...
ADM5	-0.708177	5.74454e-05	9.82212e-05	232154_at	1	232154_at	1	0	0	protein_coding	significant	adrenomedullin 5 (putative)	...
ADNP	0.70362	0.000284331	0.000629374	201773_at	2	201773_at,226426_at	2	0	0	protein_coding	significant	activity dependent neuroprotector homeobox	...
ADNP2	0.640745	0.00453803	0.0157105	203322_at	1	203322_at	2	1	203322_at	protein_coding	significant	ADNP homeobox 2	...
ADO	0.409409	0.00484809	0.0169306	229409_s_at	3	229409_s_at,212500_at,212502_at	3	0	0	protein_coding	significant	2-aminoethanethiol dioxygenase	...
ADORA1	-1.05196	0.0110867	0.0422188	205481_at	1	205481_at	2	1	216220_s_at	protein_coding	significant	adenosine A1 receptor	...
ADORA2A	-0.467364	0.127539	0.395602	205013_s_at	none	na	1	1	205013_s_at	protein_coding	gray	adenosine A2a receptor	...
ADORA2A-AS1	-0.4011	0.069823	0.236417	237447_at	none	na	2	2	237447_at,239513_at	lncRNA	gray	ADORA2A antisense RNA 1	...
ADORA2B	-1.64983	3.51095e-05	5.59003e-05	205891_at	1	205891_at	1	0	0	protein_coding	significant	adenosine A2b receptor	...
ADORA3	-1.58924	0.00145656	0.00421304	223660_at	2	223660_at,206171_at	2	0	0	protein_coding	significant	adenosine A3 receptor	...
ADPGK	-0.0535593	0.819858	1	224455_s_at	none	na	2	2	224455_s_at,220980_s_at	protein_coding	notDE	ADP dependent glucokinase	...
ADPRH	0.73304	0.0105406	0.040012	228042_at	1	228042_at	3	2	228042_at,238505_at	protein_coding	significant	ADP-ribosylarginine hydrolase	...
ADPRHL1	-0.593304	0.0303587	0.111987	1553163_at	2	1553163_at,238054_at	2	0	0	protein_coding	significant	ADP-ribosylhydrolase like 1	...
ADPRHL2	-0.3331	0.00998879	0.037764	223097_at	1	223097_at	1	0	0	protein_coding	significant	ADP-ribosylhydrolase like 2	...
ADPRM	0.472203	0.0263561	0.0987195	220606_s_at	1	220606_s_at	2	1	223401_at	protein_coding	significant	ADP-ribose/CDP-alcohol diphosphatase, manganese dependent	...
ADRA1A	-0.901676	0.00665371	0.0241971	211489_at	1	211489_at	4	3	211490_at,211491_at,211492_s_at	protein_coding	significant	adrenoceptor alpha 1A	...
ADRA1B	-0.340018	0.0361497	0.130659	207589_at	1	207589_at	1	0	0	protein_coding	significant	adrenoceptor alpha 1B	...
ADRA1D	-0.383651	0.00371196	0.0124399	210961_s_at	1	210961_s_at	2	1	210961_s_at	protein_coding	significant	adrenoceptor alpha 1D	...
ADRA2A	-0.872736	0.0514592	0.17853	209869_at	none	na	1	1	209869_at	protein_coding	gray	adrenoceptor alpha 2A	...
ADRA2B	-0.0676375	0.766005	1	208544_at	none	na	1	1	208544_at	protein_coding	notDE	adrenoceptor alpha 2B	...
ADRA2C	-0.72594	0.000417036	0.000983744	206128_at	1	206128_at	1	0	0	protein_coding	significant	adrenoceptor alpha 2C	...
ADRB1	-0.504208	0.00387411	0.0130827	208214_at	2	208214_at,229309_at	3	1	229309_at	protein_coding	significant	adrenoceptor beta 1	...
ADRB2	-0.799879	0.0511037	0.177423	206170_at	none	na	1	1	206170_at	protein_coding	gray	adrenoceptor beta 2	...
ADRB3	-0.695477	1.23901e-06	1.17768e-06	206812_at	1	206812_at	2	1	217303_s_at	protein_coding	significant	adrenoceptor beta 3	...
ADRM1	-0.847274	1.03469e-06	9.53707e-07	201281_at	1	201281_at	1	0	0	protein_coding	significant	adhesion regulating molecule 1	...
ADSL	-0.147561	0.570654	1	210250_x_at	none	na	2	2	210250_x_at,202144_s_at	protein_coding	notDE	adenylosuccinate lyase	...
ADSS	0.466583	0.106345	0.339744	221761_at	none	na	2	2	221761_at,227310_at	protein_coding	gray	adenylosuccinate synthase	...
ADSSL1	-0.232525	0.217071	0.663838	238259_at	none	na	2	2	238259_at,226325_at	protein_coding	gray	adenylosuccinate synthase like 1	...
ADTRP	-0.718146	0.014328	0.0550908	215100_at	1	215100_at	2	1	229070_at	protein_coding	significant	androgen dependent TFPI regulating protein	...
AEBP1	-0.122878	0.772628	1	201792_at	none	na	1	1	201792_at	protein_coding	notDE	AE binding protein 1	...
AEBP2	1.09161	1.37694e-10	7.71025e-10	235184_at	2	235184_at,225889_at	2	0	0	protein_coding	significant	AE binding protein 2	...
AEN	-0.308325	0.0373401	0.134519	219361_s_at	1	219361_s_at	1	0	0	protein_coding	significant	apoptosis enhancing nuclease	...
AES	-0.74742	0.000602926	0.00150699	217729_s_at	1	217729_s_at	1	0	0	protein_coding	significant	amino-terminal enhancer of split	...
AFAP1	0.327652	0.204527	0.629972	203563_at	none	na	1	1	203563_at	protein_coding	gray	actin filament associated protein 1	...
AFAP1-AS1	-0.216944	0.0516711	0.179179	1558216_at	none	na	2	2	1558216_at,223779_at	lncRNA	gray	AFAP1 antisense RNA 1	...
AFAP1L1	-0.305245	0.0874583	0.289046	1555542_at	none	na	2	2	1555542_at,226955_at	protein_coding	gray	actin filament associated protein 1 like 1	...
AFAP1L2	3.92934	3.18139e-14	7.41976e-10	226829_at	1	226829_at	1	0	0	protein_coding	significant	actin filament associated protein 1 like 2	...
AFDN	0.940644	0.00232395	0.00722702	224685_at	1	224685_at	7	6	214939_x_at,215904_at,224685_at,229775_s_at,230622_at,238871_at	protein_coding	significant	afadin, adherens junction formation factor	...
AFDN-AS1	0.0340523	0.945841	1	210409_at	none	na	1	1	210409_at	lncRNA	notDE	-	...
AFF1	1.73744	2.6166e-07	1.94836e-07	201924_at	3	201924_at,211826_s_at,215451_s_at	3	0	0	protein_coding	significant	AF4/FMR2 family member 1	...
AFF2	-0.371825	0.043481	0.153695	210957_s_at	1	210957_s_at	3	2	210957_s_at,216364_s_at	protein_coding	significant	AF4/FMR2 family member 2	...
AFF3	-0.987105	6.74787e-06	8.25777e-06	205734_s_at	6	205734_s_at,227198_at,242078_at,1565034_s_at,205735_s_at,243967_at	6	0	0	protein_coding	significant	AF4/FMR2 family member 3	...
AFF4	0.967104	1.12682e-05	1.49347e-05	225229_at	4	225229_at,243487_at,239439_at,232864_s_at	8	4	232864_s_at,232865_at,239439_at,243487_at	protein_coding	significant	AF4/FMR2 family member 4	...
AFG3L1P	-0.909358	0.000469676	0.00112944	236250_at	1	236250_at	3	2	1559863_a_at,236250_at	pseudogene	significant	AFG3 like matrix AAA peptidase subunit 1, pseudogene	...
AFG3L2	-0.616375	0.00154185	0.0045037	232919_at	2	232919_at,202486_at	3	1	232919_at	protein_coding	significant	AFG3 like matrix AAA peptidase subunit 2	...
AFM	-0.45042	0.485208	1	206840_at	none	na	1	1	206840_at	protein_coding	notDE	afamin	...
AFMID	-0.640998	0.00689413	0.0251768	240318_at	1	240318_at	1	0	0	protein_coding	significant	arylformamidase	...
AFP	-0.055897	0.893362	1	204694_at	none	na	1	1	204694_at	protein_coding	notDE	alpha fetoprotein	...
AFTPH	0.84702	0.000406874	0.000954014	222472_at	2	222472_at,217939_s_at	2	0	0	protein_coding	significant	aftiphilin	...
AGA	1.67215	3.27411e-09	1.89848e-09	204333_s_at	3	204333_s_at,216064_s_at,204332_s_at	3	0	0	protein_coding	significant	aspartylglucosaminidase	...
AGAP1	-0.475929	0.187942	0.579765	228240_at	none	na	3	3	228240_at,235968_at,204066_s_at	protein_coding	gray	ArfGAP with GTPase domain, ankyrin repeat and PH domain 1	...
AGAP11	-0.359537	0.00525897	0.0185631	1557382_x_at	1	1557382_x_at	4	3	1557382_x_at,221850_x_at,221971_x_at	lncRNA	significant	-	...
AGAP12P	-0.176866	0.338482	0.945211	221971_x_at	none	na	2	2	221971_x_at,221850_x_at	pseudogene	gray	ArfGAP with GTPase domain, ankyrin repeat and PH domain 12, pseudogene	...
AGAP2	-0.619953	0.000690092	0.00176399	215080_s_at	2	215080_s_at,206152_at	3	1	229917_at	protein_coding	significant	ArfGAP with GTPase domain, ankyrin repeat and PH domain 2	...
AGAP2-AS1	-0.626327	0.00550649	0.0195622	1555907_at	1	1555907_at	1	0	0	lncRNA	significant	AGAP2 antisense RNA 1	...
AGAP3	-1.53475	0.000256802	0.000559262	231299_at	1	231299_at	3	2	231299_at,239026_x_at	protein_coding	significant	ArfGAP with GTPase domain, ankyrin repeat and PH domain 3	...
AGAP4	-1.08291	0.00228557	0.00709637	1565620_at	1	1565620_at	3	2	221850_x_at,221971_x_at	protein_coding	significant	ArfGAP with GTPase domain, ankyrin repeat and PH domain 4	...
AGAP5	-0.176866	0.338482	0.945211	221971_x_at	none	na	1	1	221971_x_at	protein_coding	gray	ArfGAP with GTPase domain, ankyrin repeat and PH domain 5	...
AGAP6	-0.610481	0.0010746	0.00295388	242393_x_at	3	242393_x_at,243937_x_at,238553_at	4	1	243937_x_at	protein_coding	significant	ArfGAP with GTPase domain, ankyrin repeat and PH domain 6	...
AGAP7P	-0.176866	0.338482	0.945211	221971_x_at	none	na	2	2	221971_x_at,221850_x_at	pseudogene	gray	-	...
AGAP9	0.863721	2.50187e-06	2.64895e-06	240230_s_at	2	240230_s_at,238553_at	3	1	240230_s_at	protein_coding	significant	ArfGAP with GTPase domain, ankyrin repeat and PH domain 9	...
AGBL1	0.00608273	0.980498	1	1553447_at	none	na	1	1	1553447_at	protein_coding	notDE	ATP/GTP binding protein like 1	...
AGBL2	-0.0217095	0.961514	1	220390_at	none	na	1	1	220390_at	protein_coding	notDE	ATP/GTP binding protein like 2	...
AGBL3	0.324452	0.000149564	0.000298933	220649_at	2	220649_at,232395_x_at	3	1	232395_x_at	protein_coding	significant	ATP/GTP binding protein like 3	...
AGBL4	-0.107946	0.285672	0.824776	1569570_at	none	na	2	2	1569570_at,1553412_at	protein_coding	gray	ATP/GTP binding protein like 4	...
AGBL5	-0.389149	0.223464	0.679419	231857_s_at	none	na	3	3	231857_s_at,238889_at,218480_at	protein_coding	gray	ATP/GTP binding protein like 5	...
AGER	0.308266	0.400387	1	217046_s_at	none	na	2	2	217046_s_at,210081_at	protein_coding	notDE	advanced glycosylation end-product specific receptor	...
AGFG1	-0.790571	6.99824e-07	6.08547e-07	213928_s_at	3	213928_s_at,226561_at,213926_s_at	5	2	218092_s_at,226561_at	protein_coding	significant	ArfGAP with FG repeats 1	...
AGFG2	-1.05948	9.41248e-07	8.55743e-07	1554618_at	3	1554618_at,206820_at,206821_x_at	6	3	217450_at,222126_at,222362_at	protein_coding	significant	ArfGAP with FG repeats 2	...
AGGF1	1.10772	4.0002e-07	3.18091e-07	222661_at	3	222661_at,218534_s_at,208042_at	4	1	222661_at	protein_coding	significant	angiogenic factor with G-patch and FHA domains 1	...
AGK	0.106565	0.13966	0.428679	1555610_at	none	na	3	3	1555610_at,222132_s_at,218568_at	protein_coding	gray	acylglycerol kinase	...
AGL	1.12539	0.00771203	0.0285349	203566_s_at	1	203566_s_at	1	0	0	protein_coding	significant	amylo-alpha-1, 6-glucosidase, 4-alpha-glucanotransferase	...
AGMAT	-0.276899	0.0187645	0.0719334	219792_at	3	219792_at,221648_s_at,222930_s_at	3	0	0	protein_coding	significant	agmatinase	...
AGO1	-0.833059	2.04776e-07	1.46971e-07	222576_s_at	2	222576_s_at,228120_at	4	2	228120_at,239036_at	protein_coding	significant	argonaute 1, RISC catalytic component	...
AGO2	-1.28795	2.48328e-06	2.62749e-06	225827_at	1	225827_at	4	3	213310_at,225569_at,225827_at	protein_coding	significant	argonaute 2, RISC catalytic component	...
AGO3	1.92425	8.94394e-11	7.59777e-10	241091_at	3	241091_at,228932_at,235782_at	4	1	241091_at	protein_coding	significant	argonaute 3, RISC catalytic component	...
AGO4	-0.674755	0.000133935	0.000262305	222842_at	3	222842_at,219190_s_at,1569408_at	4	1	227930_at	protein_coding	significant	argonaute 4, RISC catalytic component	...
AGPAT1	-0.214892	0.316678	0.893204	215535_s_at	none	na	2	2	215535_s_at,32836_at	protein_coding	gray	1-acylglycerol-3-phosphate O-acyltransferase 1	...
AGPAT2	-0.602872	0.0608135	0.207691	32837_at	none	na	2	2	32837_at,210678_s_at	protein_coding	gray	1-acylglycerol-3-phosphate O-acyltransferase 2	...
AGPAT3	-0.760848	0.000277798	0.00061273	219723_x_at	2	219723_x_at,225440_at	6	4	223183_at,223184_s_at,224282_s_at,225440_at	protein_coding	significant	1-acylglycerol-3-phosphate O-acyltransferase 3	...
AGPAT4	0.571465	0.231403	0.698121	228667_at	none	na	2	2	228667_at,219693_at	protein_coding	gray	1-acylglycerol-3-phosphate O-acyltransferase 4	...
AGPAT4-IT1	-0.776264	0.00432918	0.0148778	223740_at	1	223740_at	1	0	0	other	significant	AGPAT4 intronic transcript 1	...
AGPAT5	0.424322	0.0930843	0.304588	232007_at	none	na	2	2	232007_at,218096_at	protein_coding	gray	1-acylglycerol-3-phosphate O-acyltransferase 5	...
AGPS	0.709383	0.00389749	0.0131816	225113_at	3	225113_at,225114_at,205401_at	4	1	225114_at	protein_coding	significant	alkylglycerone phosphate synthase	...
AGR2	-1.30194	0.0395152	0.141521	228969_at	1	228969_at	2	1	228969_at	protein_coding	significant	anterior gradient 2, protein disulphide isomerase family member	...
AGR3	1.17549	0.248225	0.734569	228241_at	none	na	1	1	228241_at	protein_coding	gray	anterior gradient 3, protein disulphide isomerase family member	...
AGRN	-0.72247	0.000612287	0.00153389	217410_at	2	217410_at,212283_at	4	2	217410_at,217419_x_at	protein_coding	significant	agrin	...
AGRP	0.00919014	0.944265	1	207193_at	none	na	1	1	207193_at	protein_coding	notDE	agouti related neuropeptide	...
AGT	-1.97015	0.0309205	0.113831	202834_at	1	202834_at	1	0	0	protein_coding	significant	angiotensinogen	...
AGTPBP1	0.202346	0.63758	1	204500_s_at	none	na	2	2	204500_s_at,204499_at	protein_coding	notDE	ATP/GTP binding protein 1	...
AGTR1	1.61385	0.00416523	0.0142233	205357_s_at	2	205357_s_at,208016_s_at	2	0	0	protein_coding	significant	angiotensin II receptor type 1	...
AGTR2	-0.322972	0.207015	0.636728	207293_s_at	none	na	3	3	207293_s_at,222321_at,207294_at	protein_coding	gray	angiotensin II receptor type 2	...
AGTRAP	-0.231015	0.224447	0.681758	238135_at	none	na	3	3	238135_at,1555736_a_at,225059_at	protein_coding	gray	angiotensin II receptor associated protein	...
AGXT	-0.566304	0.100694	0.325172	206957_at	none	na	3	3	206957_at,210326_at,210327_s_at	protein_coding	gray	alanine-glyoxylate aminotransferase	...
AGXT2	-0.603642	0.278387	0.806361	229229_at	none	na	1	1	229229_at	protein_coding	gray	alanine--glyoxylate aminotransferase 2	...
AHCTF1	2.27384	8.02088e-11	7.57576e-10	226115_at	2	226115_at,214766_s_at	3	1	226115_at	protein_coding	significant	AT-hook containing transcription factor 1	...
AHCTF1P1	-0.322602	0.11095	0.35164	1560224_at	none	na	1	1	1560224_at	error	gray	-	...
AHCY	0.366337	0.112018	0.35447	200903_s_at	none	na	1	1	200903_s_at	protein_coding	gray	adenosylhomocysteinase	...
AHCYL1	-0.665846	0.0013728	0.00392891	207464_at	2	207464_at,200848_at	4	2	200850_s_at,207464_at	protein_coding	significant	adenosylhomocysteinase like 1	...
AHCYL2	1.50849	4.54484e-06	5.26048e-06	212814_at	1	212814_at	2	1	215672_s_at	protein_coding	significant	adenosylhomocysteinase like 2	...
AHDC1	0.0535506	0.758501	1	229379_at	none	na	3	3	229379_at,243793_at,205002_at	protein_coding	notDE	AT-hook DNA binding motif containing 1	...
AHI1	1.33167	1.92099e-08	1.00078e-08	220841_s_at	3	220841_s_at,232461_at,221569_at	5	2	232461_at,244699_at	protein_coding	significant	Abelson helper integration site 1	...
AHNAK	-0.553716	0.000612158	0.00153325	1563560_at	3	1563560_at,238855_at,235281_x_at	5	2	235281_x_at,238855_at	protein_coding	significant	AHNAK nucleoprotein	...
AHNAK2	-1.6571	0.00523237	0.0184562	212992_at	2	212992_at,1558378_a_at	2	0	0	protein_coding	significant	AHNAK nucleoprotein 2	...
AHR	1.20118	0.00770104	0.0284952	202820_at	1	202820_at	1	0	0	protein_coding	significant	aryl hydrocarbon receptor	...
AHRR	-0.681351	0.0307454	0.113222	229354_at	1	229354_at	1	0	0	protein_coding	significant	aryl-hydrocarbon receptor repressor	...
AHSA1	-0.68646	2.91709e-05	4.49901e-05	201491_at	1	201491_at	1	0	0	protein_coding	significant	activator of HSP90 ATPase activity 1	...
AHSA2	1.12775	0.000964199	0.00261008	212980_at	4	212980_at,230148_at,226334_s_at,226665_at	4	0	0	protein_coding	significant	-	...
AHSG	-0.623397	0.407763	1	204551_s_at	none	na	2	2	204551_s_at,210929_s_at	protein_coding	notDE	alpha 2-HS glycoprotein	...
AHSP	-0.419249	0.513987	1	219672_at	none	na	1	1	219672_at	protein_coding	notDE	alpha hemoglobin stabilizing protein	...
AICDA	-0.126467	0.506039	1	224499_s_at	none	na	2	2	224499_s_at,219841_at	protein_coding	notDE	activation induced cytidine deaminase	...
AIDA	0.916107	5.60572e-06	6.69427e-06	226801_s_at	2	226801_s_at,220199_s_at	2	0	0	protein_coding	significant	axin interactor, dorsalization associated	...
AIF1	-0.847354	0.0117421	0.0448412	213095_x_at	3	213095_x_at,207823_s_at,215051_x_at	4	1	215051_x_at	protein_coding	significant	allograft inflammatory factor 1	...
AIF1L	2.26261	4.9138e-05	8.22582e-05	223075_s_at	2	223075_s_at,223074_s_at	2	0	0	protein_coding	significant	allograft inflammatory factor 1 like	...
AIFM1	-0.333567	0.284445	0.821659	205512_s_at	none	na	1	1	205512_s_at	protein_coding	gray	apoptosis inducing factor mitochondria associated 1	...
AIFM2	0.289484	0.0702533	0.237823	228445_at	none	na	2	2	228445_at,224461_s_at	protein_coding	gray	apoptosis inducing factor, mitochondria associated 2	...
AIFM3	-0.633601	0.0296475	0.109643	244084_at	1	244084_at	1	0	0	protein_coding	significant	apoptosis inducing factor, mitochondria associated 3	...
AIG1	0.756743	0.0118535	0.0453098	223136_at	2	223136_at,230520_at	3	1	232810_at	protein_coding	significant	androgen induced 1	...
AIM1	0.248663	0.73668	1	212543_at	none	na	1	1	212543_at	error	notDE	-	...
AIM1L	-0.237306	0.209981	0.644923	220289_s_at	none	na	2	2	220289_s_at,220290_at	error	gray	-	...
AIM2	-0.19297	0.674641	1	206513_at	none	na	1	1	206513_at	protein_coding	notDE	absent in melanoma 2	...
AIMP1	1.90028	2.61536e-08	1.40812e-08	227605_at	3	227605_at,202541_at,202542_s_at	3	0	0	protein_coding	significant	aminoacyl tRNA synthetase complex interacting multifunctional protein 1	...
AIMP2	0.112554	0.510941	1	209972_s_at	none	na	3	3	209972_s_at,209971_x_at,202138_x_at	protein_coding	notDE	aminoacyl tRNA synthetase complex interacting multifunctional protein 2	...
AIP	-0.298136	0.0964581	0.313789	201781_s_at	none	na	2	2	201781_s_at,201782_s_at	protein_coding	gray	aryl hydrocarbon receptor interacting protein	...
AIPL1	-0.373993	0.0605539	0.206817	235731_at	none	na	2	2	235731_at,219977_at	protein_coding	gray	aryl hydrocarbon receptor interacting protein like 1	...
AIRE	-0.0611646	0.743436	1	208090_s_at	none	na	1	1	208090_s_at	protein_coding	notDE	autoimmune regulator	...
AJAP1	-0.681561	0.00684068	0.0249578	206460_at	2	206460_at,215790_at	4	2	215789_s_at,215790_at	protein_coding	significant	adherens junctions associated protein 1	...
AJUBA	1.19823	0.000516306	0.00126086	225807_at	3	225807_at,1553764_a_at,225806_at	4	1	243446_at	protein_coding	significant	ajuba LIM protein	...
AK1	-0.704051	0.0118605	0.045339	202588_at	2	202588_at,202587_s_at	2	0	0	protein_coding	significant	adenylate kinase 1	...
AK2	-1.28112	6.12379e-07	5.20323e-07	212172_at	2	212172_at,212175_s_at	6	4	212172_at,212173_at,212174_at,212175_s_at	protein_coding	significant	adenylate kinase 2	...
AK3	0.661743	0.0178336	0.068486	224655_at	1	224655_at	2	1	224655_at	protein_coding	significant	adenylate kinase 3	...
AK4	-1.38499	0.000498006	0.00120902	204347_at	4	204347_at,204348_s_at,230630_at,225342_at	4	0	0	protein_coding	significant	adenylate kinase 4	...
AK5	-0.931859	0.0179267	0.0688226	222862_s_at	1	222862_s_at	2	1	222862_s_at	protein_coding	significant	adenylate kinase 5	...
AK6	1.29289	1.04456e-05	1.36333e-05	203893_at	1	203893_at	2	1	203893_at	protein_coding	significant	adenylate kinase 6	...
AK7	0.178371	0.276722	0.801921	1569699_at	none	na	4	4	1569699_at,241326_at,1553734_at,1569700_s_at	protein_coding	gray	adenylate kinase 7	...
AK8	0.525995	8.73054e-05	0.000159297	1557666_s_at	1	1557666_s_at	2	1	230976_at	protein_coding	significant	adenylate kinase 8	...
AK9	0.562138	0.00289357	0.00933528	1552299_at	3	1552299_at,1564002_a_at,239828_at	3	0	0	protein_coding	significant	adenylate kinase 9	...
AKAIN1	-0.207254	0.535839	1	243506_at	none	na	1	1	243506_at	protein_coding	notDE	A-kinase anchor inhibitor 1	...
AKAP1	0.368786	0.214333	0.656833	201675_at	none	na	4	4	201675_at,210626_at,210625_s_at,201674_s_at	protein_coding	gray	A-kinase anchoring protein 1	...
AKAP10	0.661724	0.000321188	0.000723957	205045_at	2	205045_at,213396_s_at	4	2	236006_s_at,236007_at	protein_coding	significant	A-kinase anchoring protein 10	...
AKAP11	0.543441	0.0603325	0.206106	203156_at	none	na	2	2	203156_at,215336_at	protein_coding	gray	A-kinase anchoring protein 11	...
AKAP12	0.965949	0.0136695	0.052528	210517_s_at	3	210517_s_at,227530_at,227529_s_at	5	2	227530_at,231067_s_at	protein_coding	significant	A-kinase anchoring protein 12	...
AKAP13	1.17161	0.000389625	0.000905738	208325_s_at	5	208325_s_at,222023_at,213516_at,232188_at,229783_at	11	6	222023_at,222024_s_at,224884_at,227039_at,229783_at,232188_at	protein_coding	significant	A-kinase anchoring protein 13	...
AKAP14	-0.645668	0.165559	0.506698	237281_at	none	na	3	3	237281_at,242698_at,237282_s_at	protein_coding	gray	A-kinase anchoring protein 14	...
AKAP17A	0.490482	0.00334431	0.0110395	203624_at	1	203624_at	3	2	210269_s_at,228447_at	protein_coding	significant	A-kinase anchoring protein 17A	...
AKAP2	0.666045	0.0524439	0.181532	202759_s_at	none	na	4	4	202759_s_at,226694_at,202760_s_at,1553502_a_at	protein_coding	gray	A-kinase anchoring protein 2	...
AKAP3	-0.308466	0.490062	1	207344_at	none	na	1	1	207344_at	protein_coding	notDE	A-kinase anchoring protein 3	...
AKAP4	-0.603204	0.118847	0.372465	207019_s_at	none	na	1	1	207019_s_at	protein_coding	gray	A-kinase anchoring protein 4	...
AKAP5	-0.338861	0.00290204	0.00936767	207800_at	1	207800_at	2	1	230846_at	protein_coding	significant	A-kinase anchoring protein 5	...
AKAP6	-0.40725	0.0595877	0.203766	217669_s_at	none	na	2	2	217669_s_at,205359_at	protein_coding	gray	A-kinase anchoring protein 6	...
AKAP7	-0.230155	0.198667	0.61301	211172_x_at	none	na	3	3	211172_x_at,205771_s_at,205772_s_at	protein_coding	gray	A-kinase anchoring protein 7	...
AKAP8	0.26649	0.00913964	0.0343483	203847_s_at	1	203847_s_at	2	1	203848_at	protein_coding	significant	A-kinase anchoring protein 8	...
AKAP8L	-0.472735	0.0291703	0.108074	218064_s_at	2	218064_s_at,215741_x_at	5	3	222160_at,227691_at,240554_at	protein_coding	significant	A-kinase anchoring protein 8 like	...
AKAP9	1.33162	9.37699e-07	8.51868e-07	210962_s_at	3	210962_s_at,207870_at,215483_at	3	0	0	protein_coding	significant	A-kinase anchoring protein 9	...
AKIP1	1.08463	0.00236056	0.00736634	220987_s_at	1	220987_s_at	3	2	220987_s_at,242515_x_at	protein_coding	significant	A-kinase interacting protein 1	...
AKIRIN1	0.472153	0.00450828	0.0155861	217893_s_at	2	217893_s_at,222459_at	3	1	222459_at	protein_coding	significant	akirin 1	...
AKIRIN2	-2.08442	2.51664e-09	1.58708e-09	223143_s_at	2	223143_s_at,213810_s_at	4	2	223144_s_at,223145_s_at	protein_coding	significant	akirin 2	...
AKNA	-0.73629	0.0805813	0.268886	225701_at	none	na	2	2	225701_at,1558565_at	protein_coding	gray	AT-hook transcription factor	...
AKNAD1	-0.158115	0.120812	0.377623	1563834_a_at	none	na	3	3	1563834_a_at,1558834_s_at,1552933_at	protein_coding	gray	AKNA domain containing 1	...
AKR1A1	0.0909406	0.795848	1	201900_s_at	none	na	1	1	201900_s_at	protein_coding	notDE	aldo-keto reductase family 1 member A1	...
AKR1B1	-0.379519	0.164081	0.50205	201272_at	none	na	1	1	201272_at	protein_coding	gray	aldo-keto reductase family 1 member B	...
AKR1B10	-1.91767	0.018993	0.0728177	206561_s_at	1	206561_s_at	1	0	0	protein_coding	significant	aldo-keto reductase family 1 member B10	...
AKR1C1	-0.783943	0.0693703	0.23509	216594_x_at	none	na	6	6	216594_x_at,204151_x_at,1555854_at,1555856_s_at,1555855_at,217626_at	protein_coding	gray	aldo-keto reductase family 1 member C1	...
AKR1C2	-0.899568	0.0663267	0.225422	211653_x_at	none	na	5	5	211653_x_at,209699_x_at,1555854_at,244266_at,217626_at	protein_coding	gray	aldo-keto reductase family 1 member C2	...
AKR1C3	-0.891643	0.188094	0.580301	209160_at	none	na	1	1	209160_at	protein_coding	gray	aldo-keto reductase family 1 member C3	...
AKR1C4	-0.644826	0.183479	0.565206	210558_at	none	na	1	1	210558_at	protein_coding	gray	aldo-keto reductase family 1 member C4	...
AKR1C6P	-0.0886157	0.461202	1	224070_at	none	na	1	1	224070_at	pseudogene	notDE	-	...
AKR1D1	-0.33498	0.62756	1	207102_at	none	na	1	1	207102_at	protein_coding	notDE	aldo-keto reductase family 1 member D1	...
AKR1E2	-0.33196	0.0563381	0.193452	1559982_s_at	none	na	3	3	1559982_s_at,223856_at,1555220_a_at	protein_coding	gray	aldo-keto reductase family 1 member E2	...
AKR7A2	-0.341106	0.0678699	0.230382	214259_s_at	none	na	2	2	214259_s_at,202139_at	protein_coding	gray	aldo-keto reductase family 7 member A2	...
AKR7A3	-0.806051	0.0785519	0.262802	206469_x_at	none	na	2	2	206469_x_at,216381_x_at	protein_coding	gray	aldo-keto reductase family 7 member A3	...
AKT1	-1.28859	2.78533e-10	8.08518e-10	207163_s_at	1	207163_s_at	1	0	0	protein_coding	significant	AKT serine/threonine kinase 1	...
AKT1S1	-1.40825	2.06445e-08	1.07786e-08	224982_at	2	224982_at,1555821_a_at	2	0	0	protein_coding	significant	AKT1 substrate 1	...
AKT2	0.955561	1.53899e-07	1.05681e-07	236664_at	4	236664_at,226156_at,225471_s_at,203809_s_at	7	3	225471_s_at,226156_at,236664_at	protein_coding	significant	AKT serine/threonine kinase 2	...
AKT3	1.23631	8.92634e-05	0.000163658	212607_at	3	212607_at,212609_s_at,242879_x_at	7	4	222880_at,224229_s_at,242876_at,242879_x_at	protein_coding	significant	AKT serine/threonine kinase 3	...
AKTIP	0.675775	0.0084006	0.03135	218373_at	1	218373_at	2	1	223894_s_at	protein_coding	significant	AKT interacting protein	...
ALAD	-1.03351	0.001331	0.00378342	218489_s_at	1	218489_s_at	2	1	218489_s_at	protein_coding	significant	aminolevulinate dehydratase	...
ALAS1	-0.917331	0.000817894	0.00215153	205633_s_at	1	205633_s_at	1	0	0	protein_coding	significant	5'-aminolevulinate synthase 1	...
ALAS2	-0.950485	0.106506	0.340167	211560_s_at	none	na	2	2	211560_s_at,244205_at	protein_coding	gray	5'-aminolevulinate synthase 2	...
ALB	-1.9585	0.0694432	0.235306	211298_s_at	none	na	4	4	211298_s_at,1565228_s_at,214837_at,214842_s_at	protein_coding	gray	albumin	...
ALCAM	2.77694	1.08783e-07	7.11539e-08	201951_at	3	201951_at,201952_at,1569362_at	3	0	0	protein_coding	significant	activated leukocyte cell adhesion molecule	...
ALDH16A1	-0.333808	0.0864013	0.285889	227592_at	none	na	1	1	227592_at	protein_coding	gray	aldehyde dehydrogenase 16 family member A1	...
ALDH18A1	0.700113	0.044884	0.158072	222416_at	1	222416_at	2	1	222416_at	protein_coding	significant	aldehyde dehydrogenase 18 family member A1	...
ALDH1A1	1.9278	0.00144591	0.00417456	212224_at	1	212224_at	1	0	0	protein_coding	significant	aldehyde dehydrogenase 1 family member A1	...
ALDH1A2	-0.71883	0.00698822	0.0255502	207015_s_at	1	207015_s_at	2	1	207016_s_at	protein_coding	significant	aldehyde dehydrogenase 1 family member A2	...
ALDH1A3	-2.23326	8.75468e-05	0.000159821	203180_at	1	203180_at	2	1	203180_at	protein_coding	significant	aldehyde dehydrogenase 1 family member A3	...
ALDH1B1	0.592026	0.0426863	0.151315	209646_x_at	1	209646_x_at	2	1	209646_x_at	protein_coding	significant	aldehyde dehydrogenase 1 family member B1	...
ALDH1L1	-1.70873	0.000674372	0.00171568	205208_at	1	205208_at	2	1	215798_at	protein_coding	significant	aldehyde dehydrogenase 1 family member L1	...
ALDH1L1-AS2	-0.036589	0.844093	1	1559766_at	none	na	1	1	1559766_at	lncRNA	notDE	ALDH1L1 antisense RNA 2	...
ALDH1L2	0.570375	0.217876	0.665898	231202_at	none	na	3	3	231202_at,1556841_a_at,1559393_at	protein_coding	gray	aldehyde dehydrogenase 1 family member L2	...
ALDH2	-0.143298	0.622838	1	201425_at	none	na	1	1	201425_at	protein_coding	notDE	aldehyde dehydrogenase 2 family (mitochondrial)	...
ALDH3A1	-1.42295	0.021053	0.0803898	205623_at	1	205623_at	1	0	0	protein_coding	significant	aldehyde dehydrogenase 3 family member A1	...
ALDH3A2	0.997089	8.31424e-05	0.000150571	202054_s_at	2	202054_s_at,202053_s_at	3	1	210544_s_at	protein_coding	significant	aldehyde dehydrogenase 3 family member A2	...
ALDH3B1	-0.616115	0.00454057	0.015721	211004_s_at	2	211004_s_at,205640_at	3	1	211004_s_at	protein_coding	significant	aldehyde dehydrogenase 3 family member B1	...
ALDH3B2	-0.663662	0.0373614	0.134579	204942_s_at	1	204942_s_at	2	1	204942_s_at	protein_coding	significant	aldehyde dehydrogenase 3 family member B2	...
ALDH4A1	-0.94968	0.0149597	0.0575627	211552_s_at	1	211552_s_at	2	1	211552_s_at	protein_coding	significant	aldehyde dehydrogenase 4 family member A1	...
ALDH5A1	0.465297	0.178925	0.550565	203608_at	none	na	2	2	203608_at,203609_s_at	protein_coding	gray	aldehyde dehydrogenase 5 family member A1	...
ALDH6A1	-0.841862	0.00120082	0.0033564	204289_at	3	204289_at,221588_x_at,204290_s_at	5	2	221589_s_at,221590_s_at	protein_coding	significant	aldehyde dehydrogenase 6 family member A1	...
ALDH7A1	1.39762	6.74649e-05	0.000118073	208950_s_at	3	208950_s_at,208951_at,213591_at	3	0	0	protein_coding	significant	aldehyde dehydrogenase 7 family member A1	...
ALDH8A1	-1.42337	0.0705093	0.238606	220148_at	none	na	1	1	220148_at	protein_coding	gray	aldehyde dehydrogenase 8 family member A1	...
ALDH9A1	1.16536	5.37779e-08	3.1944e-08	201612_at	1	201612_at	1	0	0	protein_coding	significant	aldehyde dehydrogenase 9 family member A1	...
ALDOA	-0.461396	0.0757574	0.254526	214687_x_at	none	na	3	3	214687_x_at,200966_x_at,238996_x_at	protein_coding	gray	aldolase, fructose-bisphosphate A	...
ALDOAP2	-0.494476	0.00203803	0.00621344	211617_at	1	211617_at	1	0	0	pseudogene	significant	-	...
ALDOB	-2.36553	0.0360288	0.130198	211357_s_at	1	211357_s_at	9	8	204705_x_at,211357_s_at,214423_x_at,214424_s_at,216600_x_at,217238_s_at,241280_at,243901_at	protein_coding	significant	aldolase, fructose-bisphosphate B	...
ALDOC	-2.09611	0.00161054	0.00473294	202022_at	1	202022_at	1	0	0	protein_coding	significant	aldolase, fructose-bisphosphate C	...
ALG1	0.127549	0.495748	1	223355_at	none	na	2	2	223355_at,236626_at	protein_coding	notDE	ALG1, chitobiosyldiphosphodolichol beta-mannosyltransferase	...
ALG10	1.22957	6.48957e-10	9.20247e-10	238475_at	5	238475_at,1552304_at,242900_at,228941_at,1552306_at	5	0	0	protein_coding	significant	ALG10, alpha-1,2-glucosyltransferase	...
ALG10B	1.22957	6.48957e-10	9.20247e-10	238475_at	3	238475_at,242900_at,228941_at	3	0	0	protein_coding	significant	ALG10B, alpha-1,2-glucosyltransferase	...
ALG11	1.29339	9.65151e-10	1.02323e-09	203614_at	2	203614_at,221513_s_at	2	0	0	protein_coding	significant	ALG11, alpha-1,2-mannosyltransferase	...
ALG12	-1.39766	1.23858e-10	7.67929e-10	218444_at	1	218444_at	1	0	0	protein_coding	significant	ALG12, alpha-1,6-mannosyltransferase	...
ALG13	2.26781	8.47997e-08	5.32216e-08	222808_at	4	222808_at,219015_s_at,205584_at,205583_s_at	5	1	232435_at	protein_coding	significant	ALG13, UDP-N-acetylglucosaminyltransferase subunit	...
ALG14	0.984259	0.000275585	0.000607247	1553954_at	1	1553954_at	2	1	228871_at	protein_coding	significant	ALG14, UDP-N-acetylglucosaminyltransferase subunit	...
ALG2	-0.359954	0.00225026	0.00697025	228166_at	2	228166_at,225621_at	2	0	0	protein_coding	significant	ALG2, alpha-1,3/1,6-mannosyltransferase	...
ALG3	-1.07975	2.41094e-07	1.77337e-07	207396_s_at	1	207396_s_at	1	0	0	protein_coding	significant	ALG3, alpha-1,3- mannosyltransferase	...
ALG5	1.14796	6.26949e-05	0.000108394	218203_at	1	218203_at	3	2	218203_at,222556_at	protein_coding	significant	ALG5, dolichyl-phosphate beta-glucosyltransferase	...
ALG6	0.316881	0.0751498	0.252664	219649_at	none	na	1	1	219649_at	protein_coding	gray	ALG6, alpha-1,3-glucosyltransferase	...
ALG8	0.297474	0.180099	0.554382	203545_at	none	na	1	1	203545_at	protein_coding	gray	ALG8, alpha-1,3-glucosyltransferase	...
ALG9	-0.0490293	0.842536	1	219374_s_at	none	na	2	2	219374_s_at,228817_at	protein_coding	notDE	ALG9, alpha-1,2-mannosyltransferase	...
ALK	-0.529062	0.00185288	0.00557335	208211_s_at	1	208211_s_at	2	1	208212_s_at	protein_coding	significant	ALK receptor tyrosine kinase	...
ALKBH1	-0.326712	0.0034099	0.0112906	205621_at	1	205621_at	2	1	236721_at	protein_coding	significant	alkB homolog 1, histone H2A dioxygenase	...
ALKBH2	-0.0821791	0.663427	1	225625_at	none	na	1	1	225625_at	protein_coding	notDE	alkB homolog 2, alpha-ketoglutarate dependent dioxygenase	...
ALKBH3	-0.138671	0.444341	1	226127_at	none	na	1	1	226127_at	protein_coding	notDE	alkB homolog 3, alpha-ketoglutaratedependent dioxygenase	...
ALKBH3-AS1	-0.0210565	0.894686	1	1557564_at	none	na	2	2	1557564_at,1557565_a_at	lncRNA	notDE	ALKBH3 antisense RNA 1	...
ALKBH4	0.251999	0.145835	0.44658	222228_s_at	none	na	1	1	222228_s_at	protein_coding	gray	alkB homolog 4, lysine demethylase	...
ALKBH5	-0.34495	0.0560538	0.192569	228034_x_at	none	na	4	4	228034_x_at,228078_at,1553101_a_at,234302_s_at	protein_coding	gray	alkB homolog 5, RNA demethylase	...
ALKBH6	-0.230604	0.207816	0.639024	225969_at	none	na	1	1	225969_at	protein_coding	gray	alkB homolog 6	...
ALKBH7	-0.250682	0.0781614	0.261612	223317_at	none	na	4	4	223317_at,227879_at,223318_s_at,227878_s_at	protein_coding	gray	alkB homolog 7	...
ALKBH8	1.80849	6.56466e-12	7.428e-10	235610_at	2	235610_at,235713_at	2	0	0	protein_coding	significant	alkB homolog 8, tRNA methyltransferase	...
ALLC	-0.483108	0.135048	0.41592	220365_at	none	na	1	1	220365_at	protein_coding	gray	allantoicase	...
ALMS1	1.57834	9.84825e-09	4.90229e-09	214220_s_at	2	214220_s_at,214221_at	3	1	214707_x_at	protein_coding	significant	ALMS1, centrosome and basal body associated protein	...
ALMS1-IT1	0.167875	0.24905	0.736411	1556911_at	none	na	1	1	1556911_at	lncRNA	gray	ALMS1 intronic transcript 1	...
ALMS1P1	-0.0211897	0.876903	1	1552576_at	none	na	1	1	1552576_at	pseudogene	notDE	ALMS1, centrosome and basal body associated protein pseudogene 1	...
ALOX12	-0.418566	0.214616	0.657576	207206_s_at	none	na	1	1	207206_s_at	protein_coding	gray	arachidonate 12-lipoxygenase, 12S type	...
ALOX12-AS1	0.651189	2.05336e-05	2.99196e-05	229833_at	1	229833_at	2	1	236433_at	lncRNA	significant	ALOX12 antisense RNA 1	...
ALOX12B	-0.463745	0.0123001	0.0471322	207381_at	1	207381_at	1	0	0	protein_coding	significant	arachidonate 12-lipoxygenase, 12R type	...
ALOX12P2	-0.0728444	0.628084	1	214340_at	none	na	1	1	214340_at	pseudogene	notDE	arachidonate 12-lipoxygenase pseudogene 2	...
ALOX15	-0.636411	0.0314039	0.115347	207328_at	1	207328_at	1	0	0	protein_coding	significant	arachidonate 15-lipoxygenase	...
ALOX15B	-0.326215	0.440188	1	206714_at	none	na	2	2	206714_at,1555416_a_at	protein_coding	notDE	arachidonate 15-lipoxygenase, type B	...
ALOX5	-1.11303	0.000267322	0.000586313	204445_s_at	3	204445_s_at,214366_s_at,204446_s_at	4	1	214366_s_at	protein_coding	significant	arachidonate 5-lipoxygenase	...
ALOX5AP	-1.056	0.0386448	0.138772	204174_at	1	204174_at	1	0	0	protein_coding	significant	arachidonate 5-lipoxygenase activating protein	...
ALOXE3	-0.41452	0.0147642	0.0568204	207708_at	1	207708_at	2	1	222383_s_at	protein_coding	significant	arachidonate lipoxygenase 3	...
ALPI	-0.508083	0.127208	0.394749	207140_at	none	na	2	2	207140_at,211618_s_at	protein_coding	gray	alkaline phosphatase, intestinal	...
ALPK1	0.32694	0.137473	0.42266	227438_at	none	na	4	4	227438_at,243222_at,207133_x_at,243352_at	protein_coding	gray	alpha kinase 1	...
ALPK2	-1.28754	0.034388	0.124921	228367_at	1	228367_at	2	1	236987_at	protein_coding	significant	alpha kinase 2	...
ALPK3	-0.423201	0.32355	0.907806	214846_s_at	none	na	2	2	214846_s_at,228342_s_at	protein_coding	gray	alpha kinase 3	...
ALPL	-1.29067	0.000251166	0.000545375	215783_s_at	2	215783_s_at,1557924_s_at	2	0	0	protein_coding	significant	alkaline phosphatase, liver/bone/kidney	...
ALPP	0.281716	0.12621	0.392213	211619_s_at	none	na	2	2	211619_s_at,204664_at	protein_coding	gray	alkaline phosphatase, placental	...
ALPPL2	-0.342577	0.0219998	0.0837587	216377_x_at	2	216377_x_at,210431_at	3	1	216377_x_at	protein_coding	significant	-	...
ALS2	0.194301	0.379921	1	232184_at	none	na	3	3	232184_at,1555284_at,226291_at	protein_coding	notDE	ALS2, alsin Rho guanine nucleotide exchange factor	...
ALS2CL	0.025639	0.919721	1	229887_at	none	na	3	3	229887_at,222333_at,243276_at	protein_coding	notDE	ALS2 C-terminal like	...
ALS2CR11	-0.252686	0.341258	0.9533	1553260_s_at	none	na	6	6	1553260_s_at,1554831_x_at,1563673_a_at,1558428_at,1556757_a_at,1553261_x_at	error	notDE	-	...
ALS2CR12	0.154159	0.531833	1	242661_x_at	none	na	2	2	242661_x_at,239458_at	protein_coding	notDE	amyotrophic lateral sclerosis 2 chromosome region 12	...
ALX1	-0.260712	0.22979	0.694336	206837_at	none	na	1	1	206837_at	protein_coding	gray	ALX homeobox 1	...
ALX3	-0.342792	0.073077	0.246494	207690_at	none	na	1	1	207690_at	protein_coding	gray	ALX homeobox 3	...
ALX4	-0.0833429	0.525378	1	208330_at	none	na	1	1	208330_at	protein_coding	notDE	ALX homeobox 4	...
ALYREF	1.06825	0.000214025	0.000452382	226320_at	2	226320_at,226319_s_at	2	0	0	protein_coding	significant	Aly/REF export factor	...
AMACR	-0.291093	0.0453786	0.15964	217113_at	1	217113_at	6	5	209425_at,209426_s_at,217111_at,217113_at,236365_at	protein_coding	significant	alpha-methylacyl-CoA racemase	...
AMBN	-0.447197	0.00285664	0.00919057	221114_at	1	221114_at	1	0	0	protein_coding	significant	ameloblastin	...
AMBP	-0.690758	0.436701	1	205477_s_at	none	na	2	2	205477_s_at,214425_at	protein_coding	notDE	alpha-1-microglobulin/bikunin precursor	...
AMBRA1	-0.169934	0.18628	0.574582	219141_s_at	none	na	5	5	219141_s_at,222189_at,52731_at,234236_at,234237_s_at	protein_coding	gray	autophagy and beclin 1 regulator 1	...
AMD1	0.967671	0.000234739	0.000503775	201197_at	1	201197_at	2	1	201197_at	protein_coding	significant	adenosylmethionine decarboxylase 1	...
AMDHD1	-0.780408	0.175359	0.539229	229596_at	none	na	1	1	229596_at	protein_coding	gray	amidohydrolase domain containing 1	...
AMDHD2	-0.464861	0.0249087	0.0937915	219082_at	1	219082_at	2	1	227841_at	protein_coding	significant	amidohydrolase domain containing 2	...
AMELX	-0.0518593	0.544996	1	208410_x_at	none	na	1	1	208410_x_at	protein_coding	notDE	amelogenin, X-linked	...
AMELY	-0.302364	0.0349683	0.126824	208220_x_at	1	208220_x_at	1	0	0	protein_coding	significant	amelogenin, Y-linked	...
AMER1	-0.0676606	0.71494	1	1552882_a_at	none	na	1	1	1552882_a_at	protein_coding	notDE	APC membrane recruitment protein 1	...
AMER2	-1.47651	0.113416	0.358365	235465_at	none	na	3	3	235465_at,230496_at,1553720_a_at	protein_coding	gray	APC membrane recruitment protein 2	...
AMER3	-0.591296	0.036078	0.130368	244709_at	1	244709_at	3	2	236638_at,244709_at	protein_coding	significant	APC membrane recruitment protein 3	...
AMFR	1.27028	0.00119436	0.00333557	202203_s_at	2	202203_s_at,202204_s_at	2	0	0	protein_coding	significant	autocrine motility factor receptor	...
AMH	0.021151	0.89722	1	206516_at	none	na	1	1	206516_at	protein_coding	notDE	anti-Mullerian hormone	...
AMHR2	-0.429653	0.0283901	0.105531	206892_at	1	206892_at	1	0	0	protein_coding	significant	anti-Mullerian hormone receptor type 2	...
AMIGO1	-0.140669	0.673173	1	226718_at	none	na	1	1	226718_at	protein_coding	notDE	adhesion molecule with Ig like domain 1	...
AMIGO2	-0.0958095	0.852536	1	222108_at	none	na	1	1	222108_at	protein_coding	notDE	adhesion molecule with Ig like domain 2	...
AMIGO3	-0.337684	0.0187038	0.0717131	229717_at	1	229717_at	3	2	222710_at,229717_at	protein_coding	significant	adhesion molecule with Ig like domain 3	...
AMMECR1	0.890699	0.0388397	0.139383	204976_s_at	2	204976_s_at,226421_at	4	2	226421_at,236760_at	protein_coding	significant	Alport syndrome, mental retardation, midface hypoplasia and elliptocytosis chromosomal region gene 1	...
AMMECR1L	-0.000687861	0.997817	1	223297_at	none	na	1	1	223297_at	protein_coding	notDE	AMMECR1 like	...
AMN	-0.282741	0.111805	0.353949	220989_s_at	none	na	3	3	220989_s_at,1563792_at,223587_s_at	protein_coding	gray	amnion associated transmembrane protein	...
AMN1	-0.156036	0.682451	1	226258_at	none	na	1	1	226258_at	protein_coding	notDE	antagonist of mitotic exit network 1 homolog	...
AMOT	-0.201423	0.319277	0.898276	209521_s_at	none	na	1	1	209521_s_at	protein_coding	gray	angiomotin	...
AMOTL1	-0.311317	0.0870602	0.287803	235277_at	none	na	4	4	235277_at,225459_at,228840_at,225450_at	protein_coding	gray	angiomotin like 1	...
AMOTL2	0.795578	0.0108401	0.041212	203002_at	1	203002_at	1	0	0	protein_coding	significant	angiomotin like 2	...
AMPD1	-0.91976	0.18447	0.568541	206121_at	none	na	1	1	206121_at	protein_coding	gray	adenosine monophosphate deaminase 1	...
AMPD2	-0.583641	0.0151688	0.0583489	212360_at	1	212360_at	1	0	0	protein_coding	significant	adenosine monophosphate deaminase 2	...
AMPD3	-0.674895	0.000360854	0.000827871	209491_s_at	1	209491_s_at	2	1	209491_s_at	protein_coding	significant	adenosine monophosphate deaminase 3	...
AMPH	-1.71213	0.0019889	0.00604569	205257_s_at	1	205257_s_at	1	0	0	protein_coding	significant	amphiphysin	...
AMT	-0.599066	0.0233769	0.0885691	204294_at	1	204294_at	1	0	0	protein_coding	significant	aminomethyltransferase	...
AMY1A	1.78393	0.0491256	0.171218	208498_s_at	1	208498_s_at	1	0	0	protein_coding	significant	amylase, alpha 1A (salivary)	...
AMY1B	1.78393	0.0491256	0.171218	208498_s_at	1	208498_s_at	1	0	0	protein_coding	significant	amylase, alpha 1B (salivary)	...
AMY1C	1.78393	0.0491256	0.171218	208498_s_at	1	208498_s_at	1	0	0	protein_coding	significant	amylase, alpha 1B (salivary)	...
AMY2A	1.78393	0.0491256	0.171218	208498_s_at	1	208498_s_at	1	0	0	protein_coding	significant	amylase, alpha 2A (pancreatic)	...
AMY2B	1.21285	2.42629e-06	2.55447e-06	228023_x_at	2	228023_x_at,208498_s_at	2	0	0	protein_coding	significant	amylase, alpha 2B (pancreatic)	...
AMZ1	-0.249534	0.00917201	0.0344806	1562261_at	1	1562261_at	2	1	1562261_at	protein_coding	significant	archaelysin family metallopeptidase 1	...
AMZ2	0.420722	0.0702894	0.237937	218167_at	none	na	1	1	218167_at	protein_coding	gray	archaelysin family metallopeptidase 2	...
AMZ2P1	0.310308	0.282746	0.81733	223443_s_at	none	na	1	1	223443_s_at	pseudogene	gray	archaelysin family metallopeptidase 2 pseudogene 1	...
ANAPC1	-0.291886	0.0877201	0.289728	218575_at	none	na	3	3	218575_at,229267_at,231973_s_at	protein_coding	gray	anaphase promoting complex subunit 1	...
ANAPC10	1.27563	4.28223e-08	2.46575e-08	241959_at	2	241959_at,207845_s_at	2	0	0	protein_coding	significant	anaphase promoting complex subunit 10	...
ANAPC11	-0.232067	0.0845188	0.280449	224010_at	none	na	2	2	224010_at,226414_s_at	protein_coding	gray	anaphase promoting complex subunit 11	...
ANAPC13	0.925684	1.33364e-07	8.98966e-08	209001_s_at	1	209001_s_at	2	1	215282_at	protein_coding	significant	anaphase promoting complex subunit 13	...
ANAPC15	-0.606765	7.35701e-06	9.13483e-06	204218_at	1	204218_at	1	0	0	protein_coding	significant	anaphase promoting complex subunit 15	...
ANAPC16	0.674899	0.00699584	0.025588	224665_at	2	224665_at,224664_at	4	2	224667_x_at,229145_at	protein_coding	significant	anaphase promoting complex subunit 16	...
ANAPC2	-1.4635	3.90257e-15	7.41974e-10	218555_at	1	218555_at	1	0	0	protein_coding	significant	anaphase promoting complex subunit 2	...
ANAPC4	1.09041	3.72563e-08	2.10955e-08	232524_x_at	2	232524_x_at,226917_s_at	2	0	0	protein_coding	significant	anaphase promoting complex subunit 4	...
ANAPC5	-0.662877	0.00216569	0.00666636	208721_s_at	3	208721_s_at,239651_at,235926_at	6	3	211036_x_at,235926_at,239651_at	protein_coding	significant	anaphase promoting complex subunit 5	...
ANAPC7	1.10088	3.88378e-07	3.07649e-07	225521_at	2	225521_at,225554_s_at	2	0	0	protein_coding	significant	anaphase promoting complex subunit 7	...
ANG	-1.07352	0.0810645	0.270241	205141_at	none	na	2	2	205141_at,213397_x_at	protein_coding	gray	angiogenin	...
ANGEL1	-0.658106	0.00103192	0.00282299	213099_at	2	213099_at,36865_at	3	1	36865_at	protein_coding	significant	angel homolog 1	...
ANGEL2	0.620167	0.00125518	0.00353205	221826_at	2	221826_at,221825_at	3	1	221826_at	protein_coding	significant	angel homolog 2	...
ANGPT1	1.7304	8.3441e-05	0.000151171	205609_at	2	205609_at,205608_s_at	3	1	205609_at	protein_coding	significant	angiopoietin 1	...
ANGPT2	2.21951	9.15509e-12	7.43215e-10	205572_at	4	205572_at,237261_at,236034_at,211148_s_at	4	0	0	protein_coding	significant	angiopoietin 2	...
ANGPT4	-0.266948	0.0804928	0.268544	221134_at	none	na	1	1	221134_at	protein_coding	gray	angiopoietin 4	...
ANGPTL1	3.36541	1.09862e-11	7.43508e-10	239183_at	3	239183_at,224339_s_at,231773_at	3	0	0	protein_coding	significant	angiopoietin like 1	...
ANGPTL2	-1.19793	6.20255e-05	0.00010697	219514_at	3	219514_at,213001_at,213004_at	3	0	0	protein_coding	significant	angiopoietin like 2	...
ANGPTL3	-0.518348	0.169738	0.520412	243799_x_at	none	na	3	3	243799_x_at,219803_at,231684_at	protein_coding	gray	angiopoietin like 3	...
ANGPTL4	0.126231	0.62603	1	223333_s_at	none	na	2	2	223333_s_at,221009_s_at	protein_coding	notDE	angiopoietin like 4	...
ANGPTL6	-0.142445	0.541509	1	223967_at	none	na	1	1	223967_at	protein_coding	notDE	angiopoietin like 6	...
ANGPTL7	-0.313947	0.120154	0.375888	206423_at	none	na	1	1	206423_at	protein_coding	gray	angiopoietin like 7	...
ANGPTL8	-0.549637	0.154533	0.472648	220437_at	none	na	1	1	220437_at	protein_coding	gray	angiopoietin like 8	...
ANHX	-0.279614	0.0900712	0.29622	1556959_at	none	na	2	2	1556959_at,1556960_a_at	protein_coding	gray	anomalous homeobox	...
ANK1	-1.29074	0.0200791	0.0768892	207087_x_at	3	207087_x_at,205391_x_at,208353_x_at	7	4	207087_x_at,208352_x_at,208353_x_at,240363_at	protein_coding	significant	ankyrin 1	...
ANK2	-0.434302	0.268496	0.781393	216195_at	none	na	4	4	216195_at,202921_s_at,202920_at,232606_at	protein_coding	gray	ankyrin 2	...
ANK3	1.74808	1.53217e-11	7.44223e-10	207950_s_at	3	207950_s_at,209442_x_at,206385_s_at	5	2	238786_at,239726_at	protein_coding	significant	ankyrin 3	...
ANKAR	0.323826	0.0120413	0.0460612	1556653_at	1	1556653_at	2	1	1556653_at	protein_coding	significant	ankyrin and armadillo repeat containing	...
ANKDD1A	1.07202	0.00328688	0.0108159	229497_at	1	229497_at	2	1	237316_at	protein_coding	significant	ankyrin repeat and death domain containing 1A	...
ANKEF1	1.19109	3.48848e-06	3.87643e-06	220144_s_at	1	220144_s_at	2	1	222951_s_at	protein_coding	significant	ankyrin repeat and EF-hand domain containing 1	...
ANKFN1	-0.0997269	0.700278	1	1553211_at	none	na	3	3	1553211_at,244095_at,1559640_at	protein_coding	notDE	ankyrin repeat and fibronectin type III domain containing 1	...
ANKFY1	-0.770899	7.39763e-05	0.000131199	219868_s_at	3	219868_s_at,239073_at,1562495_at	4	1	239073_at	protein_coding	significant	ankyrin repeat and FYVE domain containing 1	...
ANKH	-1.32101	7.43785e-05	0.000132134	223094_s_at	2	223094_s_at,1560370_x_at	7	5	220076_at,223092_at,223093_at,223094_s_at,229176_at	protein_coding	significant	ANKH inorganic pyrophosphate transport regulator	...
ANKHD1	1.16545	1.13008e-09	1.08046e-09	208773_s_at	4	208773_s_at,208772_at,229457_at,214919_s_at	6	2	229457_at,233292_s_at	protein_coding	significant	ankyrin repeat and KH domain containing 1	...
ANKHD1-EIF4EBP3	1.16545	1.13008e-09	1.08046e-09	208773_s_at	3	208773_s_at,208772_at,214919_s_at	5	2	219081_at,233292_s_at	protein_coding	significant	ANKHD1-EIF4EBP3 readthrough	...
ANKIB1	1.16823	4.87211e-07	4.00401e-07	224682_at	3	224682_at,224687_at,243181_at	3	0	0	protein_coding	significant	ankyrin repeat and IBR domain containing 1	...
ANKLE1	-0.261839	0.393225	1	1553138_a_at	none	na	1	1	1553138_a_at	protein_coding	notDE	ankyrin repeat and LEM domain containing 1	...
ANKLE2	-0.549905	0.0273724	0.102144	212201_at	2	212201_at,212200_at	3	1	213962_s_at	protein_coding	significant	ankyrin repeat and LEM domain containing 2	...
ANKMY1	-0.362198	0.0341392	0.124113	210486_at	1	210486_at	3	2	210486_at,220280_s_at	protein_coding	significant	ankyrin repeat and MYND domain containing 1	...
ANKMY2	1.52069	1.10373e-08	5.53629e-09	212798_s_at	1	212798_s_at	1	0	0	protein_coding	significant	ankyrin repeat and MYND domain containing 2	...
ANKRA2	0.994039	8.94596e-07	8.07174e-07	218769_s_at	1	218769_s_at	1	0	0	protein_coding	significant	ankyrin repeat family A member 2	...
ANKRD1	-0.43635	0.276351	0.800954	206029_at	none	na	1	1	206029_at	protein_coding	gray	ankyrin repeat domain 1	...
ANKRD10	0.512691	0.0322698	0.118185	223251_s_at	1	223251_s_at	4	3	223251_s_at,239116_at,241414_at	protein_coding	significant	ankyrin repeat domain 10	...
ANKRD10-IT1	-0.439107	0.0471062	0.165017	215504_x_at	1	215504_x_at	2	1	226663_at	lncRNA	significant	-	...
ANKRD11	1.2645	1.21572e-11	7.43698e-10	231999_at	4	231999_at,234701_at,228356_at,219437_s_at	7	3	231999_at,234701_at,238538_at	protein_coding	significant	ankyrin repeat domain 11	...
ANKRD12	1.99259	3.31686e-08	1.83825e-08	212289_at	4	212289_at,212286_at,216563_at,216550_x_at	4	0	0	protein_coding	significant	ankyrin repeat domain 12	...
ANKRD13A	0.501175	0.0563502	0.193514	224810_s_at	none	na	2	2	224810_s_at,238851_at	protein_coding	gray	ankyrin repeat domain 13A	...
ANKRD13B	-1.03403	2.90719e-06	3.15222e-06	227720_at	1	227720_at	1	0	0	protein_coding	significant	ankyrin repeat domain 13B	...
ANKRD13C	1.46385	1.12028e-08	5.62957e-09	1554471_a_at	4	1554471_a_at,227375_at,238597_at,223418_x_at	5	1	238597_at	protein_coding	significant	ankyrin repeat domain 13C	...
ANKRD13D	-1.16178	3.53577e-08	1.98726e-08	244756_at	3	244756_at,238642_at,226205_at	3	0	0	protein_coding	significant	ankyrin repeat domain 13D	...
ANKRD16	0.151029	0.385316	1	229058_at	none	na	2	2	229058_at,231423_s_at	protein_coding	notDE	ankyrin repeat domain 16	...
ANKRD17	1.06251	4.75748e-07	3.89182e-07	225852_at	2	225852_at,212211_at	2	0	0	protein_coding	significant	ankyrin repeat domain 17	...
ANKRD18A	0.941944	2.86353e-10	8.11167e-10	1559406_at	1	1559406_at	2	1	244297_at	protein_coding	significant	ankyrin repeat domain 18A	...
ANKRD18B	-0.0712127	0.655799	1	233592_at	none	na	1	1	233592_at	protein_coding	notDE	ankyrin repeat domain 18B	...
ANKRD19P	-0.080883	0.606857	1	232926_x_at	none	na	1	1	232926_x_at	pseudogene	notDE	ankyrin repeat domain 19, pseudogene	...
ANKRD2	-1.1399	0.0381915	0.137319	221232_s_at	1	221232_s_at	1	0	0	protein_coding	significant	ankyrin repeat domain 2	...
ANKRD20A1	1.35178	1.23178e-05	1.65973e-05	1570255_s_at	3	1570255_s_at,224012_at,1569607_s_at	3	0	0	protein_coding	significant	ankyrin repeat domain 20 family member A1	...
ANKRD20A11P	1.53558	0.000498681	0.00121126	1569607_s_at	1	1569607_s_at	2	1	241233_x_at	pseudogene	significant	ankyrin repeat domain 20 family member A11, pseudogene	...
ANKRD20A12P	1.35178	1.23178e-05	1.65973e-05	1570255_s_at	2	1570255_s_at,1558982_at	4	2	1570255_s_at,237737_at	error	significant	-	...
ANKRD20A2	1.35178	1.23178e-05	1.65973e-05	1570255_s_at	3	1570255_s_at,224012_at,1569607_s_at	3	0	0	protein_coding	significant	ankyrin repeat domain 20 family member A2	...
ANKRD20A3	1.35178	1.23178e-05	1.65973e-05	1570255_s_at	3	1570255_s_at,224012_at,1569607_s_at	3	0	0	protein_coding	significant	ankyrin repeat domain 20 family member A3	...
ANKRD20A4	1.35178	1.23178e-05	1.65973e-05	1570255_s_at	3	1570255_s_at,224012_at,1569607_s_at	3	0	0	protein_coding	significant	ankyrin repeat domain 20 family member A4	...
ANKRD20A5P	1.35178	1.23178e-05	1.65973e-05	1570255_s_at	2	1570255_s_at,1569607_s_at	3	1	1570255_s_at	pseudogene	significant	-	...
ANKRD20A8P	1.35178	1.23178e-05	1.65973e-05	1570255_s_at	1	1570255_s_at	1	0	0	protein_coding	significant	-	...
ANKRD20A9P	1.53558	0.000498681	0.00121126	1569607_s_at	1	1569607_s_at	1	0	0	pseudogene	significant	-	...
ANKRD22	-0.921201	0.106928	0.341242	238439_at	none	na	2	2	238439_at,239196_at	protein_coding	gray	ankyrin repeat domain 22	...
ANKRD23	-1.35011	0.0184072	0.0706047	229052_at	1	229052_at	3	2	229052_at,230384_at	protein_coding	significant	ankyrin repeat domain 23	...
ANKRD24	-0.0687956	0.58221	1	1558400_x_at	none	na	3	3	1558400_x_at,233895_at,1558398_at	protein_coding	notDE	ankyrin repeat domain 24	...
ANKRD26	0.821401	0.000100738	0.000188534	205706_s_at	2	205706_s_at,205705_at	2	0	0	protein_coding	significant	ankyrin repeat domain 26	...
ANKRD26P3	0.0101788	0.965433	1	1569996_at	none	na	1	1	1569996_at	pseudogene	notDE	-	...
ANKRD27	0.553281	0.00593684	0.0212833	221522_at	1	221522_at	1	0	0	protein_coding	significant	ankyrin repeat domain 27	...
ANKRD28	1.36998	7.1779e-07	6.2672e-07	226025_at	2	226025_at,1561079_at	4	2	226025_at,229307_at	protein_coding	significant	ankyrin repeat domain 28	...
ANKRD29	-0.475059	0.294978	0.847284	238332_at	none	na	2	2	238332_at,229308_at	protein_coding	gray	ankyrin repeat domain 29	...
ANKRD30A	0.0670591	0.676435	1	223864_at	none	na	1	1	223864_at	protein_coding	notDE	ankyrin repeat domain 30A	...
ANKRD30B	-0.109779	0.210097	0.645321	1562292_at	none	na	2	2	1562292_at,1562294_x_at	protein_coding	gray	ankyrin repeat domain 30B	...
ANKRD30BL	-0.205059	0.571333	1	237794_at	none	na	1	1	237794_at	protein_coding	notDE	ankyrin repeat domain 30B like	...
ANKRD30BP2	-0.205059	0.571333	1	237794_at	none	na	2	2	237794_at,1552895_a_at	pseudogene	notDE	-	...
ANKRD30BP3	-0.10178	0.269563	0.784099	1570473_at	none	na	3	3	1570473_at,1561225_at,1570474_s_at	pseudogene	gray	-	...
ANKRD31	0.147028	0.218481	0.667315	1564000_at	none	na	1	1	1564000_at	protein_coding	gray	ankyrin repeat domain 31	...
ANKRD33	0.106345	0.32327	0.907168	242209_at	none	na	1	1	242209_at	protein_coding	gray	ankyrin repeat domain 33	...
ANKRD33B	-0.595456	0.0417145	0.148272	231963_at	1	231963_at	1	0	0	protein_coding	significant	ankyrin repeat domain 33B	...
ANKRD34A	-0.935289	0.0107629	0.0408997	232735_at	1	232735_at	1	0	0	protein_coding	significant	ankyrin repeat domain 34A	...
ANKRD34C	0.0946832	0.785705	1	216073_at	none	na	1	1	216073_at	protein_coding	notDE	ankyrin repeat domain 34C	...
ANKRD35	-1.20605	0.000347609	0.000793353	231118_at	1	231118_at	1	0	0	protein_coding	significant	ankyrin repeat domain 35	...
ANKRD36	1.62641	0.00019427	0.000404513	214723_x_at	1	214723_x_at	2	1	238464_at	protein_coding	significant	ankyrin repeat domain 36	...
ANKRD36B	0.482605	0.327628	0.917572	220940_at	none	na	1	1	220940_at	protein_coding	gray	ankyrin repeat domain 36B	...
ANKRD36BP2	-0.465692	0.163499	0.500187	1556183_at	none	na	3	3	1556183_at,1569040_s_at,216686_at	pseudogene	gray	ankyrin repeat domain 36B pseudogene 2	...
ANKRD36C	-0.682763	0.00278233	0.00891062	1555898_at	1	1555898_at	1	0	0	protein_coding	significant	ankyrin repeat domain 36C	...
ANKRD37	0.534973	0.212615	0.652278	227337_at	none	na	2	2	227337_at,242548_x_at	protein_coding	gray	ankyrin repeat domain 37	...
ANKRD39	-1.35011	0.0184072	0.0706047	229052_at	1	229052_at	3	2	223532_at,229052_at	protein_coding	significant	ankyrin repeat domain 39	...
ANKRD40	-0.43446	0.00371962	0.0124716	211717_at	1	211717_at	3	2	227064_at,241032_at	protein_coding	significant	ankyrin repeat domain 40	...
ANKRD42	-0.0562733	0.728749	1	243151_at	none	na	1	1	243151_at	protein_coding	notDE	ankyrin repeat domain 42	...
ANKRD44	-0.351292	0.00688137	0.0251169	233361_at	3	233361_at,235778_s_at,235777_at	5	2	235777_at,235778_s_at	protein_coding	significant	ankyrin repeat domain 44	...
ANKRD44-IT1	-0.296659	0.00453222	0.0156901	1557486_at	1	1557486_at	1	0	0	lncRNA	significant	ANKRD44 intronic transcript 1	...
ANKRD45	-0.503411	0.215147	0.65895	236421_at	none	na	1	1	236421_at	protein_coding	gray	ankyrin repeat domain 45	...
ANKRD46	0.51323	0.102503	0.329869	212731_at	none	na	2	2	212731_at,238807_at	protein_coding	gray	ankyrin repeat domain 46	...
ANKRD49	2.04007	1.73332e-09	1.29714e-09	219069_at	1	219069_at	1	0	0	protein_coding	significant	ankyrin repeat domain 49	...
ANKRD50	1.75466	1.25268e-06	1.19185e-06	225731_at	2	225731_at,225735_at	3	1	236189_at	protein_coding	significant	ankyrin repeat domain 50	...
ANKRD52	-0.464126	0.012858	0.0493493	228257_at	1	228257_at	1	0	0	protein_coding	significant	ankyrin repeat domain 52	...
ANKRD53	-0.596584	0.000561995	0.00139061	244453_at	1	244453_at	2	1	244453_at	protein_coding	significant	ankyrin repeat domain 53	...
ANKRD54	0.380031	0.00335668	0.0110894	1558193_at	1	1558193_at	2	1	231847_at	protein_coding	significant	ankyrin repeat domain 54	...
ANKRD55	-0.496289	0.116965	0.367559	220112_at	none	na	1	1	220112_at	protein_coding	gray	ankyrin repeat domain 55	...
ANKRD6	1.14879	0.00129322	0.00365746	204672_s_at	2	204672_s_at,204671_s_at	2	0	0	protein_coding	significant	ankyrin repeat domain 6	...
ANKRD60	-0.414467	0.0255937	0.096105	234511_at	1	234511_at	1	0	0	protein_coding	significant	ankyrin repeat domain 60	...
ANKRD65	-0.340139	0.00837337	0.031233	1556181_at	2	1556181_at,1556182_x_at	3	1	230160_x_at	protein_coding	significant	ankyrin repeat domain 65	...
ANKRD7	0.0159683	0.983155	1	206112_at	none	na	1	1	206112_at	protein_coding	notDE	ankyrin repeat domain 7	...
ANKRD9	-1.08476	0.00973716	0.0367597	230972_at	2	230972_at,244245_at	3	1	244245_at	protein_coding	significant	ankyrin repeat domain 9	...
ANKS1A	0.0168711	0.934022	1	212747_at	none	na	1	1	212747_at	protein_coding	notDE	ankyrin repeat and sterile alpha motif domain containing 1A	...
ANKS1B	-1.35688	0.0764455	0.25651	227441_s_at	none	na	5	5	227441_s_at,227439_at,227440_at,219989_s_at,240292_x_at	protein_coding	gray	ankyrin repeat and sterile alpha motif domain containing 1B	...
ANKS3	-0.143202	0.200475	0.618481	227303_at	none	na	1	1	227303_at	protein_coding	gray	ankyrin repeat and sterile alpha motif domain containing 3	...
ANKS4B	-0.232942	0.424121	1	239087_at	none	na	1	1	239087_at	protein_coding	notDE	ankyrin repeat and sterile alpha motif domain containing 4B	...
ANKS6	0.507274	0.0119292	0.0456174	226586_at	1	226586_at	4	3	226586_at,235903_at,238626_at	protein_coding	significant	ankyrin repeat and sterile alpha motif domain containing 6	...
ANKUB1	0.225595	0.0178102	0.0684007	1561927_at	1	1561927_at	3	2	1561928_s_at,1562562_at	protein_coding	significant	ankyrin repeat and ubiquitin domain containing 1	...
ANKZF1	-0.34619	0.00569437	0.0203134	218274_s_at	1	218274_s_at	1	0	0	protein_coding	significant	ankyrin repeat and zinc finger domain containing 1	...
ANLN	-1.96754	0.0043246	0.0148568	222608_s_at	2	222608_s_at,1552619_a_at	2	0	0	protein_coding	significant	anillin actin binding protein	...
ANO1	1.67644	0.0127439	0.0488821	218804_at	1	218804_at	2	1	218804_at	protein_coding	significant	anoctamin 1	...
ANO10	0.276056	0.239596	0.716145	218910_at	none	na	1	1	218910_at	protein_coding	gray	anoctamin 10	...
ANO2	-0.343267	0.00412786	0.0140794	220111_s_at	1	220111_s_at	2	1	234718_at	protein_coding	significant	anoctamin 2	...
ANO3	0.145719	0.685392	1	215241_at	none	na	1	1	215241_at	protein_coding	notDE	anoctamin 3	...
ANO4	-0.65081	0.0062591	0.022562	229749_at	2	229749_at,239883_s_at	3	1	239883_s_at	protein_coding	significant	anoctamin 4	...
ANO5	1.49173	0.00325213	0.0106794	229313_at	1	229313_at	1	0	0	protein_coding	significant	anoctamin 5	...
ANO6	-0.194679	0.2244	0.681644	240947_at	none	na	2	2	240947_at,224906_at	protein_coding	gray	anoctamin 6	...
ANO7	-0.777587	0.000646878	0.00163504	241918_at	1	241918_at	1	0	0	protein_coding	significant	anoctamin 7	...
ANO8	-0.759225	0.00161413	0.00474456	1563549_a_at	2	1563549_a_at,227457_at	2	0	0	protein_coding	significant	anoctamin 8	...
ANO9	-0.436136	0.0893458	0.294293	227393_at	none	na	1	1	227393_at	protein_coding	gray	anoctamin 9	...
ANOS1	2.44568	0.000376601	0.000870986	205206_at	1	205206_at	2	1	229853_at	protein_coding	significant	anosmin 1	...
ANP32A	0.422339	0.0396001	0.141778	201051_at	1	201051_at	3	2	201043_s_at,201051_at	protein_coding	significant	acidic nuclear phosphoprotein 32 family member A	...
ANP32A-IT1	-1.41539	0.000248497	0.000538928	220710_at	1	220710_at	1	0	0	error	significant	-	...
ANP32B	0.847184	0.000709164	0.00182127	201305_x_at	1	201305_x_at	2	1	201306_s_at	protein_coding	significant	acidic nuclear phosphoprotein 32 family member B	...
ANP32C	-0.0752367	0.615219	1	208538_at	none	na	1	1	208538_at	pseudogene	notDE	-	...
ANP32D	-0.00411125	0.964667	1	208571_at	none	na	1	1	208571_at	protein_coding	notDE	acidic nuclear phosphoprotein 32 family member D	...
ANP32E	1.4739	2.35541e-05	3.51358e-05	208103_s_at	2	208103_s_at,221505_at	3	1	229128_s_at	protein_coding	significant	acidic nuclear phosphoprotein 32 family member E	...
ANPEP	-2.90953	0.00157205	0.00460725	202888_s_at	1	202888_s_at	3	2	234458_at,234576_at	protein_coding	significant	alanyl aminopeptidase, membrane	...
ANTXR1	2.22663	2.49731e-06	2.64293e-06	224694_at	1	224694_at	6	5	220093_at,224694_at,227660_at,234430_at,234832_at	protein_coding	significant	anthrax toxin receptor 1	...
ANTXR2	-0.653432	0.00395587	0.0134078	1555536_at	1	1555536_at	4	3	225524_at,228573_at,238050_at	protein_coding	significant	anthrax toxin receptor 2	...
ANXA1	4.47821	2.53906e-16	7.41974e-10	233011_at	2	233011_at,201012_at	2	0	0	protein_coding	significant	annexin A1	...
ANXA10	-0.779306	0.23832	0.713185	210143_at	none	na	1	1	210143_at	protein_coding	gray	annexin A10	...
ANXA11	-0.716187	0.026531	0.0993166	206200_s_at	1	206200_s_at	3	2	214783_s_at,228727_at	protein_coding	significant	annexin A11	...
ANXA13	-1.12861	0.0147433	0.0567269	208323_s_at	1	208323_s_at	1	0	0	protein_coding	significant	annexin A13	...
ANXA2	0.99042	0.0374441	0.134851	213503_x_at	1	213503_x_at	5	4	201077_s_at,201590_x_at,210427_x_at,213503_x_at	protein_coding	significant	annexin A2	...
ANXA2P1	0.490684	0.00128589	0.00363299	210876_at	1	210876_at	1	0	0	pseudogene	significant	-	...
ANXA2P2	0.978899	0.0143288	0.0550958	208816_x_at	1	208816_x_at	1	0	0	pseudogene	significant	-	...
ANXA2P3	0.281444	0.045134	0.158878	211241_at	1	211241_at	1	0	0	pseudogene	significant	-	...
ANXA2R	-0.0570696	0.824323	1	227877_at	none	na	1	1	227877_at	protein_coding	notDE	annexin A2 receptor	...
ANXA3	2.89753	1.4018e-05	1.92784e-05	209369_at	1	209369_at	1	0	0	protein_coding	significant	annexin A3	...
ANXA4	1.21225	0.0266542	0.0997149	201302_at	1	201302_at	2	1	201302_at	protein_coding	significant	annexin A4	...
ANXA5	0.727109	0.00585434	0.0209421	200782_at	1	200782_at	1	0	0	protein_coding	significant	annexin A5	...
ANXA6	-1.047	0.000118606	0.000227615	200982_s_at	1	200982_s_at	2	1	244250_at	protein_coding	significant	annexin A6	...
ANXA7	0.795506	7.19262e-06	8.89564e-06	209860_s_at	2	209860_s_at,201366_at	2	0	0	protein_coding	significant	annexin A7	...
ANXA8	-0.950636	0.00227906	0.00707109	203074_at	1	203074_at	2	1	203074_at	protein_coding	significant	annexin A8	...
ANXA8L1	-0.950636	0.00227906	0.00707109	203074_at	1	203074_at	2	1	203074_at	protein_coding	significant	annexin A8 like 1	...
ANXA9	2.16791	2.90003e-05	4.46786e-05	211712_s_at	2	211712_s_at,210085_s_at	2	0	0	protein_coding	significant	annexin A9	...
AOAH	-0.568415	0.0685894	0.232745	205639_at	none	na	1	1	205639_at	protein_coding	gray	acyloxyacyl hydrolase	...
AOC1	-1.96909	0.0185074	0.0710215	203559_s_at	1	203559_s_at	1	0	0	protein_coding	significant	amine oxidase, copper containing 1	...
AOC2	-0.0927553	0.546193	1	207064_s_at	none	na	1	1	207064_s_at	protein_coding	notDE	amine oxidase, copper containing 2	...
AOC3	-0.822623	0.177604	0.546334	204894_s_at	none	na	1	1	204894_s_at	protein_coding	gray	amine oxidase, copper containing 3	...
AOC4P	-0.167909	0.325656	0.912817	216601_at	none	na	1	1	216601_at	pseudogene	gray	amine oxidase, copper containing 4, pseudogene	...
AOX1	1.61115	0.0261734	0.0980997	205083_at	1	205083_at	2	1	205083_at	protein_coding	significant	aldehyde oxidase 1	...
AOX2P	-0.111567	0.551145	1	1562871_at	none	na	1	1	1562871_at	pseudogene	notDE	-	...
AP1AR	1.27854	1.31373e-05	1.79229e-05	219023_at	3	219023_at,242753_x_at,231010_at	3	0	0	protein_coding	significant	adaptor related protein complex 1 associated regulatory protein	...
AP1B1	-0.517915	0.000245431	0.00053105	205423_at	1	205423_at	1	0	0	protein_coding	significant	adaptor related protein complex 1 beta 1 subunit	...
AP1G1	0.270142	0.0970301	0.315276	225771_at	none	na	3	3	225771_at,225754_at,203350_at	protein_coding	gray	adaptor related protein complex 1 gamma 1 subunit	...
AP1G2	-1.0079	0.00011727	0.000224576	201613_s_at	2	201613_s_at,226918_at	3	1	226918_at	protein_coding	significant	adaptor related protein complex 1 gamma 2 subunit	...
AP1M1	-1.62381	4.05827e-10	8.45515e-10	223025_s_at	2	223025_s_at,223024_at	2	0	0	protein_coding	significant	adaptor related protein complex 1 mu 1 subunit	...
AP1M2	0.835202	0.0805195	0.268629	218261_at	none	na	2	2	218261_at,65517_at	protein_coding	gray	adaptor related protein complex 1 mu 2 subunit	...
AP1S1	-0.449468	0.103597	0.332728	209635_at	none	na	3	3	209635_at,205196_s_at,205195_at	protein_coding	gray	adaptor related protein complex 1 sigma 1 subunit	...
AP1S2	1.27555	0.0020475	0.00624594	228415_at	3	228415_at,203299_s_at,203300_x_at	4	1	230264_s_at	protein_coding	significant	adaptor related protein complex 1 sigma 2 subunit	...
AP1S3	3.12082	1.46835e-15	7.41974e-10	1555733_s_at	5	1555733_s_at,237159_x_at,1555731_a_at,1555421_at,1555734_x_at	5	0	0	protein_coding	significant	adaptor related protein complex 1 sigma 3 subunit	...
AP2A1	-1.87171	2.28579e-08	1.21384e-08	234068_s_at	3	234068_s_at,223237_x_at,229617_x_at	4	1	234068_s_at	protein_coding	significant	adaptor related protein complex 2 alpha 1 subunit	...
AP2A2	-1.06428	9.24705e-07	8.37918e-07	211779_x_at	4	211779_x_at,212159_x_at,215764_x_at,212161_at	4	0	0	protein_coding	significant	adaptor related protein complex 2 alpha 2 subunit	...
AP2B1	-0.905825	0.00159919	0.00469494	200615_s_at	1	200615_s_at	2	1	200615_s_at	protein_coding	significant	adaptor related protein complex 2 beta 1 subunit	...
AP2M1	-2.4889	2.76625e-18	7.41974e-10	200613_at	1	200613_at	1	0	0	protein_coding	significant	adaptor related protein complex 2 mu 1 subunit	...
AP2S1	-1.42669	1.62142e-13	7.41985e-10	208074_s_at	3	208074_s_at,211047_x_at,202120_x_at	3	0	0	protein_coding	significant	adaptor related protein complex 2 sigma 1 subunit	...
AP3B1	1.68054	4.59143e-08	2.66583e-08	203141_s_at	2	203141_s_at,203142_s_at	2	0	0	protein_coding	significant	adaptor related protein complex 3 beta 1 subunit	...
AP3B2	-0.462968	0.0043616	0.0150059	1570032_at	1	1570032_at	2	1	205678_at	protein_coding	significant	adaptor related protein complex 3 beta 2 subunit	...
AP3D1	1.84141	2.33145e-17	7.41974e-10	208710_s_at	3	208710_s_at,210974_s_at,206592_s_at	3	0	0	protein_coding	significant	adaptor related protein complex 3 delta 1 subunit	...
AP3M1	0.371545	0.0230609	0.0875049	222516_at	2	222516_at,222517_at	2	0	0	protein_coding	significant	adaptor related protein complex 3 mu 1 subunit	...
AP3M2	-0.262186	0.0788454	0.263615	1569053_at	none	na	2	2	1569053_at,203410_at	protein_coding	gray	adaptor related protein complex 3 mu 2 subunit	...
AP3S1	0.0939366	0.556394	1	202442_at	none	na	1	1	202442_at	protein_coding	notDE	adaptor related protein complex 3 sigma 1 subunit	...
AP3S2	-0.678343	0.000217289	0.000460526	202398_at	3	202398_at,213215_at,202399_s_at	3	0	0	protein_coding	significant	adaptor related protein complex 3 sigma 2 subunit	...
AP4B1	-0.289842	0.0064268	0.0232434	236221_at	1	236221_at	3	2	231962_at,236221_at	protein_coding	significant	adaptor related protein complex 4 beta 1 subunit	...
AP4E1	0.676171	0.00136089	0.00388858	228164_at	1	228164_at	4	3	220229_s_at,228164_at,241174_at	protein_coding	significant	adaptor related protein complex 4 epsilon 1 subunit	...
AP4M1	-0.362946	0.0261631	0.0980618	209837_at	1	209837_at	1	0	0	protein_coding	significant	adaptor related protein complex 4 mu 1 subunit	...
AP4S1	1.27404	1.84804e-05	2.64824e-05	210277_at	3	210277_at,235647_at,210278_s_at	4	1	235647_at	protein_coding	significant	adaptor related protein complex 4 sigma 1 subunit	...
AP5B1	-0.524387	0.0505674	0.17571	231858_x_at	none	na	1	1	231858_x_at	protein_coding	gray	adaptor related protein complex 5 beta 1 subunit	...
AP5M1	0.851342	1.34844e-07	9.10471e-08	1555448_at	5	1555448_at,232156_at,222531_s_at,218139_s_at,236004_at	5	0	0	protein_coding	significant	adaptor related protein complex 5 mu 1 subunit	...
AP5S1	0.00295607	0.98871	1	219706_at	none	na	1	1	219706_at	protein_coding	notDE	adaptor related protein complex 5 sigma 1 subunit	...
AP5Z1	-0.430429	0.00648382	0.023487	209913_x_at	1	209913_x_at	2	1	209913_x_at	protein_coding	significant	adaptor related protein complex 5 zeta 1 subunit	...
APAF1	0.563334	0.0943139	0.307975	204859_s_at	none	na	3	3	204859_s_at,211553_x_at,211554_s_at	protein_coding	gray	apoptotic peptidase activating factor 1	...
APBA1	-0.600516	8.48472e-05	0.000154265	206679_at	2	206679_at,228101_at	2	0	0	protein_coding	significant	amyloid beta precursor protein binding family A member 1	...
APBA2	-0.686792	0.0374514	0.134875	209870_s_at	1	209870_s_at	2	1	209871_s_at	protein_coding	significant	amyloid beta precursor protein binding family A member 2	...
APBA3	-0.216973	0.224873	0.682704	205146_x_at	none	na	2	2	205146_x_at,215148_s_at	protein_coding	gray	amyloid beta precursor protein binding family A member 3	...
APBB1	-1.26791	0.000159625	0.000322327	202652_at	1	202652_at	1	0	0	protein_coding	significant	amyloid beta precursor protein binding family B member 1	...
APBB1IP	-1.98163	0.000290483	0.000644791	230925_at	3	230925_at,219994_at,1554571_at	3	0	0	protein_coding	significant	amyloid beta precursor protein binding family B member 1 interacting protein	...
APBB2	0.865589	9.89863e-07	9.06991e-07	212972_x_at	5	212972_x_at,40148_at,212970_at,213419_at,212985_at	7	2	216750_at,40148_at	protein_coding	significant	amyloid beta precursor protein binding family B member 2	...
APBB3	-0.544939	0.00229488	0.00712975	204650_s_at	1	204650_s_at	1	0	0	protein_coding	significant	amyloid beta precursor protein binding family B member 3	...
APC	-0.700492	0.00133458	0.00379609	215310_at	4	215310_at,216933_x_at,203525_s_at,203526_s_at	5	1	216933_x_at	protein_coding	significant	APC, WNT signaling pathway regulator	...
APC2	-0.306246	0.0344316	0.125052	217174_s_at	1	217174_s_at	2	1	217174_s_at	protein_coding	significant	APC2, WNT signaling pathway regulator	...
APCDD1	-1.62038	0.000528893	0.00129567	225016_at	1	225016_at	2	1	240211_at	protein_coding	significant	APC down-regulated 1	...
APCDD1L	-0.341669	0.161785	0.494688	235548_at	none	na	1	1	235548_at	protein_coding	gray	APC down-regulated 1 like	...
APCDD1L-AS1	-0.260938	0.0334389	0.121907	1556900_at	1	1556900_at	3	2	1556901_s_at,1559433_at	lncRNA	significant	-	...
APCS	-0.440306	0.474528	1	206350_at	none	na	1	1	206350_at	protein_coding	notDE	amyloid P component, serum	...
APEH	0.131947	0.367992	1	242015_x_at	none	na	2	2	242015_x_at,201284_s_at	protein_coding	notDE	acylaminoacyl-peptide hydrolase	...
APELA	-0.00740991	0.98469	1	1559280_a_at	none	na	1	1	1559280_a_at	protein_coding	notDE	apelin receptor early endogenous ligand	...
APEX1	0.000149521	0.999336	1	210027_s_at	none	na	1	1	210027_s_at	protein_coding	notDE	apurinic/apyrimidinic endodeoxyribonuclease 1	...
APEX2	-0.553549	0.00188157	0.0056752	204408_at	1	204408_at	2	1	238813_at	protein_coding	significant	apurinic/apyrimidinic endodeoxyribonuclease 2	...
APH1A	0.874127	4.2092e-06	4.82584e-06	218389_s_at	2	218389_s_at,1554417_s_at	3	1	237327_at	protein_coding	significant	aph-1 homolog A, gamma-secretase subunit	...
APH1B	1.24623	4.51698e-06	5.22286e-06	226358_at	1	226358_at	2	1	226358_at	protein_coding	significant	aph-1 homolog B, gamma-secretase subunit	...
API5	1.26648	2.45749e-05	3.69458e-05	233078_at	2	233078_at,201687_s_at	5	3	214959_s_at,214960_at,233078_at	protein_coding	significant	apoptosis inhibitor 5	...
APIP	0.435528	0.0394188	0.141211	218698_at	1	218698_at	2	1	232630_at	protein_coding	significant	APAF1 interacting protein	...
APITD1-CORT	1.39141	1.47253e-05	2.03811e-05	213454_at	1	213454_at	1	0	0	error	significant	-	...
APLF	0.589205	5.37422e-06	6.36783e-06	241379_at	1	241379_at	2	1	241379_at	protein_coding	significant	aprataxin and PNKP like factor	...
APLN	1.01155	1.15072e-05	1.53202e-05	244166_at	2	244166_at,222856_at	2	0	0	protein_coding	significant	apelin	...
APLNR	-0.419496	0.354488	0.99347	213592_at	none	na	1	1	213592_at	protein_coding	notDE	apelin receptor	...
APLP1	-1.97211	0.00149671	0.00434864	209462_at	1	209462_at	1	0	0	protein_coding	significant	amyloid beta precursor like protein 1	...
APLP2	1.09237	4.8734e-07	4.00624e-07	211404_s_at	6	211404_s_at,208704_x_at,208248_x_at,214875_x_at,208702_x_at,208703_s_at	8	2	214875_x_at,228520_s_at	protein_coding	significant	amyloid beta precursor like protein 2	...
APMAP	1.52796	5.43941e-07	4.54856e-07	206656_s_at	2	206656_s_at,227857_at	3	1	228309_at	protein_coding	significant	adipocyte plasma membrane associated protein	...
APOA1	-0.352303	0.411474	1	231694_at	none	na	3	3	231694_at,217073_x_at,204450_x_at	protein_coding	notDE	apolipoprotein A1	...
APOA2	-1.10343	0.171289	0.525629	219466_s_at	none	na	2	2	219466_s_at,219465_at	protein_coding	gray	apolipoprotein A2	...
APOA4	-0.883592	0.0616669	0.210332	206894_at	none	na	1	1	206894_at	protein_coding	gray	apolipoprotein A4	...
APOA5	-0.693482	0.137968	0.424028	224244_s_at	none	na	2	2	224244_s_at,224243_at	protein_coding	gray	apolipoprotein A5	...
[truncated: 21,527 more rows]

## Sheet: 3.AM-EM (gen)
comparison 3	AM_EM
[truncated: 22,435 more rows]

## Sheet: 4.ET-EM (gen)
comparison 4	ET_EM (annotated probes)
[truncated: 22,435 more rows]
