# Supplementary material for: Transcriptomic Signature of Human Embryonic Thyroid Reveals Transition From Differentiation to Functional Maturation
Source: Front Cell Dev Biol. 2021 Jun 11;9:669354. doi: 10.3389/fcell.2021.669354 (PMC8270686; doi:10.3389/fcell.2021.669354)
Supplement: Supplementary file 10 [file Table_9.XLSX]

## Sheet: info
Supplementary table 9
File description
	A	vs.	B
1.AT-ET	AT	vs.	ET	comparison 1: AT (adult thyroid) vs.ET (embryonic thyroid).
2.AT-AM	AT	vs.	AM	comparison 2: AT (adult thyroid) vs. AM (adult mix);
3.AM-EM	AM	vs.	EM	comparison 3: AM(adult mix) vs. EM (embryonic mix);
4.ET-EM	ET	vs.	EM	comparison 4: ET (embryonic thyroid) vs. EM (embryonic

## Sheet: 1.AT<ET
comparison 1	AT_ET
gene symbol	logFC	adj.P.Val	fdr_min	best_probe	found_de	probes_id	total	not_found_de	not_found_de_probes_id	gene type	Gene status	Gene description	...
HMGA2	-8.16152	1.30062e-26	5.02987e-07	208025_s_at	4	208025_s_at,1567224_at,1559891_at,1561633_at	9	5	1567223_at,1567224_at,1568286_at,1568287_at,208025_s_at	protein_coding	significant	high mobility group AT-hook 2	...
DLK1	-7.90473	1.91265e-10	5.03e-07	209560_s_at	1	209560_s_at	2	1	235600_at	protein_coding	significant	delta like non-canonical Notch ligand 1	...
HBG1	-7.52391	1.53473e-13	5.02987e-07	204848_x_at	3	204848_x_at,204419_x_at,213515_x_at	3	0	0	protein_coding	significant	hemoglobin subunit gamma 1	...
HBG2	-7.52391	1.53473e-13	5.02987e-07	204848_x_at	3	204848_x_at,204419_x_at,213515_x_at	3	0	0	protein_coding	significant	hemoglobin subunit gamma 2	...
TOP2A	-7.14192	1.92634e-11	5.02988e-07	201291_s_at	3	201291_s_at,201292_at,237469_at	3	0	0	protein_coding	significant	topoisomerase (DNA) II alpha	...
HBE1	-6.56733	2.2441e-19	5.02987e-07	205919_at	1	205919_at	2	1	217683_at	protein_coding	significant	hemoglobin subunit epsilon 1	...
ANLN	-5.97125	7.88346e-09	5.0389e-07	222608_s_at	2	222608_s_at,1552619_a_at	2	0	0	protein_coding	significant	anillin actin binding protein	...
SOX11	-5.91121	3.91785e-09	5.03393e-07	204914_s_at	3	204914_s_at,204913_s_at,204915_s_at	3	0	0	protein_coding	significant	SRY-box 11	...
DLGAP5	-5.88112	1.11337e-11	5.02987e-07	203764_at	1	203764_at	1	0	0	protein_coding	significant	DLG associated protein 5	...
PRSS35	-5.83041	9.19653e-19	5.02987e-07	235874_at	1	235874_at	1	0	0	protein_coding	significant	protease, serine 35	...
LMNB1	-5.82216	4.90003e-11	5.0299e-07	203276_at	1	203276_at	1	0	0	protein_coding	significant	lamin B1	...
UHRF1	-5.80299	9.21355e-11	5.02992e-07	225655_at	1	225655_at	1	0	0	protein_coding	significant	ubiquitin like with PHD and ring finger domains 1	...
KIF20A	-5.75984	9.28379e-12	5.02987e-07	218755_at	1	218755_at	1	0	0	protein_coding	significant	kinesin family member 20A	...
HBZ	-5.75376	1.66043e-12	5.02987e-07	206647_at	1	206647_at	1	0	0	protein_coding	significant	hemoglobin subunit zeta	...
PBK	-5.69302	2.52064e-07	5.57221e-07	219148_at	1	219148_at	1	0	0	protein_coding	significant	PDZ binding kinase	...
SULT1E1	-5.61713	4.0109e-15	5.02987e-07	219934_s_at	2	219934_s_at,222940_at	2	0	0	protein_coding	significant	sulfotransferase family 1E member 1	...
ASCL1	-5.4748	1.20233e-06	8.36814e-07	209988_s_at	4	209988_s_at,209987_s_at,213768_s_at,209985_s_at	5	1	213768_s_at	protein_coding	significant	achaete-scute family bHLH transcription factor 1	...
RRM2	-5.36686	5.15955e-07	6.2536e-07	209773_s_at	2	209773_s_at,201890_at	2	0	0	protein_coding	significant	ribonucleotide reductase regulatory subunit M2	...
NUSAP1	-5.31162	1.35718e-10	5.02996e-07	219978_s_at	2	219978_s_at,218039_at	2	0	0	protein_coding	significant	nucleolar and spindle associated protein 1	...
KANK4	-5.22921	6.31611e-12	5.02987e-07	229125_at	1	229125_at	1	0	0	protein_coding	significant	KN motif and ankyrin repeat domains 4	...
CDCA7	-5.21324	4.6987e-08	5.10414e-07	224428_s_at	2	224428_s_at,230060_at	2	0	0	protein_coding	significant	cell division cycle associated 7	...
E2F8	-5.20281	2.11643e-08	5.05818e-07	219990_at	1	219990_at	1	0	0	protein_coding	significant	E2F transcription factor 8	...
NCAPG	-5.1548	5.49425e-12	5.02987e-07	218663_at	2	218663_at,218662_s_at	2	0	0	protein_coding	significant	non-SMC condensin I complex subunit G	...
MALSU1	-5.0554	4.38899e-15	5.02987e-07	203819_s_at	1	203819_s_at	5	4	226385_s_at,226386_at,230516_at,244641_at	protein_coding	significant	mitochondrial assembly of ribosomal large subunit 1	...
SLC35F6	-5.01949	1.57556e-08	5.04988e-07	204962_s_at	3	204962_s_at,225695_at,219783_at	4	1	225695_at	protein_coding	significant	solute carrier family 35 member F6	...
NUF2	-4.94041	4.5732e-10	5.03021e-07	223381_at	1	223381_at	1	0	0	protein_coding	significant	NUF2, NDC80 kinetochore complex component	...
TPX2	-4.90996	3.37573e-08	5.07844e-07	210052_s_at	1	210052_s_at	1	0	0	protein_coding	significant	TPX2, microtubule nucleation factor	...
TYMS	-4.88496	3.76064e-09	5.03369e-07	1554696_s_at	3	1554696_s_at,202589_at,217684_at	3	0	0	protein_coding	significant	thymidylate synthetase	...
TUBB2B	-4.87312	5.62728e-05	3.24356e-05	214023_x_at	2	214023_x_at,209372_x_at	2	0	0	protein_coding	significant	tubulin beta 2B class IIb	...
KIF11	-4.85073	3.75535e-08	5.08594e-07	204444_at	1	204444_at	1	0	0	protein_coding	significant	kinesin family member 11	...
COL1A1	-4.84032	2.02155e-08	5.0567e-07	202311_s_at	3	202311_s_at,1556499_s_at,202310_s_at	5	2	202312_s_at,217430_x_at	protein_coding	significant	collagen type I alpha 1 chain	...
KIF23	-4.82757	3.99937e-15	5.02987e-07	204709_s_at	2	204709_s_at,244427_at	2	0	0	protein_coding	significant	kinesin family member 23	...
BUB1	-4.80243	1.09933e-07	5.22964e-07	209642_at	2	209642_at,215509_s_at	5	3	215509_s_at,216275_at,216277_at	protein_coding	significant	BUB1 mitotic checkpoint serine/threonine kinase	...
MFAP2	-4.79266	4.94658e-14	5.02987e-07	203417_at	1	203417_at	1	0	0	protein_coding	significant	microfibrillar associated protein 2	...
LOC101926951	-4.77647	7.63643e-12	5.02987e-07	232054_at	1	232054_at	2	1	232054_at	error	significant	-	...
PCDH20	-4.77647	7.63643e-12	5.02987e-07	232054_at	1	232054_at	2	1	232054_at	protein_coding	significant	protocadherin 20	...
NDC80	-4.73495	8.03229e-10	5.03051e-07	204162_at	1	204162_at	1	0	0	protein_coding	significant	NDC80, kinetochore complex component	...
CCNA2	-4.71981	8.56302e-10	5.03057e-07	203418_at	2	203418_at,213226_at	2	0	0	protein_coding	significant	cyclin A2	...
FAM83D	-4.70904	5.27305e-07	6.29077e-07	225687_at	1	225687_at	1	0	0	protein_coding	significant	family with sequence similarity 83 member D	...
EZH2	-4.70878	6.2143e-08	5.13293e-07	203358_s_at	1	203358_s_at	1	0	0	protein_coding	significant	enhancer of zeste 2 polycomb repressive complex 2 subunit	...
FBN2	-4.68475	5.70529e-09	5.03611e-07	203184_at	1	203184_at	3	2	203184_at,215717_s_at	protein_coding	significant	fibrillin 2	...
PI15	-4.65954	2.83818e-06	1.41755e-06	229947_at	1	229947_at	2	1	229947_at	protein_coding	significant	peptidase inhibitor 15	...
TMEFF2	-4.65172	2.51114e-05	1.26407e-05	223557_s_at	2	223557_s_at,233910_at	3	1	233910_at	protein_coding	significant	transmembrane protein with EGF like and two follistatin like domains 2	...
BUB1B	-4.64069	1.49763e-07	5.32327e-07	203755_at	1	203755_at	1	0	0	protein_coding	significant	BUB1 mitotic checkpoint serine/threonine kinase B	...
CCNB2	-4.6368	4.735e-06	2.20151e-06	202705_at	1	202705_at	3	2	232764_at,232768_at	protein_coding	significant	cyclin B2	...
UBE2C	-4.62921	1.48577e-09	5.03118e-07	202954_at	1	202954_at	1	0	0	protein_coding	significant	ubiquitin conjugating enzyme E2 C	...
KIF15	-4.55834	1.06851e-12	5.02987e-07	219306_at	1	219306_at	1	0	0	protein_coding	significant	kinesin family member 15	...
CENPK	-4.54879	3.46518e-08	5.08055e-07	222848_at	1	222848_at	1	0	0	protein_coding	significant	centromere protein K	...
E2F7	-4.49799	5.12383e-10	5.03026e-07	228033_at	1	228033_at	2	1	241725_at	protein_coding	significant	E2F transcription factor 7	...
COL2A1	-4.46675	5.68139e-08	5.12333e-07	213492_at	2	213492_at,217404_s_at	2	0	0	protein_coding	significant	collagen type II alpha 1 chain	...
MELK	-4.46093	3.49677e-08	5.08148e-07	204825_at	1	204825_at	1	0	0	protein_coding	significant	maternal embryonic leucine zipper kinase	...
HAS2	-4.43236	5.50236e-13	5.02987e-07	206432_at	2	206432_at,230372_at	2	0	0	protein_coding	significant	hyaluronan synthase 2	...
NRK	-4.3989	1.67228e-11	5.02988e-07	227971_at	2	227971_at,232771_at	2	0	0	protein_coding	significant	Nik related kinase	...
MND1	-4.39788	7.84702e-11	5.02991e-07	223700_at	1	223700_at	1	0	0	protein_coding	significant	meiotic nuclear divisions 1	...
PRC1	-4.39369	1.18548e-07	5.2489e-07	218009_s_at	1	218009_s_at	1	0	0	protein_coding	significant	protein regulator of cytokinesis 1	...
F2RL2	-4.38596	7.9067e-15	5.02987e-07	230147_at	2	230147_at,206795_at	2	0	0	protein_coding	significant	coagulation factor II thrombin receptor like 2	...
SPC25	-4.37111	1.2454e-10	5.02995e-07	209891_at	1	209891_at	1	0	0	protein_coding	significant	SPC25, NDC80 kinetochore complex component	...
OLFM3	-4.3628	1.65624e-13	5.02987e-07	1554526_at	2	1554526_at,1554524_a_at	2	0	0	protein_coding	significant	olfactomedin 3	...
EGFL6	-4.33734	3.42405e-08	5.07983e-07	219454_at	1	219454_at	1	0	0	protein_coding	significant	EGF like domain multiple 6	...
NEK2	-4.31135	2.32535e-06	1.22833e-06	204641_at	2	204641_at,211080_s_at	2	0	0	protein_coding	significant	NIMA related kinase 2	...
ASPM	-4.30229	8.69297e-20	5.02987e-07	232238_at	3	232238_at,219918_s_at,239002_at	3	0	0	protein_coding	significant	abnormal spindle microtubule assembly	...
KIF14	-4.25618	1.17393e-11	5.02987e-07	206364_at	2	206364_at,236641_at	2	0	0	protein_coding	significant	kinesin family member 14	...
CEP55	-4.24958	1.88164e-07	5.41629e-07	218542_at	1	218542_at	1	0	0	protein_coding	significant	centrosomal protein 55	...
CCNE2	-4.22639	1.24673e-07	5.26148e-07	205034_at	2	205034_at,211814_s_at	2	0	0	protein_coding	significant	cyclin E2	...
CDC20	-4.21458	1.98016e-06	1.10294e-06	202870_s_at	1	202870_s_at	1	0	0	protein_coding	significant	cell division cycle 20	...
COL6A6	-4.1932	5.16425e-07	6.25963e-07	230867_at	2	230867_at,242641_at	2	0	0	protein_coding	significant	collagen type VI alpha 6 chain	...
CKS2	-4.16706	2.69407e-07	5.61499e-07	204170_s_at	1	204170_s_at	1	0	0	protein_coding	significant	CDC28 protein kinase regulatory subunit 2	...
CA10	-4.1518	1.52074e-05	7.26286e-06	220889_s_at	2	220889_s_at,223550_s_at	2	0	0	protein_coding	significant	carbonic anhydrase 10	...
NREP	-4.14994	2.86658e-07	5.65924e-07	201309_x_at	3	201309_x_at,201310_s_at,230424_at	4	1	238411_x_at	protein_coding	significant	neuronal regeneration related protein	...
GINS1	-4.11892	1.66302e-07	5.36241e-07	206102_at	1	206102_at	1	0	0	protein_coding	significant	GINS complex subunit 1	...
IGF2	-4.11393	4.60914e-11	5.02989e-07	202409_at	3	202409_at,202410_x_at,210881_s_at	3	0	0	protein_coding	significant	insulin like growth factor 2	...
INS-IGF2	-4.11393	4.60914e-11	5.02989e-07	202409_at	3	202409_at,202410_x_at,210881_s_at	3	0	0	protein_coding	significant	INS-IGF2 readthrough	...
EFNA2	-4.10229	3.49556e-07	5.82567e-07	238956_at	1	238956_at	3	2	208256_at,238956_at	protein_coding	significant	ephrin A2	...
PRR11	-4.08286	3.8174e-06	1.80788e-06	228273_at	1	228273_at	3	2	228273_at,232215_x_at	protein_coding	significant	proline rich 11	...
PPBP	-4.08206	0.000262259	0.000202607	214146_s_at	1	214146_s_at	1	0	0	protein_coding	significant	pro-platelet basic protein	...
PXDN	-4.07405	1.74185e-11	5.02988e-07	212012_at	2	212012_at,212013_at	2	0	0	protein_coding	significant	peroxidasin	...
MLLT11	-4.06458	4.7775e-05	2.6629e-05	211071_s_at	1	211071_s_at	1	0	0	protein_coding	significant	myeloid/lymphoid or mixed-lineage leukemia; translocated to, 11	...
KIF18B	-4.05914	1.97958e-09	5.03169e-07	222039_at	1	222039_at	1	0	0	protein_coding	significant	kinesin family member 18B	...
VASH2	-4.04719	1.29535e-12	5.02987e-07	219740_at	2	219740_at,235343_at	3	1	235343_at	protein_coding	significant	vasohibin 2	...
DTL	-4.04365	1.11333e-05	5.20742e-06	218585_s_at	2	218585_s_at,222680_s_at	2	0	0	protein_coding	significant	denticleless E3 ubiquitin protein ligase homolog	...
COL5A1	-4.04354	1.91482e-09	5.03162e-07	212489_at	3	212489_at,203325_s_at,212488_at	3	0	0	protein_coding	significant	collagen type V alpha 1 chain	...
DCX	-4.03788	0.000101466	6.51411e-05	204851_s_at	2	204851_s_at,204850_s_at	2	0	0	protein_coding	significant	doublecortin	...
FANCI	-4.02418	9.29436e-09	5.04079e-07	213007_at	3	213007_at,213008_at,223785_at	3	0	0	protein_coding	significant	Fanconi anemia complementation group I	...
CENPF	-4.00484	4.01763e-14	5.02987e-07	209172_s_at	2	209172_s_at,207828_s_at	3	1	209172_s_at	protein_coding	significant	centromere protein F	...
CDK1	-3.99696	4.43759e-08	5.09942e-07	203214_x_at	4	203214_x_at,203213_at,210559_s_at,231534_at	4	0	0	protein_coding	significant	cyclin dependent kinase 1	...
SCGB3A2	-3.98295	0.00790731	0.0132484	228782_at	1	228782_at	1	0	0	protein_coding	significant	secretoglobin family 3A member 2	...
GAS2	-3.98124	2.07154e-07	5.46019e-07	205848_at	1	205848_at	1	0	0	protein_coding	significant	growth arrest specific 2	...
LRRN1	-3.97042	4.30917e-06	2.01237e-06	226884_at	1	226884_at	1	0	0	protein_coding	significant	leucine rich repeat neuronal 1	...
DEPDC1	-3.95821	1.86472e-14	5.02987e-07	220295_x_at	4	220295_x_at,235545_at,222958_s_at,232278_s_at	4	0	0	protein_coding	significant	DEP domain containing 1	...
RAD51AP1	-3.95095	1.06117e-08	5.04246e-07	204146_at	1	204146_at	1	0	0	protein_coding	significant	RAD51 associated protein 1	...
SLITRK4	-3.94017	8.7827e-11	5.02992e-07	232636_at	2	232636_at,230680_at	2	0	0	protein_coding	significant	SLIT and NTRK like family member 4	...
CDKN3	-3.93788	1.04194e-06	7.85242e-07	209714_s_at	2	209714_s_at,1555758_a_at	2	0	0	protein_coding	significant	cyclin dependent kinase inhibitor 3	...
MEST	-3.92738	2.74699e-13	5.02987e-07	202016_at	1	202016_at	1	0	0	protein_coding	significant	mesoderm specific transcript	...
CYP27C1	-3.9263	1.58364e-13	5.02987e-07	1568868_at	1	1568868_at	1	0	0	protein_coding	significant	cytochrome P450 family 27 subfamily C member 1	...
STMN2	-3.92199	0.00516629	0.00767339	203001_s_at	2	203001_s_at,203000_at	2	0	0	protein_coding	significant	stathmin 2	...
SHCBP1	-3.91105	2.42177e-07	5.54685e-07	219493_at	1	219493_at	1	0	0	protein_coding	significant	SHC binding and spindle associated 1	...
DPP10	-3.90753	3.76652e-07	5.89499e-07	228598_at	1	228598_at	1	0	0	protein_coding	significant	dipeptidyl peptidase like 10	...
H19	-3.89562	7.06647e-06	3.18821e-06	224997_x_at	2	224997_x_at,224646_x_at	2	0	0	lncRNA	significant	H19, imprinted maternally expressed transcript (non-protein coding)	...
MIR675	-3.89562	7.06647e-06	3.18821e-06	224997_x_at	2	224997_x_at,224646_x_at	2	0	0	miRNA	significant	microRNA 675	...
OIP5	-3.89517	4.27001e-06	1.99655e-06	213599_at	1	213599_at	1	0	0	protein_coding	significant	Opa interacting protein 5	...
KIF4A	-3.87887	5.37301e-08	5.11789e-07	218355_at	1	218355_at	1	0	0	protein_coding	significant	kinesin family member 4A	...
SPOCK3	-3.85954	8.90307e-05	5.59562e-05	235342_at	3	235342_at,206434_at,206433_s_at	4	1	235342_at	protein_coding	significant	SPARC/osteonectin, cwcv and kazal like domains proteoglycan 3	...
MEG3	-3.83483	2.02155e-08	5.05667e-07	226210_s_at	7	226210_s_at,226211_at,210794_s_at,235077_at,212732_at,1558144_at,227390_at	10	3	231529_at,235077_at,242246_x_at	lncRNA	significant	maternally expressed 3 (non-protein coding)	...
TTK	-3.82294	9.39877e-06	4.32528e-06	204822_at	1	204822_at	1	0	0	protein_coding	significant	TTK protein kinase	...
CDC7	-3.8215	4.73426e-08	5.10487e-07	204510_at	1	204510_at	1	0	0	protein_coding	significant	cell division cycle 7	...
VCAN	-3.79663	1.43974e-07	5.30512e-07	215646_s_at	5	215646_s_at,211571_s_at,204619_s_at,221731_x_at,204620_s_at	5	0	0	protein_coding	significant	versican	...
PTX3	-3.77546	1.30641e-05	6.1601e-06	206157_at	1	206157_at	1	0	0	protein_coding	significant	pentraxin 3	...
ADAM12	-3.76311	5.61183e-19	5.02987e-07	213790_at	3	213790_at,202952_s_at,226777_at	5	2	215613_at,226777_at	protein_coding	significant	ADAM metallopeptidase domain 12	...
FREM3	-3.76307	2.2088e-14	5.02987e-07	243337_at	1	243337_at	1	0	0	protein_coding	significant	FRAS1 related extracellular matrix 3	...
DEPDC1B	-3.72842	4.62682e-06	2.1502e-06	226980_at	1	226980_at	1	0	0	protein_coding	significant	DEP domain containing 1B	...
ACTC1	-3.71938	0.000338931	0.00027629	205132_at	1	205132_at	1	0	0	protein_coding	significant	actin, alpha, cardiac muscle 1	...
MMP16	-3.70344	8.99015e-14	5.02987e-07	207012_at	5	207012_at,223614_at,207013_s_at,208167_s_at,208166_at	5	0	0	protein_coding	significant	matrix metallopeptidase 16	...
AURKB	-3.68352	6.88139e-08	5.14562e-07	209464_at	1	209464_at	2	1	239219_at	protein_coding	significant	aurora kinase B	...
ROBO2	-3.67728	7.63643e-12	5.02987e-07	226709_at	3	226709_at,226766_at,240425_x_at	3	0	0	protein_coding	significant	roundabout guidance receptor 2	...
LRRC17	-3.67675	3.4781e-12	5.02987e-07	205381_at	2	205381_at,232924_at	2	0	0	protein_coding	significant	leucine rich repeat containing 17	...
ENC1	-3.66422	3.42299e-06	1.64762e-06	201340_s_at	2	201340_s_at,201341_at	2	0	0	protein_coding	significant	ectodermal-neural cortex 1	...
NEFM	-3.64665	0.00321286	0.00425326	205113_at	1	205113_at	2	1	223902_at	protein_coding	significant	neurofilament medium	...
CAPN6	-3.63004	4.95665e-07	6.20015e-07	202965_s_at	2	202965_s_at,202966_at	3	1	217387_at	protein_coding	significant	calpain 6	...
IGF2BP3	-3.62441	7.13893e-17	5.02987e-07	216493_s_at	3	216493_s_at,203819_s_at,203820_s_at	4	1	216493_s_at	protein_coding	significant	insulin like growth factor 2 mRNA binding protein 3	...
SORCS1	-3.62397	1.62559e-09	5.03133e-07	228194_s_at	2	228194_s_at,1556891_at	2	0	0	protein_coding	significant	sortilin related VPS10 domain containing receptor 1	...
IFT80	-3.61855	3.88184e-09	5.03384e-07	235476_at	1	235476_at	5	4	1564231_at,226098_at,235476_at,240251_at	protein_coding	significant	intraflagellar transport 80	...
TRIM59	-3.61855	3.88184e-09	5.03384e-07	235476_at	2	235476_at,227801_at	2	0	0	protein_coding	significant	tripartite motif containing 59	...
HIF3A	-3.60656	8.60931e-14	5.02987e-07	1556069_s_at	6	1556069_s_at,219319_at,1555318_at,232669_at,222123_s_at,222124_at	7	1	233517_s_at	protein_coding	significant	hypoxia inducible factor 3 alpha subunit	...
GPR37	-3.60168	0.00128255	0.00137029	209631_s_at	1	209631_s_at	2	1	214586_at	protein_coding	significant	G protein-coupled receptor 37	...
SEL1L2	-3.60168	0.00128255	0.00137029	209631_s_at	1	209631_s_at	2	1	234018_s_at	protein_coding	significant	SEL1L2 ERAD E3 ligase adaptor subunit	...
HELLS	-3.59891	3.38589e-09	5.03325e-07	223556_at	4	223556_at,227350_at,220085_at,227349_at	5	1	234040_at	protein_coding	significant	helicase, lymphoid-specific	...
SFRP1	-3.58517	2.32535e-06	1.22874e-06	202035_s_at	3	202035_s_at,202036_s_at,202037_s_at	4	1	228413_s_at	protein_coding	significant	secreted frizzled related protein 1	...
MYH3	-3.58035	0.000111467	7.30932e-05	205940_at	1	205940_at	1	0	0	protein_coding	significant	myosin heavy chain 3	...
ADAMTS18	-3.55308	2.74109e-08	5.06792e-07	230040_at	2	230040_at,1553234_at	3	1	242823_at	protein_coding	significant	ADAM metallopeptidase with thrombospondin type 1 motif 18	...
CHEK1	-3.54696	1.04747e-16	5.02987e-07	238075_at	3	238075_at,205394_at,205393_s_at	4	1	238075_at	protein_coding	significant	checkpoint kinase 1	...
KNL1	-3.54457	6.18415e-14	5.02987e-07	1552680_a_at	3	1552680_a_at,228323_at,1552682_a_at	4	1	228323_at	protein_coding	significant	kinetochore scaffold 1	...
CBX2	-3.53814	1.36375e-13	5.02987e-07	226473_at	1	226473_at	4	3	224138_at,226473_at,240084_at	protein_coding	significant	chromobox 2	...
PRND	-3.52676	1.54762e-05	7.40324e-06	222106_at	1	222106_at	2	1	223813_at	protein_coding	significant	prion like protein doppel	...
CENPE	-3.52043	5.78745e-13	5.02987e-07	205046_at	1	205046_at	1	0	0	protein_coding	significant	centromere protein E	...
UBE2T	-3.50931	1.38206e-07	5.29176e-07	223229_at	1	223229_at	1	0	0	protein_coding	significant	ubiquitin conjugating enzyme E2 T	...
RACGAP1	-3.50907	2.88255e-07	5.66469e-07	222077_s_at	1	222077_s_at	1	0	0	protein_coding	significant	Rac GTPase activating protein 1	...
NTM	-3.50011	1.84969e-05	8.93747e-06	222020_s_at	2	222020_s_at,227566_at	3	1	241934_at	protein_coding	significant	neurotrimin	...
COL5A2	-3.49156	7.18222e-08	5.15165e-07	221730_at	2	221730_at,221729_at	2	0	0	protein_coding	significant	collagen type V alpha 2 chain	...
CHRNA9	-3.48772	2.98048e-21	5.02987e-07	221107_at	1	221107_at	1	0	0	protein_coding	significant	cholinergic receptor nicotinic alpha 9 subunit	...
NXPH2	-3.48158	1.83298e-09	5.03153e-07	230883_at	2	230883_at,1559355_at	3	1	232334_at	protein_coding	significant	neurexophilin 2	...
COL11A1	-3.46467	2.84812e-06	1.42364e-06	37892_at	3	37892_at,204320_at,229271_x_at	3	0	0	protein_coding	significant	collagen type XI alpha 1 chain	...
CDCA2	-3.46292	3.3971e-08	5.07898e-07	226661_at	2	226661_at,236957_at	2	0	0	protein_coding	significant	cell division cycle associated 2	...
MKI67	-3.45982	1.95613e-08	5.0557e-07	212022_s_at	4	212022_s_at,212023_s_at,212020_s_at,212021_s_at	4	0	0	protein_coding	significant	marker of proliferation Ki-67	...
TUSC3	-3.45339	1.21631e-10	5.02994e-07	235801_at	5	235801_at,209227_at,213423_x_at,209228_x_at,232770_at	5	0	0	protein_coding	significant	tumor suppressor candidate 3	...
COL1A2	-3.41794	5.53176e-05	3.17253e-05	202404_s_at	3	202404_s_at,202403_s_at,229218_at	3	0	0	protein_coding	significant	collagen type I alpha 2 chain	...
NMU	-3.41014	7.8768e-09	5.03886e-07	206023_at	1	206023_at	1	0	0	protein_coding	significant	neuromedin U	...
ELAVL2	-3.40612	0.00227176	0.00276579	228260_at	2	228260_at,208427_s_at	2	0	0	protein_coding	significant	ELAV like RNA binding protein 2	...
CKAP2L	-3.3871	9.91827e-12	5.02987e-07	229610_at	1	229610_at	1	0	0	protein_coding	significant	cytoskeleton associated protein 2 like	...
MCM10	-3.37671	9.5372e-11	5.02993e-07	222962_s_at	3	222962_s_at,220651_s_at,223570_at	3	0	0	protein_coding	significant	minichromosome maintenance 10 replication initiation factor	...
CENPW	-3.3765	1.04467e-05	4.85376e-06	226936_at	1	226936_at	1	0	0	protein_coding	significant	centromere protein W	...
HBM	-3.37552	0.000162778	0.000114644	240336_at	1	240336_at	1	0	0	protein_coding	significant	hemoglobin subunit mu	...
PEG10	-3.37428	6.2453e-05	3.6702e-05	212092_at	2	212092_at,212094_at	2	0	0	protein_coding	significant	paternally expressed 10	...
KIAA1211	-3.36519	0.000192529	0.00014006	227230_s_at	2	227230_s_at,227231_at	3	1	227231_at	protein_coding	significant	KIAA1211	...
NEFL	-3.35307	0.00751593	0.0124372	221916_at	3	221916_at,221805_at,221801_x_at	3	0	0	protein_coding	significant	neurofilament light	...
KIF2C	-3.3397	6.20196e-06	2.80943e-06	209408_at	2	209408_at,211519_s_at	2	0	0	protein_coding	significant	kinesin family member 2C	...
ZNF883	-3.33458	1.02534e-11	5.02987e-07	230876_at	1	230876_at	1	0	0	protein_coding	significant	zinc finger protein 883	...
HJURP	-3.31292	8.52411e-08	5.17988e-07	218726_at	1	218726_at	1	0	0	protein_coding	significant	Holliday junction recognition protein	...
MEIS1	-3.30684	5.90839e-07	6.49072e-07	204069_at	2	204069_at,1559477_s_at	2	0	0	protein_coding	significant	Meis homeobox 1	...
HEMGN	-3.30376	3.3924e-06	1.63395e-06	223670_s_at	2	223670_s_at,223669_at	2	0	0	protein_coding	significant	hemogen	...
LPAR4	-3.29981	7.9067e-15	5.02987e-07	206960_at	1	206960_at	1	0	0	protein_coding	significant	lysophosphatidic acid receptor 4	...
PLK4	-3.29832	1.168e-14	5.02987e-07	204886_at	3	204886_at,204887_s_at,211088_s_at	3	0	0	protein_coding	significant	polo like kinase 4	...
BIRC5	-3.29357	1.44434e-10	5.02996e-07	202094_at	4	202094_at,202095_s_at,210334_x_at,1555826_at	4	0	0	protein_coding	significant	baculoviral IAP repeat containing 5	...
ST8SIA2	-3.29327	3.81723e-05	2.06041e-05	239537_at	1	239537_at	2	1	239537_at	protein_coding	significant	ST8 alpha-N-acetyl-neuraminide alpha-2,8-sialyltransferase 2	...
CCNB1	-3.2885	6.55587e-06	2.95654e-06	228729_at	2	228729_at,214710_s_at	2	0	0	protein_coding	significant	cyclin B1	...
FAM72A	-3.28766	0.000124023	8.29042e-05	225834_at	1	225834_at	1	0	0	protein_coding	significant	family with sequence similarity 72 member A	...
FAM72B	-3.28766	0.000124023	8.29042e-05	225834_at	1	225834_at	1	0	0	protein_coding	significant	family with sequence similarity 72 member B	...
FAM72C	-3.28766	0.000124023	8.29042e-05	225834_at	1	225834_at	1	0	0	protein_coding	significant	family with sequence similarity 72 member C	...
FAM72D	-3.28766	0.000124023	8.29042e-05	225834_at	1	225834_at	1	0	0	protein_coding	significant	family with sequence similarity 72 member D	...
NPFFR2	-3.2631	1.17656e-15	5.02987e-07	224169_at	1	224169_at	1	0	0	protein_coding	significant	neuropeptide FF receptor 2	...
GYPA	-3.2627	6.96128e-05	4.16984e-05	211820_x_at	3	211820_x_at,205837_s_at,211821_x_at	5	2	211820_x_at,211821_x_at	protein_coding	significant	glycophorin A (MNS blood group)	...
COL3A1	-3.2546	0.00115054	0.00120094	211161_s_at	3	211161_s_at,201852_x_at,215076_s_at	5	2	215077_at,232458_at	protein_coding	significant	collagen type III alpha 1 chain	...
HMMR	-3.23658	8.21392e-08	5.17303e-07	209709_s_at	2	209709_s_at,207165_at	2	0	0	protein_coding	significant	hyaluronan mediated motility receptor	...
CDC6	-3.2328	4.49461e-09	5.03459e-07	203968_s_at	2	203968_s_at,203967_at	2	0	0	protein_coding	significant	cell division cycle 6	...
MYL1	-3.22884	0.01656	0.033964	209888_s_at	1	209888_s_at	1	0	0	protein_coding	significant	myosin light chain 1	...
BCHE	-3.22629	3.20105e-05	1.67647e-05	205433_at	1	205433_at	1	0	0	protein_coding	significant	butyrylcholinesterase	...
HOXA3	-3.21536	0.000103361	6.6558e-05	235521_at	1	235521_at	2	1	235521_at	protein_coding	significant	homeobox A3	...
BRINP1	-3.20875	5.9813e-05	3.48081e-05	205818_at	1	205818_at	2	1	205818_at	protein_coding	significant	BMP/retinoic acid inducible neural specific 1	...
GINS2	-3.20801	6.902e-08	5.1462e-07	221521_s_at	2	221521_s_at,243136_at	3	1	243136_at	protein_coding	significant	GINS complex subunit 2	...
TRIP13	-3.20778	7.46906e-07	6.94724e-07	204033_at	1	204033_at	1	0	0	protein_coding	significant	thyroid hormone receptor interactor 13	...
PTPRD	-3.20323	1.81912e-05	8.79194e-06	213362_at	3	213362_at,205712_at,214043_at	4	1	242493_at	protein_coding	significant	protein tyrosine phosphatase, receptor type D	...
RMI2	-3.20222	1.08516e-08	5.04281e-07	226456_at	1	226456_at	1	0	0	protein_coding	significant	RecQ mediated genome instability 2	...
GAP43	-3.18998	0.0179452	0.0375825	204471_at	1	204471_at	3	2	216963_s_at,216967_at	protein_coding	significant	growth associated protein 43	...
CENPN	-3.18799	4.12613e-08	5.09314e-07	219555_s_at	3	219555_s_at,222118_at,228559_at	4	1	234811_at	protein_coding	significant	centromere protein N	...
IL17RD	-3.17565	6.4382e-05	3.81199e-05	227997_at	2	227997_at,229263_at	2	0	0	protein_coding	significant	interleukin 17 receptor D	...
PENK	-3.15878	0.00186199	0.002157	213791_at	1	213791_at	2	1	237774_at	protein_coding	significant	proenkephalin	...
CDC25A	-3.15801	2.23241e-06	1.19294e-06	1555772_a_at	3	1555772_a_at,204695_at,204696_s_at	3	0	0	protein_coding	significant	cell division cycle 25A	...
MEGF10	-3.15548	0.000758018	0.000728416	232523_at	2	232523_at,236517_at	3	1	236517_at	protein_coding	significant	multiple EGF like domains 10	...
TOX3	-3.15396	0.00223117	0.00270659	216623_x_at	3	216623_x_at,214774_x_at,215108_x_at	4	1	230745_s_at	protein_coding	significant	TOX high mobility group box family member 3	...
GTSE1	-3.15332	3.41572e-08	5.07948e-07	215942_s_at	4	215942_s_at,204318_s_at,204315_s_at,204317_at	6	2	215942_s_at,229343_at	protein_coding	significant	G2 and S-phase expressed 1	...
EPHA7	-3.15293	2.5178e-05	1.26814e-05	229288_at	4	229288_at,238533_at,1554629_at,206852_at	4	0	0	protein_coding	significant	EPH receptor A7	...
SHISA6	-3.14692	0.00230961	0.00282511	229266_at	2	229266_at,217481_x_at	3	1	229266_at	protein_coding	significant	shisa family member 6	...
CNTN1	-3.14426	0.00133991	0.00144603	227202_at	2	227202_at,227209_at	4	2	227202_at,227209_at	protein_coding	significant	contactin 1	...
TK1	-3.13732	4.41082e-08	5.09885e-07	1554408_a_at	2	1554408_a_at,202338_at	2	0	0	protein_coding	significant	thymidine kinase 1	...
MARCKS	-3.135	7.89609e-09	5.03894e-07	201670_s_at	5	201670_s_at,201669_s_at,225897_at,213002_at,201668_x_at	5	0	0	protein_coding	significant	myristoylated alanine rich protein kinase C substrate	...
FLRT2	-3.13008	6.74013e-10	5.03041e-07	204358_s_at	3	204358_s_at,240259_at,204359_at	3	0	0	protein_coding	significant	fibronectin leucine rich transmembrane protein 2	...
LOC100506718	-3.13008	6.74013e-10	5.03041e-07	204358_s_at	3	204358_s_at,240259_at,204359_at	3	0	0	error	significant	-	...
DNA2	-3.12805	1.91633e-11	5.02988e-07	213647_at	1	213647_at	1	0	0	protein_coding	significant	DNA replication helicase/nuclease 2	...
DKK2	-3.12238	1.06117e-08	5.04249e-07	219908_at	1	219908_at	2	1	224199_at	protein_coding	significant	dickkopf WNT signaling pathway inhibitor 2	...
MEX3B	-3.11125	1.92715e-05	9.34927e-06	223627_at	1	223627_at	1	0	0	protein_coding	significant	mex-3 RNA binding family member B	...
PLP1	-3.10649	0.0187965	0.0398816	210198_s_at	1	210198_s_at	1	0	0	protein_coding	significant	proteolipid protein 1	...
PSRC1	-3.10078	1.07281e-05	4.99636e-06	201896_s_at	1	201896_s_at	1	0	0	protein_coding	significant	proline and serine rich coiled-coil 1	...
DNMT3A	-3.09828	7.81152e-14	5.02987e-07	222640_at	2	222640_at,218457_s_at	3	1	244428_at	protein_coding	significant	DNA methyltransferase 3 alpha	...
PTPRZ1	-3.08651	0.0155477	0.0313621	204469_at	1	204469_at	1	0	0	protein_coding	significant	protein tyrosine phosphatase, receptor type Z1	...
GLRB	-3.08646	6.89919e-05	4.12611e-05	205280_at	3	205280_at,205279_s_at,244680_at	3	0	0	protein_coding	significant	glycine receptor beta	...
NRXN3	-3.08023	4.01182e-05	2.18321e-05	205795_at	4	205795_at,229649_at,215020_at,215021_s_at	4	0	0	protein_coding	significant	neurexin 3	...
STMN1	-3.08007	1.10305e-05	5.15655e-06	200783_s_at	2	200783_s_at,217714_x_at	3	1	217714_x_at	protein_coding	significant	stathmin 1	...
ISL1	-3.06986	0.000182182	0.000131021	206104_at	1	206104_at	1	0	0	protein_coding	significant	ISL LIM homeobox 1	...
DCAF12L2	-3.06515	3.75535e-08	5.08606e-07	239330_at	1	239330_at	1	0	0	protein_coding	significant	DDB1 and CUL4 associated factor 12 like 2	...
H2AFX	-3.06238	3.40042e-10	5.03011e-07	205436_s_at	3	205436_s_at,213344_s_at,212525_s_at	4	1	213344_s_at	protein_coding	significant	H2A histone family member X	...
MYCN	-3.05257	1.05794e-06	7.90291e-07	209757_s_at	1	209757_s_at	5	4	209757_s_at,211377_x_at,234376_at,242026_at	protein_coding	significant	MYCN proto-oncogene, bHLH transcription factor	...
GGH	-3.03008	9.7394e-06	4.49999e-06	203560_at	1	203560_at	1	0	0	protein_coding	significant	gamma-glutamyl hydrolase	...
FAM111B	-3.02735	8.34248e-24	5.02987e-07	1557129_a_at	2	1557129_a_at,1557128_at	2	0	0	protein_coding	significant	family with sequence similarity 111 member B	...
MDK	-3.02328	1.22129e-09	5.03092e-07	209035_at	1	209035_at	1	0	0	protein_coding	significant	midkine (neurite growth-promoting factor 2)	...
SGO2	-3.02148	1.42703e-06	9.07879e-07	230165_at	2	230165_at,235425_at	2	0	0	protein_coding	significant	shugoshin 2	...
FOXM1	-3.0172	5.25486e-06	2.40574e-06	202580_x_at	1	202580_x_at	1	0	0	protein_coding	significant	forkhead box M1	...
SERPINH1	-3.0141	4.6877e-08	5.10365e-07	207714_s_at	1	207714_s_at	1	0	0	protein_coding	significant	serpin family H member 1	...
PTN	-3.01216	1.48586e-05	7.06762e-06	209466_x_at	3	209466_x_at,209465_x_at,211737_x_at	4	1	211737_x_at	protein_coding	significant	pleiotrophin	...
NKAIN2	-3.00721	0.00199681	0.00234685	242002_at	1	242002_at	2	1	242002_at	protein_coding	significant	sodium/potassium transporting ATPase interacting 2	...
CENPH	-3.00595	2.60644e-07	5.59156e-07	231772_x_at	1	231772_x_at	1	0	0	protein_coding	significant	centromere protein H	...
DIAPH3	-2.98921	8.01424e-13	5.02987e-07	229097_at	2	229097_at,232596_at	3	1	232596_at	protein_coding	significant	diaphanous related formin 3	...
ZWINT	-2.98792	7.90191e-05	4.86261e-05	204026_s_at	1	204026_s_at	1	0	0	protein_coding	significant	ZW10 interacting kinetochore protein	...
DLX1	-2.98615	0.000221108	0.000165107	242138_at	1	242138_at	2	1	242138_at	protein_coding	significant	distal-less homeobox 1	...
FLRT3	-2.98407	3.68175e-06	1.75281e-06	219250_s_at	2	219250_s_at,222853_at	2	0	0	protein_coding	significant	fibronectin leucine rich transmembrane protein 3	...
KLHL41	-2.97666	0.0393962	0.100245	219106_s_at	1	219106_s_at	2	1	222827_s_at	protein_coding	significant	kelch like family member 41	...
INSM1	-2.97536	0.000541209	0.000486218	206502_s_at	1	206502_s_at	2	1	231558_at	protein_coding	significant	INSM transcriptional repressor 1	...
NCAPH	-2.9618	5.86249e-07	6.47343e-07	212949_at	1	212949_at	1	0	0	protein_coding	significant	non-SMC condensin I complex subunit H	...
WNT5A	-2.9598	2.23551e-10	5.03002e-07	213425_at	2	213425_at,205990_s_at	2	0	0	protein_coding	significant	Wnt family member 5A	...
SLC22A3	-2.95295	0.000624557	0.000578739	205421_at	1	205421_at	2	1	242578_x_at	protein_coding	significant	solute carrier family 22 member 3	...
AURKA	-2.95015	2.20088e-06	1.18023e-06	204092_s_at	2	204092_s_at,208079_s_at	3	1	208080_at	protein_coding	significant	aurora kinase A	...
ELAVL4	-2.94495	0.0012395	0.00131385	238073_at	2	238073_at,206051_at	4	2	238073_at,241424_at	protein_coding	significant	ELAV like RNA binding protein 4	...
BRINP3	-2.94201	4.10822e-05	2.24695e-05	217562_at	1	217562_at	1	0	0	protein_coding	significant	BMP/retinoic acid inducible neural specific 3	...
DCAF12L1	-2.93773	1.03613e-07	5.21746e-07	238205_at	1	238205_at	1	0	0	protein_coding	significant	DDB1 and CUL4 associated factor 12 like 1	...
MYH8	-2.93761	0.00275674	0.00353661	206717_at	2	206717_at,34471_at	2	0	0	protein_coding	significant	myosin heavy chain 8	...
PARPBP	-2.93705	3.06273e-14	5.02987e-07	227928_at	2	227928_at,220060_s_at	3	1	227928_at	protein_coding	significant	PARP1 binding protein	...
CDT1	-2.93404	2.7218e-07	5.62377e-07	228868_x_at	2	228868_x_at,209832_s_at	2	0	0	protein_coding	significant	chromatin licensing and DNA replication factor 1	...
FBN3	-2.92555	3.57181e-11	5.02989e-07	240117_at	1	240117_at	1	0	0	protein_coding	significant	fibrillin 3	...
COL21A1	-2.92049	1.99839e-05	9.75054e-06	208096_s_at	1	208096_s_at	1	0	0	protein_coding	significant	collagen type XXI alpha 1 chain	...
WDR76	-2.91337	3.85267e-09	5.0338e-07	239680_at	2	239680_at,205519_at	2	0	0	protein_coding	significant	WD repeat domain 76	...
ULBP3	-2.91034	1.5076e-17	5.02987e-07	231748_at	1	231748_at	1	0	0	protein_coding	significant	UL16 binding protein 3	...
WDHD1	-2.91016	3.9364e-17	5.02987e-07	216228_s_at	3	216228_s_at,204727_at,204728_s_at	3	0	0	protein_coding	significant	WD repeat and HMG-box DNA binding protein 1	...
CRNDE	-2.90294	0.0011769	0.00123321	238022_at	2	238022_at,238021_s_at	2	0	0	lncRNA	significant	-	...
PIEZO2	-2.89627	6.85754e-14	5.02987e-07	222908_at	4	222908_at,219602_s_at,1562488_at,1563584_at	6	2	219602_s_at,222908_at	protein_coding	significant	piezo type mechanosensitive ion channel component 2	...
CDCA3	-2.89002	1.89316e-07	5.4193e-07	221436_s_at	2	221436_s_at,223307_at	2	0	0	protein_coding	significant	cell division cycle associated 3	...
MYLPF	-2.88787	0.00733752	0.0120609	205163_at	1	205163_at	1	0	0	protein_coding	significant	myosin light chain, phosphorylatable, fast skeletal muscle	...
NID1	-2.8878	2.06132e-05	1.00835e-05	202007_at	2	202007_at,202008_s_at	3	1	202008_s_at	protein_coding	significant	nidogen 1	...
DKFZP434L187	-2.88452	6.15587e-10	5.03036e-07	230861_at	3	230861_at,216596_at,1569476_at	3	0	0	error	significant	-	...
H2BFXP	-2.88061	3.99164e-07	5.95748e-07	230664_at	2	230664_at,233963_at	2	0	0	error	significant	-	...
QPRT	-2.87834	1.26652e-06	8.56775e-07	204044_at	2	204044_at,242414_at	5	3	1564130_x_at,204044_at,242414_at	protein_coding	significant	quinolinate phosphoribosyltransferase	...
CPXM1	-2.87499	1.63253e-06	9.78869e-07	227860_at	1	227860_at	1	0	0	protein_coding	significant	carboxypeptidase X, M14 family member 1	...
MAB21L1	-2.87211	0.000125077	8.37732e-05	206163_at	1	206163_at	1	0	0	protein_coding	significant	mab-21 like 1	...
MIR548F5	-2.87211	0.000125077	8.37732e-05	206163_at	1	206163_at	1	0	0	miRNA	significant	microRNA 548f-5	...
SPC24	-2.87165	1.2454e-10	5.02995e-07	235572_at	1	235572_at	2	1	235572_at	protein_coding	significant	SPC24, NDC80 kinetochore complex component	...
POLE2	-2.8685	1.64039e-07	5.35678e-07	205909_at	1	205909_at	1	0	0	protein_coding	significant	DNA polymerase epsilon 2, accessory subunit	...
HMGB3	-2.86336	4.5732e-10	5.03022e-07	203744_at	2	203744_at,225601_at	2	0	0	protein_coding	significant	high mobility group box 3	...
FOXG1	-2.8621	0.0332499	0.0810918	206018_at	1	206018_at	2	1	207658_s_at	protein_coding	significant	forkhead box G1	...
CEACAM6	-2.86184	0.0229325	0.0508661	211657_at	2	211657_at,203757_s_at	2	0	0	protein_coding	significant	carcinoembryonic antigen related cell adhesion molecule 6	...
UNC5D	-2.86096	2.3763e-06	1.24968e-06	231325_at	1	231325_at	1	0	0	protein_coding	significant	unc-5 netrin receptor D	...
CRABP2	-2.85749	6.46532e-10	5.03038e-07	202575_at	1	202575_at	1	0	0	protein_coding	significant	cellular retinoic acid binding protein 2	...
PSAT1	-2.85384	0.00179002	0.00205129	223062_s_at	2	223062_s_at,220892_s_at	2	0	0	protein_coding	significant	phosphoserine aminotransferase 1	...
TMEM97	-2.85026	3.07042e-06	1.50723e-06	212279_at	4	212279_at,212281_s_at,212282_at,214283_at	4	0	0	protein_coding	significant	transmembrane protein 97	...
MME	-2.84398	0.00328575	0.0043735	203434_s_at	1	203434_s_at	2	1	203435_s_at	protein_coding	significant	membrane metalloendopeptidase	...
PLAG1	-2.83848	1.40155e-10	5.02996e-07	205372_at	1	205372_at	1	0	0	protein_coding	significant	PLAG1 zinc finger	...
LOC101060391	-2.82559	3.12548e-06	1.52913e-06	241535_at	1	241535_at	1	0	0	error	significant	-	...
RAB27B	-2.82384	0.00112133	0.00116516	228708_at	1	228708_at	3	2	207018_s_at,228708_at	protein_coding	significant	RAB27B, member RAS oncogene family	...
GPSM2	-2.81873	1.99565e-07	5.44375e-07	221922_at	4	221922_at,205240_at,233058_at,230002_at	4	0	0	protein_coding	significant	G protein signaling modulator 2	...
KLHL13	-2.81474	1.39101e-06	8.96719e-07	227875_at	1	227875_at	1	0	0	protein_coding	significant	kelch like family member 13	...
CDH3	-2.81334	8.72098e-06	3.97305e-06	203256_at	1	203256_at	1	0	0	protein_coding	significant	cadherin 3	...
KPNA2	-2.81067	2.16506e-07	5.48693e-07	211762_s_at	2	211762_s_at,201088_at	2	0	0	protein_coding	significant	karyopherin subunit alpha 2	...
GREB1	-2.80093	0.00241422	0.00299786	205862_at	1	205862_at	3	2	210562_at,210855_at	protein_coding	significant	growth regulation by estrogen in breast cancer 1	...
CKAP2	-2.79833	3.84804e-08	5.08784e-07	218252_at	2	218252_at,1554264_at	9	7	216412_x_at,216984_x_at,218252_at,230128_at,234366_x_at,234764_x_at,234884_x_at	protein_coding	significant	cytoskeleton associated protein 2	...
GPC3	-2.79193	1.03464e-06	7.82567e-07	209220_at	1	209220_at	2	1	243243_at	protein_coding	significant	glypican 3	...
FGF12	-2.7913	4.58776e-06	2.13474e-06	214589_at	3	214589_at,238521_at,207501_s_at	3	0	0	protein_coding	significant	fibroblast growth factor 12	...
IGFBP2	-2.78341	3.96213e-05	2.15411e-05	202718_at	1	202718_at	1	0	0	protein_coding	significant	insulin like growth factor binding protein 2	...
LMNB2	-2.76964	1.65445e-11	5.02988e-07	216952_s_at	1	216952_s_at	1	0	0	protein_coding	significant	lamin B2	...
KLHDC8A	-2.76906	8.26474e-07	7.18779e-07	222871_at	1	222871_at	2	1	222871_at	protein_coding	significant	kelch domain containing 8A	...
SLCO4C1	-2.75877	5.49103e-05	3.14584e-05	222071_s_at	1	222071_s_at	2	1	222071_s_at	protein_coding	significant	solute carrier organic anion transporter family member 4C1	...
CENPU	-2.75758	1.19707e-10	5.02994e-07	229305_at	3	229305_at,218883_s_at,229304_s_at	3	0	0	protein_coding	significant	centromere protein U	...
PDZRN3	-2.75536	0.000525448	0.000468701	212915_at	1	212915_at	2	1	212915_at	protein_coding	significant	PDZ domain containing ring finger 3	...
RAD51	-2.75331	4.17987e-06	1.96143e-06	205024_s_at	2	205024_s_at,205023_at	2	0	0	protein_coding	significant	RAD51 recombinase	...
CDC25C	-2.74287	4.73064e-06	2.19834e-06	205167_s_at	2	205167_s_at,217010_s_at	3	1	217010_s_at	protein_coding	significant	cell division cycle 25C	...
C1orf106	-2.73486	0.000922872	0.000926819	219010_at	1	219010_at	1	0	0	error	significant	-	...
COL13A1	-2.73053	0.000132037	8.92098e-05	211343_s_at	2	211343_s_at,211809_x_at	3	1	211809_x_at	protein_coding	significant	collagen type XIII alpha 1 chain	...
EFNB3	-2.72636	2.78344e-05	1.42295e-05	205031_at	1	205031_at	2	1	210883_x_at	protein_coding	significant	ephrin B3	...
CENPM	-2.72306	8.99745e-08	5.19064e-07	218741_at	1	218741_at	1	0	0	protein_coding	significant	centromere protein M	...
KIAA0101	-2.72271	1.6409e-08	5.05082e-07	211713_x_at	2	211713_x_at,202503_s_at	2	0	0	error	significant	-	...
LRRN3	-2.71768	1.09955e-05	5.12693e-06	209840_s_at	2	209840_s_at,209841_s_at	2	0	0	protein_coding	significant	leucine rich repeat neuronal 3	...
TIAM1	-2.71686	0.000621217	0.000574598	213135_at	2	213135_at,206409_at	2	0	0	protein_coding	significant	T-cell lymphoma invasion and metastasis 1	...
TNNC2	-2.71521	0.0321264	0.0775686	205388_at	1	205388_at	1	0	0	protein_coding	significant	troponin C2, fast skeletal type	...
SMTNL2	-2.71438	0.000387701	0.000324455	229730_at	1	229730_at	1	0	0	protein_coding	significant	smoothelin like 2	...
DHFR	-2.71132	2.99868e-08	5.07198e-07	202532_s_at	4	202532_s_at,48808_at,202534_x_at,202533_s_at	4	0	0	protein_coding	significant	dihydrofolate reductase	...
CDH8	-2.70628	2.23551e-10	5.03002e-07	217574_at	2	217574_at,241500_at	4	2	231438_x_at,241500_at	protein_coding	significant	cadherin 8	...
CENPL	-2.7019	1.17294e-07	5.24619e-07	1554271_a_at	2	1554271_a_at,232065_x_at	2	0	0	protein_coding	significant	centromere protein L	...
LRRC3B	-2.69478	0.00957398	0.0168808	229085_at	1	229085_at	1	0	0	protein_coding	significant	leucine rich repeat containing 3B	...
STIL	-2.69122	7.79961e-07	7.04527e-07	205339_at	1	205339_at	1	0	0	protein_coding	significant	SCL/TAL1 interrupting locus	...
TCEAL7	-2.68858	0.00570531	0.00868513	227705_at	1	227705_at	1	0	0	protein_coding	significant	transcription elongation factor A like 7	...
HOXB3	-2.68827	0.0028389	0.00365731	228904_at	1	228904_at	2	1	228904_at	protein_coding	significant	homeobox B3	...
SPON1	-2.68486	0.00115234	0.00120321	213994_s_at	4	213994_s_at,213993_at,209436_at,209437_s_at	5	1	224488_s_at	protein_coding	significant	spondin 1	...
SKA1	-2.684	5.7056e-09	5.03615e-07	217640_x_at	1	217640_x_at	1	0	0	protein_coding	significant	spindle and kinetochore associated complex subunit 1	...
SKP2	-2.68181	4.77867e-11	5.02989e-07	203625_x_at	3	203625_x_at,203626_s_at,210567_s_at	3	0	0	protein_coding	significant	S-phase kinase associated protein 2	...
ZNF367	-2.67073	2.75175e-05	1.40175e-05	229551_x_at	1	229551_x_at	1	0	0	protein_coding	significant	zinc finger protein 367	...
NKAIN4	-2.66067	8.39507e-05	5.21682e-05	228017_s_at	3	228017_s_at,230668_at,228018_at	4	1	230771_at	protein_coding	significant	sodium/potassium transporting ATPase interacting 4	...
MTFR2	-2.65813	0.000206689	0.000152628	228069_at	2	228069_at,234944_s_at	3	1	234945_at	protein_coding	significant	mitochondrial fission regulator 2	...
GPC6	-2.65806	3.55673e-10	5.03013e-07	223730_at	2	223730_at,227059_at	2	0	0	protein_coding	significant	glypican 6	...
CDCA5	-2.65733	1.02144e-06	7.78308e-07	224753_at	1	224753_at	1	0	0	protein_coding	significant	cell division cycle associated 5	...
CDCA8	-2.6562	4.26291e-06	1.99184e-06	221520_s_at	1	221520_s_at	1	0	0	protein_coding	significant	cell division cycle associated 8	...
LOC729680	-2.65411	0.00184726	0.00213264	228977_at	1	228977_at	1	0	0	error	significant	-	...
FRMD5	-2.6535	0.00216221	0.00259668	230831_at	1	230831_at	2	1	230831_at	protein_coding	significant	FERM domain containing 5	...
GRM7	-2.65105	0.000105563	6.83738e-05	207548_at	2	207548_at,217008_s_at	3	1	241049_at	protein_coding	significant	glutamate metabotropic receptor 7	...
OGN	-2.65017	0.00175098	0.00199946	218730_s_at	2	218730_s_at,222722_at	2	0	0	protein_coding	significant	osteoglycin	...
RSPO3	-2.6385	0.000422398	0.000359188	228186_s_at	1	228186_s_at	1	0	0	protein_coding	significant	R-spondin 3	...
IGSF1	-2.63632	1.0722e-05	4.99017e-06	207695_s_at	1	207695_s_at	2	1	223807_at	protein_coding	significant	immunoglobulin superfamily member 1	...
ADAMTS2	-2.63052	4.77429e-05	2.65792e-05	226311_at	1	226311_at	3	2	214535_s_at,226311_at	protein_coding	significant	ADAM metallopeptidase with thrombospondin type 1 motif 2	...
NFE2L3	-2.62899	3.17815e-08	5.07517e-07	204702_s_at	2	204702_s_at,236471_at	2	0	0	protein_coding	significant	nuclear factor, erythroid 2 like 3	...
EXO1	-2.62898	4.77867e-11	5.02989e-07	204603_at	1	204603_at	1	0	0	protein_coding	significant	exonuclease 1	...
RGS17	-2.62747	0.000100203	6.42347e-05	220334_at	1	220334_at	1	0	0	protein_coding	significant	regulator of G protein signaling 17	...
ARHGAP11B	-2.62392	1.35196e-07	5.28468e-07	1558750_a_at	1	1558750_a_at	1	0	0	protein_coding	significant	Rho GTPase activating protein 11B	...
LOC100288637	-2.62392	1.35196e-07	5.28468e-07	1558750_a_at	1	1558750_a_at	1	0	0	error	significant	Rho GTPase activating protein 11B	...
TENM2	-2.61891	0.00291009	0.00377946	231867_at	1	231867_at	1	0	0	protein_coding	significant	teneurin transmembrane protein 2	...
TCF24	-2.61089	2.92603e-19	5.02987e-07	242522_at	1	242522_at	1	0	0	protein_coding	significant	transcription factor 24	...
C1QTNF4	-2.61083	0.000469904	0.000408733	223708_at	1	223708_at	1	0	0	protein_coding	significant	C1q and TNF related 4	...
GNG4	-2.60827	1.16072e-06	8.23302e-07	205184_at	2	205184_at,1555765_a_at	4	2	1566513_a_at,205184_at	protein_coding	significant	G protein subunit gamma 4	...
DUSP4	-2.60738	0.000959146	0.000970795	204014_at	3	204014_at,204015_s_at,226034_at	3	0	0	protein_coding	significant	dual specificity phosphatase 4	...
GAS2L3	-2.60443	1.16296e-11	5.02987e-07	235709_at	2	235709_at,238756_at	2	0	0	protein_coding	significant	growth arrest specific 2 like 3	...
TMEM35A	-2.60246	0.00903354	0.0156631	219685_at	1	219685_at	1	0	0	protein_coding	significant	transmembrane protein 35A	...
BCAT1	-2.60133	0.000415634	0.000352461	225285_at	3	225285_at,226517_at,214452_at	4	1	226517_at	protein_coding	significant	branched chain amino acid transaminase 1	...
HS6ST2	-2.5931	7.63643e-12	5.02987e-07	1552766_at	3	1552766_at,230030_at,1552767_a_at	3	0	0	protein_coding	significant	heparan sulfate 6-O-sulfotransferase 2	...
PCDH8	-2.58692	0.0195435	0.0419304	206935_at	1	206935_at	1	0	0	protein_coding	significant	protocadherin 8	...
TMEM108	-2.58659	0.000193483	0.000140948	223524_s_at	2	223524_s_at,223523_at	4	2	234813_at,234818_at	protein_coding	significant	transmembrane protein 108	...
FAM64A	-2.58469	3.97215e-11	5.02989e-07	221591_s_at	1	221591_s_at	1	0	0	error	significant	-	...
HBA1	-2.58326	8.20559e-06	3.71116e-06	209458_x_at	6	209458_x_at,211745_x_at,204018_x_at,211699_x_at,217414_x_at,214414_x_at	6	0	0	protein_coding	significant	hemoglobin subunit alpha 1	...
HBA2	-2.58326	8.20559e-06	3.71116e-06	209458_x_at	6	209458_x_at,211745_x_at,204018_x_at,211699_x_at,217414_x_at,214414_x_at	6	0	0	protein_coding	significant	hemoglobin subunit alpha 2	...
EDNRA	-2.58225	7.47911e-06	3.3728e-06	216235_s_at	3	216235_s_at,204464_s_at,204463_s_at	3	0	0	protein_coding	significant	endothelin receptor type A	...
CNTNAP2	-2.57402	8.87181e-05	5.57016e-05	219300_s_at	4	219300_s_at,215145_s_at,219301_s_at,219302_s_at	4	0	0	protein_coding	significant	contactin associated protein-like 2	...
LECT1	-2.56788	4.07646e-07	5.97994e-07	206309_at	1	206309_at	1	0	0	error	significant	-	...
HPGD	-2.56736	0.0242268	0.0544525	203913_s_at	2	203913_s_at,211549_s_at	4	2	211548_s_at,211549_s_at	protein_coding	significant	hydroxyprostaglandin dehydrogenase 15-(NAD)	...
IGF2BP2	-2.56251	8.10192e-07	7.13433e-07	218847_at	2	218847_at,223963_s_at	2	0	0	protein_coding	significant	insulin like growth factor 2 mRNA binding protein 2	...
ARHGAP11A	-2.56031	3.67587e-16	5.02987e-07	204492_at	1	204492_at	1	0	0	protein_coding	significant	Rho GTPase activating protein 11A	...
ARHGAP28	-2.5591	8.44112e-06	3.81892e-06	227911_at	1	227911_at	3	2	220382_s_at,227911_at	protein_coding	significant	Rho GTPase activating protein 28	...
TGFB2	-2.55842	1.30391e-06	8.681e-07	209909_s_at	3	209909_s_at,228121_at,220407_s_at	5	2	220407_s_at,228121_at	protein_coding	significant	transforming growth factor beta 2	...
NEIL3	-2.55402	3.39004e-08	5.07876e-07	219502_at	1	219502_at	1	0	0	protein_coding	significant	nei like DNA glycosylase 3	...
IGDCC3	-2.55296	1.86665e-07	5.41133e-07	230960_at	2	230960_at,232037_at	2	0	0	protein_coding	significant	immunoglobulin superfamily DCC subclass member 3	...
ROR1	-2.54846	4.03971e-08	5.09127e-07	205805_s_at	3	205805_s_at,232060_at,211057_at	3	0	0	protein_coding	significant	receptor tyrosine kinase like orphan receptor 1	...
TRO	-2.54589	5.03897e-05	2.84163e-05	210882_s_at	4	210882_s_at,205028_at,211700_s_at,211701_s_at	4	0	0	protein_coding	significant	trophinin	...
FBXO5	-2.54511	1.90585e-07	5.42255e-07	234863_x_at	2	234863_x_at,218875_s_at	2	0	0	protein_coding	significant	F-box protein 5	...
TNNT1	-2.54028	0.0219811	0.0482897	213201_s_at	1	213201_s_at	1	0	0	protein_coding	significant	troponin T1, slow skeletal type	...
CBLN2	-2.53067	0.00116432	0.00121767	242301_at	1	242301_at	1	0	0	protein_coding	significant	cerebellin 2 precursor	...
GCSAML-AS1	-2.51094	7.53988e-16	5.02987e-07	232452_at	1	232452_at	1	0	0	error	significant	-	...
FJX1	-2.50992	8.63826e-06	3.92263e-06	219522_at	1	219522_at	1	0	0	protein_coding	significant	four jointed box 1	...
SUV39H2	-2.50987	7.9067e-15	5.02987e-07	219262_at	2	219262_at,1554572_a_at	3	1	242927_at	protein_coding	significant	suppressor of variegation 3-9 homolog 2	...
MCM4	-2.50413	1.9882e-09	5.0317e-07	222037_at	4	222037_at,222036_s_at,212141_at,212142_at	5	1	242479_s_at	protein_coding	significant	minichromosome maintenance complex component 4	...
SOX8	-2.49719	0.00635839	0.0100413	226913_s_at	1	226913_s_at	1	0	0	protein_coding	significant	SRY-box 8	...
MURC	-2.48595	0.00227625	0.00277355	241749_at	1	241749_at	1	0	0	error	significant	-	...
HEPH	-2.48387	0.00158674	0.00177554	203903_s_at	1	203903_s_at	2	1	203903_s_at	protein_coding	significant	hephaestin	...
BRIP1	-2.48274	7.58045e-15	5.02987e-07	221703_at	2	221703_at,235609_at	2	0	0	protein_coding	significant	BRCA1 interacting protein C-terminal helicase 1	...
TGFBI	-2.48235	9.71054e-05	6.20024e-05	201506_at	1	201506_at	1	0	0	protein_coding	significant	transforming growth factor beta induced	...
TET1	-2.47905	7.60226e-08	5.15954e-07	228906_at	1	228906_at	1	0	0	protein_coding	significant	tet methylcytosine dioxygenase 1	...
PKDCC	-2.47208	1.08568e-06	8.00394e-07	225380_at	1	225380_at	1	0	0	protein_coding	significant	protein kinase domain containing, cytoplasmic	...
NCAPG2	-2.46403	3.7573e-06	1.78607e-06	219588_s_at	1	219588_s_at	1	0	0	protein_coding	significant	non-SMC condensin II complex subunit G2	...
NTS	-2.4579	0.000759678	0.00073078	206291_at	1	206291_at	1	0	0	protein_coding	significant	neurotensin	...
PLAGL1	-2.45772	9.74998e-07	7.62827e-07	207002_s_at	3	207002_s_at,209318_x_at,207943_x_at	3	0	0	protein_coding	significant	PLAG1 like zinc finger 1	...
HIST1H2BG	-2.45519	0.00377508	0.00523621	210387_at	1	210387_at	5	4	208523_x_at,210387_at,214455_at,215779_s_at	protein_coding	significant	histone cluster 1 H2B family member g	...
HIST1H2BJ	-2.45519	0.00377508	0.00523621	210387_at	1	210387_at	3	2	214502_at,215779_s_at	protein_coding	significant	histone cluster 1 H2B family member j	...
NCALD	-2.45519	0.00377508	0.00523621	210387_at	2	210387_at,211685_s_at	3	1	211685_s_at	protein_coding	significant	neurocalcin delta	...
MAD2L1	-2.4546	1.26654e-09	5.03096e-07	236312_at	3	236312_at,203362_s_at,1554768_a_at	3	0	0	protein_coding	significant	mitotic arrest deficient 2 like 1	...
RNF175	-2.45034	0.000255112	0.000195334	236465_at	1	236465_at	1	0	0	protein_coding	significant	ring finger protein 175	...
KDELC1	-2.44671	3.64587e-09	5.03356e-07	219479_at	1	219479_at	1	0	0	protein_coding	significant	KDEL motif containing 1	...
COL22A1	-2.44659	1.74475e-13	5.02987e-07	228873_at	3	228873_at,242326_at,243301_at	3	0	0	protein_coding	significant	collagen type XXII alpha 1 chain	...
PF4	-2.44177	0.00267852	0.00341639	206390_x_at	1	206390_x_at	1	0	0	protein_coding	significant	platelet factor 4	...
CHRNA3	-2.43968	0.000723618	0.000689028	210221_at	1	210221_at	3	2	211587_x_at,211772_x_at	protein_coding	significant	cholinergic receptor nicotinic alpha 3 subunit	...
PAFAH1B3	-2.43941	1.76133e-06	1.02355e-06	203228_at	1	203228_at	1	0	0	protein_coding	significant	platelet activating factor acetylhydrolase 1b catalytic subunit 3	...
DCHS1	-2.43782	7.87186e-08	5.16573e-07	222101_s_at	2	222101_s_at,218892_at	2	0	0	protein_coding	significant	dachsous cadherin-related 1	...
FEN1	-2.43258	1.86665e-07	5.41076e-07	204767_s_at	2	204767_s_at,204768_s_at	2	0	0	protein_coding	significant	flap structure-specific endonuclease 1	...
WASF1	-2.42667	0.00689069	0.0111363	204165_at	1	204165_at	1	0	0	protein_coding	significant	WAS protein family member 1	...
TMSB15A	-2.42262	8.11614e-08	5.17105e-07	214051_at	2	214051_at,205347_s_at	2	0	0	protein_coding	significant	thymosin beta 15a	...
TMSB15B	-2.42262	8.11614e-08	5.17105e-07	214051_at	3	214051_at,205347_s_at,1570039_at	3	0	0	protein_coding	significant	thymosin beta 15B	...
SDK1	-2.41919	7.73861e-07	7.02166e-07	229912_at	2	229912_at,229407_at	2	0	0	protein_coding	significant	sidekick cell adhesion molecule 1	...
TFPI2	-2.41431	0.00341198	0.00458421	209278_s_at	2	209278_s_at,209277_at	2	0	0	protein_coding	significant	tissue factor pathway inhibitor 2	...
DLX2	-2.40697	0.00123478	0.00130629	207147_at	1	207147_at	2	1	215685_s_at	protein_coding	significant	distal-less homeobox 2	...
APELA	-2.40629	4.32739e-07	6.04135e-07	1559280_a_at	1	1559280_a_at	1	0	0	protein_coding	significant	apelin receptor early endogenous ligand	...
RNASEH2A	-2.4054	5.73081e-10	5.03032e-07	203022_at	1	203022_at	1	0	0	protein_coding	significant	ribonuclease H2 subunit A	...
COL12A1	-2.4042	0.00315962	0.00417167	231766_s_at	3	231766_s_at,225664_at,231879_at	5	2	233109_at,234951_s_at	protein_coding	significant	collagen type XII alpha 1 chain	...
SHC4	-2.39938	2.33481e-07	5.52592e-07	235238_at	2	235238_at,230538_at	2	0	0	protein_coding	significant	SHC adaptor protein 4	...
LOC728715	-2.39784	0.00370801	0.00510442	228245_s_at	1	228245_s_at	1	0	0	error	significant	-	...
OVOS	-2.39784	0.00370801	0.00510442	228245_s_at	1	228245_s_at	1	0	0	error	significant	ENSG00000177359	...
OVOS2	-2.39784	0.00370801	0.00510442	228245_s_at	1	228245_s_at	1	0	0	error	significant	ENSG00000177359	...
ZGRF1	-2.39487	5.18771e-12	5.02987e-07	228859_at	2	228859_at,231204_at	4	2	228859_at,231204_at	protein_coding	significant	zinc finger GRF-type containing 1	...
CLGN	-2.39414	0.00862638	0.0147731	205830_at	1	205830_at	1	0	0	protein_coding	significant	calmegin	...
CASC10	-2.39162	3.16626e-07	5.73572e-07	239503_at	3	239503_at,1555923_a_at,1555922_at	3	0	0	protein_coding	significant	cancer susceptibility 10	...
HOTS	-2.38357	1.46952e-07	5.31429e-07	224348_s_at	1	224348_s_at	1	0	0	error	significant	-	...
SBK1	-2.37729	0.000264507	0.000204832	226548_at	2	226548_at,226549_at	2	0	0	protein_coding	significant	SH3 domain binding kinase 1	...
ADAMTS9	-2.36475	1.08119e-09	5.03078e-07	1554697_at	2	1554697_at,226814_at	5	3	226814_at,233785_at,233928_at	protein_coding	significant	ADAM metallopeptidase with thrombospondin type 1 motif 9	...
TRIO	-2.35625	2.92284e-08	5.07074e-07	208178_x_at	6	208178_x_at,209013_x_at,209012_at,209011_at,231403_at,216697_at	9	3	216700_at,231403_at,244527_at	protein_coding	significant	trio Rho guanine nucleotide exchange factor	...
TNFSF15	-2.35503	7.86277e-08	5.16479e-07	221085_at	2	221085_at,229242_at	2	0	0	protein_coding	significant	TNF superfamily member 15	...
EBF3	-2.35476	6.16957e-06	2.79322e-06	227242_s_at	2	227242_s_at,227243_s_at	3	1	227243_s_at	protein_coding	significant	early B-cell factor 3	...
ATAD2	-2.35354	2.78178e-06	1.39656e-06	235266_at	4	235266_at,228401_at,218782_s_at,222740_at	4	0	0	protein_coding	significant	ATPase family, AAA domain containing 2	...
WASIR2	-2.35334	2.12677e-06	1.15239e-06	1568838_at	1	1568838_at	1	0	0	lncRNA	significant	WASH and IL9R antisense RNA 2	...
KIF18A	-2.35156	2.21272e-10	5.03002e-07	221258_s_at	1	221258_s_at	1	0	0	protein_coding	significant	kinesin family member 18A	...
MN1	-2.34552	0.00317571	0.00419613	205330_at	1	205330_at	1	0	0	protein_coding	significant	MN1 proto-oncogene, transcriptional regulator	...
SKA3	-2.33971	1.32435e-12	5.02987e-07	227165_at	1	227165_at	1	0	0	protein_coding	significant	spindle and kinetochore associated complex subunit 3	...
F2R	-2.33893	0.000105959	6.87548e-05	203989_x_at	1	203989_x_at	2	1	203989_x_at	protein_coding	significant	coagulation factor II thrombin receptor	...
KIAA1524	-2.33761	1.16962e-19	5.02987e-07	1553810_a_at	2	1553810_a_at,231855_at	2	0	0	protein_coding	significant	-	...
SEPT11	-2.33632	3.25493e-07	5.75807e-07	201308_s_at	2	201308_s_at,201307_at	4	2	214293_at,230071_at	protein_coding	significant	septin 11	...
TOX	-2.33398	0.00269085	0.00343757	204529_s_at	2	204529_s_at,204530_s_at	2	0	0	protein_coding	significant	thymocyte selection associated high mobility group box	...
ELOVL6	-2.33304	9.8794e-05	6.32386e-05	210868_s_at	2	210868_s_at,204256_at	3	1	227491_at	protein_coding	significant	ELOVL fatty acid elongase 6	...
AHSP	-2.32335	0.00583353	0.00894082	219672_at	1	219672_at	1	0	0	protein_coding	significant	alpha hemoglobin stabilizing protein	...
LOXL2	-2.32204	6.63712e-06	2.99592e-06	202998_s_at	1	202998_s_at	4	3	202998_s_at,202999_s_at,228808_s_at	protein_coding	significant	lysyl oxidase like 2	...
LOC100287387	-2.32156	1.9882e-09	5.03172e-07	217220_at	1	217220_at	1	0	0	error	significant	-	...
NUDT11	-2.31833	0.00248998	0.00312135	219855_at	1	219855_at	1	0	0	protein_coding	significant	nudix hydrolase 11	...
MCM2	-2.31506	3.82104e-06	1.81041e-06	202107_s_at	1	202107_s_at	1	0	0	protein_coding	significant	minichromosome maintenance complex component 2	...
KCTD16	-2.3134	3.67914e-07	5.86995e-07	237384_x_at	2	237384_x_at,233234_at	2	0	0	protein_coding	significant	potassium channel tetramerization domain containing 16	...
ADAMTS5	-2.31034	1.22129e-09	5.03092e-07	1558636_s_at	1	1558636_s_at	4	3	219935_at,229357_at,235368_at	protein_coding	significant	ADAM metallopeptidase with thrombospondin type 1 motif 5	...
MSANTD3-TMEFF1	-2.30945	0.00657179	0.0104608	205123_s_at	2	205123_s_at,205122_at	2	0	0	protein_coding	significant	-	...
TMEFF1	-2.30945	0.00657179	0.0104608	205123_s_at	2	205123_s_at,205122_at	2	0	0	protein_coding	significant	transmembrane protein with EGF like and two follistatin like domains 1	...
ORC6	-2.30602	1.43503e-06	9.11117e-07	219105_x_at	1	219105_x_at	1	0	0	protein_coding	significant	origin recognition complex subunit 6	...
ALAS2	-2.30116	0.00458319	0.00658837	211560_s_at	1	211560_s_at	2	1	244205_at	protein_coding	significant	5'-aminolevulinate synthase 2	...
REEP1	-2.29901	0.0181004	0.0379822	204364_s_at	2	204364_s_at,204365_s_at	2	0	0	protein_coding	significant	receptor accessory protein 1	...
POSTN	-2.29659	3.57664e-12	5.02987e-07	214981_at	4	214981_at,1555778_a_at,210809_s_at,1555777_at	4	0	0	protein_coding	significant	periostin	...
UNC13C	-2.29469	2.99393e-05	1.54421e-05	1556095_at	3	1556095_at,1569969_a_at,1556096_s_at	4	1	1569969_a_at	protein_coding	significant	unc-13 homolog C	...
ESCO2	-2.29343	8.42775e-12	5.02987e-07	235588_at	2	235588_at,235178_x_at	4	2	235588_at,241252_at	protein_coding	significant	establishment of sister chromatid cohesion N-acetyltransferase 2	...
SPDL1	-2.29253	3.47546e-08	5.08093e-07	221685_s_at	1	221685_s_at	1	0	0	protein_coding	significant	spindle apparatus coiled-coil protein 1	...
TMEM200C	-2.29226	0.00011517	7.5777e-05	229523_at	1	229523_at	2	1	238128_at	protein_coding	significant	transmembrane protein 200C	...
DPYSL4	-2.2918	0.00733257	0.0120503	205493_s_at	1	205493_s_at	3	2	205493_s_at,214301_s_at	protein_coding	significant	dihydropyrimidinase like 4	...
MAGED4	-2.29036	0.000571199	0.000518534	223313_s_at	2	223313_s_at,221261_x_at	2	0	0	protein_coding	significant	MAGE family member D4	...
MAGED4B	-2.29036	0.000571199	0.000518534	223313_s_at	2	223313_s_at,221261_x_at	2	0	0	protein_coding	significant	MAGE family member D4B	...
SNORA11D	-2.29036	0.000571199	0.000518534	223313_s_at	2	223313_s_at,221261_x_at	2	0	0	snoRNA	significant	small nucleolar RNA, H/ACA box 11D	...
SNORA11E	-2.29036	0.000571199	0.000518534	223313_s_at	2	223313_s_at,221261_x_at	2	0	0	snoRNA	significant	small nucleolar RNA, H/ACA box 11E	...
MCAM	-2.2902	3.37402e-11	5.02989e-07	211042_x_at	1	211042_x_at	6	5	209086_x_at,209087_x_at,210869_s_at,211042_x_at,211340_s_at	protein_coding	significant	melanoma cell adhesion molecule	...
MIR6756	-2.2902	3.37402e-11	5.02989e-07	211042_x_at	1	211042_x_at	4	3	210869_s_at,211042_x_at,211340_s_at	miRNA	significant	microRNA 6756	...
IDH2	-2.27125	5.911e-05	3.4345e-05	210046_s_at	2	210046_s_at,210045_at	2	0	0	protein_coding	significant	isocitrate dehydrogenase (NADP(+)) 2, mitochondrial	...
RNF165	-2.27016	6.89874e-05	4.12352e-05	1557545_s_at	1	1557545_s_at	3	2	1569080_at,230143_at	protein_coding	significant	ring finger protein 165	...
AUTS2	-2.26925	1.00166e-05	4.63744e-06	212599_at	1	212599_at	3	2	243364_at,243365_s_at	protein_coding	significant	AUTS2, activator of transcription and developmental regulator	...
TUBA1A	-2.26888	0.000196912	0.000144253	209118_s_at	1	209118_s_at	1	0	0	protein_coding	significant	tubulin alpha 1a	...
TSHZ2	-2.26765	5.48378e-09	5.03585e-07	244521_at	6	244521_at,235815_at,220213_at,243940_at,238577_s_at,235616_at	6	0	0	protein_coding	significant	teashirt zinc finger homeobox 2	...
FNDC5	-2.26741	0.00548258	0.00825184	226096_at	2	226096_at,226097_at	3	1	230646_at	protein_coding	significant	fibronectin type III domain containing 5	...
UBE2S	-2.26392	8.94768e-05	5.63852e-05	202779_s_at	1	202779_s_at	1	0	0	protein_coding	significant	ubiquitin conjugating enzyme E2 S	...
GCM2	-2.26362	0.000457435	0.000395519	220799_at	1	220799_at	1	0	0	protein_coding	significant	glial cells missing homolog 2	...
BACH2	-2.26016	0.00129255	0.0013832	221234_s_at	1	221234_s_at	2	1	227173_s_at	protein_coding	significant	BTB domain and CNC homolog 2	...
FAM19A2	-2.25857	0.000138524	9.45974e-05	241399_at	1	241399_at	1	0	0	protein_coding	significant	family with sequence similarity 19 member A2, C-C motif chemokine like	...
GPR137C	-2.2569	1.26194e-05	5.959e-06	242592_at	1	242592_at	1	0	0	protein_coding	significant	G protein-coupled receptor 137C	...
LOC441179	-2.25593	1.86368e-08	5.05423e-07	239665_at	1	239665_at	1	0	0	error	significant	-	...
COL9A1	-2.25536	3.57828e-06	1.71043e-06	222008_at	1	222008_at	2	1	222008_at	protein_coding	significant	collagen type IX alpha 1 chain	...
DONSON	-2.25503	4.05705e-08	5.09167e-07	221677_s_at	1	221677_s_at	1	0	0	protein_coding	significant	downstream neighbor of SON	...
ZWILCH	-2.2502	0.000125423	8.42035e-05	218349_s_at	2	218349_s_at,222606_at	2	0	0	protein_coding	significant	zwilch kinetochore protein	...
LRFN5	-2.24998	0.000616339	0.000569049	230644_at	1	230644_at	2	1	240334_at	protein_coding	significant	leucine rich repeat and fibronectin type III domain containing 5	...
IGSF9	-2.24994	1.27223e-07	5.26665e-07	229276_at	1	229276_at	1	0	0	protein_coding	significant	immunoglobulin superfamily member 9	...
HN1	-2.24559	2.84208e-05	1.45763e-05	222396_at	2	222396_at,217755_at	2	0	0	error	significant	-	...
ADAMTS3	-2.24212	1.18549e-08	5.04424e-07	214913_at	1	214913_at	1	0	0	protein_coding	significant	ADAM metallopeptidase with thrombospondin type 1 motif 3	...
COL4A6	-2.23484	0.00445227	0.00635672	213992_at	1	213992_at	3	2	211473_s_at,213992_at	protein_coding	significant	collagen type IV alpha 6 chain	...
GRP	-2.2344	0.0107427	0.019703	206326_at	1	206326_at	1	0	0	protein_coding	significant	gastrin releasing peptide	...
DBF4	-2.23276	0.00276499	0.00354999	204244_s_at	1	204244_s_at	1	0	0	protein_coding	significant	DBF4 zinc finger	...
DEPDC7	-2.23015	0.0109038	0.0200411	228293_at	1	228293_at	1	0	0	protein_coding	significant	DEP domain containing 7	...
HIST1H2AG	-2.2245	2.15606e-06	1.16498e-06	207156_at	1	207156_at	2	1	214542_x_at	protein_coding	significant	histone cluster 1 H2A family member g	...
HIST1H2AH	-2.2245	2.15606e-06	1.16498e-06	207156_at	1	207156_at	2	1	214542_x_at	protein_coding	significant	histone cluster 1 H2A family member h	...
HIST1H2AI	-2.2245	2.15606e-06	1.16498e-06	207156_at	1	207156_at	2	1	214542_x_at	protein_coding	significant	histone cluster 1 H2A family member i	...
HIST1H2AK	-2.2245	2.15606e-06	1.16498e-06	207156_at	2	207156_at,239041_at	4	2	214644_at,239041_at	protein_coding	significant	histone cluster 1 H2A family member k	...
HIST1H2AL	-2.2245	2.15606e-06	1.16498e-06	207156_at	1	207156_at	3	2	214542_x_at,214554_at	protein_coding	significant	histone cluster 1 H2A family member l	...
HIST1H2AM	-2.2245	2.15606e-06	1.16498e-06	207156_at	1	207156_at	3	2	214481_at,214542_x_at	protein_coding	significant	histone cluster 1 H2A family member m	...
SLC4A1	-2.22386	0.00964223	0.0170364	205592_at	1	205592_at	2	1	205592_at	protein_coding	significant	solute carrier family 4 member 1 (Diego blood group)	...
LOC102724927	-2.2214	6.94796e-12	5.02987e-07	1569577_x_at	1	1569577_x_at	1	0	0	error	significant	-	...
PURG	-2.22019	0.00126391	0.00134484	235634_at	1	235634_at	2	1	235634_at	protein_coding	significant	purine rich element binding protein G	...
CDC45	-2.21584	1.90463e-05	9.20157e-06	204126_s_at	1	204126_s_at	1	0	0	protein_coding	significant	cell division cycle 45	...
CXCL12	-2.21277	0.000959236	0.00097121	203666_at	2	203666_at,209687_at	2	0	0	protein_coding	significant	C-X-C motif chemokine ligand 12	...
VAT1L	-2.21216	0.0107285	0.0196733	226415_at	1	226415_at	1	0	0	protein_coding	significant	vesicle amine transport 1 like	...
PIWIL1	-2.2118	1.36726e-05	6.45589e-06	214868_at	1	214868_at	1	0	0	protein_coding	significant	piwi like RNA-mediated gene silencing 1	...
ST6GALNAC5	-2.20699	0.00520431	0.00774801	220979_s_at	2	220979_s_at,230482_at	3	1	230482_at	protein_coding	significant	ST6 N-acetylgalactosaminide alpha-2,6-sialyltransferase 5	...
OSR2	-2.20581	0.028882	0.0677316	213568_at	1	213568_at	1	0	0	protein_coding	significant	odd-skipped related transciption factor 2	...
LDLRAD3	-2.20001	0.00013766	9.38709e-05	234985_at	1	234985_at	1	0	0	protein_coding	significant	low density lipoprotein receptor class A domain containing 3	...
APLNR	-2.2	0.000266431	0.000206588	213592_at	1	213592_at	1	0	0	protein_coding	significant	apelin receptor	...
HIST3H2A	-2.19971	1.38364e-06	8.94166e-07	221582_at	1	221582_at	2	1	231681_x_at	protein_coding	significant	histone cluster 3 H2A	...
OIT3	-2.1978	0.000359543	0.000296827	230478_at	1	230478_at	1	0	0	protein_coding	significant	oncoprotein induced transcript 3	...
SYT1	-2.19671	0.0287484	0.0672484	203998_s_at	1	203998_s_at	2	1	203999_at	protein_coding	significant	synaptotagmin 1	...
TNFRSF19	-2.19591	0.00605432	0.00940889	227812_at	1	227812_at	3	2	224090_s_at,227812_at	protein_coding	significant	TNF receptor superfamily member 19	...
CENPA	-2.1913	1.16784e-08	5.04399e-07	210821_x_at	2	210821_x_at,204962_s_at	2	0	0	protein_coding	significant	centromere protein A	...
DZIP1	-2.19003	0.00195487	0.00228701	204557_s_at	2	204557_s_at,204556_s_at	2	0	0	protein_coding	significant	DAZ interacting zinc finger protein 1	...
KIFC1	-2.18808	6.16947e-09	5.0367e-07	209680_s_at	1	209680_s_at	1	0	0	protein_coding	significant	kinesin family member C1	...
ERP27	-2.18734	0.0308657	0.0736971	227450_at	1	227450_at	1	0	0	protein_coding	significant	endoplasmic reticulum protein 27	...
ZNF492	-2.17806	3.59878e-14	5.02987e-07	215532_x_at	1	215532_x_at	1	0	0	protein_coding	significant	zinc finger protein 492	...
BRCA2	-2.16986	1.06926e-09	5.03076e-07	214727_at	2	214727_at,208368_s_at	2	0	0	protein_coding	significant	BRCA2, DNA repair associated	...
HOXA2	-2.1674	4.53174e-09	5.03464e-07	214457_at	1	214457_at	1	0	0	protein_coding	significant	homeobox A2	...
SCRG1	-2.16379	0.0279363	0.064897	205475_at	1	205475_at	2	1	243984_at	protein_coding	significant	stimulator of chondrogenesis 1	...
ERBB3	-2.16143	0.0288467	0.0675937	202454_s_at	1	202454_s_at	5	4	1563253_s_at,202454_s_at,215638_at,226213_at	protein_coding	significant	erb-b2 receptor tyrosine kinase 3	...
PLEKHG1	-2.15436	9.69271e-05	6.18271e-05	226122_at	1	226122_at	1	0	0	protein_coding	significant	pleckstrin homology and RhoGEF domain containing G1	...
CENPI	-2.1502	2.14925e-07	5.47996e-07	214804_at	2	214804_at,207590_s_at	4	2	207590_s_at,214804_at	protein_coding	significant	centromere protein I	...
UNC5C	-2.14361	3.42405e-08	5.07973e-07	206189_at	3	206189_at,227838_at,1555342_a_at	5	2	227838_at,240958_at	protein_coding	significant	unc-5 netrin receptor C	...
FADS1	-2.143	3.0137e-05	1.55788e-05	208962_s_at	3	208962_s_at,208963_x_at,208964_s_at	3	0	0	protein_coding	significant	fatty acid desaturase 1	...
MIR1908	-2.143	3.0137e-05	1.55788e-05	208962_s_at	3	208962_s_at,208963_x_at,208964_s_at	3	0	0	miRNA	significant	microRNA 1908	...
IQCJ-SCHIP1	-2.14037	0.0113819	0.0211568	204030_s_at	1	204030_s_at	1	0	0	protein_coding	significant	IQCJ-SCHIP1 readthrough	...
SCHIP1	-2.14037	0.0113819	0.0211568	204030_s_at	1	204030_s_at	1	0	0	protein_coding	significant	IQCJ-SCHIP1 readthrough	...
KIAA1549	-2.14035	2.35584e-07	5.53119e-07	223575_at	3	223575_at,232921_at,238885_at	4	1	238885_at	protein_coding	significant	KIAA1549	...
DDIAS	-2.13716	1.24406e-10	5.02995e-07	228281_at	1	228281_at	1	0	0	protein_coding	significant	DNA damage induced apoptosis suppressor	...
COL4A5	-2.13672	0.0042425	0.00600274	213110_s_at	1	213110_s_at	2	1	234387_at	protein_coding	significant	collagen type IV alpha 5 chain	...
SOX4	-2.13654	0.00102255	0.0010446	201417_at	4	201417_at,201418_s_at,201416_at,213668_s_at	6	2	213665_at,213668_s_at	protein_coding	significant	SRY-box 4	...
LINC00982	-2.13628	8.7731e-05	5.49392e-05	236360_at	1	236360_at	4	3	236360_at,237108_x_at,242269_at	lncRNA	significant	long intergenic non-protein coding RNA 982	...
NCAPD2	-2.12443	5.32441e-06	2.43632e-06	201774_s_at	1	201774_s_at	1	0	0	protein_coding	significant	non-SMC condensin I complex subunit D2	...
CLCN5	-2.12345	1.05962e-06	7.91105e-07	232127_at	4	232127_at,206704_at,226273_at,226274_at	5	1	232128_s_at	protein_coding	significant	chloride voltage-gated channel 5	...
LTBP1	-2.12061	3.05958e-06	1.50233e-06	202728_s_at	2	202728_s_at,202729_s_at	2	0	0	protein_coding	significant	latent transforming growth factor beta binding protein 1	...
HUNK	-2.11235	6.15942e-06	2.78737e-06	1555935_s_at	1	1555935_s_at	2	1	219535_at	protein_coding	significant	hormonally up-regulated Neu-associated kinase	...
APOBEC3B	-2.10746	0.0169194	0.0348813	206632_s_at	1	206632_s_at	1	0	0	protein_coding	significant	apolipoprotein B mRNA editing enzyme catalytic subunit 3B	...
GYPB	-2.10313	0.0020347	0.0024003	214407_x_at	1	214407_x_at	4	3	214407_x_at,216398_at,216833_x_at	protein_coding	significant	glycophorin B (MNS blood group)	...
DACH1	-2.09855	1.97826e-05	9.63732e-06	205472_s_at	3	205472_s_at,228915_at,205471_s_at	3	0	0	protein_coding	significant	dachshund family transcription factor 1	...
UBTD2	-2.09791	2.25986e-07	5.50847e-07	224827_at	2	224827_at,224834_at	2	0	0	protein_coding	significant	ubiquitin domain containing 2	...
SEPT6	-2.09407	0.000121624	8.10403e-05	1555526_a_at	5	1555526_a_at,214298_x_at,213666_at,212413_at,212414_s_at	6	1	214298_x_at	protein_coding	significant	septin 6	...
BLM	-2.09121	7.1879e-05	4.33309e-05	205733_at	1	205733_at	1	0	0	protein_coding	significant	Bloom syndrome RecQ like helicase	...
NEFH	-2.08871	0.0383503	0.0968357	204412_s_at	1	204412_s_at	2	1	33767_at	protein_coding	significant	neurofilament heavy	...
PHOX2B	-2.08766	1.13235e-07	5.23832e-07	207009_at	1	207009_at	1	0	0	protein_coding	significant	paired like homeobox 2b	...
TMEM132C	-2.08723	1.15605e-06	8.21231e-07	232313_at	1	232313_at	1	0	0	protein_coding	significant	transmembrane protein 132C	...
NAV3	-2.08499	0.00559968	0.0084841	204823_at	2	204823_at,1552658_a_at	5	3	204823_at,216466_at,216632_at	protein_coding	significant	neuron navigator 3	...
DPP10-AS1	-2.08347	0.000161907	0.000113871	236351_at	1	236351_at	1	0	0	lncRNA	significant	DPP10 antisense RNA 1	...
SPAG5	-2.08343	0.000710414	0.000673585	203145_at	1	203145_at	1	0	0	protein_coding	significant	sperm associated antigen 5	...
NRXN1	-2.0805	0.00299388	0.00390947	209914_s_at	3	209914_s_at,216096_s_at,228547_at	6	3	216096_s_at,228547_at,237535_x_at	protein_coding	significant	neurexin 1	...
MIS18A	-2.07859	7.06027e-08	5.14935e-07	219004_s_at	3	219004_s_at,228597_at,229671_s_at	3	0	0	protein_coding	significant	MIS18 kinetochore protein A	...
DENND2A	-2.0752	0.000191637	0.000139284	221886_at	3	221886_at,53991_at,221885_at	3	0	0	protein_coding	significant	DENN domain containing 2A	...
TWIST1	-2.07216	0.00297598	0.00388309	213943_at	1	213943_at	1	0	0	protein_coding	significant	twist family bHLH transcription factor 1	...
LOC389831	-2.07029	2.55267e-05	1.28932e-05	236181_at	4	236181_at,225062_at,227835_at,225046_at	4	0	0	error	significant	Homo sapiens uncharacterized LOC389831 (LOC389831), transcript variant 3, mRNA.	...
TWIST2	-2.06806	0.00131792	0.00141696	229404_at	2	229404_at,1554163_at	2	0	0	protein_coding	significant	twist family bHLH transcription factor 2	...
CLMP	-2.06329	0.00010594	6.86712e-05	228082_at	2	228082_at,226834_at	2	0	0	protein_coding	significant	CXADR like membrane protein	...
GYG2	-2.06218	7.30098e-06	3.28473e-06	215695_s_at	3	215695_s_at,210964_s_at,210963_s_at	3	0	0	protein_coding	significant	glycogenin 2	...
TCF19	-2.05955	8.81096e-07	7.34826e-07	223274_at	1	223274_at	1	0	0	protein_coding	significant	transcription factor 19	...
SGO1	-2.05874	9.13212e-07	7.44202e-07	231938_at	1	231938_at	2	1	231938_at	protein_coding	significant	shugoshin 1	...
CDK6	-2.05687	1.18969e-05	5.60242e-06	224848_at	5	224848_at,224847_at,224851_at,207143_at,235287_at	8	3	231198_at,235287_at,243000_at	protein_coding	significant	cyclin dependent kinase 6	...
NR2F1	-2.0549	0.00486865	0.00709862	209505_at	2	209505_at,209506_s_at	2	0	0	protein_coding	significant	nuclear receptor subfamily 2 group F member 1	...
NR2F2	-2.0549	0.00486865	0.00709862	209505_at	2	209505_at,209506_s_at	8	6	209121_x_at,209505_at,209506_s_at,215073_s_at,229092_at,242396_at	protein_coding	significant	nuclear receptor subfamily 2 group F member 2	...
OSR1	-2.05357	0.000330312	0.000267938	228399_at	1	228399_at	1	0	0	protein_coding	significant	odd-skipped related transciption factor 1	...
BAMBI	-2.05291	6.35796e-05	3.75268e-05	203304_at	1	203304_at	1	0	0	protein_coding	significant	BMP and activin membrane bound inhibitor	...
PDGFRA	-2.04967	0.00039524	0.000331854	203131_at	1	203131_at	4	3	203131_at,211533_at,215305_at	protein_coding	significant	platelet derived growth factor receptor alpha	...
MAP2K6	-2.049	5.55739e-06	2.52842e-06	205698_s_at	2	205698_s_at,205699_at	2	0	0	protein_coding	significant	mitogen-activated protein kinase kinase 6	...
ESPL1	-2.04776	5.10147e-05	2.89693e-05	38158_at	2	38158_at,204817_at	2	0	0	protein_coding	significant	extra spindle pole bodies like 1, separase	...
MEOX1	-2.04156	0.00118263	0.00124018	205619_s_at	1	205619_s_at	1	0	0	protein_coding	significant	mesenchyme homeobox 1	...
NAALAD2	-2.03713	5.83673e-07	6.46314e-07	222161_at	3	222161_at,1554504_at,1554507_at	5	2	222161_at,233815_at	protein_coding	significant	N-acetylated alpha-linked acidic dipeptidase 2	...
MYEF2	-2.03374	1.76463e-05	8.52577e-06	232676_x_at	4	232676_x_at,229464_at,222772_at,222771_s_at	7	3	229464_at,232672_x_at,232676_x_at	protein_coding	significant	myelin expression factor 2	...
TACC3	-2.03116	0.00145541	0.00159766	218308_at	1	218308_at	1	0	0	protein_coding	significant	transforming acidic coiled-coil containing protein 3	...
MYH10	-2.02949	2.68088e-05	1.3597e-05	213067_at	2	213067_at,212372_at	2	0	0	protein_coding	significant	myosin heavy chain 10	...
PRTFDC1	-2.02894	0.00229502	0.00280262	222803_at	1	222803_at	1	0	0	protein_coding	significant	phosphoribosyl transferase domain containing 1	...
CYTL1	-2.02704	0.0185333	0.0391574	219837_s_at	1	219837_s_at	1	0	0	protein_coding	significant	cytokine like 1	...
SMC4	-2.02592	0.00258936	0.00327562	201663_s_at	3	201663_s_at,201664_at,215623_x_at	3	0	0	protein_coding	significant	structural maintenance of chromosomes 4	...
GINS4	-2.0194	2.86937e-06	1.43245e-06	211767_at	2	211767_at,235029_at	4	2	235029_at,240778_at	protein_coding	significant	GINS complex subunit 4	...
ZNF423	-2.01771	0.000226792	0.000170028	214761_at	1	214761_at	1	0	0	protein_coding	significant	zinc finger protein 423	...
PLPPR1	-2.01547	0.0448358	0.11744	219732_at	1	219732_at	2	1	219732_at	protein_coding	significant	phospholipid phosphatase related 1	...
GAS1	-2.01423	0.00218515	0.00263012	204457_s_at	2	204457_s_at,204456_s_at	3	1	228187_at	protein_coding	significant	growth arrest specific 1	...
TUBB2A	-2.0137	0.00907686	0.0157533	204141_at	2	204141_at,209372_x_at	2	0	0	protein_coding	significant	tubulin beta 2A class IIa	...
PRR16	-2.01152	0.00224577	0.00272809	220014_at	1	220014_at	2	1	220014_at	protein_coding	significant	proline rich 16	...
FAM171A1	-2.01081	0.000313306	0.000251629	212771_at	1	212771_at	1	0	0	protein_coding	significant	family with sequence similarity 171 member A1	...
NID2	-2.01067	0.000179086	0.000128199	204114_at	1	204114_at	1	0	0	protein_coding	significant	nidogen 2	...
C1orf112	-2.00694	4.81766e-05	2.69137e-05	220840_s_at	1	220840_s_at	1	0	0	protein_coding	significant	chromosome 1 open reading frame 112	...
CCDC15	-2.00239	4.62706e-07	6.12077e-07	220466_at	2	220466_at,241360_at	2	0	0	protein_coding	significant	coiled-coil domain containing 15	...
SULT1C4	-1.99958	5.25321e-08	5.11539e-07	1553321_a_at	1	1553321_a_at	2	1	205812_s_at	protein_coding	significant	sulfotransferase family 1C member 4	...
CREB5	-1.99782	0.000138309	9.44042e-05	205931_s_at	2	205931_s_at,229228_at	4	2	232555_at,242329_at	protein_coding	significant	cAMP responsive element binding protein 5	...
LOC401317	-1.99782	0.000138309	9.44042e-05	205931_s_at	2	205931_s_at,229228_at	3	1	242329_at	error	significant	-	...
GNB4	-1.99707	2.15253e-06	1.16316e-06	223487_x_at	2	223487_x_at,223488_s_at	3	1	225710_at	protein_coding	significant	G protein subunit beta 4	...
ZNF850	-1.99235	6.58531e-07	6.68033e-07	244640_at	1	244640_at	1	0	0	protein_coding	significant	zinc finger protein 850	...
NBPF9	-1.99217	6.20313e-06	2.81196e-06	214693_x_at	1	214693_x_at	5	4	201103_x_at,201104_x_at,213612_x_at,214693_x_at	protein_coding	significant	NBPF member 9	...
GINS3	-1.98992	4.81566e-09	5.03498e-07	218719_s_at	2	218719_s_at,45633_at	2	0	0	protein_coding	significant	GINS complex subunit 3	...
MEX3A	-1.98813	3.07014e-09	5.0329e-07	227512_at	3	227512_at,226346_at,236885_at	3	0	0	protein_coding	significant	mex-3 RNA binding family member A	...
PHF19	-1.98779	1.78785e-07	5.3922e-07	227211_at	3	227211_at,227212_s_at,225533_at	3	0	0	protein_coding	significant	PHD finger protein 19	...
ZNF99	-1.9846	2.11071e-16	5.02987e-07	1553885_x_at	2	1553885_x_at,1553883_at	2	0	0	protein_coding	significant	zinc finger protein 99	...
SAC3D1	-1.97949	3.69767e-06	1.75946e-06	205449_at	1	205449_at	1	0	0	protein_coding	significant	SAC3 domain containing 1	...
SPIN4	-1.97771	0.000871855	0.000864375	228654_at	1	228654_at	1	0	0	protein_coding	significant	spindlin family member 4	...
SLC10A4	-1.97701	0.00339603	0.00455706	239913_at	1	239913_at	1	0	0	protein_coding	significant	solute carrier family 10 member 4	...
RFC4	-1.97506	5.46296e-07	6.35107e-07	204023_at	1	204023_at	1	0	0	protein_coding	significant	replication factor C subunit 4	...
DNM3OS	-1.97408	2.11855e-07	5.4721e-07	235891_at	2	235891_at,232090_at	2	0	0	lncRNA	significant	DNM3 opposite strand/antisense RNA	...
GLYR1	-1.9734	0.00998016	0.0178631	212414_s_at	2	212414_s_at,222115_x_at	5	3	221628_s_at,222115_x_at,222652_s_at	protein_coding	significant	glyoxylate reductase 1 homolog	...
C12orf75	-1.97306	0.000940767	0.000947437	225105_at	1	225105_at	1	0	0	protein_coding	significant	chromosome 12 open reading frame 75	...
RHOBTB1	-1.97286	0.00242432	0.0030145	212651_at	1	212651_at	1	0	0	protein_coding	significant	Rho related BTB domain containing 1	...
HIP1	-1.97259	3.42745e-05	1.81927e-05	205425_at	2	205425_at,226364_at	4	2	205426_s_at,226364_at	protein_coding	significant	huntingtin interacting protein 1	...
GDF10	-1.97106	0.000393917	0.000330612	206159_at	1	206159_at	1	0	0	protein_coding	significant	growth differentiation factor 10	...
ERCC6L	-1.97056	1.83065e-13	5.02987e-07	219650_at	1	219650_at	1	0	0	protein_coding	significant	ERCC excision repair 6 like, spindle assembly checkpoint helicase	...
COL4A2	-1.96959	0.00302802	0.00396033	211966_at	2	211966_at,211964_at	2	0	0	protein_coding	significant	collagen type IV alpha 2 chain	...
WHSC1	-1.96529	1.36728e-06	8.87693e-07	209054_s_at	3	209054_s_at,209053_s_at,209052_s_at	6	3	222777_s_at,222778_s_at,223472_at	error	significant	-	...
CCDC150	-1.96414	2.64968e-06	1.34786e-06	232398_at	1	232398_at	3	2	232398_at,243565_at	protein_coding	significant	coiled-coil domain containing 150	...
CDH2	-1.96176	0.000302322	0.000241498	203441_s_at	2	203441_s_at,203440_at	2	0	0	protein_coding	significant	cadherin 2	...
DSCC1	-1.96064	3.81205e-08	5.08717e-07	219000_s_at	1	219000_s_at	2	1	219000_s_at	protein_coding	significant	DNA replication and sister chromatid cohesion 1	...
PCNA	-1.95953	6.69008e-06	3.02259e-06	201202_at	1	201202_at	1	0	0	protein_coding	significant	proliferating cell nuclear antigen	...
HIST1H3A	-1.95717	0.000140059	9.584e-05	206110_at	1	206110_at	4	3	208575_at,214472_at,214646_at	protein_coding	significant	histone cluster 1 H3 family member a	...
HIST1H3B	-1.95717	0.000140059	9.584e-05	206110_at	2	206110_at,208576_s_at	4	2	214472_at,214646_at	protein_coding	significant	histone cluster 1 H3 family member b	...
HIST1H3D	-1.95717	0.000140059	9.584e-05	206110_at	1	206110_at	4	3	214472_at,214522_x_at,214646_at	protein_coding	significant	histone cluster 1 H3 family member d	...
HIST1H3E	-1.95717	0.000140059	9.584e-05	206110_at	1	206110_at	5	4	214472_at,214616_at,214646_at,236278_at	protein_coding	significant	histone cluster 1 H3 family member e	...
HIST1H3G	-1.95717	0.000140059	9.584e-05	206110_at	2	206110_at,208496_x_at	4	2	214472_at,214646_at	protein_coding	significant	histone cluster 1 H3 family member g	...
HIST1H3H	-1.95717	0.000140059	9.584e-05	206110_at	1	206110_at	3	2	214472_at,214646_at	protein_coding	significant	histone cluster 1 H3 family member h	...
HIST1H3I	-1.95717	0.000140059	9.584e-05	206110_at	1	206110_at	4	3	214472_at,214509_at,214646_at	protein_coding	significant	histone cluster 1 H3 family member i	...
HIST1H3J	-1.95717	0.000140059	9.584e-05	206110_at	1	206110_at	3	2	214472_at,214646_at	protein_coding	significant	histone cluster 1 H3 family member j	...
C14orf132	-1.95709	0.0321264	0.0775642	218820_at	2	218820_at,231859_at	2	0	0	protein_coding	significant	chromosome 14 open reading frame 132	...
RAB3B	-1.95387	0.000913327	0.000914882	205924_at	4	205924_at,205925_s_at,227123_at,239202_at	5	1	242629_at	protein_coding	significant	RAB3B, member RAS oncogene family	...
RHOBTB3	-1.95355	2.82827e-07	5.64987e-07	202976_s_at	4	202976_s_at,202975_s_at,216048_s_at,225202_at	6	2	225202_at,240111_at	protein_coding	significant	Rho related BTB domain containing 3	...
SEMA6A	-1.95223	3.199e-05	1.67219e-05	225660_at	2	225660_at,223449_at	5	3	220454_s_at,223449_at,225660_at	protein_coding	significant	semaphorin 6A	...
FOLH1	-1.95172	0.0403189	0.103173	205860_x_at	2	205860_x_at,215363_x_at	4	2	217483_at,217487_x_at	protein_coding	significant	folate hydrolase 1	...
FOLH1B	-1.95172	0.0403189	0.103173	205860_x_at	2	205860_x_at,215363_x_at	4	2	215363_x_at,217487_x_at	pseudogene	significant	folate hydrolase 1	...
NASP	-1.94983	8.11614e-08	5.17103e-07	201970_s_at	2	201970_s_at,201969_at	3	1	242918_at	protein_coding	significant	nuclear autoantigenic sperm protein	...
AMPH	-1.94913	0.011205	0.0207617	205257_s_at	1	205257_s_at	1	0	0	protein_coding	significant	amphiphysin	...
TCF3	-1.94781	9.8029e-06	4.53929e-06	209153_s_at	7	209153_s_at,209152_s_at,210776_x_at,209151_x_at,213811_x_at,213730_x_at,215260_s_at	14	7	213732_at,213809_x_at,213811_x_at,215260_s_at,216645_at,216647_at,228052_x_at	protein_coding	significant	transcription factor 3	...
CTHRC1	-1.94196	0.00318928	0.00421944	225681_at	1	225681_at	1	0	0	protein_coding	significant	collagen triple helix repeat containing 1	...
MOXD1	-1.94156	0.00467685	0.00674973	209708_at	2	209708_at,1554474_a_at	3	1	243697_at	protein_coding	significant	monooxygenase DBH like 1	...
BORA	-1.93708	3.68404e-05	1.97285e-05	219544_at	2	219544_at,214194_at	2	0	0	protein_coding	significant	bora, aurora kinase A activator	...
ARHGAP22	-1.93653	3.3394e-07	5.78222e-07	206298_at	1	206298_at	4	3	1560765_a_at,1560821_at,206298_at	protein_coding	significant	Rho GTPase activating protein 22	...
PCDHB14	-1.93588	0.000613093	0.000565641	231726_at	1	231726_at	1	0	0	protein_coding	significant	protocadherin beta 14	...
RBP1	-1.93553	0.00120946	0.00127303	203423_at	1	203423_at	2	1	239782_at	protein_coding	significant	retinol binding protein 1	...
CCDC18	-1.93464	9.1477e-13	5.02987e-07	236665_at	2	236665_at,232362_at	3	1	236665_at	protein_coding	significant	coiled-coil domain containing 18	...
APCDD1	-1.93305	0.00235489	0.00290195	225016_at	1	225016_at	2	1	240211_at	protein_coding	significant	APC down-regulated 1	...
LMF1	-1.93226	0.0210259	0.0457778	227984_at	1	227984_at	9	8	1569048_s_at,1569871_at,1569872_a_at,219135_s_at,219136_s_at,227984_at,242533_at,46142_at	protein_coding	significant	lipase maturation factor 1	...
CDH11	-1.92958	0.000117121	7.75625e-05	207172_s_at	3	207172_s_at,236179_at,207173_x_at	4	1	239286_at	protein_coding	significant	cadherin 11	...
GPSM1	-1.92913	1.0435e-05	4.84276e-06	226043_at	1	226043_at	2	1	226043_at	protein_coding	significant	G protein signaling modulator 1	...
AGTR2	-1.92878	8.70845e-06	3.96397e-06	207294_at	3	207294_at,222321_at,207293_s_at	3	0	0	protein_coding	significant	angiotensin II receptor type 2	...
ADAMTS12	-1.92651	1.11414e-09	5.03081e-07	226997_at	1	226997_at	2	1	226997_at	protein_coding	significant	ADAM metallopeptidase with thrombospondin type 1 motif 12	...
NHSL1	-1.92651	0.0163971	0.0334922	226490_at	2	226490_at,234321_x_at	5	3	234321_x_at,234324_at,234922_s_at	protein_coding	significant	NHS like 1	...
NSG1	-1.92388	0.0178101	0.0372022	209569_x_at	1	209569_x_at	3	2	209570_s_at,213533_at	error	significant	Neuron-specific protein family member 1	...
WNT2B	-1.91818	8.63629e-06	3.91893e-06	206458_s_at	3	206458_s_at,206459_s_at,238512_at	4	1	238512_at	protein_coding	significant	Wnt family member 2B	...
SNAI2	-1.91555	0.000424413	0.000361041	213139_at	1	213139_at	1	0	0	protein_coding	significant	snail family transcriptional repressor 2	...
BMX	-1.91496	4.8204e-08	5.10656e-07	206464_at	1	206464_at	1	0	0	protein_coding	significant	BMX non-receptor tyrosine kinase	...
C5orf30	-1.91155	6.19739e-05	3.63406e-05	221823_at	1	221823_at	1	0	0	protein_coding	significant	chromosome 5 open reading frame 30	...
PCDHB10	-1.90877	0.00277954	0.00357055	223854_at	1	223854_at	1	0	0	protein_coding	significant	protocadherin beta 10	...
PCDHB9	-1.90877	0.00277954	0.00357055	223854_at	1	223854_at	2	1	223927_at	protein_coding	significant	protocadherin beta 9	...
MECOM	-1.9077	0.0222291	0.0490255	221884_at	2	221884_at,226420_at	5	3	221884_at,226420_at,243277_x_at	protein_coding	significant	MDS1 and EVI1 complex locus	...
DOK6	-1.90548	2.52735e-05	1.27361e-05	241729_at	3	241729_at,231980_at,236290_at	3	0	0	protein_coding	significant	docking protein 6	...
PRRX1	-1.90354	0.00588605	0.00903711	238852_at	1	238852_at	3	2	226695_at,238852_at	protein_coding	significant	paired related homeobox 1	...
MDFI	-1.9034	5.08199e-09	5.03533e-07	205375_at	1	205375_at	1	0	0	protein_coding	significant	MyoD family inhibitor	...
SLITRK6	-1.90122	0.000173335	0.000123571	232176_at	3	232176_at,235976_at,232481_s_at	3	0	0	protein_coding	significant	SLIT and NTRK like family member 6	...
LOC100505501	-1.8976	0.000979051	0.000992916	235171_at	1	235171_at	1	0	0	error	significant	-	...
PDPN	-1.89743	0.00101865	0.00103856	221898_at	2	221898_at,226658_at	4	2	221898_at,226658_at	protein_coding	significant	podoplanin	...
CLDN6	-1.89035	2.86334e-15	5.02987e-07	237810_at	2	237810_at,208474_at	2	0	0	protein_coding	significant	claudin 6	...
SACS	-1.8884	0.00446326	0.00637692	213262_at	1	213262_at	1	0	0	protein_coding	significant	sacsin molecular chaperone	...
GJC1	-1.8882	0.000483081	0.000423723	228563_at	4	228563_at,208460_at,243502_at,228776_at	4	0	0	protein_coding	significant	gap junction protein gamma 1	...
HAPLN1	-1.87953	0.0426898	0.110703	205523_at	2	205523_at,230204_at	4	2	230204_at,230895_at	protein_coding	significant	hyaluronan and proteoglycan link protein 1	...
HMGB2	-1.87808	0.00161119	0.00180888	208808_s_at	1	208808_s_at	2	1	236091_at	protein_coding	significant	high mobility group box 2	...
IL1RAPL1	-1.87703	7.03625e-08	5.1487e-07	220663_at	2	220663_at,222963_s_at	2	0	0	protein_coding	significant	interleukin 1 receptor accessory protein like 1	...
S1PR3	-1.8769	0.00055741	0.000504335	228176_at	1	228176_at	3	2	231286_at,231741_at	protein_coding	significant	sphingosine-1-phosphate receptor 3	...
OLFML3	-1.87493	0.000237666	0.000179522	218162_at	1	218162_at	1	0	0	protein_coding	significant	olfactomedin like 3	...
SLC7A3	-1.87439	3.3994e-05	1.8025e-05	230597_at	1	230597_at	1	0	0	protein_coding	significant	solute carrier family 7 member 3	...
ST6GAL2	-1.87382	5.25324e-05	3.00114e-05	1555123_at	2	1555123_at,228821_at	2	0	0	protein_coding	significant	ST6 beta-galactoside alpha-2,6-sialyltransferase 2	...
AGPAT5	-1.86999	2.71182e-07	5.62068e-07	232007_at	2	232007_at,218096_at	2	0	0	protein_coding	significant	1-acylglycerol-3-phosphate O-acyltransferase 5	...
KCTD12	-1.86828	1.00615e-05	4.66277e-06	212188_at	2	212188_at,212192_at	2	0	0	protein_coding	significant	potassium channel tetramerization domain containing 12	...
SLC16A1	-1.86793	0.00356632	0.00486372	209900_s_at	4	209900_s_at,202236_s_at,202235_at,202234_s_at	5	1	209900_s_at	protein_coding	significant	solute carrier family 16 member 1	...
DPYSL3	-1.86314	0.019614	0.0421209	201430_s_at	1	201430_s_at	3	2	201431_s_at,237292_at	protein_coding	significant	dihydropyrimidinase like 3	...
ASF1B	-1.8588	0.000722638	0.000687607	218115_at	1	218115_at	1	0	0	protein_coding	significant	anti-silencing function 1B histone chaperone	...
L1TD1	-1.85876	0.000158344	0.000110788	219955_at	1	219955_at	2	1	236894_at	protein_coding	significant	LINE1 type transposase domain containing 1	...
LOC100288310	-1.85636	3.64139e-06	1.73681e-06	1556444_a_at	1	1556444_a_at	1	0	0	error	significant	-	...
ACOT7	-1.856	0.00495449	0.00725543	208002_s_at	1	208002_s_at	2	1	215728_s_at	protein_coding	significant	acyl-CoA thioesterase 7	...
TUBB1	-1.85592	0.0149066	0.0297653	230690_at	1	230690_at	2	1	230690_at	protein_coding	significant	tubulin beta 1 class VI	...
ARHGEF19	-1.85462	1.12079e-08	5.04335e-07	226857_at	1	226857_at	1	0	0	protein_coding	significant	Rho guanine nucleotide exchange factor 19	...
FSTL1	-1.85218	7.44497e-05	4.52649e-05	208782_at	2	208782_at,230744_at	4	2	230744_at,240891_at	protein_coding	significant	follistatin like 1	...
LOC102724250	-1.85156	1.17757e-06	8.28347e-07	215434_x_at	1	215434_x_at	3	2	215434_x_at,230712_at	error	significant	-	...
NBPF1	-1.85156	1.17757e-06	8.28347e-07	215434_x_at	3	215434_x_at,214693_x_at,236273_at	9	6	214693_x_at,215434_x_at,226740_x_at,229447_x_at,230712_at,236273_at	protein_coding	significant	NBPF member 1	...
NBPF10	-1.85156	1.17757e-06	8.28347e-07	215434_x_at	2	215434_x_at,214693_x_at	8	6	201104_x_at,213612_x_at,214693_x_at,215434_x_at,226740_x_at,229447_x_at	protein_coding	significant	NBPF member 10	...
NBPF11	-1.85156	1.17757e-06	8.28347e-07	215434_x_at	1	215434_x_at	6	5	201103_x_at,201104_x_at,215434_x_at,229447_x_at,230712_at	protein_coding	significant	NBPF member 11	...
NBPF14	-1.85156	1.17757e-06	8.28347e-07	215434_x_at	2	215434_x_at,214693_x_at	7	5	201104_x_at,213612_x_at,214693_x_at,215434_x_at,226740_x_at	protein_coding	significant	NBPF member 14	...
NBPF15	-1.85156	1.17757e-06	8.28347e-07	215434_x_at	1	215434_x_at	6	5	201103_x_at,201104_x_at,213612_x_at,215434_x_at,230712_at	protein_coding	significant	NBPF member 15	...
NBPF19	-1.85156	1.17757e-06	8.28347e-07	215434_x_at	1	215434_x_at	2	1	215434_x_at	protein_coding	significant	NBPF member 19	...
NBPF26	-1.85156	1.17757e-06	8.28347e-07	215434_x_at	2	215434_x_at,214693_x_at	5	3	214693_x_at,215434_x_at,226740_x_at	protein_coding	significant	NBPF member 9	...
RAD54B	-1.84994	2.77148e-09	5.03257e-07	219494_at	3	219494_at,220549_at,235846_at	3	0	0	protein_coding	significant	RAD54 homolog B (S. cerevisiae)	...
NES	-1.84947	7.29816e-07	6.88364e-07	229346_at	2	229346_at,218678_at	2	0	0	protein_coding	significant	nestin	...
KNTC1	-1.84921	7.06726e-05	4.25188e-05	206316_s_at	1	206316_s_at	1	0	0	protein_coding	significant	kinetochore associated 1	...
GPX7	-1.84381	4.94304e-08	5.10868e-07	213170_at	1	213170_at	1	0	0	protein_coding	significant	glutathione peroxidase 7	...
HMGB3P1	-1.84309	5.30485e-10	5.03028e-07	216548_x_at	1	216548_x_at	1	0	0	pseudogene	significant	-	...
HOXA5	-1.84213	0.045339	0.119028	213844_at	1	213844_at	1	0	0	protein_coding	significant	homeobox A5	...
LOC730101	-1.84115	1.63948e-06	9.82e-07	213248_at	1	213248_at	1	0	0	error	significant	-	...
LMBR1	-1.83896	4.8202e-06	2.2337e-06	224036_s_at	3	224036_s_at,222506_at,222505_at	6	3	224410_s_at,236357_at,242035_at	protein_coding	significant	limb development membrane protein 1	...
CLCC1	-1.83707	2.3402e-05	1.16405e-05	230002_at	1	230002_at	4	3	207855_s_at,213628_at,230002_at	protein_coding	significant	chloride channel CLIC like 1	...
ELOVL2	-1.83286	0.0426493	0.110547	213712_at	1	213712_at	2	1	220029_at	protein_coding	significant	ELOVL fatty acid elongase 2	...
SNCAIP	-1.83157	0.000387701	0.000324498	219511_s_at	2	219511_s_at,237833_s_at	3	1	237834_at	protein_coding	significant	synuclein alpha interacting protein	...
CETP	-1.83026	0.00184576	0.0021301	206210_s_at	1	206210_s_at	1	0	0	protein_coding	significant	cholesteryl ester transfer protein	...
DNMT1	-1.82757	2.24935e-05	1.11094e-05	201697_s_at	1	201697_s_at	1	0	0	protein_coding	significant	DNA methyltransferase 1	...
SCLT1	-1.82467	3.23843e-05	1.69983e-05	236487_at	1	236487_at	3	2	1569495_at,236487_at	protein_coding	significant	sodium channel and clathrin linker 1	...
TUBB	-1.82277	6.63712e-06	2.99492e-06	212320_at	3	212320_at,211714_x_at,209026_x_at	3	0	0	protein_coding	significant	tubulin beta class I	...
FAM19A1	-1.82257	0.0352967	0.0874555	230923_at	1	230923_at	1	0	0	protein_coding	significant	family with sequence similarity 19 member A1, C-C motif chemokine like	...
FBXO11	-1.82221	1.60283e-08	5.05028e-07	219208_at	1	219208_at	4	3	219208_at,222119_s_at,232364_at	protein_coding	significant	F-box protein 11	...
RET	-1.82028	0.000330702	0.000268365	211421_s_at	1	211421_s_at	3	2	211421_s_at,215771_x_at	protein_coding	significant	ret proto-oncogene	...
TMPO	-1.81918	1.20763e-05	5.69154e-06	224944_at	4	224944_at,209753_s_at,203432_at,209754_s_at	5	1	237863_at	protein_coding	significant	thymopoietin	...
LOC102724951	-1.81864	0.00208185	0.00247419	225062_at	2	225062_at,225046_at	2	0	0	error	significant	Homo sapiens uncharacterized LOC389831 (LOC389831), transcript variant 3, mRNA.	...
BCL11A	-1.81696	0.000566975	0.000513938	219498_s_at	4	219498_s_at,222891_s_at,219497_s_at,210347_s_at	4	0	0	protein_coding	significant	B-cell CLL/lymphoma 11A	...
RTKN2	-1.81467	0.000946964	0.000955593	230469_at	2	230469_at,242047_at	2	0	0	protein_coding	significant	rhotekin 2	...
MCM7	-1.81444	8.70845e-06	3.96512e-06	208795_s_at	2	208795_s_at,210983_s_at	2	0	0	protein_coding	significant	minichromosome maintenance complex component 7	...
TYRO3	-1.81427	0.00062405	0.000577848	211432_s_at	2	211432_s_at,211431_s_at	2	0	0	protein_coding	significant	TYRO3 protein tyrosine kinase	...
SRSF12	-1.81381	2.40716e-06	1.26159e-06	239295_at	2	239295_at,1552381_at	2	0	0	protein_coding	significant	serine and arginine rich splicing factor 12	...
SLITRK2	-1.81259	0.000184348	0.000132822	233051_at	1	233051_at	1	0	0	protein_coding	significant	SLIT and NTRK like family member 2	...
ROBO1	-1.81213	0.00305991	0.00401321	213194_at	1	213194_at	1	0	0	protein_coding	significant	roundabout guidance receptor 1	...
XXYLT1	-1.8119	5.43878e-09	5.03578e-07	226891_at	1	226891_at	1	0	0	protein_coding	significant	xyloside xylosyltransferase 1	...
GNAL	-1.81085	0.0168414	0.034666	206355_at	1	206355_at	4	3	206356_s_at,213924_at,214071_at	protein_coding	significant	G protein subunit alpha L	...
HNRNPA1	-1.80968	5.00769e-05	2.81247e-05	221919_at	4	221919_at,213356_x_at,200016_x_at,214280_x_at	5	1	222040_at	protein_coding	significant	heterogeneous nuclear ribonucleoprotein A1	...
MAP4K4	-1.80599	3.86179e-07	5.91948e-07	206571_s_at	4	206571_s_at,222547_at,222548_s_at,218181_s_at	5	1	222548_s_at	protein_coding	significant	mitogen-activated protein kinase kinase kinase kinase 4	...
C16orf87	-1.80421	0.00018066	0.000129626	226608_at	2	226608_at,242555_at	2	0	0	protein_coding	significant	chromosome 16 open reading frame 87	...
AUNIP	-1.80313	5.70065e-05	3.29482e-05	220011_at	2	220011_at,222946_s_at	2	0	0	protein_coding	significant	aurora kinase A and ninein interacting protein	...
TIMELESS	-1.80213	2.45386e-05	1.23281e-05	203046_s_at	1	203046_s_at	2	1	215455_at	protein_coding	significant	timeless circadian clock	...
NYNRIN	-1.80081	1.60402e-07	5.34844e-07	220911_s_at	1	220911_s_at	1	0	0	protein_coding	significant	NYN domain and retroviral integrase containing	...
HNRNPA0	-1.7991	3.00318e-08	5.07217e-07	201055_s_at	3	201055_s_at,201054_at,229083_at	3	0	0	protein_coding	significant	heterogeneous nuclear ribonucleoprotein A0	...
ZNF711	-1.79735	0.00123893	0.00131241	207781_s_at	2	207781_s_at,228988_at	2	0	0	protein_coding	significant	zinc finger protein 711	...
FAM110B	-1.79541	0.000200926	0.000147708	221959_at	2	221959_at,228790_at	3	1	228790_at	protein_coding	significant	family with sequence similarity 110 member B	...
SLC35F1	-1.79328	0.00284753	0.00367065	228060_at	1	228060_at	1	0	0	protein_coding	significant	solute carrier family 35 member F1	...
NT5DC2	-1.78823	4.59749e-05	2.54738e-05	218051_s_at	1	218051_s_at	3	2	1556895_a_at,218051_s_at	protein_coding	significant	5'-nucleotidase domain containing 2	...
FREM1	-1.78741	5.31551e-06	2.43129e-06	228233_at	2	228233_at,236031_x_at	2	0	0	protein_coding	significant	FRAS1 related extracellular matrix 1	...
CTPS1	-1.78663	7.05885e-05	4.24112e-05	202613_at	1	202613_at	1	0	0	protein_coding	significant	CTP synthase 1	...
CCNJ	-1.78362	8.15585e-07	7.1566e-07	229091_s_at	2	229091_s_at,219470_x_at	3	1	229091_s_at	protein_coding	significant	cyclin J	...
FANCB	-1.78188	2.08141e-15	5.02987e-07	1557217_a_at	3	1557217_a_at,1557218_s_at,1553244_at	4	1	243597_at	protein_coding	significant	Fanconi anemia complementation group B	...
C5orf34	-1.778	6.56886e-08	5.13992e-07	229886_at	1	229886_at	1	0	0	protein_coding	significant	chromosome 5 open reading frame 34	...
JAKMIP2	-1.77699	0.00018143	0.000130299	205888_s_at	1	205888_s_at	2	1	205889_s_at	protein_coding	significant	janus kinase and microtubule interacting protein 2	...
CCDC28B	-1.77562	0.000387701	0.000324617	221912_s_at	1	221912_s_at	2	1	221912_s_at	protein_coding	significant	coiled-coil domain containing 28B	...
CELSR1	-1.77532	0.00155395	0.00172888	41660_at	1	41660_at	3	2	217262_s_at,41660_at	protein_coding	significant	cadherin EGF LAG seven-pass G-type receptor 1	...
NPW	-1.77307	2.76256e-05	1.40985e-05	243110_x_at	1	243110_x_at	1	0	0	protein_coding	significant	neuropeptide W	...
HIST1H2BH	-1.76998	5.00657e-05	2.81016e-05	208546_x_at	1	208546_x_at	1	0	0	protein_coding	significant	histone cluster 1 H2B family member h	...
DNAJC12	-1.76966	0.0156538	0.0316579	218976_at	1	218976_at	3	2	223721_s_at,223722_at	protein_coding	significant	DnaJ heat shock protein family (Hsp40) member C12	...
MAGEL2	-1.76619	4.7775e-05	2.66198e-05	219894_at	1	219894_at	1	0	0	protein_coding	significant	MAGE family member L2	...
ADAMTSL1	-1.76486	3.589e-05	1.91356e-05	229585_at	2	229585_at,239909_at	6	4	224371_at,229585_at,237217_at,239909_at	protein_coding	significant	ADAMTS like 1	...
MIS18BP1	-1.76359	3.83053e-05	2.07001e-05	206500_s_at	1	206500_s_at	3	2	226630_at,244173_at	protein_coding	significant	MIS18 binding protein 1	...
CKS1B	-1.76223	7.06878e-07	6.81106e-07	201897_s_at	1	201897_s_at	1	0	0	protein_coding	significant	CDC28 protein kinase regulatory subunit 1B	...
ETV1	-1.75958	0.00136666	0.0014832	206501_x_at	5	206501_x_at,217061_s_at,221911_at,217053_x_at,221910_at	5	0	0	protein_coding	significant	ETS variant 1	...
FZD2	-1.75823	1.19226e-11	5.02987e-07	238129_s_at	2	238129_s_at,210220_at	2	0	0	protein_coding	significant	frizzled class receptor 2	...
GPX8	-1.75807	0.00238761	0.00295597	228141_at	1	228141_at	2	1	228141_at	protein_coding	significant	glutathione peroxidase 8 (putative)	...
SRPX	-1.75627	0.0108203	0.0198628	204955_at	1	204955_at	1	0	0	protein_coding	significant	sushi repeat containing protein, X-linked	...
PLAC1	-1.75389	9.40625e-12	5.02987e-07	219702_at	1	219702_at	1	0	0	protein_coding	significant	placenta specific 1	...
CENPV	-1.75374	0.00128254	0.00136985	226611_s_at	2	226611_s_at,226610_at	3	1	230436_s_at	protein_coding	significant	centromere protein V	...
PCDH18	-1.75366	0.000904771	0.000905093	225975_at	2	225975_at,225977_at	2	0	0	protein_coding	significant	protocadherin 18	...
ZNF571-AS1	-1.75341	8.64027e-05	5.39691e-05	229328_at	1	229328_at	1	0	0	lncRNA	significant	ZNF571 antisense RNA 1	...
MRC2	-1.7529	3.975e-06	1.86981e-06	37408_at	1	37408_at	2	1	37408_at	protein_coding	significant	mannose receptor C type 2	...
EIF4EBP1	-1.74901	0.0018031	0.00207054	221539_at	1	221539_at	1	0	0	protein_coding	significant	eukaryotic translation initiation factor 4E binding protein 1	...
TET3	-1.74534	0.00171717	0.00195276	235542_at	2	235542_at,214754_at	3	1	235542_at	protein_coding	significant	tet methylcytosine dioxygenase 3	...
TEAD2	-1.74145	9.39466e-05	5.97797e-05	226408_at	2	226408_at,238323_at	5	3	238322_s_at,238323_at,243766_s_at	protein_coding	significant	TEA domain transcription factor 2	...
RAD54L	-1.73681	0.000107509	7.00072e-05	204558_at	1	204558_at	1	0	0	protein_coding	significant	RAD54 like (S. cerevisiae)	...
DPPA4	-1.73615	0.00205613	0.00243314	232985_s_at	1	232985_s_at	3	2	232985_s_at,241199_x_at	protein_coding	significant	developmental pluripotency associated 4	...
TGIF2	-1.73275	8.86288e-05	5.5616e-05	218724_s_at	2	218724_s_at,216262_s_at	2	0	0	protein_coding	significant	TGFB induced factor homeobox 2	...
MNS1	-1.73185	1.48423e-05	7.05042e-06	219703_at	1	219703_at	1	0	0	protein_coding	significant	meiosis specific nuclear structural 1	...
NNAT	-1.73178	0.0100401	0.0179869	204239_s_at	1	204239_s_at	1	0	0	protein_coding	significant	neuronatin	...
TRMU	-1.73018	1.08322e-05	5.05094e-06	204317_at	1	204317_at	2	1	213634_s_at	protein_coding	significant	tRNA 5-methylaminomethyl-2-thiouridylate methyltransferase	...
TMPO-AS1	-1.72863	0.00124474	0.00132066	227578_at	1	227578_at	1	0	0	lncRNA	significant	TMPO antisense RNA 1	...
PXYLP1	-1.7277	0.0008507	0.000838966	226925_at	1	226925_at	2	1	239475_at	protein_coding	significant	2-phosphoxylose phosphatase 1	...
LMO4	-1.72475	0.000212796	0.000158102	209204_at	3	209204_at,209205_s_at,227155_at	5	2	229537_at,241922_at	protein_coding	significant	LIM domain only 4	...
CEP78	-1.7243	8.81871e-06	4.02771e-06	228774_at	3	228774_at,1557985_s_at,235919_at	3	0	0	protein_coding	significant	centrosomal protein 78	...
CAMK4	-1.72362	0.0265966	0.0611024	241871_at	2	241871_at,229029_at	3	1	241871_at	protein_coding	significant	calcium/calmodulin dependent protein kinase IV	...
STK26	-1.7221	0.00208847	0.00248346	224407_s_at	2	224407_s_at,218499_at	2	0	0	protein_coding	significant	serine/threonine kinase 26	...
ADGRL3	-1.72204	1.83987e-06	1.05298e-06	242186_x_at	4	242186_x_at,236264_at,209866_s_at,209867_s_at	4	0	0	protein_coding	significant	adhesion G protein-coupled receptor L3	...
LOXL1	-1.72105	0.00272864	0.00349228	203570_at	1	203570_at	1	0	0	protein_coding	significant	lysyl oxidase like 1	...
SSBP3	-1.71775	9.2034e-05	5.83553e-05	222482_at	3	222482_at,217991_x_at,223635_s_at	3	0	0	protein_coding	significant	single stranded DNA binding protein 3	...
C1orf226	-1.71688	6.18806e-05	3.62488e-05	227019_at	1	227019_at	1	0	0	protein_coding	significant	chromosome 1 open reading frame 226	...
EMILIN1	-1.71171	0.00405041	0.00568077	204163_at	1	204163_at	1	0	0	protein_coding	significant	elastin microfibril interfacer 1	...
RRM1	-1.7109	2.50598e-06	1.29611e-06	201477_s_at	2	201477_s_at,201476_s_at	3	1	231028_at	protein_coding	significant	ribonucleotide reductase catalytic subunit M1	...
LIN28B	-1.71032	0.00200332	0.00235517	229349_at	1	229349_at	1	0	0	protein_coding	significant	lin-28 homolog B	...
LINGO1	-1.70805	0.00548909	0.00826534	227933_at	1	227933_at	1	0	0	protein_coding	significant	leucine rich repeat and Ig domain containing 1	...
ALPK3	-1.70771	0.0128978	0.0247986	228342_s_at	2	228342_s_at,214846_s_at	2	0	0	protein_coding	significant	alpha kinase 3	...
CHST9	-1.70352	0.0280397	0.0652027	223737_x_at	1	223737_x_at	2	1	224400_s_at	protein_coding	significant	carbohydrate sulfotransferase 9	...
FZD8	-1.70339	1.95797e-06	1.09556e-06	227405_s_at	3	227405_s_at,224325_at,216587_s_at	3	0	0	protein_coding	significant	frizzled class receptor 8	...
MIR4683	-1.70339	1.95797e-06	1.09556e-06	227405_s_at	3	227405_s_at,224325_at,216587_s_at	3	0	0	miRNA	significant	microRNA 4683	...
CDH10	-1.70281	0.042563	0.110207	220115_s_at	1	220115_s_at	1	0	0	protein_coding	significant	cadherin 10	...
SRGAP2	-1.70266	0.00609275	0.00949584	213329_at	3	213329_at,1568955_at,1568957_x_at	6	3	1568957_x_at,213329_at,227649_s_at	protein_coding	significant	SLIT-ROBO Rho GTPase activating protein 2	...
SRGAP2B	-1.70266	0.00609275	0.00949584	213329_at	3	213329_at,1568955_at,1568957_x_at	4	1	227649_s_at	protein_coding	significant	SLIT-ROBO Rho GTPase activating protein 2B	...
SRGAP2C	-1.70266	0.00609275	0.00949584	213329_at	3	213329_at,1568955_at,1568957_x_at	5	2	227649_s_at,228628_at	protein_coding	significant	SLIT-ROBO Rho GTPase activating protein 2C	...
ZNF326	-1.70217	4.64214e-09	5.03478e-07	241720_at	3	241720_at,234093_at,227680_at	4	1	241720_at	protein_coding	significant	zinc finger protein 326	...
ORC1	-1.70144	9.76791e-06	4.51829e-06	205085_at	1	205085_at	1	0	0	protein_coding	significant	origin recognition complex subunit 1	...
ABCC6P1	-1.69985	0.00108453	0.00111888	236205_at	1	236205_at	2	1	236205_at	pseudogene	significant	ATP binding cassette subfamily C member 6 pseudogene 1	...
HOXD3	-1.69834	1.89772e-06	1.07412e-06	217076_s_at	2	217076_s_at,206601_s_at	3	1	217076_s_at	protein_coding	significant	homeobox D3	...
HOXD4	-1.69834	1.89772e-06	1.07412e-06	217076_s_at	2	217076_s_at,206601_s_at	5	3	206601_s_at,206602_s_at,217076_s_at	protein_coding	significant	homeobox D4	...
LOC401021	-1.69834	1.89772e-06	1.07412e-06	217076_s_at	2	217076_s_at,206601_s_at	3	1	217076_s_at	error	significant	-	...
C14orf37	-1.69786	2.03237e-05	9.93522e-06	1557176_a_at	1	1557176_a_at	1	0	0	protein_coding	significant	-	...
VSIG10L	-1.69533	0.00551983	0.00832629	238654_at	1	238654_at	1	0	0	protein_coding	significant	V-set and immunoglobulin domain containing 10 like	...
TTC39A	-1.69423	0.0253936	0.0576828	210652_s_at	1	210652_s_at	3	2	215562_at,217101_at	protein_coding	significant	tetratricopeptide repeat domain 39A	...
CASP6	-1.6938	0.00682476	0.0109957	209790_s_at	2	209790_s_at,211464_x_at	2	0	0	protein_coding	significant	caspase 6	...
CDKN1C	-1.69335	7.95202e-05	4.89582e-05	216894_x_at	5	216894_x_at,219534_x_at,213182_x_at,213348_at,213183_s_at	6	1	219534_x_at	protein_coding	significant	cyclin dependent kinase inhibitor 1C	...
ISYNA1	-1.68865	0.000371547	0.00030844	222240_s_at	2	222240_s_at,228552_s_at	4	2	228552_s_at,229324_x_at	protein_coding	significant	inositol-3-phosphate synthase 1	...
HIC2	-1.68578	7.82768e-05	4.80419e-05	212964_at	3	212964_at,212966_at,212965_at	4	1	216911_s_at	protein_coding	significant	HIC ZBTB transcriptional repressor 2	...
ARID3A	-1.68366	2.25123e-08	5.06021e-07	228008_at	2	228008_at,205865_at	2	0	0	protein_coding	significant	AT-rich interaction domain 3A	...
EFNA5	-1.68329	0.00164445	0.00185342	227955_s_at	2	227955_s_at,214036_at	4	2	227955_s_at,233814_at	protein_coding	significant	ephrin A5	...
ENOX1	-1.68259	0.00133649	0.00144144	219501_at	1	219501_at	1	0	0	protein_coding	significant	ecto-NOX disulfide-thiol exchanger 1	...
PABPC5	-1.68233	2.76266e-08	5.06835e-07	233136_at	1	233136_at	1	0	0	protein_coding	significant	poly(A) binding protein cytoplasmic 5	...
GUSBP5	-1.68141	2.39997e-08	5.06238e-07	240063_at	1	240063_at	1	0	0	pseudogene	significant	glucuronidase, beta pseudogene 5	...
B3GNT7	-1.67919	0.00473597	0.00686696	1555963_x_at	2	1555963_x_at,1555962_at	4	2	1555963_x_at,232337_at	protein_coding	significant	UDP-GlcNAc	...
RFC3	-1.67881	2.69238e-05	1.36746e-05	204128_s_at	2	204128_s_at,204127_at	3	1	231119_at	protein_coding	significant	replication factor C subunit 3	...
IQGAP3	-1.67758	0.00111526	0.00115659	229538_s_at	1	229538_s_at	4	3	1569062_s_at,229538_s_at,241939_at	protein_coding	significant	IQ motif containing GTPase activating protein 3	...
TLE1	-1.67657	1.35687e-05	6.4061e-06	203222_s_at	3	203222_s_at,203221_at,203220_s_at	5	2	227130_s_at,228284_at	protein_coding	significant	transducin like enhancer of split 1	...
TNFAIP8L1	-1.67423	0.000454945	0.000392688	227420_at	1	227420_at	1	0	0	protein_coding	significant	TNF alpha induced protein 8 like 1	...
HYLS1	-1.6732	8.92883e-05	5.6177e-05	227687_at	1	227687_at	1	0	0	protein_coding	significant	HYLS1, centriolar and ciliogenesis associated	...
ZNF385D	-1.66999	3.91833e-05	2.12424e-05	220117_at	2	220117_at,230773_at	2	0	0	protein_coding	significant	zinc finger protein 385D	...
IL17B	-1.6699	0.000737198	0.000705933	220273_at	1	220273_at	1	0	0	protein_coding	significant	interleukin 17B	...
RALA	-1.66937	1.44954e-06	9.16712e-07	214435_x_at	2	214435_x_at,224880_at	2	0	0	protein_coding	significant	RAS like proto-oncogene A	...
GAL	-1.66931	0.000132677	8.97294e-05	214240_at	1	214240_at	2	1	214240_at	protein_coding	significant	galanin and GMAP prepropeptide	...
FREM2	-1.66226	0.00455635	0.00654366	230964_at	1	230964_at	1	0	0	protein_coding	significant	FRAS1 related extracellular matrix protein 2	...
CMTM3	-1.66196	0.000124829	8.35658e-05	224733_at	2	224733_at,1555705_a_at	3	1	224733_at	protein_coding	significant	CKLF like MARVEL transmembrane domain containing 3	...
PLCXD1	-1.66083	1.00618e-06	7.73497e-07	218951_s_at	2	218951_s_at,222795_s_at	2	0	0	protein_coding	significant	phosphatidylinositol specific phospholipase C X domain containing 1	...
SEMA5A	-1.66062	1.65247e-05	7.93768e-06	205405_at	3	205405_at,229427_at,213169_at	3	0	0	protein_coding	significant	semaphorin 5A	...
SOX12	-1.66018	2.61658e-06	1.33642e-06	204432_at	1	204432_at	2	1	228358_at	protein_coding	significant	SRY-box 12	...
FUS	-1.65953	1.96064e-07	5.43583e-07	200959_at	5	200959_at,217370_x_at,1565717_s_at,215744_at,1565716_at	6	1	231108_at	protein_coding	significant	FUS RNA binding protein	...
MEIS2	-1.6584	0.010195	0.0183538	207480_s_at	1	207480_s_at	1	0	0	protein_coding	significant	Meis homeobox 2	...
LOC81691	-1.65634	0.0438063	0.114293	208107_s_at	1	208107_s_at	2	1	215215_s_at	error	significant	-	...
GALNT16	-1.65426	0.0048705	0.00710296	230418_s_at	1	230418_s_at	3	2	230418_s_at,232548_at	protein_coding	significant	polypeptide N-acetylgalactosaminyltransferase 16	...
DACT3	-1.65387	0.00447619	0.00639689	228228_at	1	228228_at	2	1	229745_x_at	protein_coding	significant	dishevelled binding antagonist of beta catenin 3	...
PLXNC1	-1.65351	0.00014897	0.000103001	206471_s_at	3	206471_s_at,206470_at,213241_at	4	1	235328_at	protein_coding	significant	plexin C1	...
TPM4	-1.65097	4.95358e-05	2.7776e-05	212481_s_at	3	212481_s_at,209344_at,1567107_s_at	4	1	212481_s_at	protein_coding	significant	tropomyosin 4	...
MCM3	-1.65073	2.3492e-05	1.16992e-05	201555_at	1	201555_at	1	0	0	protein_coding	significant	minichromosome maintenance complex component 3	...
PLD3	-1.6505	4.38585e-07	6.0565e-07	201050_at	1	201050_at	1	0	0	protein_coding	significant	phospholipase D family member 3	...
MCM3AP-AS1	-1.64878	8.62316e-05	5.38341e-05	220459_at	2	220459_at,1560542_at	3	1	232740_at	lncRNA	significant	MCM3AP antisense RNA 1	...
TP53I3	-1.64834	0.000257515	0.000197641	210609_s_at	1	210609_s_at	1	0	0	protein_coding	significant	tumor protein p53 inducible protein 3	...
SMC2	-1.64792	4.55213e-05	2.52036e-05	213253_at	2	213253_at,204240_s_at	2	0	0	protein_coding	significant	structural maintenance of chromosomes 2	...
GEN1	-1.64577	4.13928e-06	1.94307e-06	228286_at	1	228286_at	2	1	228286_at	protein_coding	significant	GEN1, Holliday junction 5' flap endonuclease	...
ATRNL1	-1.64571	0.00633322	0.00998332	213745_at	1	213745_at	3	2	213744_at,213745_at	protein_coding	significant	attractin like 1	...
KIRREL	-1.64467	7.86092e-05	4.83234e-05	225303_at	2	225303_at,220825_s_at	3	1	232467_at	error	significant	-	...
LRP4	-1.64454	0.00810494	0.0136501	212850_s_at	1	212850_s_at	1	0	0	protein_coding	significant	LDL receptor related protein 4	...
CGA	-1.64348	0.019643	0.0422083	204637_at	1	204637_at	2	1	233615_at	protein_coding	significant	glycoprotein hormones, alpha polypeptide	...
ZNF521	-1.64308	0.00618411	0.00967977	226676_at	2	226676_at,226677_at	2	0	0	protein_coding	significant	zinc finger protein 521	...
DLEU2L	-1.64087	0.00371784	0.00512296	215629_s_at	1	215629_s_at	1	0	0	lncRNA	significant	-	...
MIR15A	-1.64087	0.00371784	0.00512296	215629_s_at	1	215629_s_at	3	2	215629_s_at,239936_at	miRNA	significant	microRNA 15a	...
TMEM158	-1.63936	0.0388236	0.0984766	213338_at	1	213338_at	1	0	0	protein_coding	significant	transmembrane protein 158 (gene/pseudogene)	...
MCM6	-1.63772	8.43154e-12	5.02987e-07	238977_at	2	238977_at,201930_at	2	0	0	protein_coding	significant	minichromosome maintenance complex component 6	...
CTSZ	-1.63294	0.00239374	0.00296518	210042_s_at	1	210042_s_at	2	1	212562_s_at	protein_coding	significant	cathepsin Z	...
ECT2	-1.62885	4.35306e-08	5.09765e-07	234992_x_at	2	234992_x_at,219787_s_at	3	1	237241_at	protein_coding	significant	epithelial cell transforming 2	...
NOL4L	-1.62627	0.00246177	0.00308018	225224_at	1	225224_at	6	5	225224_at,230954_at,230955_s_at,234031_at,241830_at	protein_coding	significant	nucleolar protein 4 like	...
FAM171B	-1.62524	3.52575e-08	5.08215e-07	242762_s_at	1	242762_s_at	3	2	238564_at,242762_s_at	protein_coding	significant	family with sequence similarity 171 member B	...
FLVCR1	-1.62405	0.00712747	0.0116465	222906_at	1	222906_at	2	1	228191_at	protein_coding	significant	feline leukemia virus subgroup C cellular receptor 1	...
CCDC88A	-1.62388	0.000656189	0.000614009	219387_at	3	219387_at,221078_s_at,239233_at	6	3	225045_at,238759_at,239233_at	protein_coding	significant	coiled-coil domain containing 88A	...
COL26A1	-1.62308	1.0665e-05	4.95912e-06	229080_at	1	229080_at	2	1	233894_x_at	protein_coding	significant	collagen type XXVI alpha 1 chain	...
ITGA8	-1.62213	0.0291733	0.0685858	214265_at	1	214265_at	4	3	235666_at,239092_at,242071_x_at	protein_coding	significant	integrin subunit alpha 8	...
EBF2	-1.62144	0.000117636	7.7985e-05	220392_at	2	220392_at,244885_at	3	1	244885_at	protein_coding	significant	early B-cell factor 2	...
MCM8	-1.61872	0.000454945	0.000392616	224320_s_at	1	224320_s_at	2	1	233560_x_at	protein_coding	significant	minichromosome maintenance 8 homologous recombination repair factor	...
RFC2	-1.61539	6.37127e-11	5.0299e-07	1053_at	2	1053_at,203696_s_at	2	0	0	protein_coding	significant	replication factor C subunit 2	...
MYBL2	-1.61524	9.69271e-05	6.18567e-05	201710_at	1	201710_at	1	0	0	protein_coding	significant	MYB proto-oncogene like 2	...
PTGFRN	-1.61524	0.0149111	0.0297792	224937_at	1	224937_at	2	1	224950_at	protein_coding	significant	prostaglandin F2 receptor inhibitor	...
TLCD2	-1.61287	9.83985e-06	4.55783e-06	1557275_a_at	2	1557275_a_at,241359_at	2	0	0	protein_coding	significant	TLC domain containing 2	...
P3H1	-1.61223	4.97184e-08	5.10978e-07	220750_s_at	1	220750_s_at	1	0	0	protein_coding	significant	prolyl 3-hydroxylase 1	...
H2AFZ	-1.61185	1.35196e-07	5.28429e-07	213911_s_at	2	213911_s_at,200853_at	2	0	0	protein_coding	significant	H2A histone family member Z	...
HAS3	-1.61046	0.00619657	0.0097076	223541_at	1	223541_at	3	2	223541_at,228179_at	protein_coding	significant	hyaluronan synthase 3	...
PFAS	-1.60765	1.66406e-08	5.05117e-07	213302_at	1	213302_at	1	0	0	protein_coding	significant	phosphoribosylformylglycinamidine synthase	...
IGF1	-1.60673	0.000806131	0.000787687	211577_s_at	4	211577_s_at,209542_x_at,209541_at,209540_at	5	1	241072_s_at	protein_coding	significant	insulin like growth factor 1	...
ESYT3	-1.60498	1.52294e-09	5.03123e-07	1554912_at	2	1554912_at,239770_at	3	1	239770_at	protein_coding	significant	extended synaptotagmin 3	...
RPL39L	-1.60442	0.00215104	0.00257891	210115_at	1	210115_at	1	0	0	protein_coding	significant	ribosomal protein L39 like	...
LPCAT1	-1.60428	0.00233899	0.00286973	201818_at	1	201818_at	1	0	0	protein_coding	significant	lysophosphatidylcholine acyltransferase 1	...
NXN	-1.60403	0.00140889	0.00153615	219489_s_at	1	219489_s_at	1	0	0	protein_coding	significant	nucleoredoxin	...
RHBDL2	-1.60403	0.00140889	0.00153615	219489_s_at	1	219489_s_at	4	3	1554895_a_at,1554897_s_at,219489_s_at	protein_coding	significant	rhomboid like 2	...
CCDC138	-1.60402	2.70879e-05	1.37882e-05	235644_at	2	235644_at,230339_at	2	0	0	protein_coding	significant	coiled-coil domain containing 138	...
BMP5	-1.60315	0.00197652	0.00231834	205430_at	2	205430_at,205431_s_at	2	0	0	protein_coding	significant	bone morphogenetic protein 5	...
SRPX2	-1.60151	0.00343048	0.00461927	205499_at	1	205499_at	2	1	216639_at	protein_coding	significant	sushi repeat containing protein, X-linked 2	...
FAT4	-1.59941	0.00122273	0.00129112	219427_at	1	219427_at	1	0	0	protein_coding	significant	FAT atypical cadherin 4	...
MTMR11	-1.59933	0.00230252	0.00281334	205076_s_at	2	205076_s_at,1556034_s_at	2	0	0	protein_coding	significant	myotubularin related protein 11	...
CKAP4	-1.59796	1.7739e-05	8.5739e-06	200998_s_at	2	200998_s_at,200999_s_at	3	1	226526_s_at	protein_coding	significant	cytoskeleton associated protein 4	...
BID	-1.59667	0.000335373	0.000273055	204493_at	3	204493_at,211725_s_at,227143_s_at	3	0	0	protein_coding	significant	BH3 interacting domain death agonist	...
HTR2A	-1.59539	0.00212916	0.00254406	207135_at	2	207135_at,211616_s_at	3	1	244130_at	protein_coding	significant	5-hydroxytryptamine receptor 2A	...
LHFPL2	-1.59389	1.60345e-06	9.69306e-07	212658_at	1	212658_at	1	0	0	protein_coding	significant	lipoma HMGIC fusion partner-like 2	...
C9orf40	-1.59108	0.000274009	0.00021393	222781_s_at	2	222781_s_at,218904_s_at	2	0	0	protein_coding	significant	chromosome 9 open reading frame 40	...
SOX7	-1.59095	0.0128417	0.0246699	228698_at	1	228698_at	2	1	228698_at	protein_coding	significant	SRY-box 7	...
FST	-1.59053	0.000188015	0.000136009	207345_at	3	207345_at,204948_s_at,226847_at	3	0	0	protein_coding	significant	follistatin	...
CHAF1A	-1.58631	1.44752e-07	5.30709e-07	214426_x_at	3	214426_x_at,203976_s_at,203975_s_at	4	1	229808_at	protein_coding	significant	chromatin assembly factor 1 subunit A	...
CDH7	-1.58141	2.81905e-05	1.44421e-05	220679_s_at	1	220679_s_at	2	1	220679_s_at	protein_coding	significant	cadherin 7	...
DSC3	-1.58128	0.00141004	0.00153787	206032_at	1	206032_at	3	2	206033_s_at,244107_at	protein_coding	significant	desmocollin 3	...
CDK2	-1.57954	0.000208815	0.000154404	211804_s_at	2	211804_s_at,204252_at	3	1	211804_s_at	protein_coding	significant	cyclin dependent kinase 2	...
RAB15	-1.579	0.00108799	0.00112392	221810_at	2	221810_at,59697_at	2	0	0	protein_coding	significant	RAB15, member RAS oncogene family	...
YPEL1	-1.57873	0.0177488	0.0370459	213996_at	2	213996_at,228788_at	3	1	228788_at	protein_coding	significant	yippee like 1	...
RAC3	-1.57533	0.00218778	0.00263403	206103_at	1	206103_at	1	0	0	protein_coding	significant	ras-related C3 botulinum toxin substrate 3 (rho family, small GTP binding protein Rac3)	...
POC1A	-1.57136	3.78234e-08	5.08659e-07	234749_s_at	2	234749_s_at,226355_at	2	0	0	protein_coding	significant	POC1 centriolar protein A	...
USP1	-1.57018	0.0010957	0.00113447	202412_s_at	2	202412_s_at,202413_s_at	2	0	0	protein_coding	significant	ubiquitin specific peptidase 1	...
FIGN	-1.56946	0.000884322	0.000879694	242828_at	3	242828_at,239710_at,238964_at	4	1	242828_at	protein_coding	significant	fidgetin, microtubule severing factor	...
SAPCD2	-1.56915	5.95727e-07	6.50714e-07	225777_at	1	225777_at	1	0	0	protein_coding	significant	suppressor APC domain containing 2	...
SKIDA1	-1.5687	1.98903e-09	5.03174e-07	1559265_at	2	1559265_at,1559266_s_at	2	0	0	protein_coding	significant	SKI/DACH domain containing 1	...
KDELC2	-1.56863	0.000134807	9.1344e-05	225128_at	1	225128_at	1	0	0	protein_coding	significant	KDEL motif containing 2	...
FGF10	-1.56699	1.00059e-05	4.62962e-06	231762_at	1	231762_at	1	0	0	protein_coding	significant	fibroblast growth factor 10	...
PIF1	-1.56693	8.28833e-07	7.19675e-07	228252_at	1	228252_at	2	1	228252_at	protein_coding	significant	PIF1 5'-to-3' DNA helicase	...
FBXO17	-1.56624	0.000460693	0.000399331	220233_at	1	220233_at	1	0	0	protein_coding	significant	F-box protein 17	...
CIB2	-1.56494	1.53495e-05	7.33639e-06	205007_s_at	2	205007_s_at,205008_s_at	3	1	214065_s_at	protein_coding	significant	calcium and integrin binding family member 2	...
CACNA1G	-1.56467	0.00495435	0.00725351	210380_s_at	2	210380_s_at,207869_s_at	5	3	211314_at,211315_s_at,211802_x_at	protein_coding	significant	calcium voltage-gated channel subunit alpha1 G	...
LRRC75A	-1.56042	0.00322224	0.00426738	229889_at	1	229889_at	1	0	0	protein_coding	significant	leucine rich repeat containing 75A	...
GYPE	-1.56031	0.00593928	0.00914477	207854_at	1	207854_at	3	2	1561137_s_at,207854_at	protein_coding	significant	glycophorin E (MNS blood group)	...
SLFN13	-1.55715	0.000140059	9.58765e-05	1553423_a_at	1	1553423_a_at	2	1	1558217_at	protein_coding	significant	schlafen family member 13	...
POLQ	-1.55244	3.72585e-07	5.88313e-07	219510_at	1	219510_at	2	1	219510_at	protein_coding	significant	DNA polymerase theta	...
NETO2	-1.55141	0.0151658	0.0303966	222774_s_at	2	222774_s_at,218888_s_at	2	0	0	protein_coding	significant	neuropilin and tolloid like 2	...
OTUB2	-1.55121	5.32207e-07	6.31339e-07	219369_s_at	1	219369_s_at	3	2	219369_s_at,222878_s_at	protein_coding	significant	OTU deubiquitinase, ubiquitin aldehyde binding 2	...
CACNA2D2	-1.55066	0.000148435	0.00010249	204811_s_at	1	204811_s_at	1	0	0	protein_coding	significant	calcium voltage-gated channel auxiliary subunit alpha2delta 2	...
KDM5B	-1.55065	0.00185266	0.00214189	201548_s_at	3	201548_s_at,201549_x_at,211202_s_at	5	2	211202_s_at,235285_at	protein_coding	significant	lysine demethylase 5B	...
GLIPR2	-1.54787	0.0161106	0.0328102	225604_s_at	1	225604_s_at	2	1	225604_s_at	protein_coding	significant	GLI pathogenesis related 2	...
PABPC4L	-1.54709	8.13146e-05	5.02438e-05	238865_at	1	238865_at	1	0	0	protein_coding	significant	poly(A) binding protein cytoplasmic 4 like	...
FIGNL1	-1.54559	2.33883e-05	1.16261e-05	1552921_a_at	2	1552921_a_at,222843_at	2	0	0	protein_coding	significant	fidgetin like 1	...
SNHG18	-1.54379	0.00372373	0.00513234	227655_at	1	227655_at	1	0	0	lncRNA	significant	small nucleolar RNA host gene 18	...
NTNG1	-1.54022	0.00139309	0.00151704	236088_at	2	236088_at,206713_at	3	1	236088_at	protein_coding	significant	netrin G1	...
LOC646903	-1.53966	0.0257603	0.0586585	237116_at	1	237116_at	1	0	0	error	significant	-	...
HIST1H3F	-1.53934	1.0717e-06	7.95476e-07	208506_at	2	208506_at,206110_at	4	2	214472_at,214646_at	protein_coding	significant	histone cluster 1 H3 family member f	...
SNORD114-3	-1.53705	0.00188056	0.00218295	232355_at	1	232355_at	1	0	0	snoRNA	significant	small nucleolar RNA, C/D box 114-3	...
B4GALT5	-1.53575	0.000188015	0.000136026	221485_at	2	221485_at,221484_at	2	0	0	protein_coding	significant	beta-1,4-galactosyltransferase 5	...
ARPC3	-1.53543	8.21765e-05	5.09653e-05	208736_at	1	208736_at	1	0	0	protein_coding	significant	actin related protein 2/3 complex subunit 3	...
FGD1	-1.53421	3.19599e-05	1.6685e-05	204819_at	1	204819_at	1	0	0	protein_coding	significant	FYVE, RhoGEF and PH domain containing 1	...
ZFR2	-1.53346	0.0098846	0.0176053	233064_at	1	233064_at	2	1	233064_at	protein_coding	significant	zinc finger RNA binding protein 2	...
GATA3	-1.5327	0.000390011	0.00032668	209603_at	2	209603_at,209602_s_at	3	1	209604_s_at	protein_coding	significant	GATA binding protein 3	...
PHACTR1	-1.53155	0.00656665	0.0104504	213638_at	1	213638_at	3	2	226397_s_at,232045_at	protein_coding	significant	phosphatase and actin regulator 1	...
NUDT1	-1.5309	6.12711e-05	3.58721e-05	204766_s_at	1	204766_s_at	1	0	0	protein_coding	significant	nudix hydrolase 1	...
ZFP69B	-1.53037	8.67933e-09	5.03995e-07	207219_at	1	207219_at	1	0	0	protein_coding	significant	ZFP69 zinc finger protein B	...
KIF26A	-1.52966	4.19347e-05	2.29819e-05	232069_at	2	232069_at,234307_s_at	2	0	0	protein_coding	significant	kinesin family member 26A	...
THBS4	-1.52961	0.0233812	0.0521224	204776_at	1	204776_at	1	0	0	protein_coding	significant	thrombospondin 4	...
FBXL13	-1.52933	3.99249e-06	1.87717e-06	1556770_a_at	1	1556770_a_at	2	1	1556770_a_at	protein_coding	significant	F-box and leucine rich repeat protein 13	...
TRIM24	-1.52505	0.000125423	8.42152e-05	204391_x_at	3	204391_x_at,1569316_at,213301_x_at	4	1	213301_x_at	protein_coding	significant	tripartite motif containing 24	...
NDN	-1.52154	0.000287515	0.000226975	209550_at	1	209550_at	1	0	0	protein_coding	significant	necdin, MAGE family member	...
SPATC1L	-1.5202	2.41603e-05	1.21153e-05	223360_at	1	223360_at	1	0	0	protein_coding	significant	spermatogenesis and centriole associated 1 like	...
TMEM44	-1.51964	4.37916e-06	2.04223e-06	228054_at	1	228054_at	2	1	228054_at	protein_coding	significant	transmembrane protein 44	...
LSM14B	-1.51927	4.49514e-07	6.08512e-07	219653_at	3	219653_at,231200_at,1553304_at	5	2	231200_at,244488_at	protein_coding	significant	LSM family member 14B	...
CDAN1	-1.51808	2.28026e-09	5.03206e-07	228516_at	1	228516_at	2	1	231080_at	protein_coding	significant	codanin 1	...
TRERF1	-1.51701	0.00601567	0.00932108	238520_at	1	238520_at	3	2	233324_at,238520_at	protein_coding	significant	transcriptional regulating factor 1	...
SLITRK1	-1.51449	0.0373292	0.0937554	236734_at	1	236734_at	1	0	0	protein_coding	significant	SLIT and NTRK like family member 1	...
HAND2-AS1	-1.51402	0.0487798	0.129656	236141_at	1	236141_at	2	1	236141_at	lncRNA	significant	HAND2 antisense RNA 1 (head to head)	...
NLGN4X	-1.51318	0.000387469	0.00032403	1554689_a_at	2	1554689_a_at,221933_at	2	0	0	protein_coding	significant	neuroligin 4, X-linked	...
ACVR2B	-1.51284	7.87186e-08	5.16588e-07	236126_at	3	236126_at,1559548_at,220028_at	3	0	0	protein_coding	significant	activin A receptor type 2B	...
LSM11	-1.51224	0.00246177	0.00308017	242112_at	3	242112_at,226819_at,241599_at	4	1	242112_at	protein_coding	significant	LSM11, U7 small nuclear RNA associated	...
ASTN2	-1.51137	0.0135443	0.0263125	209693_at	2	209693_at,215407_s_at	3	1	215407_s_at	protein_coding	significant	astrotactin 2	...
PCDHB2	-1.51106	0.00112088	0.00116394	231725_at	1	231725_at	1	0	0	protein_coding	significant	protocadherin beta 2	...
PRIM1	-1.50871	0.000220676	0.000164712	205053_at	1	205053_at	1	0	0	protein_coding	significant	primase (DNA) subunit 1	...
KIF1A	-1.50747	0.0158899	0.0322797	203849_s_at	1	203849_s_at	3	2	203850_s_at,225482_at	protein_coding	significant	kinesin family member 1A	...
RND3	-1.50737	0.0269206	0.0619351	212724_at	1	212724_at	1	0	0	protein_coding	significant	Rho family GTPase 3	...
CLSPN	-1.5063	6.44138e-08	5.13713e-07	243840_at	3	243840_at,1553120_at,219621_at	4	1	243840_at	protein_coding	significant	claspin	...
EPHB3	-1.50544	0.000880045	0.000874824	1438_at	2	1438_at,204600_at	2	0	0	protein_coding	significant	EPH receptor B3	...
IRS1	-1.50219	0.00466847	0.00673607	242979_at	1	242979_at	3	2	238933_at,242979_at	protein_coding	significant	insulin receptor substrate 1	...
MEX3D	-1.50127	0.00337586	0.00452202	91816_f_at	1	91816_f_at	3	2	244712_at,91816_f_at	protein_coding	significant	mex-3 RNA binding family member D	...
SKA2	-1.50085	0.000247227	0.000188477	225686_at	2	225686_at,225684_at	2	0	0	protein_coding	significant	spindle and kinetochore associated complex subunit 2	...
GMNN	-1.49934	0.0101711	0.0182951	218350_s_at	1	218350_s_at	1	0	0	protein_coding	significant	geminin, DNA replication inhibitor	...
CGN	-1.4984	0.0288581	0.0676291	223232_s_at	1	223232_s_at	2	1	223233_s_at	protein_coding	significant	cingulin	...
BARD1	-1.49656	4.75545e-08	5.10536e-07	242655_at	3	242655_at,205345_at,227545_at	3	0	0	protein_coding	significant	BRCA1 associated RING domain 1	...
FSCN1	-1.49646	0.00152748	0.00169429	201564_s_at	2	201564_s_at,210933_s_at	2	0	0	protein_coding	significant	fascin actin-bundling protein 1	...
NAP1L1	-1.49582	7.33494e-07	6.90042e-07	208754_s_at	6	208754_s_at,208753_s_at,208752_x_at,204528_s_at,212967_x_at,213864_s_at	7	1	213864_s_at	protein_coding	significant	nucleosome assembly protein 1 like 1	...
ARL6IP6	-1.49578	1.21052e-05	5.70807e-06	225707_at	1	225707_at	3	2	225709_at,225711_at	protein_coding	significant	ADP ribosylation factor like GTPase 6 interacting protein 6	...
ASXL3	-1.49499	0.00505338	0.00744105	214162_at	2	214162_at,233536_at	4	2	233536_at,233686_at	protein_coding	significant	additional sex combs like 3, transcriptional regulator	...
LOC284244	-1.49499	0.00505338	0.00744105	214162_at	1	214162_at	1	0	0	error	significant	-	...
PGBD1	-1.49436	5.32904e-06	2.4416e-06	235411_at	1	235411_at	1	0	0	protein_coding	significant	piggyBac transposable element derived 1	...
DSC2	-1.49336	0.00286347	0.00369863	204750_s_at	1	204750_s_at	4	3	204751_x_at,226817_at,231033_at	protein_coding	significant	desmocollin 2	...
FGF18	-1.49252	0.0426378	0.110493	231382_at	1	231382_at	6	5	206987_x_at,211029_x_at,211485_s_at,214284_s_at,231382_at	protein_coding	significant	fibroblast growth factor 18	...
LOC100132077	-1.49247	4.2854e-10	5.03019e-07	1559514_at	1	1559514_at	1	0	0	error	significant	-	...
TNMD	-1.49208	0.0124206	0.0236986	220065_at	1	220065_at	1	0	0	protein_coding	significant	tenomodulin	...
PCDH7	-1.49109	0.000309167	0.000247581	205535_s_at	3	205535_s_at,210273_at,205534_at	5	2	210941_at,228640_at	protein_coding	significant	protocadherin 7	...
PAX9	-1.49105	0.0471553	0.124726	231145_at	1	231145_at	2	1	231145_at	protein_coding	significant	paired box 9	...
PRKAR2B	-1.49099	0.00705488	0.0114734	203680_at	1	203680_at	1	0	0	protein_coding	significant	protein kinase cAMP-dependent type II regulatory subunit beta	...
LLGL1	-1.49034	2.18686e-06	1.17517e-06	236594_at	1	236594_at	4	3	206124_s_at,227302_s_at,236594_at	protein_coding	significant	LLGL1, scribble cell polarity complex component	...
E2F2	-1.49031	0.0276464	0.0639612	228361_at	1	228361_at	3	2	228361_at,235582_at	protein_coding	significant	E2F transcription factor 2	...
ATAD5	-1.49005	1.04891e-09	5.03074e-07	220223_at	1	220223_at	1	0	0	protein_coding	significant	ATPase family, AAA domain containing 5	...
TTL	-1.48798	5.00941e-05	2.81768e-05	224908_s_at	2	224908_s_at,224896_s_at	4	2	224896_s_at,224908_s_at	protein_coding	significant	tubulin tyrosine ligase	...
SRD5A1	-1.48546	0.0143635	0.0283477	204675_at	2	204675_at,210959_s_at	3	1	211056_s_at	protein_coding	significant	steroid 5 alpha-reductase 1	...
MCM5	-1.48516	0.000116363	7.69499e-05	201755_at	2	201755_at,216237_s_at	2	0	0	protein_coding	significant	minichromosome maintenance complex component 5	...
FMNL2	-1.48288	0.00554061	0.00836609	242665_at	1	242665_at	3	2	235881_at,242665_at	protein_coding	significant	formin like 2	...
LRRTM4	-1.48262	0.00120857	0.00127169	220345_at	1	220345_at	1	0	0	protein_coding	significant	leucine rich repeat transmembrane neuronal 4	...
PCDHB6	-1.48237	0.0385458	0.0975591	239443_at	1	239443_at	2	1	239443_at	protein_coding	significant	protocadherin beta 6	...
ZNF793-AS1	-1.48115	0.0115605	0.0216076	229205_at	1	229205_at	1	0	0	lncRNA	significant	-	...
RBFOX2	-1.48096	0.00502611	0.00738359	213901_x_at	2	213901_x_at,212104_s_at	4	2	213901_x_at,216215_s_at	protein_coding	significant	RNA binding protein, fox-1 homolog 2	...
DNAJC9	-1.47862	1.49284e-05	7.10856e-06	213088_s_at	3	213088_s_at,229701_at,213092_x_at	3	0	0	protein_coding	significant	DnaJ heat shock protein family (Hsp40) member C9	...
CNTN6	-1.47776	6.18806e-05	3.62657e-05	207195_at	1	207195_at	1	0	0	protein_coding	significant	contactin 6	...
ZNF93	-1.47664	5.13554e-08	5.11331e-07	208119_s_at	3	208119_s_at,215758_x_at,242919_at	5	2	215758_x_at,242919_at	protein_coding	significant	zinc finger protein 93	...
TSC22D2	-1.47609	5.17375e-05	2.94251e-05	238932_at	3	238932_at,204094_s_at,240557_at	6	3	215547_at,238932_at,240557_at	protein_coding	significant	TSC22 domain family member 2	...
SERPINE2	-1.47567	0.0127817	0.0245262	212190_at	1	212190_at	2	1	227487_s_at	protein_coding	significant	serpin family E member 2	...
NBEA	-1.47509	0.0233967	0.0521805	226439_s_at	1	226439_s_at	2	1	226439_s_at	protein_coding	significant	neurobeachin	...
C18orf54	-1.47284	1.32467e-08	5.04625e-07	244324_at	4	244324_at,229442_at,241733_at,1553651_at	5	1	244324_at	protein_coding	significant	chromosome 18 open reading frame 54	...
H2AFV	-1.47073	1.8068e-06	1.04065e-06	202487_s_at	1	202487_s_at	4	3	212205_at,212206_s_at,227085_at	protein_coding	significant	H2A histone family member V	...
RCN2	-1.47051	2.73461e-06	1.37864e-06	201486_at	2	201486_at,201485_s_at	2	0	0	protein_coding	significant	reticulocalbin 2	...
IGSF3	-1.46984	0.00185266	0.00214244	202421_at	1	202421_at	4	3	1556162_at,1556163_a_at,202421_at	protein_coding	significant	immunoglobulin superfamily member 3	...
NELL1	-1.469	0.0363947	0.0908941	206089_at	1	206089_at	2	1	206089_at	protein_coding	significant	neural EGFL like 1	...
TCF7L2	-1.46898	0.000259298	0.000199669	212762_s_at	5	212762_s_at,216035_x_at,216037_x_at,216511_s_at,212761_at	7	2	216511_s_at,236094_at	protein_coding	significant	transcription factor 7 like 2	...
NDE1	-1.46463	3.05528e-05	1.58178e-05	222625_s_at	2	222625_s_at,227249_at	7	5	227249_at,227843_at,228133_s_at,228134_at,230219_at	protein_coding	significant	nudE neurodevelopment protein 1	...
ARSB	-1.4637	1.32256e-06	8.73769e-07	232197_x_at	1	232197_x_at	4	3	1554032_at,206129_s_at,232197_x_at	protein_coding	significant	arylsulfatase B	...
MADCAM1	-1.4596	7.34332e-05	4.44928e-05	208037_s_at	1	208037_s_at	1	0	0	protein_coding	significant	mucosal vascular addressin cell adhesion molecule 1	...
BLACAT1	-1.45942	0.000163928	0.000115666	232105_at	1	232105_at	1	0	0	lncRNA	significant	-	...
HILPDA	-1.45909	0.000266255	0.000206272	1554452_a_at	2	1554452_a_at,218507_at	2	0	0	protein_coding	significant	hypoxia inducible lipid droplet associated	...
TRIL	-1.45805	0.0399654	0.102025	205151_s_at	1	205151_s_at	2	1	205151_s_at	protein_coding	significant	TLR4 interactor with leucine rich repeats	...
ARHGAP19	-1.45647	0.00409941	0.00575777	37577_at	2	37577_at,212738_at	3	1	37577_at	protein_coding	significant	Rho GTPase activating protein 19	...
MAGOH	-1.45595	9.39877e-06	4.32476e-06	210092_at	2	210092_at,210093_s_at	2	0	0	protein_coding	significant	mago homolog, exon junction complex core component	...
MAGOHB	-1.45595	9.39877e-06	4.32476e-06	210092_at	3	210092_at,210093_s_at,218894_s_at	4	1	222776_at	protein_coding	significant	mago homolog B, exon junction complex core component	...
ZNF703	-1.45222	0.00282421	0.00363362	222760_at	1	222760_at	1	0	0	protein_coding	significant	zinc finger protein 703	...
MAD2L2	-1.44997	1.44399e-05	6.83386e-06	223234_at	1	223234_at	1	0	0	protein_coding	significant	mitotic arrest deficient 2 like 2	...
CIT	-1.44895	0.0088106	0.0151975	212801_at	1	212801_at	2	1	242872_at	protein_coding	significant	citron rho-interacting serine/threonine kinase	...
MIR1178	-1.44895	0.0088106	0.0151975	212801_at	1	212801_at	2	1	242872_at	miRNA	significant	microRNA 1178	...
PBX2	-1.44662	1.48414e-08	5.04852e-07	202876_s_at	3	202876_s_at,202875_s_at,211097_s_at	4	1	211097_s_at	protein_coding	significant	PBX homeobox 2	...
TNPO1	-1.44455	3.3994e-05	1.8018e-05	209226_s_at	6	209226_s_at,207657_x_at,221829_s_at,209225_x_at,212635_at,243324_x_at	10	4	221829_s_at,225765_at,225766_s_at,243324_x_at	protein_coding	significant	transportin 1	...
PRRG3	-1.44402	3.24859e-10	5.0301e-07	220433_at	2	220433_at,229118_at	2	0	0	protein_coding	significant	proline rich and Gla domain 3	...
PCDHB15	-1.44367	0.00259723	0.00329156	231789_at	1	231789_at	1	0	0	protein_coding	significant	protocadherin beta 15	...
TMTC3	-1.44274	5.00068e-09	5.03521e-07	1560017_at	2	1560017_at,226600_at	3	1	226604_at	protein_coding	significant	transmembrane and tetratricopeptide repeat containing 3	...
SMARCA4	-1.44011	6.62353e-08	5.14106e-07	208793_x_at	6	208793_x_at,215714_s_at,214728_x_at,213720_s_at,208794_s_at,212520_s_at	9	3	214360_at,214728_x_at,215714_s_at	protein_coding	significant	SWI/SNF related, matrix associated, actin dependent regulator of chromatin, subfamily a, member 4	...
ATP11A	-1.43899	1.43005e-06	9.09217e-07	213582_at	3	213582_at,216488_s_at,230875_s_at	6	3	230875_s_at,241603_at,241604_at	protein_coding	significant	ATPase phospholipid transporting 11A	...
DNMT3B	-1.43803	7.05204e-05	4.23308e-05	220668_s_at	1	220668_s_at	1	0	0	protein_coding	significant	DNA methyltransferase 3 beta	...
LOC339166	-1.43622	0.023281	0.0518094	213155_at	1	213155_at	3	2	213155_at,213157_s_at	error	significant	WSC domain containing 1	...
WSCD1	-1.43622	0.023281	0.0518094	213155_at	1	213155_at	3	2	213155_at,213157_s_at	protein_coding	significant	WSC domain containing 1	...
TSPAN18	-1.43512	0.00249987	0.00313796	227307_at	2	227307_at,228819_at	2	0	0	protein_coding	significant	tetraspanin 18	...
ZC3HAV1L	-1.43344	0.0143551	0.0283265	228280_at	1	228280_at	2	1	228280_at	protein_coding	significant	zinc finger CCCH-type containing, antiviral 1 like	...
TSPY26P	-1.43296	7.27202e-05	4.39549e-05	236369_at	1	236369_at	2	1	236369_at	pseudogene	significant	testis specific protein, Y-linked 26, pseudogene	...
ELFN1	-1.4296	1.01107e-05	4.69336e-06	229581_at	1	229581_at	1	0	0	protein_coding	significant	extracellular leucine rich repeat and fibronectin type III domain containing 1	...
TUBB3	-1.42868	0.0171845	0.0355941	213476_x_at	2	213476_x_at,202154_x_at	2	0	0	protein_coding	significant	tubulin beta 3 class III	...
SMARCE1	-1.42823	5.27198e-05	3.01344e-05	236016_at	3	236016_at,211988_at,211989_at	4	1	236016_at	protein_coding	significant	SWI/SNF related, matrix associated, actin dependent regulator of chromatin, subfamily e, member 1	...
RASL11B	-1.42558	0.0416316	0.107064	219142_at	1	219142_at	2	1	234102_at	protein_coding	significant	RAS like family 11 member B	...
GNG2	-1.42403	0.0429303	0.111548	224964_s_at	1	224964_s_at	4	3	223943_s_at,224964_s_at,224965_at	protein_coding	significant	G protein subunit gamma 2	...
MSL1	-1.42387	1.00618e-06	7.73518e-07	224765_at	2	224765_at,212708_at	3	1	230155_x_at	protein_coding	significant	male specific lethal 1 homolog	...
CDCA4	-1.42366	8.13532e-05	5.02949e-05	218399_s_at	1	218399_s_at	1	0	0	protein_coding	significant	cell division cycle associated 4	...
STIP1	-1.42354	0.000115456	7.6003e-05	212009_s_at	2	212009_s_at,213330_s_at	2	0	0	protein_coding	significant	stress induced phosphoprotein 1	...
FANCG	-1.42352	0.000251428	0.000192095	203564_at	1	203564_at	1	0	0	protein_coding	significant	Fanconi anemia complementation group G	...
LRRC55	-1.4228	0.000151489	0.000105143	232856_at	1	232856_at	1	0	0	protein_coding	significant	leucine rich repeat containing 55	...
HNRNPUL2	-1.42252	5.57209e-11	5.0299e-07	66053_at	4	66053_at,222264_at,227608_at,225405_at	4	0	0	protein_coding	significant	heterogeneous nuclear ribonucleoprotein U like 2	...
HNRNPUL2-BSCL2	-1.42252	5.57209e-11	5.0299e-07	66053_at	1	66053_at	2	1	66053_at	protein_coding	significant	HNRNPUL2-BSCL2 readthrough (NMD candidate)	...
SCAI	-1.4216	0.019919	0.0429586	214997_at	2	214997_at,241754_at	3	1	241754_at	protein_coding	significant	suppressor of cancer cell invasion	...
FANCD2	-1.42125	3.00641e-08	5.07242e-07	223545_at	2	223545_at,242560_at	4	2	223545_at,242560_at	protein_coding	significant	Fanconi anemia complementation group D2	...
ZSCAN2	-1.42077	2.70879e-05	1.37794e-05	231188_at	1	231188_at	2	1	231188_at	protein_coding	significant	zinc finger and SCAN domain containing 2	...
CCDC8	-1.41796	8.86314e-06	4.05356e-06	223495_at	2	223495_at,223496_s_at	2	0	0	protein_coding	significant	coiled-coil domain containing 8	...
GPR161	-1.41648	1.70435e-05	8.21142e-06	235961_at	6	235961_at,230369_at,232350_x_at,214104_at,206972_s_at,206971_at	6	0	0	protein_coding	significant	G protein-coupled receptor 161	...
SIGLEC11	-1.41473	3.69635e-05	1.98053e-05	1552911_at	2	1552911_at,1552910_at	2	0	0	protein_coding	significant	sialic acid binding Ig like lectin 11	...
BAX	-1.4144	0.000324104	0.000262036	208478_s_at	2	208478_s_at,211833_s_at	2	0	0	protein_coding	significant	BCL2 associated X, apoptosis regulator	...
LINC01224	-1.41419	4.90582e-06	2.26775e-06	233142_at	1	233142_at	1	0	0	lncRNA	significant	long intergenic non-protein coding RNA 1224	...
PLXNA1	-1.41201	0.00228349	0.00278469	221538_s_at	1	221538_s_at	3	2	221537_at,221538_s_at	protein_coding	significant	plexin A1	...
UNG	-1.41093	1.1024e-07	5.23057e-07	202330_s_at	1	202330_s_at	1	0	0	protein_coding	significant	uracil DNA glycosylase	...
RCC2	-1.41027	0.000544179	0.000489802	224578_at	1	224578_at	1	0	0	protein_coding	significant	regulator of chromosome condensation 2	...
SIX4	-1.40817	0.0148489	0.0296063	229796_at	1	229796_at	2	1	231797_at	protein_coding	significant	SIX homeobox 4	...
SSX1	-1.4079	0.0056973	0.00866883	206626_x_at	1	206626_x_at	2	1	206627_s_at	protein_coding	significant	SSX family member 1	...
ADAM19	-1.40781	0.000139344	9.52955e-05	209765_at	1	209765_at	2	1	221128_at	protein_coding	significant	ADAM metallopeptidase domain 19	...
ZFP36L1	-1.40683	0.00945611	0.0165973	211965_at	1	211965_at	4	3	211965_at,213277_at,213284_at	protein_coding	significant	ZFP36 ring finger protein like 1	...
SLC25A37	-1.40645	0.022997	0.0510747	231078_at	2	231078_at,218136_s_at	10	8	221920_s_at,222528_s_at,222529_at,226179_at,226928_x_at,228527_s_at,231078_at,242335_at	protein_coding	significant	solute carrier family 25 member 37	...
GLI2	-1.40445	2.40951e-08	5.06267e-07	228537_at	2	228537_at,207034_s_at	3	1	228537_at	protein_coding	significant	GLI family zinc finger 2	...
ZNF618	-1.40085	4.27001e-06	1.99721e-06	226590_at	3	226590_at,226592_at,238444_at	3	0	0	protein_coding	significant	zinc finger protein 618	...
IGFBP3	-1.39973	0.0397108	0.101248	210095_s_at	1	210095_s_at	2	1	212143_s_at	protein_coding	significant	insulin like growth factor binding protein 3	...
SNRPD1	-1.39938	3.55479e-06	1.7001e-06	202690_s_at	2	202690_s_at,202691_at	2	0	0	protein_coding	significant	small nuclear ribonucleoprotein D1 polypeptide	...
DTYMK	-1.39931	1.31541e-08	5.04609e-07	203270_at	2	203270_at,1553984_s_at	5	3	1565693_at,1565694_at,203270_at	protein_coding	significant	deoxythymidylate kinase	...
TMEM132A	-1.39924	0.0022138	0.00267905	218834_s_at	1	218834_s_at	6	5	216721_at,218834_s_at,222758_s_at,229486_s_at,232419_at	protein_coding	significant	transmembrane protein 132A	...
VSTM4	-1.39898	6.80342e-07	6.74189e-07	244058_at	4	244058_at,244057_s_at,213381_at,235471_at	6	2	244057_s_at,244058_at	protein_coding	significant	V-set and transmembrane domain containing 4	...
FKBP14	-1.3985	1.15214e-05	5.39478e-06	235311_at	3	235311_at,219390_at,230728_at	3	0	0	protein_coding	significant	FK506 binding protein 14	...
EXTL2	-1.39767	6.57199e-06	2.9648e-06	209537_at	1	209537_at	1	0	0	protein_coding	significant	exostosin like glycosyltransferase 2	...
FAM105A	-1.39761	0.00227431	0.00276966	219694_at	2	219694_at,244650_at	3	1	244650_at	protein_coding	significant	-	...
RNFT2	-1.39723	0.0207075	0.0449438	221909_at	1	221909_at	3	2	221908_at,221909_at	protein_coding	significant	ring finger protein, transmembrane 2	...
PRIM2	-1.39621	0.00136253	0.00147609	205628_at	1	205628_at	5	4	1554885_a_at,205628_at,215708_s_at,215709_at	protein_coding	significant	primase (DNA) subunit 2	...
RAP2C	-1.39362	0.000550171	0.000496119	218668_s_at	2	218668_s_at,218669_at	2	0	0	protein_coding	significant	RAP2C, member of RAS oncogene family	...
ULBP2	-1.39231	0.000536279	0.000481068	238542_at	1	238542_at	2	1	238542_at	protein_coding	significant	UL16 binding protein 2	...
FBXL7	-1.39192	0.000359654	0.000297039	213249_at	1	213249_at	1	0	0	protein_coding	significant	F-box and leucine rich repeat protein 7	...
LAMB1	-1.39186	0.0302697	0.0718426	211651_s_at	2	211651_s_at,201505_at	2	0	0	protein_coding	significant	laminin subunit beta 1	...
PHGDH	-1.39119	0.00273193	0.0035011	201397_at	1	201397_at	2	1	212995_x_at	protein_coding	significant	phosphoglycerate dehydrogenase	...
DLEU2	-1.39114	0.00155596	0.00173217	216870_x_at	2	216870_x_at,215629_s_at	10	8	1563229_at,1564443_at,1569600_at,215629_s_at,216856_s_at,216870_x_at,239936_at,242854_x_at	lncRNA	significant	deleted in lymphocytic leukemia 2 (non-protein coding)	...
LOC389906	-1.38833	0.000113582	7.46626e-05	1569629_x_at	3	1569629_x_at,1558046_x_at,222031_at	7	4	1569629_x_at,222031_at,222196_at,59433_at	error	significant	-	...
CCNE1	-1.38659	0.00287996	0.00372964	213523_at	1	213523_at	2	1	242105_at	protein_coding	significant	cyclin E1	...
SLC35F3	-1.38537	0.0335225	0.0819081	229065_at	1	229065_at	2	1	231520_at	protein_coding	significant	solute carrier family 35 member F3	...
CSRP2	-1.38476	0.00272987	0.00349478	211126_s_at	2	211126_s_at,207030_s_at	2	0	0	protein_coding	significant	cysteine and glycine rich protein 2	...
SMAGP	-1.38388	0.0101562	0.018242	209679_s_at	1	209679_s_at	1	0	0	protein_coding	significant	small cell adhesion glycoprotein	...
IL11RA	-1.38201	1.0665e-05	4.95786e-06	204773_at	1	204773_at	3	2	204773_at,242734_x_at	protein_coding	significant	interleukin 11 receptor subunit alpha	...
NPM3	-1.38179	3.20105e-05	1.67596e-05	205129_at	1	205129_at	1	0	0	protein_coding	significant	nucleophosmin/nucleoplasmin 3	...
RNF24	-1.38128	0.000225392	0.000168525	210706_s_at	3	210706_s_at,204668_at,204669_s_at	4	1	226542_at	protein_coding	significant	ring finger protein 24	...
VASH1	-1.3785	0.00348652	0.00471314	203940_s_at	2	203940_s_at,239810_at	5	3	230546_at,239810_at,242566_at	protein_coding	significant	vasohibin 1	...
ZNF300	-1.37837	0.00102942	0.00105336	228144_at	1	228144_at	1	0	0	protein_coding	significant	zinc finger protein 300	...
THSD7A	-1.37815	0.0098846	0.0176024	229159_at	1	229159_at	4	3	214920_at,229159_at,230008_at	protein_coding	significant	thrombospondin type 1 domain containing 7A	...
C3orf67	-1.37799	2.70008e-07	5.61721e-07	239697_x_at	1	239697_x_at	1	0	0	protein_coding	significant	chromosome 3 open reading frame 67	...
TTYH2	-1.37687	0.0187976	0.0398901	223741_s_at	1	223741_s_at	2	1	232042_at	protein_coding	significant	tweety family member 2	...
EME1	-1.37412	0.00515095	0.00762978	234464_s_at	2	234464_s_at,234465_at	3	1	234812_at	protein_coding	significant	essential meiotic structure-specific endonuclease 1	...
KCNK5	-1.37222	0.0310933	0.0744554	219615_s_at	1	219615_s_at	1	0	0	protein_coding	significant	potassium two pore domain channel subfamily K member 5	...
SLC19A1	-1.37126	4.20489e-05	2.30574e-05	211576_s_at	2	211576_s_at,1555952_at	7	5	209775_x_at,209776_s_at,209777_s_at,211576_s_at,229639_s_at	protein_coding	significant	solute carrier family 19 member 1	...
FAM117B	-1.37125	0.00378575	0.00525355	226431_at	2	226431_at,1553220_at	4	2	226431_at,243186_at	protein_coding	significant	family with sequence similarity 117 member B	...
USP28	-1.37078	0.000546528	0.000492099	1552678_a_at	3	1552678_a_at,230623_x_at,231837_at	3	0	0	protein_coding	significant	ubiquitin specific peptidase 28	...
ZNF445	-1.368	2.69168e-05	1.36588e-05	229766_at	1	229766_at	2	1	233992_x_at	protein_coding	significant	zinc finger protein 445	...
ACTB	-1.36783	0.000106872	6.95595e-05	AFFX-HSAC07/X00351_5_at	2	AFFX-HSAC07/X00351_5_at,AFFX-HSAC07/X00351_M_at	15	13	211970_x_at,211983_x_at,211995_x_at,212363_x_at,212988_x_at,213214_x_at,213867_x_at,221607_x_at,224585_x_at,224594_x_at,AFFX-HSAC07/X00351_3_at,AFFX-HSAC07/X00351_5_at,AFFX-HSAC07/X00351_M_at	protein_coding	significant	actin beta	...
KCTD20	-1.36395	0.00014475	9.96084e-05	223176_at	3	223176_at,228299_at,214849_at	3	0	0	protein_coding	significant	potassium channel tetramerization domain containing 20	...
ZNF428	-1.36378	2.91162e-06	1.44909e-06	215429_s_at	1	215429_s_at	2	1	215429_s_at	protein_coding	significant	zinc finger protein 428	...
MSH6	-1.36138	8.21572e-05	5.09257e-05	202911_at	2	202911_at,211450_s_at	4	2	211449_at,211450_s_at	protein_coding	significant	mutS homolog 6	...
GAREM1	-1.36091	0.0114919	0.0214529	235065_at	2	235065_at,237262_at	4	2	235065_at,237262_at	protein_coding	significant	GRB2 associated regulator of MAPK1 subtype 1	...
CHRNA1	-1.36068	0.01727	0.0358268	206633_at	1	206633_at	2	1	211039_at	protein_coding	significant	cholinergic receptor nicotinic alpha 1 subunit	...
HIST1H1A	-1.36063	8.88799e-08	5.18808e-07	208484_at	1	208484_at	1	0	0	protein_coding	significant	histone cluster 1 H1 family member a	...
ZNF512B	-1.35962	0.00123478	0.0013076	55872_at	2	55872_at,221869_at	2	0	0	protein_coding	significant	zinc finger protein 512B	...
MTAP	-1.35787	2.18116e-05	1.0751e-05	204956_at	4	204956_at,211363_s_at,216685_s_at,231984_at	6	2	217134_at,231984_at	protein_coding	significant	methylthioadenosine phosphorylase	...
TUBA1B	-1.35765	0.000157055	0.000109784	211072_x_at	5	211072_x_at,212639_x_at,211058_x_at,201090_x_at,213646_x_at	6	1	213646_x_at	protein_coding	significant	tubulin alpha 1b	...
POLA2	-1.35714	5.27754e-07	6.29909e-07	204441_s_at	1	204441_s_at	3	2	236546_at,244575_at	protein_coding	significant	DNA polymerase alpha 2, accessory subunit	...
TPR	-1.35649	0.00254556	0.00321077	215220_s_at	1	215220_s_at	5	4	201730_s_at,201731_s_at,215220_s_at,228709_at	protein_coding	significant	translocated promoter region, nuclear basket protein	...
NRM	-1.356	7.42148e-07	6.93252e-07	225592_at	1	225592_at	1	0	0	protein_coding	significant	nurim (nuclear envelope membrane protein)	...
C21orf58	-1.35578	0.000106247	6.90121e-05	238541_at	2	238541_at,1559439_s_at	6	4	1555198_x_at,1559438_at,1559439_s_at,238541_at	protein_coding	significant	chromosome 21 open reading frame 58	...
EMSY	-1.35568	0.000428772	0.000365614	219012_s_at	2	219012_s_at,1569349_at	6	4	222806_s_at,222807_at,234669_x_at,242847_at	protein_coding	significant	EMSY, BRCA2 interacting transcriptional repressor	...
ADGRA2	-1.35519	0.000104842	6.77167e-05	65718_at	2	65718_at,221814_at	2	0	0	protein_coding	significant	adhesion G protein-coupled receptor A2	...
FOXN1	-1.35477	0.00914614	0.015907	1558687_a_at	1	1558687_a_at	2	1	207683_at	protein_coding	significant	forkhead box N1	...
CHSY3	-1.35418	0.00129682	0.00138991	242100_at	1	242100_at	1	0	0	protein_coding	significant	chondroitin sulfate synthase 3	...
HMGA1	-1.35273	0.00166693	0.00188269	206074_s_at	1	206074_s_at	2	1	210457_x_at	protein_coding	significant	high mobility group AT-hook 1	...
HCG11	-1.35142	0.00630652	0.00992641	1557167_at	2	1557167_at,1557169_x_at	2	0	0	lncRNA	significant	HLA complex group 11 (non-protein coding)	...
LOC100288152	-1.35039	0.000539154	0.000484153	226125_at	1	226125_at	1	0	0	error	significant	-	...
ZNF469	-1.34905	1.42149e-07	5.30067e-07	230440_at	1	230440_at	1	0	0	protein_coding	significant	zinc finger protein 469	...
CHST6	-1.34815	0.0358044	0.0890356	223786_at	1	223786_at	2	1	223786_at	protein_coding	significant	carbohydrate sulfotransferase 6	...
ADAMTS15	-1.34751	0.00365335	0.0050039	229004_at	1	229004_at	2	1	229004_at	protein_coding	significant	ADAM metallopeptidase with thrombospondin type 1 motif 15	...
PRSS12	-1.34655	0.0252346	0.05723	213802_at	1	213802_at	2	1	213802_at	protein_coding	significant	protease, serine 12	...
ARHGEF39	-1.34569	6.1305e-06	2.77043e-06	230521_at	3	230521_at,230522_s_at,231892_at	4	1	231892_at	protein_coding	significant	Rho guanine nucleotide exchange factor 39	...
MSH5-SAPCD1	-1.34537	0.00610746	0.00952559	212913_at	1	212913_at	3	2	212913_at,221406_s_at	protein_coding	significant	MSH5-SAPCD1 readthrough (NMD candidate)	...
SAPCD1	-1.34537	0.00610746	0.00952559	212913_at	1	212913_at	3	2	212913_at,221406_s_at	protein_coding	significant	suppressor APC domain containing 1	...
FAM69B	-1.345	0.000334283	0.000272056	229002_at	1	229002_at	4	3	227652_at,229002_at,229003_x_at	protein_coding	significant	family with sequence similarity 69 member B	...
TUBBP5	-1.34025	0.00287608	0.00372267	222361_at	1	222361_at	1	0	0	pseudogene	significant	-	...
PSMC3IP	-1.34024	0.000101117	6.48847e-05	213951_s_at	2	213951_s_at,205956_x_at	2	0	0	protein_coding	significant	PSMC3 interacting protein	...
TNKS2	-1.33896	0.000758722	0.000729348	218228_s_at	2	218228_s_at,222562_s_at	4	2	222563_s_at,241909_at	protein_coding	significant	tankyrase 2	...
CPOX	-1.33773	0.00952826	0.0167524	204172_at	1	204172_at	1	0	0	protein_coding	significant	coproporphyrinogen oxidase	...
SOX17	-1.33656	0.0109045	0.0200461	230943_at	1	230943_at	2	1	230943_at	protein_coding	significant	SRY-box 17	...
ERI1	-1.3364	2.40489e-05	1.20378e-05	226416_at	2	226416_at,231852_at	2	0	0	protein_coding	significant	exoribonuclease 1	...
SOBP	-1.33548	0.030913	0.0738327	229034_at	1	229034_at	8	7	1569351_at,218974_at,229034_at,229646_at,233766_at,234098_at,244279_at	protein_coding	significant	sine oculis binding protein homolog	...
TUBA1C	-1.33531	0.000525897	0.000469456	211750_x_at	2	211750_x_at,209251_x_at	2	0	0	protein_coding	significant	tubulin alpha 1c	...
PHEX	-1.33314	4.29235e-08	5.09656e-07	210617_at	2	210617_at,239229_at	2	0	0	protein_coding	significant	phosphate regulating endopeptidase homolog, X-linked	...
GPC1	-1.33297	0.00173592	0.00197934	202756_s_at	1	202756_s_at	2	1	202756_s_at	protein_coding	significant	glypican 1	...
RUNX1T1	-1.33237	0.0072752	0.0119317	216831_s_at	4	216831_s_at,205528_s_at,205529_s_at,228827_at	7	3	216832_at,228827_at,242845_at	protein_coding	significant	RUNX1 translocation partner 1	...
DCAF7	-1.33142	9.22096e-06	4.23116e-06	221745_at	5	221745_at,224730_at,221744_at,224748_at,209592_s_at	7	2	233782_at,236134_at	protein_coding	significant	DDB1 and CUL4 associated factor 7	...
CLN8	-1.33084	6.1268e-06	2.76699e-06	222874_s_at	4	222874_s_at,219341_at,229958_at,219340_s_at	5	1	229958_at	protein_coding	significant	CLN8, transmembrane ER and ERGIC protein	...
CRISPLD1	-1.33046	0.0485494	0.129027	223475_at	1	223475_at	1	0	0	protein_coding	significant	cysteine rich secretory protein LCCL domain containing 1	...
TTC28	-1.33004	0.00442153	0.0063054	215146_s_at	1	215146_s_at	3	2	215146_s_at,234004_at	protein_coding	significant	tetratricopeptide repeat domain 28	...
RPS15A	-1.32696	0.00144418	0.00158387	235309_at	1	235309_at	3	2	229882_at,235309_at	protein_coding	significant	ribosomal protein S15a	...
TDP1	-1.32494	0.000915922	0.000917789	219715_s_at	1	219715_s_at	3	2	226044_at,240822_at	protein_coding	significant	tyrosyl-DNA phosphodiesterase 1	...
NEK6	-1.32472	7.52248e-05	4.57564e-05	223158_s_at	2	223158_s_at,223159_s_at	5	3	223561_at,237406_at,239267_at	protein_coding	significant	NIMA related kinase 6	...
NOG	-1.32333	0.00431997	0.00613296	231798_at	1	231798_at	1	0	0	protein_coding	significant	noggin	...
MID1	-1.32293	0.0158659	0.0322028	203637_s_at	1	203637_s_at	3	2	203637_s_at,210694_s_at	protein_coding	significant	midline 1	...
KCNQ1OT1	-1.32285	4.43367e-05	2.44043e-05	243435_at	2	243435_at,243428_at	5	3	243428_at,243435_at,244727_at	lncRNA	significant	KCNQ1 opposite strand/antisense transcript 1 (non-protein coding)	...
HIST1H4J	-1.32283	0.00149326	0.00164827	214463_x_at	3	214463_x_at,208580_x_at,207046_at	6	3	208580_x_at,214463_x_at,214516_at	protein_coding	significant	histone cluster 1 H4 family member j	...
HIST1H4K	-1.32283	0.00149326	0.00164827	214463_x_at	3	214463_x_at,208580_x_at,207046_at	6	3	208580_x_at,214463_x_at,214516_at	protein_coding	significant	histone cluster 1 H4 family member k	...
H2AFY2	-1.32187	3.96712e-06	1.86576e-06	218445_at	1	218445_at	1	0	0	protein_coding	significant	H2A histone family member Y2	...
SLC25A21	-1.32082	0.00854791	0.0145873	220474_at	1	220474_at	1	0	0	protein_coding	significant	solute carrier family 25 member 21	...
KHSRP	-1.3206	5.62593e-07	6.40188e-07	204372_s_at	2	204372_s_at,212303_x_at	4	2	212303_x_at,227555_s_at	protein_coding	significant	KH-type splicing regulatory protein	...
EMILIN3	-1.32046	2.7675e-05	1.41322e-05	228307_at	1	228307_at	1	0	0	protein_coding	significant	elastin microfibril interfacer 3	...
BLMH	-1.31992	5.37301e-08	5.1178e-07	202179_at	1	202179_at	1	0	0	protein_coding	significant	bleomycin hydrolase	...
GRM8	-1.31787	9.60152e-06	4.43043e-06	216992_s_at	1	216992_s_at	3	2	216256_at,216992_s_at	protein_coding	significant	glutamate metabotropic receptor 8	...
FANCE	-1.31447	1.88857e-08	5.05468e-07	220255_at	1	220255_at	1	0	0	protein_coding	significant	Fanconi anemia complementation group E	...
KIF20B	-1.31414	1.4827e-09	5.03116e-07	205235_s_at	1	205235_s_at	3	2	234744_x_at,234748_x_at	protein_coding	significant	kinesin family member 20B	...
TROAP	-1.31368	0.000109479	7.14287e-05	1568596_a_at	2	1568596_a_at,204649_at	2	0	0	protein_coding	significant	trophinin associated protein	...
CNOT6	-1.31259	1.59735e-05	7.66218e-06	217970_s_at	2	217970_s_at,222476_at	2	0	0	protein_coding	significant	CCR4-NOT transcription complex subunit 6	...
SEPT9	-1.31164	2.37113e-06	1.24703e-06	41220_at	3	41220_at,207425_s_at,208657_s_at	4	1	41220_at	protein_coding	significant	septin 9	...
DUSP7	-1.31156	6.78139e-05	4.04506e-05	213848_at	1	213848_at	2	1	214793_at	protein_coding	significant	dual specificity phosphatase 7	...
LRTM1	-1.31149	0.00862638	0.0147719	91580_at	2	91580_at,221612_at	2	0	0	protein_coding	significant	leucine rich repeats and transmembrane domains 1	...
KIF1B	-1.311	0.0124875	0.023863	226968_at	2	226968_at,225878_at	4	2	226968_at,228657_at	protein_coding	significant	kinesin family member 1B	...
LSAMP	-1.31042	0.0288046	0.0674324	214460_at	1	214460_at	6	5	214460_at,228218_at,229244_at,235111_at,235494_at	protein_coding	significant	limbic system-associated membrane protein	...
FOXD1	-1.3094	0.0286201	0.0669002	206307_s_at	1	206307_s_at	2	1	213972_at	protein_coding	significant	forkhead box D1	...
LAMC1	-1.30818	0.0114739	0.0213965	200771_at	1	200771_at	2	1	200771_at	protein_coding	significant	laminin subunit gamma 1	...
PRKAB2	-1.30802	4.47694e-05	2.46981e-05	214474_at	1	214474_at	3	2	214474_at,225278_at	protein_coding	significant	protein kinase AMP-activated non-catalytic subunit beta 2	...
BMPER	-1.30665	0.000457435	0.000395738	241986_at	1	241986_at	1	0	0	protein_coding	significant	BMP binding endothelial regulator	...
PGAP1	-1.30349	0.0307694	0.0732919	213469_at	2	213469_at,244321_at	5	3	239725_at,241801_at,244321_at	protein_coding	significant	post-GPI attachment to proteins 1	...
MYOG	-1.30329	0.0121434	0.0230461	207282_s_at	1	207282_s_at	1	0	0	protein_coding	significant	myogenin	...
CCDC181	-1.30263	0.000159288	0.000111553	1555112_a_at	2	1555112_a_at,206721_at	4	2	1562854_at,206721_at	protein_coding	significant	coiled-coil domain containing 181	...
CD276	-1.30252	8.60549e-08	5.18189e-07	224859_at	1	224859_at	3	2	1559583_at,224859_at	protein_coding	significant	CD276 molecule	...
KLHL29	-1.30206	0.0190091	0.0405163	229310_at	1	229310_at	4	3	1554262_s_at,220348_at,229310_at	protein_coding	significant	kelch like family member 29	...
POLE	-1.30177	5.21463e-05	2.97241e-05	216026_s_at	1	216026_s_at	1	0	0	protein_coding	significant	DNA polymerase epsilon, catalytic subunit	...
DSN1	-1.30065	0.000953781	0.000963113	219512_at	1	219512_at	1	0	0	protein_coding	significant	DSN1 homolog, MIS12 kinetochore complex component	...
RLN2	-1.30014	0.0064528	0.0102216	214519_s_at	1	214519_s_at	1	0	0	protein_coding	significant	relaxin 2	...
SAFB	-1.29948	1.76522e-06	1.0253e-06	201747_s_at	3	201747_s_at,213635_s_at,201748_s_at	3	0	0	protein_coding	significant	scaffold attachment factor B	...
TIA1	-1.2992	8.00691e-06	3.61589e-06	1554890_a_at	5	1554890_a_at,201450_s_at,201447_at,201446_s_at,201448_at	7	2	201449_at,201450_s_at	protein_coding	significant	TIA1 cytotoxic granule associated RNA binding protein	...
CHAC2	-1.2988	0.0278314	0.0645598	235117_at	1	235117_at	1	0	0	protein_coding	significant	ChaC cation transport regulator homolog 2	...
B4GALT6	-1.29695	0.0216957	0.0475218	235333_at	2	235333_at,206233_at	4	2	231342_at,235333_at	protein_coding	significant	beta-1,4-galactosyltransferase 6	...
CENPO	-1.29694	0.00018066	0.000129624	226118_at	2	226118_at,219472_at	2	0	0	protein_coding	significant	centromere protein O	...
EPHB2	-1.29689	0.000781368	0.000758492	209589_s_at	5	209589_s_at,209588_at,210651_s_at,211165_x_at,230119_at	5	0	0	protein_coding	significant	EPH receptor B2	...
DCLRE1B	-1.29513	0.00291668	0.00378899	222889_at	2	222889_at,219490_s_at	2	0	0	protein_coding	significant	DNA cross-link repair 1B	...
LSM7	-1.2939	9.45339e-07	7.54285e-07	204559_s_at	1	204559_s_at	1	0	0	protein_coding	significant	LSM7 homolog, U6 small nuclear RNA and mRNA degradation associated	...
ADAMTS17	-1.29284	0.0137495	0.0268173	1552727_s_at	1	1552727_s_at	3	2	1552726_at,1552727_s_at	protein_coding	significant	ADAM metallopeptidase with thrombospondin type 1 motif 17	...
PLEKHA8	-1.29217	0.00236005	0.0029115	227247_at	2	227247_at,233943_x_at	6	4	227247_at,231543_at,232212_at,233943_x_at	protein_coding	significant	pleckstrin homology domain containing A8	...
CCDC127	-1.29168	0.00671906	0.0107787	236046_at	1	236046_at	2	1	236046_at	protein_coding	significant	coiled-coil domain containing 127	...
FLJ44896	-1.29168	0.00671906	0.0107787	236046_at	1	236046_at	1	0	0	error	significant	-	...
NARF	-1.28973	0.00256209	0.0032368	237299_at	2	237299_at,219862_s_at	2	0	0	protein_coding	significant	nuclear prelamin A recognition factor	...
CHSY1	-1.28911	0.000440478	0.000378111	203044_at	1	203044_at	1	0	0	protein_coding	significant	chondroitin sulfate synthase 1	...
SUSD5	-1.28742	0.0259551	0.0591945	214954_at	1	214954_at	1	0	0	protein_coding	significant	sushi domain containing 5	...
USP27X	-1.28673	7.43668e-05	4.519e-05	217605_at	1	217605_at	2	1	230620_at	protein_coding	significant	ubiquitin specific peptidase 27, X-linked	...
SPARC	-1.28505	0.00324898	0.00430936	200665_s_at	1	200665_s_at	2	1	212667_at	protein_coding	significant	secreted protein acidic and cysteine rich	...
KCNMB2	-1.28364	0.00516318	0.00766007	223823_at	1	223823_at	2	1	223823_at	protein_coding	significant	potassium calcium-activated channel subfamily M regulatory beta subunit 2	...
ARL15	-1.28179	8.88462e-06	4.06516e-06	219842_at	1	219842_at	2	1	228151_at	protein_coding	significant	ADP ribosylation factor like GTPase 15	...
CASK	-1.28129	0.000110285	7.20579e-05	211208_s_at	3	211208_s_at,207620_s_at,238699_s_at	5	2	238698_at,238699_s_at	protein_coding	significant	calcium/calmodulin dependent serine protein kinase	...
SCRIB	-1.28114	4.34023e-10	5.03019e-07	212556_at	1	212556_at	1	0	0	protein_coding	significant	scribbled planar cell polarity protein	...
PCDH19	-1.27924	0.0217069	0.0475677	227282_at	1	227282_at	1	0	0	protein_coding	significant	protocadherin 19	...
TPTE2P6	-1.27845	0.0302779	0.0718714	233675_s_at	1	233675_s_at	1	0	0	pseudogene	significant	-	...
TMF1	-1.2784	0.000282982	0.00022264	214948_s_at	3	214948_s_at,215855_s_at,242243_at	6	3	227685_at,235566_at,242243_at	protein_coding	significant	TATA element modulatory factor 1	...
KNOP1	-1.27414	3.15034e-07	5.73111e-07	213237_at	3	213237_at,213235_at,229558_at	3	0	0	protein_coding	significant	lysine rich nucleolar protein 1	...
BOC	-1.27389	0.000453979	0.000391525	224184_s_at	2	224184_s_at,225990_at	3	1	230035_at	protein_coding	significant	BOC cell adhesion associated, oncogene regulated	...
SNHG1	-1.27274	0.000487541	0.000429325	224610_at	1	224610_at	1	0	0	lncRNA	significant	small nucleolar RNA host gene 1	...
SNORD22	-1.27274	0.000487541	0.000429325	224610_at	1	224610_at	1	0	0	snoRNA	significant	small nucleolar RNA, C/D box 22	...
SNORD25	-1.27274	0.000487541	0.000429325	224610_at	1	224610_at	1	0	0	snoRNA	significant	small nucleolar RNA, C/D box 25	...
SNORD26	-1.27274	0.000487541	0.000429325	224610_at	1	224610_at	1	0	0	snoRNA	significant	small nucleolar RNA, C/D box 26	...
SNORD27	-1.27274	0.000487541	0.000429325	224610_at	1	224610_at	1	0	0	snoRNA	significant	small nucleolar RNA, C/D box 27	...
SNORD28	-1.27274	0.000487541	0.000429325	224610_at	1	224610_at	1	0	0	snoRNA	significant	small nucleolar RNA, C/D box 28	...
SNORD29	-1.27274	0.000487541	0.000429325	224610_at	1	224610_at	1	0	0	error	significant	-	...
SNORD30	-1.27274	0.000487541	0.000429325	224610_at	1	224610_at	1	0	0	snoRNA	significant	small nucleolar RNA, C/D box 30	...
SNORD31	-1.27274	0.000487541	0.000429325	224610_at	1	224610_at	1	0	0	error	significant	-	...
ST8SIA1	-1.27139	0.0495654	0.13232	210073_at	1	210073_at	2	1	210073_at	protein_coding	significant	ST8 alpha-N-acetyl-neuraminide alpha-2,8-sialyltransferase 1	...
CABLES2	-1.27118	0.00108945	0.0011258	226004_at	1	226004_at	1	0	0	protein_coding	significant	Cdk5 and Abl enzyme substrate 2	...
LAMA4	-1.27104	0.0102839	0.0185674	210089_s_at	3	210089_s_at,210990_s_at,202202_s_at	5	2	210990_s_at,216081_at	protein_coding	significant	laminin subunit alpha 4	...
FAM161A	-1.27058	1.05682e-10	5.02993e-07	239090_at	3	239090_at,1564467_at,1557385_at	4	1	242584_at	protein_coding	significant	family with sequence similarity 161 member A	...
TIE1	-1.2698	0.0117868	0.0221435	204468_s_at	1	204468_s_at	2	1	204468_s_at	protein_coding	significant	tyrosine kinase with immunoglobulin like and EGF like domains 1	...
CASP2	-1.26922	3.908e-06	1.84281e-06	34449_at	7	34449_at,209811_at,208050_s_at,211140_s_at,226032_at,226036_x_at,209812_x_at	7	0	0	protein_coding	significant	caspase 2	...
KCTD15	-1.2685	0.0088106	0.0151941	222668_at	3	222668_at,222664_at,218553_s_at	5	2	228683_s_at,229683_s_at	protein_coding	significant	potassium channel tetramerization domain containing 15	...
MYF5	-1.26825	0.0062156	0.00974785	207424_at	1	207424_at	1	0	0	protein_coding	significant	myogenic factor 5	...
ZXDC	-1.26499	4.82489e-05	2.69697e-05	230106_at	2	230106_at,225964_at	6	4	230106_at,230209_at,234991_at,235448_at	protein_coding	significant	ZXD family zinc finger C	...
C10orf25	-1.26468	1.6855e-06	9.97154e-07	1552422_at	1	1552422_at	1	0	0	lncRNA	significant	-	...
RFC5	-1.26371	4.08865e-05	2.23372e-05	203210_s_at	2	203210_s_at,203209_at	3	1	213734_at	protein_coding	significant	replication factor C subunit 5	...
CCNF	-1.26241	3.74001e-05	2.00838e-05	204827_s_at	2	204827_s_at,204826_at	2	0	0	protein_coding	significant	cyclin F	...
APAF1	-1.26217	0.00673788	0.0108292	204859_s_at	1	204859_s_at	3	2	211553_x_at,211554_s_at	protein_coding	significant	apoptotic peptidase activating factor 1	...
ADAMTS6	-1.26188	5.72441e-06	2.6009e-06	237411_at	1	237411_at	3	2	220866_at,237411_at	protein_coding	significant	ADAM metallopeptidase with thrombospondin type 1 motif 6	...
MEGF8	-1.26089	0.00158086	0.0017679	214778_at	2	214778_at,227327_at	2	0	0	protein_coding	significant	multiple EGF like domains 8	...
PDSS1	-1.26059	0.00495288	0.0072464	220865_s_at	1	220865_s_at	2	1	236298_at	protein_coding	significant	decaprenyl diphosphate synthase subunit 1	...
TMEM117	-1.26003	0.000868837	0.000859455	223594_at	1	223594_at	1	0	0	protein_coding	significant	transmembrane protein 117	...
EIF4E2	-1.25857	5.77504e-06	2.6214e-06	209393_s_at	2	209393_s_at,213571_s_at	4	2	213571_s_at,226734_at	protein_coding	significant	eukaryotic translation initiation factor 4E family member 2	...
PFN1	-1.25739	0.000985998	0.00100062	200634_at	1	200634_at	1	0	0	protein_coding	significant	profilin 1	...
CCDC102A	-1.25569	2.97451e-05	1.53124e-05	232051_at	1	232051_at	1	0	0	protein_coding	significant	coiled-coil domain containing 102A	...
RHNO1	-1.25441	0.000104095	6.71535e-05	225837_at	2	225837_at,225836_s_at	2	0	0	protein_coding	significant	RAD9-HUS1-RAD1 interacting nuclear orphan 1	...
CA5B	-1.25429	1.76384e-07	5.38674e-07	238435_at	3	238435_at,214082_at,207129_at	3	0	0	protein_coding	significant	carbonic anhydrase 5B	...
CA5BP1	-1.25429	1.76384e-07	5.38674e-07	238435_at	2	238435_at,239106_at	3	1	239106_at	pseudogene	significant	carbonic anhydrase 5B pseudogene 1	...
EFS	-1.25313	5.06431e-05	2.86251e-05	210880_s_at	2	210880_s_at,204400_at	2	0	0	protein_coding	significant	embryonal Fyn-associated substrate	...
PIWIL2	-1.25287	0.0204985	0.0444016	239303_at	1	239303_at	3	2	220686_s_at,239303_at	protein_coding	significant	piwi like RNA-mediated gene silencing 2	...
AASDHPPT	-1.25185	0.000474325	0.000414497	202170_s_at	1	202170_s_at	3	2	202170_s_at,224313_at	protein_coding	significant	aminoadipate-semialdehyde dehydrogenase-phosphopantetheinyl transferase	...
HENMT1	-1.25142	0.0325843	0.078983	225841_at	1	225841_at	1	0	0	protein_coding	significant	HEN1 methyltransferase homolog 1	...
RDH10	-1.25071	0.0144177	0.0284973	1552378_s_at	3	1552378_s_at,227467_at,226021_at	4	1	227467_at	protein_coding	significant	retinol dehydrogenase 10	...
MYO3A	-1.24897	3.77999e-10	5.03015e-07	221400_at	3	221400_at,1569186_at,244364_at	3	0	0	protein_coding	significant	myosin IIIA	...
LYPD1	-1.24659	0.028882	0.0677399	212909_at	1	212909_at	1	0	0	protein_coding	significant	LY6/PLAUR domain containing 1	...
SRM	-1.24595	1.47247e-05	6.98859e-06	201516_at	1	201516_at	1	0	0	protein_coding	significant	spermidine synthase	...
MTBP	-1.24465	1.48577e-09	5.03119e-07	1552518_s_at	1	1552518_s_at	4	3	1563614_at,233211_at,233436_at	protein_coding	significant	MDM2 binding protein	...
KLF12	-1.2446	2.70213e-08	5.06729e-07	238940_at	6	238940_at,239019_at,229881_at,214276_at,227261_at,208467_at	8	2	238940_at,239019_at	protein_coding	significant	Kruppel like factor 12	...
PARP1	-1.24394	1.0938e-07	5.22827e-07	208644_at	1	208644_at	1	0	0	protein_coding	significant	poly(ADP-ribose) polymerase 1	...
ITGA2	-1.24218	2.33938e-06	1.23437e-06	205032_at	2	205032_at,227314_at	2	0	0	protein_coding	significant	integrin subunit alpha 2	...
STOX1	-1.24199	9.00838e-09	5.04043e-07	1553202_at	2	1553202_at,229378_at	2	0	0	protein_coding	significant	storkhead box 1	...
BTBD3	-1.2417	0.0138218	0.0270083	202946_s_at	1	202946_s_at	1	0	0	protein_coding	significant	BTB domain containing 3	...
CBX5	-1.2406	0.0002495	0.000190373	209715_at	3	209715_at,231862_at,212126_at	6	3	231862_at,234990_at,242069_at	protein_coding	significant	chromobox 5	...
UBXN7	-1.23853	0.00146757	0.00161448	217100_s_at	2	217100_s_at,212840_at	2	0	0	protein_coding	significant	UBX domain protein 7	...
TBC1D7	-1.2377	2.03938e-06	1.12433e-06	223461_at	1	223461_at	2	1	223461_at	protein_coding	significant	TBC1 domain family member 7	...
GPAM	-1.23769	0.0167348	0.0344041	225420_at	1	225420_at	2	1	225424_at	protein_coding	significant	glycerol-3-phosphate acyltransferase, mitochondrial	...
AFAP1L1	-1.23581	0.0454865	0.119462	226955_at	1	226955_at	2	1	226955_at	protein_coding	significant	actin filament associated protein 1 like 1	...
P3H4	-1.23533	0.00020638	0.000152122	204078_at	1	204078_at	1	0	0	protein_coding	significant	prolyl 3-hydroxylase family member 4 (non-enzymatic)	...
PPP1R3B	-1.23291	0.0488328	0.129828	1552670_a_at	1	1552670_a_at	3	2	1552670_a_at,222662_at	protein_coding	significant	protein phosphatase 1 regulatory subunit 3B	...
RBMS1	-1.23275	0.0180889	0.0379492	225265_at	3	225265_at,209868_s_at,203748_x_at	6	3	215127_s_at,225265_at,225269_s_at	protein_coding	significant	RNA binding motif single stranded interacting protein 1	...
GCHFR	-1.23232	0.0144835	0.028699	204867_at	1	204867_at	1	0	0	protein_coding	significant	GTP cyclohydrolase I feedback regulator	...
FAM213B	-1.23203	0.00439924	0.00626176	231835_at	1	231835_at	1	0	0	protein_coding	significant	family with sequence similarity 213 member B	...
MED28	-1.23134	3.73347e-05	2.00243e-05	228992_at	5	228992_at,222636_at,224416_s_at,218438_s_at,222635_s_at	10	5	227505_at,228992_at,233802_at,235105_at,243668_at	protein_coding	significant	mediator complex subunit 28	...
TVP23A	-1.23081	0.00167453	0.00189206	1563638_at	1	1563638_at	1	0	0	protein_coding	significant	trans-golgi network vesicle protein 23 homolog A	...
TRAIP	-1.23048	9.8797e-05	6.32739e-05	205598_at	1	205598_at	1	0	0	protein_coding	significant	TRAF interacting protein	...
ZBED4	-1.22892	0.00125534	0.00133412	204799_at	1	204799_at	2	1	214747_at	protein_coding	significant	zinc finger BED-type containing 4	...
DDX52	-1.22885	8.98784e-05	5.68485e-05	212834_at	2	212834_at,213637_at	4	2	212834_at,213637_at	protein_coding	significant	DExD-box helicase 52	...
DOK4	-1.22818	0.0144985	0.0287382	209691_s_at	1	209691_s_at	3	2	209690_s_at,209691_s_at	protein_coding	significant	docking protein 4	...
EBF1	-1.22796	0.0124462	0.023764	232204_at	2	232204_at,229487_at	4	2	232204_at,233261_at	protein_coding	significant	early B-cell factor 1	...
PPOX	-1.2278	0.018936	0.0402932	238117_at	1	238117_at	3	2	238117_at,238118_s_at	protein_coding	significant	protoporphyrinogen oxidase	...
CARHSP1	-1.22771	0.00136339	0.0014778	218384_at	1	218384_at	4	3	1566135_at,218384_at,224910_at	protein_coding	significant	calcium regulated heat stable protein 1	...
LOC100506076	-1.22621	0.0103713	0.0187977	221973_at	1	221973_at	1	0	0	error	significant	-	...
LOC100506123	-1.22621	0.0103713	0.0187977	221973_at	1	221973_at	1	0	0	error	significant	-	...
RAI1	-1.2261	5.61468e-05	3.23261e-05	226143_at	1	226143_at	3	2	219830_at,226143_at	protein_coding	significant	retinoic acid induced 1	...
CHRNA5	-1.22565	0.000437867	0.000375475	206533_at	1	206533_at	1	0	0	protein_coding	significant	cholinergic receptor nicotinic alpha 5 subunit	...
LOC100505920	-1.22554	8.92065e-06	4.08564e-06	240100_at	1	240100_at	1	0	0	error	significant	-	...
FLJ45482	-1.22446	0.00774968	0.0129224	1565786_x_at	1	1565786_x_at	1	0	0	error	significant	-	...
AP2S1	-1.22391	1.42407e-08	5.04762e-07	208074_s_at	3	208074_s_at,211047_x_at,202120_x_at	3	0	0	protein_coding	significant	adaptor related protein complex 2 sigma 1 subunit	...
ZNF37BP	-1.2228	0.00121076	0.00127522	242208_at	1	242208_at	3	2	236310_at,242208_at	pseudogene	significant	zinc finger protein 37B, pseudogene	...
RHOJ	-1.22216	0.0208264	0.0452671	1555233_at	3	1555233_at,243481_at,238905_at	7	4	235489_at,238905_at,238906_s_at,243481_at	protein_coding	significant	ras homolog family member J	...
CEP135	-1.2207	0.00536506	0.0080317	206003_at	1	206003_at	2	1	207286_at	protein_coding	significant	centrosomal protein 135	...
TCAF1	-1.22067	2.99868e-08	5.072e-07	204403_x_at	5	204403_x_at,212981_s_at,210529_s_at,224030_s_at,212979_s_at	5	0	0	protein_coding	significant	TRPM8 channel associated factor 1	...
CBX3	-1.21964	3.16626e-05	1.65024e-05	200037_s_at	2	200037_s_at,201091_s_at	4	2	201091_s_at,230998_at	protein_coding	significant	chromobox 3	...
MYO16	-1.21823	0.0464737	0.122465	215119_at	1	215119_at	2	1	215119_at	protein_coding	significant	myosin XVI	...
SIKE1	-1.21727	2.07154e-05	1.0152e-05	235294_at	4	235294_at,228026_at,204666_s_at,221705_s_at	5	1	235294_at	protein_coding	significant	suppressor of IKBKE 1	...
MXRA8	-1.21581	0.000236963	0.000178832	213422_s_at	1	213422_s_at	2	1	228576_s_at	protein_coding	significant	matrix remodeling associated 8	...
LOC100288675	-1.21525	0.00363026	0.0049668	234344_at	1	234344_at	1	0	0	error	significant	-	...
PANX1	-1.21451	0.0112362	0.0208381	235295_at	3	235295_at,236372_at,227107_at	4	1	236372_at	protein_coding	significant	pannexin 1	...
COPG2	-1.21244	0.000943467	0.000951111	223457_at	1	223457_at	3	2	223457_at,233569_at	protein_coding	significant	coatomer protein complex subunit gamma 2	...
ZNF738	-1.21202	0.000187323	0.000135274	241826_x_at	2	241826_x_at,229700_at	2	0	0	protein_coding	significant	zinc finger protein 738	...
KCNQ2	-1.21169	0.00288918	0.00374646	210508_s_at	1	210508_s_at	3	2	210508_s_at,211486_s_at	protein_coding	significant	potassium voltage-gated channel subfamily Q member 2	...
TRIM71	-1.21099	0.0294192	0.0693373	231310_at	1	231310_at	1	0	0	protein_coding	significant	tripartite motif containing 71	...
KHDRBS3	-1.20987	0.0390062	0.0990654	209781_s_at	1	209781_s_at	2	1	230249_at	protein_coding	significant	KH RNA binding domain containing, signal transduction associated 3	...
LINC00900	-1.20918	6.14968e-06	2.78168e-06	239675_at	1	239675_at	2	1	239685_at	lncRNA	significant	-	...
ZNF568	-1.20821	1.61997e-06	9.74659e-07	1560779_a_at	1	1560779_a_at	5	4	1561425_a_at,1562282_at,1564356_at,1568900_a_at	protein_coding	significant	zinc finger protein 568	...
TUBB4B	-1.20799	0.00731847	0.0120198	213726_x_at	2	213726_x_at,208977_x_at	3	1	233971_at	protein_coding	significant	tubulin beta 4B class IVb	...
PXMP2	-1.20796	0.00638377	0.0100887	219076_s_at	1	219076_s_at	1	0	0	protein_coding	significant	peroxisomal membrane protein 2	...
SNRPA	-1.20776	1.45137e-05	6.88585e-06	201770_at	1	201770_at	1	0	0	protein_coding	significant	small nuclear ribonucleoprotein polypeptide A	...
RSPO2	-1.20742	0.0420842	0.10856	1554012_at	1	1554012_at	2	1	242061_at	protein_coding	significant	R-spondin 2	...
TIPIN	-1.2072	0.00205681	0.00243541	219258_at	1	219258_at	1	0	0	protein_coding	significant	TIMELESS interacting protein	...
HBQ1	-1.20674	0.0386914	0.0980713	220807_at	1	220807_at	1	0	0	protein_coding	significant	hemoglobin subunit theta 1	...
SPATS2	-1.20658	5.57471e-05	3.20055e-05	222594_s_at	3	222594_s_at,218324_s_at,222593_s_at	4	1	222594_s_at	protein_coding	significant	spermatogenesis associated serine rich 2	...
TBC1D31	-1.20506	0.00193874	0.00226291	214061_at	1	214061_at	2	1	214061_at	protein_coding	significant	TBC1 domain family member 31	...
C16orf59	-1.20494	8.01151e-09	5.03912e-07	219556_at	1	219556_at	1	0	0	protein_coding	significant	-	...
SNRPF	-1.20458	3.41128e-06	1.64255e-06	203832_at	1	203832_at	1	0	0	protein_coding	significant	small nuclear ribonucleoprotein polypeptide F	...
AKAP12	-1.20429	0.0404278	0.103565	231067_s_at	1	231067_s_at	5	4	210517_s_at,227529_s_at,227530_at,231067_s_at	protein_coding	significant	A-kinase anchoring protein 12	...
CASP3	-1.20383	0.00167988	0.00190072	202763_at	1	202763_at	1	0	0	protein_coding	significant	caspase 3	...
FKBP7	-1.20346	0.00376246	0.0052088	224002_s_at	1	224002_s_at	3	2	224002_s_at,231130_at	protein_coding	significant	FK506 binding protein 7	...
MASTL	-1.2029	0.00206915	0.0024549	228468_at	1	228468_at	1	0	0	protein_coding	significant	microtubule associated serine/threonine kinase like	...
ZBTB34	-1.20191	0.00207934	0.0024705	227111_at	1	227111_at	1	0	0	protein_coding	significant	zinc finger and BTB domain containing 34	...
NONO	-1.20181	6.88409e-05	4.11254e-05	210470_x_at	3	210470_x_at,200057_s_at,208698_s_at	3	0	0	protein_coding	significant	non-POU domain containing, octamer-binding	...
TEAD3	-1.20105	0.0197383	0.0424954	209454_s_at	1	209454_s_at	1	0	0	protein_coding	significant	TEA domain transcription factor 3	...
PLEKHG2	-1.20003	9.3594e-06	4.29978e-06	233986_s_at	3	233986_s_at,225979_at,1558407_at	3	0	0	protein_coding	significant	pleckstrin homology and RhoGEF domain containing G2	...
ZNF74	-1.19753	0.000150418	0.000104251	205881_at	1	205881_at	2	1	235997_at	protein_coding	significant	zinc finger protein 74	...
SH3PXD2B	-1.1974	0.0016464	0.00185617	231823_s_at	1	231823_s_at	2	1	231823_s_at	protein_coding	significant	SH3 and PX domains 2B	...
CPSF1	-1.1928	8.10185e-06	3.66375e-06	33132_at	2	33132_at,201639_s_at	3	1	33132_at	protein_coding	significant	cleavage and polyadenylation specific factor 1	...
MIR1234	-1.1928	8.10185e-06	3.66375e-06	33132_at	2	33132_at,201639_s_at	2	0	0	miRNA	significant	microRNA 1234	...
MIR6849	-1.1928	8.10185e-06	3.66375e-06	33132_at	2	33132_at,201639_s_at	2	0	0	miRNA	significant	microRNA 6849	...
MIR939	-1.1928	8.10185e-06	3.66375e-06	33132_at	2	33132_at,201639_s_at	2	0	0	miRNA	significant	microRNA 939	...
EHMT2	-1.19116	0.000733267	0.000699943	202326_at	2	202326_at,207484_s_at	4	2	229079_at,243914_at	protein_coding	significant	euchromatic histone lysine methyltransferase 2	...
ZNF713	-1.19053	0.000372298	0.000309831	1560201_at	1	1560201_at	1	0	0	protein_coding	significant	zinc finger protein 713	...
MED24	-1.19046	4.34467e-06	2.02627e-06	213043_s_at	1	213043_s_at	2	1	215337_at	protein_coding	significant	mediator complex subunit 24	...
MIR6884	-1.19046	4.34467e-06	2.02627e-06	213043_s_at	1	213043_s_at	1	0	0	miRNA	significant	microRNA 6884	...
LBR	-1.18679	0.0435764	0.113594	201795_at	1	201795_at	1	0	0	protein_coding	significant	lamin B receptor	...
TEAD1	-1.18609	1.68262e-05	8.08327e-06	1553322_s_at	2	1553322_s_at,214600_at	3	1	224955_at	protein_coding	significant	TEA domain transcription factor 1	...
CALU	-1.18608	0.00040169	0.000337668	200755_s_at	5	200755_s_at,200756_x_at,214845_s_at,200757_s_at,229549_at	5	0	0	protein_coding	significant	calumenin	...
TCF7L1	-1.1859	0.000754745	0.000724764	221016_s_at	1	221016_s_at	1	0	0	protein_coding	significant	transcription factor 7 like 1	...
FRMD4B	-1.18561	0.0289322	0.0678827	213056_at	1	213056_at	3	2	216131_at,216134_at	protein_coding	significant	FERM domain containing 4B	...
C22orf29	-1.18516	2.07813e-05	1.02038e-05	226204_at	1	226204_at	2	1	226204_at	error	significant	-	...
GNB1L	-1.18516	2.07813e-05	1.02038e-05	226204_at	1	226204_at	5	4	220762_s_at,223563_at,223564_s_at,226204_at	protein_coding	significant	G protein subunit beta 1 like	...
ZNF608	-1.18271	0.00333352	0.00445858	229817_at	1	229817_at	2	1	232303_at	protein_coding	significant	zinc finger protein 608	...
TRIM13	-1.1822	0.000488503	0.000430666	229943_at	1	229943_at	5	4	203659_s_at,229943_at,230192_at,240288_at	protein_coding	significant	tripartite motif containing 13	...
RCOR1	-1.18203	0.000478129	0.000418463	212612_at	1	212612_at	2	1	237041_x_at	protein_coding	significant	REST corepressor 1	...
ALYREF	-1.18189	0.00240449	0.00298254	226320_at	1	226320_at	2	1	226320_at	protein_coding	significant	Aly/REF export factor	...
PRPF19	-1.18121	1.69066e-05	8.13235e-06	203103_s_at	1	203103_s_at	1	0	0	protein_coding	significant	pre-mRNA processing factor 19	...
CAMK2D	-1.18048	0.0147009	0.0292396	231793_s_at	2	231793_s_at,225019_at	5	3	228555_at,230749_s_at,231793_s_at	protein_coding	significant	calcium/calmodulin dependent protein kinase II delta	...
CERS6	-1.18022	0.00599747	0.00927877	242019_at	1	242019_at	4	3	212446_s_at,235463_s_at,242019_at	protein_coding	significant	ceramide synthase 6	...
TSPYL5	-1.17896	0.0141107	0.02772	213122_at	1	213122_at	1	0	0	protein_coding	significant	TSPY like 5	...
RIBC2	-1.17808	0.0176338	0.0367321	206526_at	1	206526_at	1	0	0	protein_coding	significant	RIB43A domain with coiled-coils 2	...
MAGED2	-1.17792	1.24271e-05	5.86746e-06	213627_at	2	213627_at,208682_s_at	2	0	0	protein_coding	significant	MAGE family member D2	...
SSBP2	-1.17632	0.0216883	0.0474919	203787_at	2	203787_at,210829_s_at	6	4	210829_s_at,238483_at,238484_s_at,238861_at	protein_coding	significant	single stranded DNA binding protein 2	...
MYL6B	-1.17589	0.0412581	0.105895	204173_at	1	204173_at	1	0	0	protein_coding	significant	myosin light chain 6B	...
CBX1	-1.17507	0.00114831	0.00119784	201518_at	1	201518_at	1	0	0	protein_coding	significant	chromobox 1	...
TEX30	-1.17504	0.0264707	0.0606815	213346_at	1	213346_at	1	0	0	protein_coding	significant	testis expressed 30	...
MIR424	-1.17408	0.000485707	0.000426892	227488_at	3	227488_at,228235_at,229784_at	3	0	0	miRNA	significant	microRNA 424	...
MIR503	-1.17408	0.000485707	0.000426892	227488_at	1	227488_at	1	0	0	miRNA	significant	microRNA 503	...
MIR503HG	-1.17408	0.000485707	0.000426892	227488_at	3	227488_at,228235_at,229784_at	3	0	0	lncRNA	significant	MIR503 host gene	...
CYP2R1	-1.17354	2.88578e-07	5.66638e-07	207786_at	1	207786_at	3	2	227109_at,239181_at	protein_coding	significant	cytochrome P450 family 2 subfamily R member 1	...
HIST1H4A	-1.17325	0.00210836	0.00251138	208580_x_at	2	208580_x_at,207046_at	6	4	208046_at,208181_at,208580_x_at,214516_at	protein_coding	significant	histone cluster 1 H4 family member a	...
HIST1H4B	-1.17325	0.00210836	0.00251138	208580_x_at	2	208580_x_at,207046_at	5	3	208181_at,208580_x_at,214516_at	protein_coding	significant	histone cluster 1 H4 family member b	...
HIST1H4C	-1.17325	0.00210836	0.00251138	208580_x_at	2	208580_x_at,207046_at	5	3	208181_at,208580_x_at,214516_at	protein_coding	significant	histone cluster 1 H4 family member c	...
HIST1H4D	-1.17325	0.00210836	0.00251138	208580_x_at	2	208580_x_at,207046_at	6	4	208076_at,208181_at,208580_x_at,214516_at	protein_coding	significant	histone cluster 1 H4 family member d	...
HIST1H4E	-1.17325	0.00210836	0.00251138	208580_x_at	2	208580_x_at,207046_at	6	4	207046_at,208181_at,208580_x_at,214516_at	protein_coding	significant	histone cluster 1 H4 family member e	...
HIST1H4F	-1.17325	0.00210836	0.00251138	208580_x_at	2	208580_x_at,207046_at	6	4	208026_at,208181_at,208580_x_at,214516_at	protein_coding	significant	histone cluster 1 H4 family member f	...
HIST1H4H	-1.17325	0.00210836	0.00251138	208580_x_at	2	208580_x_at,207046_at	7	5	208180_s_at,208181_at,208580_x_at,214516_at,232035_at	protein_coding	significant	histone cluster 1 H4 family member h	...
HIST1H4I	-1.17325	0.00210836	0.00251138	208580_x_at	2	208580_x_at,207046_at	6	4	208181_at,208580_x_at,214516_at,214634_at	protein_coding	significant	histone cluster 1 H4 family member i	...
HIST1H4L	-1.17325	0.00210836	0.00251138	208580_x_at	2	208580_x_at,207046_at	6	4	208181_at,208580_x_at,214516_at,214562_at	protein_coding	significant	histone cluster 1 H4 family member l	...
HIST2H4A	-1.17325	0.00210836	0.00251138	208580_x_at	2	208580_x_at,207046_at	5	3	208181_at,208580_x_at,214516_at	protein_coding	significant	histone cluster 2 H4 family member a	...
HIST2H4B	-1.17325	0.00210836	0.00251138	208580_x_at	2	208580_x_at,207046_at	5	3	208181_at,208580_x_at,214516_at	protein_coding	significant	histone cluster 2 H4 family member b	...
HIST4H4	-1.17325	0.00210836	0.00251138	208580_x_at	2	208580_x_at,207046_at	5	3	208181_at,208580_x_at,214516_at	protein_coding	significant	histone cluster 4 H4	...
TAF5	-1.17303	0.00385541	0.0053697	1553528_a_at	2	1553528_a_at,210053_at	2	0	0	protein_coding	significant	TATA-box binding protein associated factor 5	...
RFX3	-1.17079	0.00558104	0.00844318	243868_at	2	243868_at,238810_at	4	2	238810_at,243868_at	protein_coding	significant	regulatory factor X3	...
CHRM2	-1.16985	0.000258217	0.000198315	221330_at	1	221330_at	1	0	0	protein_coding	significant	cholinergic receptor muscarinic 2	...
BEND3	-1.16915	8.81871e-06	4.03278e-06	227920_at	1	227920_at	1	0	0	protein_coding	significant	BEN domain containing 3	...
POLD1	-1.16839	0.000104095	6.71672e-05	203422_at	1	203422_at	1	0	0	protein_coding	significant	DNA polymerase delta 1, catalytic subunit	...
BIVM	-1.16836	0.00494002	0.00722426	233255_s_at	2	233255_s_at,229589_x_at	5	3	229478_x_at,229589_x_at,233255_s_at	protein_coding	significant	basic, immunoglobulin-like variable motif containing	...
CSNK1E	-1.16821	0.000333412	0.000271124	225756_at	2	225756_at,202332_at	5	3	225756_at,226858_at,234943_at	protein_coding	significant	casein kinase 1 epsilon	...
LOC400927-CSNK1E	-1.16821	0.000333412	0.000271124	225756_at	2	225756_at,202332_at	3	1	234943_at	error	significant	-	...
ZNF300P1	-1.16651	0.0155564	0.0313946	244289_at	1	244289_at	1	0	0	pseudogene	significant	-	...
FBXO45	-1.16619	0.00512503	0.00758618	225100_at	1	225100_at	3	2	225100_at,242294_at	protein_coding	significant	F-box protein 45	...
B3GLCT	-1.16607	0.00839173	0.0142675	227083_at	2	227083_at,227100_at	2	0	0	protein_coding	significant	beta 3-glucosyltransferase	...
PYCR1	-1.16549	0.000476268	0.000416353	202148_s_at	1	202148_s_at	1	0	0	protein_coding	significant	pyrroline-5-carboxylate reductase 1	...
MTF2	-1.16535	0.0053423	0.00799045	203345_s_at	1	203345_s_at	5	4	203346_s_at,203347_s_at,209704_at,209705_at	protein_coding	significant	metal response element binding transcription factor 2	...
BYSL	-1.16504	6.95933e-06	3.1381e-06	203612_at	1	203612_at	1	0	0	protein_coding	significant	bystin like	...
NGFR	-1.16314	0.000198835	0.000146041	205858_at	1	205858_at	1	0	0	protein_coding	significant	nerve growth factor receptor	...
PLXND1	-1.1629	0.000170762	0.000121456	212235_at	2	212235_at,38671_at	3	1	38671_at	protein_coding	significant	plexin D1	...
ST6GALNAC3	-1.16236	0.0419287	0.108023	235334_at	1	235334_at	1	0	0	protein_coding	significant	ST6 N-acetylgalactosaminide alpha-2,6-sialyltransferase 3	...
GPC2	-1.16142	3.07963e-05	1.59606e-05	239422_at	1	239422_at	1	0	0	protein_coding	significant	glypican 2	...
INSC	-1.16106	0.00710693	0.0115987	237056_at	1	237056_at	1	0	0	protein_coding	significant	inscuteable homolog (Drosophila)	...
ZNF681	-1.16009	5.06638e-05	2.86902e-05	238962_at	1	238962_at	2	1	238962_at	protein_coding	significant	zinc finger protein 681	...
PRELID3A	-1.1571	0.000196912	0.000144179	206273_at	1	206273_at	1	0	0	protein_coding	significant	PRELI domain containing 3A	...
FBXL20	-1.15692	0.0422591	0.10917	232412_at	1	232412_at	5	4	232412_at,235089_at,239223_s_at,239224_at	protein_coding	significant	F-box and leucine rich repeat protein 20	...
SUSD4	-1.15556	0.0321913	0.0777899	223821_s_at	2	223821_s_at,219389_at	3	1	223822_at	protein_coding	significant	sushi domain containing 4	...
KRT27	-1.15553	6.11643e-10	5.03035e-07	240388_at	1	240388_at	1	0	0	protein_coding	significant	keratin 27	...
CHAF1B	-1.15509	5.06638e-05	2.8693e-05	204775_at	1	204775_at	1	0	0	protein_coding	significant	chromatin assembly factor 1 subunit B	...
TUBG1	-1.15491	0.00814246	0.0137296	201714_at	1	201714_at	1	0	0	protein_coding	significant	tubulin gamma 1	...
BCL2L12	-1.15451	9.33089e-05	5.93168e-05	233110_s_at	1	233110_s_at	1	0	0	protein_coding	significant	BCL2 like 12	...
ZCCHC18	-1.1544	0.0154133	0.0310113	230224_at	1	230224_at	1	0	0	protein_coding	significant	zinc finger CCHC-type containing 18	...
TAF15	-1.15402	0.000731948	0.00069819	202840_at	1	202840_at	4	3	227884_at,227891_s_at,234168_at	protein_coding	significant	TATA-box binding protein associated factor 15	...
TP53	-1.15147	0.0100419	0.0180002	201746_at	1	201746_at	2	1	211300_s_at	protein_coding	significant	tumor protein p53	...
FRMD6	-1.14971	0.0458459	0.12049	225464_at	1	225464_at	2	1	225481_at	protein_coding	significant	FERM domain containing 6	...
KBTBD6	-1.14964	0.0189805	0.0404434	1553111_a_at	1	1553111_a_at	2	1	226479_at	protein_coding	significant	kelch repeat and BTB domain containing 6	...
CPAMD8	-1.14859	0.00686146	0.0110761	227721_at	1	227721_at	1	0	0	protein_coding	significant	C3 and PZP like, alpha-2-macroglobulin domain containing 8	...
ENAH	-1.14777	0.0263353	0.0602834	217820_s_at	1	217820_s_at	6	5	217820_s_at,222433_at,222434_at,228310_at,228553_at	protein_coding	significant	enabled homolog (Drosophila)	...
TEX15	-1.14766	0.0294192	0.0693289	232760_at	1	232760_at	2	1	232760_at	protein_coding	significant	testis expressed 15, meiosis and synapsis associated	...
CNTNAP3	-1.14657	0.00245012	0.00305402	223796_at	1	223796_at	3	2	233202_at,244065_at	protein_coding	significant	contactin associated protein-like 3	...
CNTNAP3B	-1.14657	0.00245012	0.00305402	223796_at	1	223796_at	2	1	244065_at	protein_coding	significant	contactin associated protein-like 3B	...
CNTNAP3P2	-1.14657	0.00245012	0.00305402	223796_at	1	223796_at	2	1	223796_at	pseudogene	significant	-	...
HNRNPAB	-1.14554	7.80846e-05	4.78724e-05	201277_s_at	1	201277_s_at	1	0	0	protein_coding	significant	heterogeneous nuclear ribonucleoprotein A/B	...
ZNF362	-1.14515	1.51517e-05	7.22785e-06	226820_at	2	226820_at,214915_at	3	1	228957_at	protein_coding	significant	zinc finger protein 362	...
RCC1	-1.14436	3.63693e-06	1.7339e-06	215747_s_at	2	215747_s_at,206499_s_at	2	0	0	protein_coding	significant	regulator of chromosome condensation 1	...
CHTF18	-1.14425	9.65256e-05	6.15048e-05	226569_s_at	1	226569_s_at	1	0	0	protein_coding	significant	chromosome transmission fidelity factor 18	...
RBL1	-1.14365	0.000115504	7.61092e-05	1555004_a_at	2	1555004_a_at,205296_at	4	2	1559307_s_at,205296_at	protein_coding	significant	RB transcriptional corepressor like 1	...
NFATC4	-1.14181	0.00260772	0.00330763	236270_at	2	236270_at,213345_at	3	1	236270_at	protein_coding	significant	nuclear factor of activated T-cells 4	...
ARRB1	-1.14145	0.0148509	0.0296153	43511_s_at	2	43511_s_at,49111_at	7	5	222756_s_at,222912_at,228444_at,43511_s_at,49111_at	protein_coding	significant	arrestin beta 1	...
MAP3K1	-1.14091	0.0098846	0.0176046	214786_at	1	214786_at	2	1	225927_at	protein_coding	significant	mitogen-activated protein kinase kinase kinase 1	...
MBTD1	-1.13954	0.00376144	0.00520587	243552_at	2	243552_at,226797_at	3	1	243552_at	protein_coding	significant	mbt domain containing 1	...
STK38	-1.13903	0.00272995	0.0034958	202951_at	2	202951_at,1553117_a_at	5	3	202951_at,216451_at,216727_at	protein_coding	significant	serine/threonine kinase 38	...
ZNF551	-1.13859	0.00944342	0.0165719	211721_s_at	1	211721_s_at	4	3	242992_at,243194_at,243195_s_at	protein_coding	significant	zinc finger protein 551	...
C15orf41	-1.1381	0.0301468	0.0714815	224486_s_at	1	224486_s_at	3	2	232506_s_at,232507_at	protein_coding	significant	chromosome 15 open reading frame 41	...
ZNF286A	-1.1376	1.19413e-07	5.2509e-07	220250_at	2	220250_at,1557684_at	6	4	220250_at,227077_at,239898_x_at,240576_at	protein_coding	significant	zinc finger protein 286A	...
PRDM11	-1.13726	0.000437867	0.000375725	229688_at	2	229688_at,229687_s_at	6	4	229687_s_at,229688_at,233067_at,239763_at	protein_coding	significant	PR/SET domain 11	...
LOC400692	-1.13612	6.02044e-13	5.02987e-07	1555798_at	1	1555798_at	1	0	0	error	significant	-	...
AADAT	-1.13487	0.00656241	0.0104415	223593_at	1	223593_at	1	0	0	protein_coding	significant	aminoadipate aminotransferase	...
IFT22	-1.13486	0.00397853	0.00556391	218785_s_at	1	218785_s_at	2	1	222742_s_at	protein_coding	significant	intraflagellar transport 22	...
COA1	-1.13314	4.45862e-06	2.07963e-06	206497_at	1	206497_at	4	3	209445_x_at,232330_at,239490_at	protein_coding	significant	cytochrome c oxidase assembly factor 1 homolog	...
PSIP1	-1.13115	0.0176925	0.0368885	210758_at	1	210758_at	4	3	205961_s_at,209337_at,210758_at	protein_coding	significant	PC4 and SFRS1 interacting protein 1	...
SSX2	-1.13029	0.014322	0.0282185	210497_x_at	2	210497_x_at,207493_x_at	4	2	215881_x_at,216471_x_at	protein_coding	significant	SSX family member 2	...
SSX2B	-1.13029	0.014322	0.0282185	210497_x_at	2	210497_x_at,207493_x_at	5	3	215881_x_at,215885_at,216471_x_at	protein_coding	significant	SSX family member 2B	...
SEMA4C	-1.1297	1.55621e-06	9.52416e-07	219039_at	2	219039_at,46665_at	2	0	0	protein_coding	significant	semaphorin 4C	...
CCDC167	-1.12925	0.000297961	0.000236813	225723_at	1	225723_at	1	0	0	protein_coding	significant	coiled-coil domain containing 167	...
ITM2C	-1.12923	0.0308657	0.073696	221004_s_at	1	221004_s_at	1	0	0	protein_coding	significant	integral membrane protein 2C	...
CARM1	-1.12818	0.00156879	0.00174963	212512_s_at	1	212512_s_at	1	0	0	protein_coding	significant	coactivator associated arginine methyltransferase 1	...
YIPF2	-1.12818	0.00156879	0.00174963	212512_s_at	1	212512_s_at	4	3	219075_at,221939_at,65086_at	protein_coding	significant	Yip1 domain family member 2	...
BRD3	-1.12815	8.42351e-05	5.23717e-05	203825_at	3	203825_at,212547_at,213788_s_at	4	1	213788_s_at	protein_coding	significant	bromodomain containing 3	...
SEMA3A	-1.12568	0.0041836	0.00589853	206805_at	2	206805_at,244163_at	3	1	244849_at	protein_coding	significant	semaphorin 3A	...
ZKSCAN1	-1.12173	0.000635501	0.000592091	1557953_at	2	1557953_at,214670_at	4	2	214900_at,225221_at	protein_coding	significant	zinc finger with KRAB and SCAN domains 1	...
PUF60	-1.12118	1.1159e-08	5.04325e-07	209899_s_at	1	209899_s_at	1	0	0	protein_coding	significant	poly(U) binding splicing factor 60	...
PTK7	-1.11995	0.00724571	0.0118785	207011_s_at	1	207011_s_at	2	1	207011_s_at	protein_coding	significant	protein tyrosine kinase 7 (inactive)	...
KDM1A	-1.11915	5.1967e-05	2.95885e-05	212348_s_at	1	212348_s_at	1	0	0	protein_coding	significant	lysine demethylase 1A	...
EIF4A1	-1.11721	9.33089e-05	5.93311e-05	211787_s_at	2	211787_s_at,201530_x_at	3	1	214805_at	protein_coding	significant	eukaryotic translation initiation factor 4A1	...
SENP3-EIF4A1	-1.11721	9.33089e-05	5.93311e-05	211787_s_at	2	211787_s_at,201530_x_at	3	1	215113_s_at	protein_coding	significant	-	...
SNORA48	-1.11721	9.33089e-05	5.93311e-05	211787_s_at	2	211787_s_at,201530_x_at	3	1	214805_at	snoRNA	significant	small nucleolar RNA, H/ACA box 48	...
SNORA67	-1.11721	9.33089e-05	5.93311e-05	211787_s_at	2	211787_s_at,201530_x_at	4	2	211787_s_at,214805_at	snoRNA	significant	small nucleolar RNA, H/ACA box 67	...
SNORD10	-1.11721	9.33089e-05	5.93311e-05	211787_s_at	2	211787_s_at,201530_x_at	3	1	214805_at	snoRNA	significant	small nucleolar RNA, C/D box 10	...
HN1L	-1.11557	0.000252612	0.000193168	212115_at	2	212115_at,216031_x_at	3	1	216031_x_at	error	significant	-	...
CD22	-1.11488	0.00375468	0.00519486	204581_at	2	204581_at,38521_at	4	2	220674_at,38521_at	protein_coding	significant	CD22 molecule	...
SPIN1	-1.11463	0.00427063	0.00605287	217813_s_at	1	217813_s_at	2	1	222431_at	protein_coding	significant	spindlin 1	...
NAA16	-1.11377	0.0106917	0.019581	1555450_a_at	2	1555450_a_at,219378_at	3	1	220656_at	protein_coding	significant	N(alpha)-acetyltransferase 16, NatA auxiliary subunit	...
ZFHX4	-1.11341	0.00218036	0.00262289	241700_at	1	241700_at	3	2	219779_at,241700_at	protein_coding	significant	zinc finger homeobox 4	...
ZNF43	-1.11263	0.0123616	0.0235451	206695_x_at	2	206695_x_at,222136_x_at	2	0	0	protein_coding	significant	zinc finger protein 43	...
LOC100287015	-1.11231	6.6729e-05	3.97439e-05	1556301_at	2	1556301_at,233174_at	2	0	0	error	significant	-	...
CDK4	-1.11172	1.54659e-05	7.39343e-06	202246_s_at	1	202246_s_at	1	0	0	protein_coding	significant	cyclin dependent kinase 4	...
KIF22	-1.11142	0.001255	0.00133244	216969_s_at	1	216969_s_at	2	1	216969_s_at	protein_coding	significant	kinesin family member 22	...
MARVELD1	-1.11036	0.00572169	0.00871934	223095_at	1	223095_at	2	1	234917_at	protein_coding	significant	MARVEL domain containing 1	...
LOC642852	-1.10998	0.0387288	0.0981861	228908_s_at	1	228908_s_at	6	5	1569032_at,226995_at,228908_s_at,228909_at,243656_at	error	significant	long intergenic non-protein coding RNA 205	...
NOC2L	-1.1099	0.00189972	0.0022084	1559139_at	1	1559139_at	2	1	202115_s_at	protein_coding	significant	NOC2 like nucleolar associated transcriptional repressor	...
MIR1292	-1.10984	2.6013e-06	1.33068e-06	200875_s_at	2	200875_s_at,200874_s_at	2	0	0	miRNA	significant	microRNA 1292	...
NOP56	-1.10984	2.6013e-06	1.33068e-06	200875_s_at	2	200875_s_at,200874_s_at	2	0	0	protein_coding	significant	NOP56 ribonucleoprotein	...
SNORD110	-1.10984	2.6013e-06	1.33068e-06	200875_s_at	2	200875_s_at,200874_s_at	2	0	0	snoRNA	significant	small nucleolar RNA, C/D box 110	...
SNORD57	-1.10984	2.6013e-06	1.33068e-06	200875_s_at	2	200875_s_at,200874_s_at	2	0	0	snoRNA	significant	small nucleolar RNA, C/D box 57	...
SNORD86	-1.10984	2.6013e-06	1.33068e-06	200875_s_at	2	200875_s_at,200874_s_at	2	0	0	snoRNA	significant	small nucleolar RNA, C/D box 86	...
MIR3917	-1.10954	0.00146757	0.00161438	217714_x_at	1	217714_x_at	1	0	0	miRNA	significant	microRNA 3917	...
WASF2	-1.10874	0.001757	0.00200872	224563_at	1	224563_at	3	2	224562_at,224563_at	protein_coding	significant	WAS protein family member 2	...
GALNT2	-1.10773	0.00221444	0.00268107	223991_s_at	2	223991_s_at,217787_s_at	4	2	223991_s_at,239930_at	protein_coding	significant	polypeptide N-acetylgalactosaminyltransferase 2	...
BPHL	-1.10702	0.00966207	0.0170779	205750_at	1	205750_at	1	0	0	protein_coding	significant	biphenyl hydrolase like	...
SESN3	-1.10566	1.89858e-06	1.07502e-06	242906_at	3	242906_at,235684_s_at,242899_at	7	4	235683_at,235684_s_at,242899_at,242906_at	protein_coding	significant	sestrin 3	...
SSBP4	-1.1052	0.000282156	0.000221515	229269_x_at	4	229269_x_at,223226_x_at,229270_x_at,228552_s_at	4	0	0	protein_coding	significant	single stranded DNA binding protein 4	...
SLC35B4	-1.10415	0.0036893	0.00507245	238418_at	1	238418_at	3	2	225882_at,238418_at	protein_coding	significant	solute carrier family 35 member B4	...
SMURF2	-1.10363	0.0098393	0.0174662	232020_at	1	232020_at	4	3	227489_at,230820_at,232020_at	protein_coding	significant	SMAD specific E3 ubiquitin protein ligase 2	...
RPL22L1	-1.10362	0.0099727	0.0178431	225541_at	1	225541_at	1	0	0	protein_coding	significant	ribosomal protein L22 like 1	...
KATNAL1	-1.10342	0.00932763	0.0163124	223790_at	1	223790_at	2	1	227713_at	protein_coding	significant	katanin catalytic subunit A1 like 1	...
SMAD5	-1.10339	0.00259723	0.00328905	235451_at	2	235451_at,205187_at	5	3	225219_at,225223_at,235451_at	protein_coding	significant	SMAD family member 5	...
SKI	-1.10228	0.00399818	0.00559947	204270_at	1	204270_at	3	2	213755_s_at,229265_at	protein_coding	significant	SKI proto-oncogene	...
PRPF4	-1.10149	1.46853e-07	5.3136e-07	209162_s_at	2	209162_s_at,209161_at	2	0	0	protein_coding	significant	pre-mRNA processing factor 4	...
HIC1	-1.1004	0.0190027	0.0404965	230218_at	1	230218_at	2	1	230218_at	protein_coding	significant	HIC ZBTB transcriptional repressor 1	...
ZACN	-1.09992	2.32223e-05	1.15001e-05	1555550_at	1	1555550_at	1	0	0	protein_coding	significant	zinc activated ion channel	...
SH3PXD2A	-1.09953	5.00941e-05	2.8199e-05	207661_s_at	3	207661_s_at,224817_at,213252_at	3	0	0	protein_coding	significant	SH3 and PX domains 2A	...
CKAP5	-1.09851	2.45386e-05	1.23181e-05	212832_s_at	2	212832_s_at,1555278_a_at	2	0	0	protein_coding	significant	cytoskeleton associated protein 5	...
PIAS4	-1.09795	3.70226e-05	1.98486e-05	212881_at	1	212881_at	2	1	212881_at	protein_coding	significant	protein inhibitor of activated STAT 4	...
SLF2	-1.09789	0.00996667	0.0178256	203481_at	1	203481_at	5	4	203481_at,203482_at,203483_at,235590_at	protein_coding	significant	SMC5-SMC6 complex localization factor 2	...
MEX3C	-1.09739	0.00362932	0.0049643	218247_s_at	1	218247_s_at	5	4	1556874_a_at,218247_s_at,222567_s_at,227275_at	protein_coding	significant	mex-3 RNA binding family member C	...
PPP2R3B	-1.09723	0.0295512	0.0697304	219264_s_at	1	219264_s_at	2	1	219264_s_at	protein_coding	significant	protein phosphatase 2 regulatory subunit B''beta	...
CEP152	-1.09677	0.00117542	0.00123126	215170_s_at	4	215170_s_at,238535_at,239413_at,215882_at	5	1	239413_at	protein_coding	significant	centrosomal protein 152	...
ZNF22	-1.09636	0.00126609	0.001348	218006_s_at	2	218006_s_at,218005_at	2	0	0	protein_coding	significant	zinc finger protein 22	...
LMO7DN	-1.0957	8.12284e-07	7.14525e-07	239553_at	1	239553_at	1	0	0	protein_coding	significant	LMO7 downstream neighbor	...
LIG1	-1.09486	0.00113482	0.00118185	202726_at	1	202726_at	1	0	0	protein_coding	significant	DNA ligase 1	...
FBXO43	-1.09485	0.0105251	0.0191675	236852_at	1	236852_at	1	0	0	protein_coding	significant	F-box protein 43	...
SSRP1	-1.09457	2.53622e-05	1.27911e-05	200956_s_at	2	200956_s_at,200957_s_at	2	0	0	protein_coding	significant	structure specific recognition protein 1	...
REC8	-1.09376	0.00238674	0.00295409	218599_at	1	218599_at	2	1	229536_at	protein_coding	significant	REC8 meiotic recombination protein	...
PSMC3	-1.09115	5.23667e-06	2.39561e-06	201267_s_at	1	201267_s_at	1	0	0	protein_coding	significant	proteasome 26S subunit, ATPase 3	...
NUP58	-1.09105	0.00792522	0.0132946	223984_s_at	2	223984_s_at,241425_at	4	2	225047_at,241425_at	protein_coding	significant	nucleoporin 58	...
SH3RF3	-1.0909	0.0114931	0.0214591	228461_at	1	228461_at	1	0	0	protein_coding	significant	SH3 domain containing ring finger 3	...
NRP2	-1.09067	0.00391591	0.00547373	225566_at	6	225566_at,214632_at,228699_at,211844_s_at,229225_at,223510_at	14	8	222877_at,223510_at,225566_at,228102_at,228103_s_at,228699_at,229225_at,230410_at	protein_coding	significant	neuropilin 2	...
ZMYND19	-1.09001	0.000211474	0.00015665	227477_at	1	227477_at	1	0	0	protein_coding	significant	zinc finger MYND-type containing 19	...
RBBP4	-1.08998	0.00136113	0.00147398	210371_s_at	4	210371_s_at,217301_x_at,225396_at,237333_at	6	2	239071_at,244872_at	protein_coding	significant	RB binding protein 4, chromatin remodeling factor	...
VANGL2	-1.08966	0.0415065	0.106655	226029_at	1	226029_at	1	0	0	protein_coding	significant	VANGL planar cell polarity protein 2	...
TIGD1	-1.08941	0.00142919	0.0015631	1553099_at	1	1553099_at	1	0	0	protein_coding	significant	tigger transposable element derived 1	...
LGALS1	-1.08775	0.0123424	0.0235047	201105_at	1	201105_at	1	0	0	protein_coding	significant	galectin 1	...
RAVER2	-1.08727	0.0181755	0.0381623	231851_at	1	231851_at	2	1	231851_at	protein_coding	significant	ribonucleoprotein, PTB binding 2	...
DDX39A	-1.08627	0.0184944	0.0390577	201584_s_at	1	201584_s_at	1	0	0	protein_coding	significant	DExD-box helicase 39A	...
PDIA3	-1.08579	0.0140652	0.0276172	208612_at	2	208612_at,229453_at	3	1	229453_at	protein_coding	significant	protein disulfide isomerase family A member 3	...
TOPBP1	-1.08557	0.00962803	0.0170049	202633_at	1	202633_at	1	0	0	protein_coding	significant	topoisomerase (DNA) II binding protein 1	...
LOC100129034	-1.08539	0.000206569	0.00015247	225214_at	1	225214_at	2	1	244823_at	error	significant	-	...
LOC100996732	-1.0831	0.00462856	0.00666915	228158_at	1	228158_at	1	0	0	error	significant	-	...
LOC645166	-1.0831	0.00462856	0.00666915	228158_at	1	228158_at	3	2	228158_at,242133_s_at	error	significant	ENSG00000232527	...
LOC654342	-1.0831	0.00462856	0.00666915	228158_at	1	228158_at	5	4	228158_at,239718_at,242133_s_at,243419_at	error	significant	-	...
TTLL7	-1.08235	0.0359723	0.0896021	219882_at	1	219882_at	3	2	228724_at,235351_at	protein_coding	significant	tubulin tyrosine ligase like 7	...
BRCC3	-1.0823	0.0355646	0.0883044	216521_s_at	1	216521_s_at	4	3	221196_x_at,229436_x_at,231913_s_at	protein_coding	significant	BRCA1/BRCA2-containing complex subunit 3	...
CEP57L1	-1.08122	7.75238e-07	7.02782e-07	1554019_s_at	2	1554019_s_at,232152_at	4	2	232152_at,243118_at	protein_coding	significant	centrosomal protein 57 like 1	...
SHOX2	-1.08067	0.00135115	0.00145952	210135_s_at	1	210135_s_at	3	2	210134_x_at,210135_s_at	protein_coding	significant	short stature homeobox 2	...
PBRM1	-1.07995	0.00224968	0.00273588	223400_s_at	4	223400_s_at,224152_s_at,220355_s_at,223238_s_at	9	5	223400_s_at,223899_at,223900_s_at,224152_s_at,232613_at	protein_coding	significant	polybromo 1	...
GSG2	-1.07966	0.00672306	0.0107941	223759_s_at	1	223759_s_at	1	0	0	error	significant	-	...
RANBP17	-1.07887	0.000340112	0.000277621	219661_at	1	219661_at	2	1	244198_at	protein_coding	significant	RAN binding protein 17	...
CPNE2	-1.07782	0.0116489	0.0217916	225129_at	1	225129_at	1	0	0	protein_coding	significant	copine 2	...
MEG8	-1.07644	7.78111e-06	3.51234e-06	240083_at	1	240083_at	1	0	0	lncRNA	significant	-	...
SNORD112	-1.07644	7.78111e-06	3.51234e-06	240083_at	1	240083_at	1	0	0	snoRNA	significant	small nucleolar RNA, C/D box 112	...
ELN	-1.07545	0.0069924	0.0113484	212670_at	1	212670_at	2	1	216269_s_at	protein_coding	significant	elastin	...
BFSP1	-1.07538	2.24248e-05	1.10694e-05	206746_at	1	206746_at	1	0	0	protein_coding	significant	beaded filament structural protein 1	...
NAP1L4	-1.07527	1.68262e-05	8.09041e-06	1560339_s_at	2	1560339_s_at,201414_s_at	5	3	201414_s_at,236188_s_at,244001_at	protein_coding	significant	nucleosome assembly protein 1 like 4	...
NR2F6	-1.0751	0.00508667	0.00751062	209262_s_at	1	209262_s_at	3	2	209262_s_at,213354_s_at	protein_coding	significant	nuclear receptor subfamily 2 group F member 6	...
CCBE1	-1.07407	0.027929	0.0648695	242324_x_at	3	242324_x_at,243805_at,229641_at	3	0	0	protein_coding	significant	collagen and calcium binding EGF domains 1	...
GXYLT1	-1.07393	0.00825341	0.0139687	232021_at	1	232021_at	2	1	232021_at	protein_coding	significant	glucoside xylosyltransferase 1	...
FGFR1	-1.07345	0.00650897	0.0103368	211535_s_at	1	211535_s_at	7	6	207937_x_at,210973_s_at,211535_s_at,215404_x_at,222164_at,226705_at	protein_coding	significant	fibroblast growth factor receptor 1	...
UBXN2A	-1.07341	0.000144263	9.9178e-05	228605_at	1	228605_at	2	1	235327_x_at	protein_coding	significant	UBX domain protein 2A	...
ANP32A	-1.07318	0.000154018	0.000107255	201051_at	2	201051_at,201043_s_at	3	1	201051_at	protein_coding	significant	acidic nuclear phosphoprotein 32 family member A	...
HNRNPR	-1.07265	0.000159666	0.000111924	208765_s_at	2	208765_s_at,208766_s_at	3	1	232004_at	protein_coding	significant	heterogeneous nuclear ribonucleoprotein R	...
TMA16	-1.07264	0.00374397	0.00517411	218513_at	1	218513_at	1	0	0	protein_coding	significant	translation machinery associated 16 homolog	...
CAMSAP1	-1.07094	0.0123093	0.0234338	212712_at	2	212712_at,212710_at	7	5	212712_at,220409_at,220410_s_at,228995_at,244682_at	protein_coding	significant	calmodulin regulated spectrin associated protein 1	...
HS2ST1	-1.07003	9.23352e-05	5.85758e-05	203283_s_at	2	203283_s_at,203284_s_at	4	2	203285_s_at,230465_at	protein_coding	significant	heparan sulfate 2-O-sulfotransferase 1	...
APBA2	-1.06785	0.0225479	0.0498632	209870_s_at	1	209870_s_at	2	1	209871_s_at	protein_coding	significant	amyloid beta precursor protein binding family A member 2	...
RPAIN	-1.06684	0.0106665	0.0195134	1558719_s_at	1	1558719_s_at	7	6	1558719_s_at,1564301_a_at,216961_s_at,216962_at,228183_s_at,228288_at	protein_coding	significant	RPA interacting protein	...
RNF138	-1.0662	0.0121738	0.023124	239143_x_at	2	239143_x_at,218738_s_at	2	0	0	protein_coding	significant	ring finger protein 138	...
GABPB1-AS1	-1.06486	0.00107421	0.00110533	227406_at	1	227406_at	6	5	226900_at,227406_at,231979_at,235172_at,235274_at	lncRNA	significant	-	...
ZNF804A	-1.06443	0.04929	0.131434	215767_at	1	215767_at	1	0	0	protein_coding	significant	zinc finger protein 804A	...
RAE1	-1.06408	0.00347506	0.00469003	211318_s_at	2	211318_s_at,201558_at	3	1	211319_at	protein_coding	significant	ribonucleic acid export 1	...
FANCC	-1.0632	0.000458221	0.000396726	205189_s_at	1	205189_s_at	3	2	205189_s_at,242654_at	protein_coding	significant	Fanconi anemia complementation group C	...
VWCE	-1.06297	0.00154995	0.00172339	242957_at	1	242957_at	1	0	0	protein_coding	significant	von Willebrand factor C and EGF domains	...
FUT10	-1.06289	6.86221e-06	3.08974e-06	235472_at	1	235472_at	3	2	235472_at,239020_at	protein_coding	significant	fucosyltransferase 10	...
DBN1	-1.06288	0.00142717	0.00155993	217025_s_at	2	217025_s_at,202806_at	2	0	0	protein_coding	significant	drebrin 1	...
AMACR	-1.06185	0.0194011	0.0415088	209424_s_at	1	209424_s_at	6	5	209425_at,209426_s_at,217111_at,217113_at,236365_at	protein_coding	significant	alpha-methylacyl-CoA racemase	...
C1QTNF3-AMACR	-1.06185	0.0194011	0.0415088	209424_s_at	1	209424_s_at	3	2	209425_at,209426_s_at	protein_coding	significant	C1QTNF3-AMACR readthrough (NMD candidate)	...
CENPBD1P1	-1.06182	0.0016864	0.00190923	230528_s_at	1	230528_s_at	4	3	221634_at,222694_at,230528_s_at	pseudogene	significant	CENPB DNA-binding domains containing 1 pseudogene 1	...
EVL	-1.06126	0.00923342	0.0160926	217838_s_at	1	217838_s_at	2	1	227232_at	protein_coding	significant	Enah/Vasp-like	...
GALK1	-1.059	0.00215088	0.00257726	204374_s_at	1	204374_s_at	2	1	229458_s_at	protein_coding	significant	galactokinase 1	...
ZKSCAN7	-1.05889	0.00785492	0.0131383	206314_at	1	206314_at	2	1	234292_s_at	protein_coding	significant	zinc finger with KRAB and SCAN domains 7	...
MAST2	-1.05734	0.0184944	0.039046	215903_s_at	1	215903_s_at	4	3	215660_s_at,215661_at,215903_s_at	protein_coding	significant	microtubule associated serine/threonine kinase 2	...
DISC1	-1.05606	8.56544e-05	5.33614e-05	206090_s_at	1	206090_s_at	5	4	206090_s_at,207759_s_at,217330_at,233207_at	protein_coding	significant	disrupted in schizophrenia 1	...
TSNAX-DISC1	-1.05606	8.56544e-05	5.33614e-05	206090_s_at	1	206090_s_at	2	1	207759_s_at	protein_coding	significant	TSNAX-DISC1 readthrough (NMD candidate)	...
IPO9	-1.05471	0.000196565	0.000143782	244703_x_at	4	244703_x_at,213785_at,242561_at,217885_at	4	0	0	protein_coding	significant	importin 9	...
SIMC1	-1.05466	0.00295314	0.00384831	228805_at	1	228805_at	1	0	0	protein_coding	significant	SUMO interacting motifs containing 1	...
PLAGL2	-1.05393	0.000699543	0.000660214	202925_s_at	1	202925_s_at	2	1	202925_s_at	protein_coding	significant	PLAG1 like zinc finger 2	...
CSPG4	-1.0518	0.0209359	0.0455396	214297_at	1	214297_at	2	1	214297_at	protein_coding	significant	chondroitin sulfate proteoglycan 4	...
B4GALT1	-1.05129	0.00250907	0.00315798	216627_s_at	3	216627_s_at,211631_x_at,238987_at	6	3	216627_s_at,229403_at,238987_at	protein_coding	significant	beta-1,4-galactosyltransferase 1	...
ANKRD50	-1.05059	0.0282072	0.065703	225731_at	1	225731_at	3	2	225735_at,236189_at	protein_coding	significant	ankyrin repeat domain 50	...
FBXL19	-1.04976	0.000267539	0.000207806	228277_at	1	228277_at	1	0	0	protein_coding	significant	F-box and leucine rich repeat protein 19	...
HNRNPH1	-1.04925	2.48223e-05	1.24926e-05	213619_at	2	213619_at,201031_s_at	4	2	213472_at,213619_at	protein_coding	significant	heterogeneous nuclear ribonucleoprotein H1	...
MSH2	-1.04922	0.0451546	0.118501	209421_at	1	209421_at	1	0	0	protein_coding	significant	mutS homolog 2	...
ELMSAN1	-1.04884	3.30879e-06	1.60092e-06	235430_at	1	235430_at	2	1	235430_at	protein_coding	significant	ELM2 and Myb/SANT domain containing 1	...
TRIB2	-1.04877	0.00390787	0.00545987	202478_at	2	202478_at,202479_s_at	2	0	0	protein_coding	significant	tribbles pseudokinase 2	...
PCYOX1L	-1.04793	0.00708682	0.0115539	218953_s_at	1	218953_s_at	1	0	0	protein_coding	significant	prenylcysteine oxidase 1 like	...
SVBP	-1.04773	0.00163083	0.00183628	226723_at	1	226723_at	1	0	0	protein_coding	significant	small vasohibin binding protein	...
PIGX	-1.04697	3.66834e-05	1.96342e-05	1552291_at	2	1552291_at,1563111_a_at	3	1	227403_at	protein_coding	significant	phosphatidylinositol glycan anchor biosynthesis class X	...
CREB1	-1.04634	0.00768218	0.0127767	204314_s_at	3	204314_s_at,204313_s_at,237289_at	7	4	214513_s_at,225565_at,225572_at,237289_at	protein_coding	significant	cAMP responsive element binding protein 1	...
DCBLD2	-1.04467	0.0274739	0.063504	230175_s_at	2	230175_s_at,224911_s_at	5	3	224911_s_at,230175_s_at,239446_x_at	protein_coding	significant	discoidin, CUB and LCCL domain containing 2	...
FRMD4A	-1.0446	0.000769746	0.000745138	225168_at	3	225168_at,225167_at,225163_at	8	5	208475_at,208476_s_at,225163_at,225167_at,225168_at	protein_coding	significant	FERM domain containing 4A	...
HDAC2	-1.04427	0.0011174	0.00115957	201833_at	1	201833_at	2	1	242141_at	protein_coding	significant	histone deacetylase 2	...
NUCKS1	-1.04313	0.00617137	0.00964736	224582_s_at	4	224582_s_at,222424_s_at,224581_s_at,217802_s_at	8	4	224581_s_at,224582_s_at,226880_at,229353_s_at	protein_coding	significant	nuclear casein kinase and cyclin dependent kinase substrate 1	...
NUP62	-1.0429	4.7814e-05	2.66665e-05	202153_s_at	2	202153_s_at,207740_s_at	4	2	214935_at,236505_at	protein_coding	significant	nucleoporin 62	...
SRRT	-1.04187	0.00179936	0.00206442	201679_at	3	201679_at,201680_x_at,222047_s_at	5	2	222046_at,222047_s_at	protein_coding	significant	serrate, RNA effector molecule	...
RAN	-1.04156	0.000135606	9.21667e-05	200750_s_at	2	200750_s_at,200749_at	2	0	0	protein_coding	significant	RAN, member RAS oncogene family	...
HOXB2	-1.04127	0.0354147	0.0878628	205453_at	1	205453_at	1	0	0	protein_coding	significant	homeobox B2	...
OAZ2	-1.04112	0.000462816	0.000401481	201364_s_at	2	201364_s_at,201365_at	2	0	0	protein_coding	significant	ornithine decarboxylase antizyme 2	...
FANCM	-1.04058	1.50346e-06	9.344e-07	1554277_s_at	2	1554277_s_at,234733_s_at	4	2	234733_s_at,242711_x_at	protein_coding	significant	Fanconi anemia complementation group M	...
EPN3	-1.04057	0.00722784	0.0118346	220318_at	2	220318_at,223895_s_at	2	0	0	protein_coding	significant	epsin 3	...
C5orf24	-1.03947	0.00717829	0.0117415	1553106_at	3	1553106_at,1553108_at,224875_at	6	3	224875_at,224876_at,229098_s_at	protein_coding	significant	chromosome 5 open reading frame 24	...
RASSF8	-1.03941	0.000365754	0.00030281	207754_at	1	207754_at	4	3	225946_at,235996_at,241735_at	protein_coding	significant	Ras association domain family member 8	...
XPR1	-1.03913	0.00230252	0.00281314	222581_at	1	222581_at	3	2	226615_at,244755_at	protein_coding	significant	xenotropic and polytropic retrovirus receptor 1	...
RFLNB	-1.03756	0.0421622	0.108842	226876_at	1	226876_at	2	1	226905_at	protein_coding	significant	refilin B	...
PM20D2	-1.03723	0.0191744	0.0409343	225421_at	2	225421_at,225431_x_at	3	1	229495_at	protein_coding	significant	peptidase M20 domain containing 2	...
CNTLN	-1.0367	3.74232e-05	2.01085e-05	220095_at	1	220095_at	4	3	220095_at,239989_at,241696_at	protein_coding	significant	centlein	...
PLEKHG4B	-1.0359	0.0037458	0.00517791	230441_at	1	230441_at	2	1	236255_at	protein_coding	significant	pleckstrin homology and RhoGEF domain containing G4B	...
EFNB2	-1.03478	0.021796	0.0478104	202669_s_at	2	202669_s_at,202668_at	2	0	0	protein_coding	significant	ephrin B2	...
RAD23B	-1.03457	0.00666885	0.0106697	201222_s_at	1	201222_s_at	4	3	201223_s_at,214422_at,223598_at	protein_coding	significant	RAD23 homolog B, nucleotide excision repair protein	...
AKIRIN2	-1.03372	0.0137836	0.0269111	223143_s_at	1	223143_s_at	4	3	223143_s_at,223144_s_at,223145_s_at	protein_coding	significant	akirin 2	...
IGF2BP1	-1.03341	2.18307e-07	5.49147e-07	223689_at	2	223689_at,227377_at	3	1	241574_s_at	protein_coding	significant	insulin like growth factor 2 mRNA binding protein 1	...
SMC1A	-1.03185	0.0068406	0.011031	201589_at	2	201589_at,1555677_s_at	4	2	217555_at,239688_at	protein_coding	significant	structural maintenance of chromosomes 1A	...
PCDHB13	-1.03153	2.17016e-09	5.03193e-07	232415_at	1	232415_at	2	1	232415_at	protein_coding	significant	protocadherin beta 13	...
PATZ1	-1.03009	0.000539154	0.000483922	211391_s_at	3	211391_s_at,209431_s_at,210581_x_at	6	3	211391_s_at,211392_s_at,211393_at	protein_coding	significant	POZ/BTB and AT hook containing zinc finger 1	...
SUPT3H	-1.02982	0.000500874	0.000443252	206506_s_at	1	206506_s_at	2	1	211106_at	protein_coding	significant	SPT3 homolog, SAGA and STAGA complex component	...
MRGBP	-1.02921	0.00450541	0.00645231	218586_at	1	218586_at	1	0	0	protein_coding	significant	MRG domain binding protein	...
KRBA2	-1.02888	0.0189432	0.0403148	1558533_at	1	1558533_at	1	0	0	protein_coding	significant	KRAB-A domain containing 2	...
RMI1	-1.02884	0.000781368	0.000758251	218979_at	1	218979_at	1	0	0	protein_coding	significant	RecQ mediated genome instability 1	...
HIRA	-1.02866	0.0263801	0.0604267	217427_s_at	1	217427_s_at	2	1	217427_s_at	protein_coding	significant	histone cell cycle regulator	...
GBAT2	-1.02736	0.000125423	8.41462e-05	230787_at	1	230787_at	1	0	0	error	significant	-	...
ITPRIPL1	-1.02699	0.00295314	0.00384768	240037_at	1	240037_at	1	0	0	protein_coding	significant	inositol 1,4,5-trisphosphate receptor interacting protein-like 1	...
ZCCHC3	-1.02641	7.30229e-07	6.88716e-07	225091_at	1	225091_at	3	2	225091_at,229993_at	protein_coding	significant	zinc finger CCHC-type containing 3	...
ZNF426	-1.02633	0.00658189	0.0104835	205964_at	1	205964_at	1	0	0	protein_coding	significant	zinc finger protein 426	...
MAD1L1	-1.02621	0.000697958	0.000658247	204857_at	1	204857_at	1	0	0	protein_coding	significant	MAD1 mitotic arrest deficient like 1	...
PAPPA	-1.02612	0.00487467	0.00711231	201981_at	2	201981_at,224941_at	11	9	1559400_s_at,1559928_at,201981_at,201982_s_at,224940_s_at,224941_at,224942_at,228128_x_at,232748_at	protein_coding	significant	pappalysin 1	...
EFNA4	-1.02597	0.00335339	0.00448967	205107_s_at	1	205107_s_at	1	0	0	protein_coding	significant	ephrin A4	...
CEP131	-1.02576	3.18159e-05	1.66014e-05	214742_at	1	214742_at	1	0	0	protein_coding	significant	centrosomal protein 131	...
CFL1	-1.0254	0.00427063	0.00605257	1555730_a_at	2	1555730_a_at,200021_at	4	2	230870_at,236792_at	protein_coding	significant	cofilin 1	...
METTL21A	-1.02406	0.00250384	0.00314379	235177_at	1	235177_at	3	2	235177_at,235931_at	protein_coding	significant	methyltransferase like 21A	...
EHMT1	-1.02398	0.000196662	0.000143919	225461_at	1	225461_at	3	2	222873_s_at,225461_at	protein_coding	significant	euchromatic histone lysine methyltransferase 1	...
SPAST	-1.02318	0.0121434	0.0230426	209748_at	1	209748_at	2	1	209748_at	protein_coding	significant	spastin	...
FAHD1	-1.02203	0.0119423	0.0225401	226767_s_at	1	226767_s_at	2	1	227960_s_at	protein_coding	significant	fumarylacetoacetate hydrolase domain containing 1	...
ADAT2	-1.02029	5.10963e-08	5.11237e-07	236817_at	2	236817_at,227213_at	2	0	0	protein_coding	significant	adenosine deaminase, tRNA specific 2	...
CACHD1	-1.01966	0.0386823	0.0980128	225627_s_at	1	225627_s_at	2	1	234888_at	protein_coding	significant	cache domain containing 1	...
LINC00664	-1.01875	2.28736e-05	1.13195e-05	231470_at	1	231470_at	3	2	231470_at,231581_at	lncRNA	significant	long intergenic non-protein coding RNA 664	...
PLOD1	-1.01871	0.00532648	0.00796038	200827_at	1	200827_at	1	0	0	protein_coding	significant	procollagen-lysine,2-oxoglutarate 5-dioxygenase 1	...
SFPQ	-1.01802	7.23771e-05	4.37255e-05	226898_s_at	2	226898_s_at,214016_s_at	5	3	214016_s_at,221768_at,226898_s_at	protein_coding	significant	splicing factor proline and glutamine rich	...
ZNF260	-1.01758	0.00689248	0.0111424	1558700_s_at	1	1558700_s_at	2	1	228920_at	protein_coding	significant	zinc finger protein 260	...
FANCL	-1.01748	0.00129802	0.00139208	218397_at	1	218397_at	1	0	0	protein_coding	significant	Fanconi anemia complementation group L	...
RNF145	-1.01674	0.0109965	0.0202551	226077_at	1	226077_at	3	2	238949_at,239899_at	protein_coding	significant	ring finger protein 145	...
E2F5	-1.01568	0.00155506	0.00173064	221586_s_at	1	221586_s_at	3	2	222051_s_at,231237_x_at	protein_coding	significant	E2F transcription factor 5	...
CDK19	-1.0152	0.0361803	0.0902196	212897_at	1	212897_at	4	3	212897_at,212899_at,235226_at	protein_coding	significant	cyclin dependent kinase 19	...
RBMX	-1.01477	4.00304e-06	1.88215e-06	213762_x_at	2	213762_x_at,229999_at	4	2	225310_at,229999_at	protein_coding	significant	RNA binding motif protein, X-linked	...
SNORD61	-1.01477	4.00304e-06	1.88215e-06	213762_x_at	2	213762_x_at,229999_at	4	2	225310_at,229999_at	snoRNA	significant	small nucleolar RNA, C/D box 61	...
IVNS1ABP	-1.01425	0.00205613	0.00243321	206245_s_at	1	206245_s_at	4	3	201363_s_at,206245_s_at,244235_at	protein_coding	significant	influenza virus NS1A binding protein	...
CTPS2	-1.01342	0.000263537	0.000203726	219080_s_at	2	219080_s_at,222819_at	2	0	0	protein_coding	significant	CTP synthase 2	...
NME4	-1.01236	0.00282898	0.00364167	212739_s_at	1	212739_s_at	1	0	0	protein_coding	significant	NME/NM23 nucleoside diphosphate kinase 4	...
FKBP10	-1.01201	0.00745363	0.0123117	219249_s_at	1	219249_s_at	1	0	0	protein_coding	significant	FK506 binding protein 10	...
AVEN	-1.01037	0.00145624	0.00160005	219366_at	1	219366_at	1	0	0	protein_coding	significant	apoptosis and caspase activation inhibitor	...
CCDC134	-1.00991	7.34112e-05	4.43926e-05	235434_at	1	235434_at	2	1	235434_at	protein_coding	significant	coiled-coil domain containing 134	...
ACACA	-1.00958	0.00285348	0.0036809	212186_at	1	212186_at	2	1	214358_at	protein_coding	significant	acetyl-CoA carboxylase alpha	...
KRAS	-1.00953	0.00168965	0.00191462	214352_s_at	2	214352_s_at,204009_s_at	5	3	204009_s_at,204010_s_at,214352_s_at	protein_coding	significant	KRAS proto-oncogene, GTPase	...
DDX42	-1.00936	0.00126631	0.0013491	1559954_s_at	1	1559954_s_at	3	2	1559954_s_at,201788_at	protein_coding	significant	DEAD-box helicase 42	...
MIR4745	-1.00753	0.00991653	0.0176996	216306_x_at	3	216306_x_at,212015_x_at,211271_x_at	5	2	212016_s_at,216306_x_at	miRNA	significant	microRNA 4745	...
PTBP1	-1.00753	0.00991653	0.0176996	216306_x_at	4	216306_x_at,212015_x_at,211271_x_at,211270_x_at	9	5	212016_s_at,216306_x_at,226491_x_at,231158_x_at,236819_at	protein_coding	significant	polypyrimidine tract binding protein 1	...
EPOR	-1.00634	0.0260383	0.0594821	215054_at	1	215054_at	6	5	209963_s_at,215054_at,216999_at,37986_at,396_f_at	protein_coding	significant	erythropoietin receptor	...
RGL3	-1.00634	0.0260383	0.0594821	215054_at	2	215054_at,1556354_s_at	4	2	215054_at,228877_at	protein_coding	significant	ral guanine nucleotide dissociation stimulator like 3	...
PCOLCE	-1.00614	0.0161971	0.0330144	202465_at	1	202465_at	1	0	0	protein_coding	significant	procollagen C-endopeptidase enhancer	...
TRIM28	-1.00529	0.000313474	0.000251967	200990_at	1	200990_at	1	0	0	protein_coding	significant	tripartite motif containing 28	...
SESTD1	-1.00522	0.00612427	0.00956349	226763_at	2	226763_at,227041_at	3	1	228088_at	protein_coding	significant	SEC14 and spectrin domain containing 1	...
NR2F1-AS1	-1.00495	0.0227533	0.0504228	1556695_a_at	2	1556695_a_at,1556696_s_at	3	1	229014_at	lncRNA	significant	NR2F1 antisense RNA 1	...
DIO3	-1.0048	3.72811e-06	1.77358e-06	207154_at	1	207154_at	1	0	0	protein_coding	significant	iodothyronine deiodinase 3	...
COQ2	-1.0047	0.0112242	0.020801	213379_at	2	213379_at,232126_at	2	0	0	protein_coding	significant	coenzyme Q2, polyprenyltransferase	...
NPIPB3	-1.00419	0.0245147	0.0552582	215921_at	1	215921_at	6	5	215002_at,215123_at,215920_s_at,215921_at,231989_s_at	protein_coding	significant	nuclear pore complex interacting protein family member B3	...
NPIPB6	-1.00419	0.0245147	0.0552582	215921_at	1	215921_at	2	1	215921_at	protein_coding	significant	nuclear pore complex interacting protein family member B6	...
NPIPB8	-1.00419	0.0245147	0.0552582	215921_at	1	215921_at	2	1	215921_at	protein_coding	significant	nuclear pore complex interacting protein family member B8	...
EGLN3	-1.00408	0.00267681	0.00341242	222847_s_at	1	222847_s_at	2	1	222847_s_at	protein_coding	significant	egl-9 family hypoxia inducible factor 3	...
NKIRAS2	-1.00367	9.68932e-05	6.17698e-05	222105_s_at	2	222105_s_at,218240_at	2	0	0	protein_coding	significant	NFKB inhibitor interacting Ras like 2	...
KIF2A	-1.00318	0.0245218	0.0552993	203086_at	1	203086_at	2	1	203087_s_at	protein_coding	significant	kinesin family member 2A	...
CDK2AP1	-1.00227	0.00027382	0.000213598	201938_at	1	201938_at	1	0	0	protein_coding	significant	cyclin dependent kinase 2 associated protein 1	...
FAM57A	-1.00158	0.00885676	0.0152918	218898_at	1	218898_at	1	0	0	protein_coding	significant	family with sequence similarity 57 member A	...
BEND5	-1.00119	0.0215581	0.0471471	219670_at	1	219670_at	2	1	219670_at	protein_coding	significant	BEN domain containing 5	...
S1PR2	-1.00102	6.46809e-05	3.83431e-05	227684_at	1	227684_at	2	1	227684_at	protein_coding	significant	sphingosine-1-phosphate receptor 2	...
MYDGF	-1.00033	0.0178944	0.0374536	216483_s_at	1	216483_s_at	2	1	221739_at	protein_coding	significant	myeloid derived growth factor	...
TPGS2	-1.00005	0.00221365	0.00267567	213616_at	4	213616_at,213617_s_at,235793_at,212055_at	7	3	236540_at,239601_at,244233_at	protein_coding	significant	tubulin polyglutamylase complex subunit 2	...
PDAP1	-1.00002	0.000471493	0.000410591	202290_at	1	202290_at	2	1	217624_at	protein_coding	significant	PDGFA associated protein 1	...
ZFP90	-1.00002	0.0344288	0.0846906	235698_at	1	235698_at	3	2	235698_at,242400_at	protein_coding	significant	ZFP90 zinc finger protein	...

## Sheet: 1.AT>ET
comparison 1	AT_ET
gene symbol	logFC	adj.P.Val	fdr_min	best_probe	found_de	probes_id	total	not_found_de	not_found_de_probes_id	gene type	Gene status	Gene description	...
TNFRSF11B	6.49756	1.16962e-19	5.02987e-07	204932_at	2	204932_at,204933_s_at	2	0	0	protein_coding	significant	TNF receptor superfamily member 11b	...
IGHG1	6.45832	1.24271e-05	5.86189e-06	211430_s_at	2	211430_s_at,228518_at	41	39	211632_at,211633_x_at,211635_x_at,211636_at,211637_x_at,211638_at,211639_x_at,211640_x_at,211641_x_at,211646_at,211647_x_at,211648_at,211649_x_at,211650_x_at,211868_x_at,213674_x_at,214916_x_at,215721_at,216510_x_at,216541_x_at,216542_x_at,216557_x_at,216558_x_at,216706_x_at,216892_at,217084_at,217169_at,217198_x_at,217217_at,217222_at,217236_x_at,217281_x_at,217360_x_at,217369_at,222285_at,22851…	protein_coding	significant	-	...
IGHG2	6.45832	1.24271e-05	5.86189e-06	211430_s_at	1	211430_s_at	5	4	211646_at,211868_x_at,216558_x_at,217281_x_at	protein_coding	significant	-	...
IGHG3	6.45832	1.24271e-05	5.86189e-06	211430_s_at	1	211430_s_at	16	15	211635_x_at,211637_x_at,211638_at,211639_x_at,211641_x_at,211646_at,211650_x_at,211868_x_at,214916_x_at,216557_x_at,216558_x_at,217236_x_at,217281_x_at,217360_x_at,234419_x_at	protein_coding	significant	-	...
IGHM	6.45832	1.24271e-05	5.86189e-06	211430_s_at	2	211430_s_at,228518_at	35	33	211430_s_at,211632_at,211634_x_at,211635_x_at,211636_at,211637_x_at,211638_at,211639_x_at,211640_x_at,211641_x_at,211646_at,211647_x_at,211648_at,211649_x_at,211650_x_at,211868_x_at,212827_at,214916_x_at,215949_x_at,216491_x_at,216510_x_at,216541_x_at,216542_x_at,216557_x_at,216558_x_at,217084_at,217169_at,217217_at,217236_x_at,217281_x_at,217360_x_at,228518_at,234419_x_at	protein_coding	significant	-	...
IGHV4-31	6.45832	1.24271e-05	5.86189e-06	211430_s_at	1	211430_s_at	22	21	211430_s_at,211635_x_at,211636_at,211637_x_at,211638_at,211639_x_at,211641_x_at,211650_x_at,211868_x_at,214916_x_at,216510_x_at,216557_x_at,216558_x_at,217084_at,217217_at,217236_x_at,217281_x_at,217360_x_at,234419_x_at,234477_at,234792_x_at	protein_coding	significant	-	...
MIR8071-1	6.45832	1.24271e-05	5.86189e-06	211430_s_at	2	211430_s_at,228518_at	2	0	0	miRNA	significant	microRNA 8071-1	...
MIR8071-2	6.45832	1.24271e-05	5.86189e-06	211430_s_at	2	211430_s_at,228518_at	2	0	0	miRNA	significant	microRNA 8071-2	...
ADH1B	6.05264	4.62811e-06	2.15222e-06	209613_s_at	3	209613_s_at,209612_s_at,209614_at	4	1	243544_at	protein_coding	significant	alcohol dehydrogenase 1B (class I), beta polypeptide	...
ADIRF	6.02872	2.93931e-12	5.02987e-07	203571_s_at	1	203571_s_at	1	0	0	protein_coding	significant	adipogenesis regulatory factor	...
HSD17B6	5.86443	9.95548e-07	7.68977e-07	37512_at	2	37512_at,205700_at	2	0	0	protein_coding	significant	hydroxysteroid 17-beta dehydrogenase 6	...
HLA-DRA	5.59874	3.84949e-10	5.03015e-07	208894_at	2	208894_at,210982_s_at	2	0	0	protein_coding	significant	major histocompatibility complex, class II, DR alpha	...
DIO1	5.53295	1.80541e-06	1.03903e-06	206457_s_at	1	206457_s_at	1	0	0	protein_coding	significant	iodothyronine deiodinase 1	...
JCHAIN	5.44089	0.000528355	0.000472005	212592_at	1	212592_at	1	0	0	protein_coding	significant	joining chain of multimeric IgA and IgM	...
IPCEF1	5.32623	9.41313e-11	5.02992e-07	214735_at	1	214735_at	1	0	0	protein_coding	significant	interaction protein for cytohesin exchange factors 1	...
HLA-DQA1	5.21622	5.14292e-07	6.24761e-07	212671_s_at	4	212671_s_at,213831_at,236203_at,203290_at	4	0	0	protein_coding	significant	major histocompatibility complex, class II, DQ alpha 1	...
HLA-DQA2	5.21622	5.14292e-07	6.24761e-07	212671_s_at	1	212671_s_at	1	0	0	protein_coding	significant	major histocompatibility complex, class II, DQ alpha 2	...
COL4A3	5.16645	8.9537e-09	5.04033e-07	222073_at	4	222073_at,216893_s_at,216898_s_at,214641_at	7	3	216896_at,216898_s_at,222073_at	protein_coding	significant	collagen type IV alpha 3 chain	...
IGLC1	5.14061	0.000551553	0.000497736	214677_x_at	3	214677_x_at,215121_x_at,209138_x_at	18	15	211655_at,214677_x_at,215121_x_at,215214_at,216412_x_at,216560_x_at,216984_x_at,217138_x_at,217148_x_at,233969_at,234350_at,234366_x_at,234764_x_at,234851_at,234884_x_at	protein_coding	significant	-	...
IGLJ3	5.14061	0.000551553	0.000497736	214677_x_at	1	214677_x_at	13	12	211881_x_at,214677_x_at,216365_x_at,216708_x_at,216846_at,216851_at,216852_x_at,216853_x_at,216984_x_at,217148_x_at,234366_x_at,234764_x_at	protein_coding	significant	-	...
MT1M	5.13314	5.88124e-07	6.48003e-07	217546_at	1	217546_at	1	0	0	protein_coding	significant	metallothionein 1M	...
TPO	5.09126	2.91183e-16	5.02987e-07	210342_s_at	1	210342_s_at	1	0	0	protein_coding	significant	thyroid peroxidase	...
LOC389834	5.08552	1.88831e-13	5.02987e-07	226558_at	5	226558_at,244631_at,241624_at,242577_at,241625_at	5	0	0	error	significant	-	...
MAFIP	5.08552	1.88831e-13	5.02987e-07	226558_at	3	226558_at,229748_x_at,227330_x_at	4	1	229748_x_at	error	significant	MaFF-interacting protein	...
TEKT4P2	5.08552	1.88831e-13	5.02987e-07	226558_at	3	226558_at,229748_x_at,227330_x_at	4	1	229748_x_at	pseudogene	significant	tektin 4 pseudogene 2	...
IFI27	5.0003	8.46718e-13	5.02987e-07	202411_at	1	202411_at	1	0	0	protein_coding	significant	interferon alpha inducible protein 27	...
EGR2	4.7756	4.77867e-11	5.02989e-07	205249_at	1	205249_at	1	0	0	protein_coding	significant	early growth response 2	...
PKHD1L1	4.73642	2.24868e-12	5.02987e-07	230673_at	1	230673_at	1	0	0	protein_coding	significant	PKHD1 like 1	...
SUCNR1	4.69881	1.10266e-09	5.0308e-07	223939_at	1	223939_at	1	0	0	protein_coding	significant	succinate receptor 1	...
TCERG1L	4.6634	8.42775e-12	5.02987e-07	231257_at	1	231257_at	1	0	0	protein_coding	significant	transcription elongation regulator 1 like	...
RGS1	4.63327	2.47829e-06	1.28651e-06	216834_at	2	216834_at,202988_s_at	3	1	216834_at	protein_coding	significant	regulator of G protein signaling 1	...
ANXA1	4.56199	5.38634e-13	5.02987e-07	233011_at	1	233011_at	2	1	233011_at	protein_coding	significant	annexin A1	...
CLIC2	4.54234	1.9882e-09	5.03172e-07	213415_at	1	213415_at	1	0	0	protein_coding	significant	chloride intracellular channel 2	...
BHLHE41	4.51715	6.90498e-13	5.02987e-07	223185_s_at	2	223185_s_at,221530_s_at	4	2	231242_at,231243_s_at	protein_coding	significant	basic helix-loop-helix family member e41	...
FGL2	4.51652	8.07213e-10	5.03052e-07	204834_at	2	204834_at,227265_at	2	0	0	protein_coding	significant	fibrinogen like 2	...
AOX1	4.51	9.33762e-06	4.28779e-06	205083_at	2	205083_at,205082_s_at	2	0	0	protein_coding	significant	aldehyde oxidase 1	...
TDRD9	4.46432	7.00732e-10	5.03043e-07	228285_at	1	228285_at	1	0	0	protein_coding	significant	tudor domain containing 9	...
BBOX1	4.45318	6.35558e-05	3.747e-05	205363_at	1	205363_at	1	0	0	protein_coding	significant	gamma-butyrobetaine hydroxylase 1	...
IGK	4.41421	0.000244962	0.000186258	221671_x_at	5	221671_x_at,224795_x_at,221651_x_at,214836_x_at,215176_x_at	15	10	214916_x_at,215176_x_at,215621_s_at,216576_x_at,216829_at,217145_at,217157_x_at,221651_x_at,221671_x_at,224795_x_at	error	significant	-	...
IGKC	4.41421	0.000244962	0.000186258	221671_x_at	6	221671_x_at,224795_x_at,221651_x_at,214669_x_at,214836_x_at,215176_x_at	20	14	214777_at,214836_x_at,215176_x_at,215217_at,216207_x_at,216517_at,216576_x_at,216829_at,217145_at,217157_x_at,221651_x_at,221671_x_at,224795_x_at,237625_s_at	protein_coding	significant	-	...
ATF3	4.40755	1.43648e-07	5.30401e-07	202672_s_at	2	202672_s_at,1554980_a_at	3	1	202672_s_at	protein_coding	significant	activating transcription factor 3	...
STEAP4	4.33873	1.24206e-06	8.49522e-07	225987_at	2	225987_at,220187_at	2	0	0	protein_coding	significant	STEAP4 metalloreductase	...
HLA-DPA1	4.33216	4.06765e-08	5.09197e-07	211991_s_at	3	211991_s_at,211990_at,213537_at	3	0	0	protein_coding	significant	major histocompatibility complex, class II, DP alpha 1	...
PHLDA2	4.32669	6.5033e-08	5.13838e-07	209803_s_at	1	209803_s_at	3	2	209803_s_at,229494_s_at	protein_coding	significant	pleckstrin homology like domain family A member 2	...
CA4	4.19135	7.12932e-07	6.82907e-07	206209_s_at	2	206209_s_at,206208_at	2	0	0	protein_coding	significant	carbonic anhydrase 4	...
FOS	4.18967	1.15793e-06	8.22139e-07	209189_at	1	209189_at	1	0	0	protein_coding	significant	Fos proto-oncogene, AP-1 transcription factor subunit	...
GPM6A	4.18418	0.00167485	0.0018939	209470_s_at	2	209470_s_at,209469_at	3	1	236024_at	protein_coding	significant	glycoprotein M6A	...
CFH	4.18188	1.91004e-06	1.0793e-06	213800_at	2	213800_at,215388_s_at	2	0	0	protein_coding	significant	complement factor H	...
CLU	4.17617	3.66632e-08	5.08436e-07	208791_at	3	208791_at,208792_s_at,222043_at	4	1	222043_at	protein_coding	significant	clusterin	...
LINC-PINT	4.1737	1.09397e-13	5.02987e-07	228702_at	1	228702_at	3	2	238986_at,239055_at	lncRNA	significant	long intergenic non-protein coding RNA, p53 induced transcript	...
TFF3	4.17292	1.16078e-05	5.4432e-06	204623_at	1	204623_at	1	0	0	protein_coding	significant	trefoil factor 3	...
DAPL1	4.1539	5.49425e-12	5.02987e-07	229290_at	1	229290_at	1	0	0	protein_coding	significant	death associated protein like 1	...
NTN4	4.08212	3.88057e-07	5.92626e-07	223315_at	1	223315_at	1	0	0	protein_coding	significant	netrin 4	...
LRRC2	4.07507	5.90803e-07	6.48864e-07	219949_at	2	219949_at,231781_s_at	2	0	0	protein_coding	significant	leucine rich repeat containing 2	...
P2RY14	4.06668	6.15999e-07	6.56749e-07	206637_at	1	206637_at	1	0	0	protein_coding	significant	purinergic receptor P2Y14	...
DGKI	4.05744	5.10741e-11	5.0299e-07	240395_at	2	240395_at,206806_at	2	0	0	protein_coding	significant	diacylglycerol kinase iota	...
LOC100128727	4.05744	5.10741e-11	5.0299e-07	240395_at	1	240395_at	1	0	0	error	significant	-	...
CYAT1	4.03881	0.00133908	0.00144468	215121_x_at	1	215121_x_at	4	3	1565495_at,215121_x_at,216846_at	error	significant	-	...
IGLV1-44	4.03881	0.00133908	0.00144468	215121_x_at	2	215121_x_at,215379_x_at	11	9	215121_x_at,215379_x_at,216430_x_at,216573_at,216984_x_at,217227_x_at,217258_x_at,234707_x_at,234764_x_at	protein_coding	significant	-	...
HLA-DQB1	4.00852	4.37563e-08	5.09815e-07	209312_x_at	9	209312_x_at,215193_x_at,221491_x_at,212998_x_at,209823_x_at,211654_x_at,211656_x_at,212999_x_at,209480_at	10	1	221491_x_at	protein_coding	significant	major histocompatibility complex, class II, DQ beta 1	...
HLA-DRB1	4.00852	4.37563e-08	5.09815e-07	209312_x_at	6	209312_x_at,215193_x_at,208306_x_at,204670_x_at,221491_x_at,238900_at	6	0	0	protein_coding	significant	major histocompatibility complex, class II, DR beta 1	...
HLA-DRB4	4.00852	4.37563e-08	5.09815e-07	209312_x_at	7	209312_x_at,215193_x_at,208306_x_at,204670_x_at,221491_x_at,209728_at,238900_at	9	2	221491_x_at,238900_at	protein_coding	significant	major histocompatibility complex, class II, DR beta 4	...
HLA-DRB5	4.00852	4.37563e-08	5.09815e-07	209312_x_at	4	209312_x_at,204670_x_at,221491_x_at,238900_at	4	0	0	protein_coding	significant	major histocompatibility complex, class II, DR beta 5	...
HLA-DRB3	3.99373	2.63301e-07	5.59995e-07	215193_x_at	3	215193_x_at,221491_x_at,238900_at	3	0	0	protein_coding	significant	major histocompatibility complex, class II, DR beta 3	...
DPT	3.93453	9.73648e-06	4.4955e-06	213071_at	3	213071_at,213068_at,207977_s_at	3	0	0	protein_coding	significant	dermatopontin	...
NEBL	3.92948	7.55391e-06	3.41171e-06	241782_at	4	241782_at,217585_at,203961_at,203962_s_at	6	2	217585_at,241782_at	protein_coding	significant	nebulette	...
MT1G	3.9096	1.69449e-06	1.00094e-06	204745_x_at	2	204745_x_at,210472_at	2	0	0	protein_coding	significant	metallothionein 1G	...
AKR1C3	3.88319	2.94259e-05	1.51336e-05	209160_at	1	209160_at	1	0	0	protein_coding	significant	aldo-keto reductase family 1 member C3	...
GBP3	3.85292	3.60503e-05	1.92553e-05	223434_at	1	223434_at	1	0	0	protein_coding	significant	guanylate binding protein 3	...
PTCSC1	3.8511	1.57985e-16	5.02987e-07	233111_at	1	233111_at	1	0	0	error	significant	-	...
PTPRC	3.83757	0.000274191	0.000214257	212588_at	3	212588_at,212587_s_at,207238_s_at	5	2	212587_s_at,212588_at	protein_coding	significant	protein tyrosine phosphatase, receptor type C	...
RNF128	3.83348	0.00127586	0.00136142	219263_at	1	219263_at	1	0	0	protein_coding	significant	ring finger protein 128, E3 ubiquitin protein ligase	...
FMO2	3.82784	4.9459e-08	5.10889e-07	228268_at	2	228268_at,211726_s_at	2	0	0	protein_coding	significant	flavin containing monooxygenase 2	...
IGHA1	3.82317	0.020299	0.0438983	217022_s_at	1	217022_s_at	26	25	211635_x_at,211636_at,211637_x_at,211638_at,211639_x_at,211641_x_at,211646_at,211649_x_at,211650_x_at,211868_x_at,214916_x_at,216510_x_at,216542_x_at,216557_x_at,216558_x_at,217022_s_at,217084_at,217169_at,217217_at,217236_x_at,217281_x_at,217360_x_at,234419_x_at,234477_at,234792_x_at	protein_coding	significant	-	...
IGHA2	3.82317	0.020299	0.0438983	217022_s_at	1	217022_s_at	13	12	211636_at,211637_x_at,211638_at,211639_x_at,211641_x_at,211868_x_at,214916_x_at,217022_s_at,217198_x_at,217217_at,217236_x_at,217281_x_at	protein_coding	significant	-	...
GPNMB	3.81759	1.03502e-06	7.83019e-07	201141_at	2	201141_at,1554018_at	2	0	0	protein_coding	significant	glycoprotein nmb	...
IGLV@	3.81038	0.00293903	0.00382298	215379_x_at	1	215379_x_at	9	8	216566_at,216984_x_at,217148_x_at,217235_x_at,234364_at,234366_x_at,234764_x_at,234884_x_at	error	significant	-	...
TRIM22	3.80839	7.03128e-09	5.03775e-07	213293_s_at	1	213293_s_at	1	0	0	protein_coding	significant	tripartite motif containing 22	...
NUPR1	3.8008	5.54901e-08	5.12096e-07	209230_s_at	1	209230_s_at	1	0	0	protein_coding	significant	nuclear protein 1, transcriptional regulator	...
C1orf132	3.76257	1.81751e-08	5.05357e-07	228528_at	1	228528_at	1	0	0	lncRNA	significant	-	...
MIR29B2	3.76257	1.81751e-08	5.05357e-07	228528_at	1	228528_at	1	0	0	miRNA	significant	microRNA 29b-2	...
MIR29C	3.76257	1.81751e-08	5.05357e-07	228528_at	1	228528_at	1	0	0	miRNA	significant	microRNA 29c	...
CXCL9	3.76254	1.93979e-05	9.44661e-06	203915_at	1	203915_at	1	0	0	protein_coding	significant	C-X-C motif chemokine ligand 9	...
KCNJ16	3.74946	1.39299e-14	5.02987e-07	222901_s_at	2	222901_s_at,219564_at	2	0	0	protein_coding	significant	potassium voltage-gated channel subfamily J member 16	...
HTATIP2	3.73193	4.0658e-16	5.02987e-07	210253_at	3	210253_at,209448_at,207180_s_at	4	1	229102_at	protein_coding	significant	HIV-1 Tat interactive protein 2	...
CFD	3.71783	3.94106e-05	2.1376e-05	205382_s_at	1	205382_s_at	1	0	0	protein_coding	significant	complement factor D	...
HLF	3.67286	1.92826e-09	5.03163e-07	204755_x_at	3	204755_x_at,204754_at,204753_s_at	3	0	0	protein_coding	significant	HLF, PAR bZIP transcription factor	...
ESR1	3.66718	3.35166e-05	1.76996e-05	205225_at	1	205225_at	9	8	211233_x_at,211234_x_at,211235_s_at,211627_x_at,215551_at,215552_s_at,217163_at,217190_x_at	protein_coding	significant	estrogen receptor 1	...
SNORD3A	3.64264	1.87011e-06	1.06285e-06	235102_x_at	1	235102_x_at	1	0	0	snoRNA	significant	small nucleolar RNA, C/D box 3A	...
SNORD3B-1	3.64264	1.87011e-06	1.06285e-06	235102_x_at	1	235102_x_at	1	0	0	snoRNA	significant	small nucleolar RNA, C/D box 3B-1	...
SNORD3B-2	3.64264	1.87011e-06	1.06285e-06	235102_x_at	1	235102_x_at	1	0	0	snoRNA	significant	small nucleolar RNA, C/D box 3B-2	...
SNORD3C	3.64264	1.87011e-06	1.06285e-06	235102_x_at	1	235102_x_at	1	0	0	snoRNA	significant	small nucleolar RNA, C/D box 3C	...
SNORD3D	3.64264	1.87011e-06	1.06285e-06	235102_x_at	1	235102_x_at	1	0	0	snoRNA	significant	small nucleolar RNA, C/D box 3D	...
C3	3.63959	7.06726e-05	4.25155e-05	217767_at	1	217767_at	1	0	0	protein_coding	significant	complement C3	...
KRT7	3.63116	0.000155658	0.000108552	209016_s_at	2	209016_s_at,214031_s_at	4	2	209016_s_at,214031_s_at	protein_coding	significant	keratin 7	...
MT1F	3.61663	5.55526e-07	6.38089e-07	217165_x_at	2	217165_x_at,213629_x_at	2	0	0	protein_coding	significant	metallothionein 1F	...
ART4	3.60173	4.98473e-07	6.20847e-07	242496_at	2	242496_at,207220_at	2	0	0	protein_coding	significant	ADP-ribosyltransferase 4 (Dombrock blood group)	...
CYP4B1	3.57963	0.000769575	0.000744713	210096_at	1	210096_at	2	1	210096_at	protein_coding	significant	cytochrome P450 family 4 subfamily B member 1	...
MAL	3.56575	5.0469e-05	2.84943e-05	204777_s_at	1	204777_s_at	1	0	0	protein_coding	significant	mal, T-cell differentiation protein	...
RERGL	3.55917	2.22581e-09	5.03199e-07	220276_at	1	220276_at	1	0	0	protein_coding	significant	RERG like	...
ECM2	3.55752	2.09567e-07	5.46662e-07	206101_at	2	206101_at,1568779_a_at	2	0	0	protein_coding	significant	extracellular matrix protein 2	...
HLA-DMA	3.55546	2.75375e-06	1.3857e-06	217478_s_at	1	217478_s_at	1	0	0	protein_coding	significant	major histocompatibility complex, class II, DM alpha	...
MX1	3.54129	1.2454e-10	5.02995e-07	202086_at	1	202086_at	1	0	0	protein_coding	significant	MX dynamin like GTPase 1	...
CRYAB	3.50087	0.000135691	9.2306e-05	209283_at	1	209283_at	1	0	0	protein_coding	significant	crystallin alpha B	...
NNMT	3.48882	0.000734141	0.000701768	202237_at	2	202237_at,202238_s_at	3	1	231559_at	protein_coding	significant	nicotinamide N-methyltransferase	...
OMD	3.4676	7.81747e-08	5.16374e-07	205907_s_at	2	205907_s_at,205908_s_at	2	0	0	protein_coding	significant	osteomodulin	...
LTBP2	3.44421	7.64545e-09	5.03852e-07	223690_at	2	223690_at,204682_at	2	0	0	protein_coding	significant	latent transforming growth factor beta binding protein 2	...
DUSP1	3.43046	2.75173e-11	5.02988e-07	201041_s_at	2	201041_s_at,201044_x_at	3	1	226578_s_at	protein_coding	significant	dual specificity phosphatase 1	...
CARD16	3.42266	1.29727e-05	6.11614e-06	1552701_a_at	2	1552701_a_at,1552703_s_at	3	1	1554744_at	protein_coding	significant	caspase recruitment domain family member 16	...
CD69	3.42157	0.000126262	8.48868e-05	209795_at	1	209795_at	1	0	0	protein_coding	significant	CD69 molecule	...
MGP	3.41624	1.90765e-05	9.23397e-06	238481_at	1	238481_at	2	1	238481_at	protein_coding	significant	matrix Gla protein	...
ISG20	3.41485	1.37981e-05	6.51519e-06	204698_at	2	204698_at,33304_at	2	0	0	protein_coding	significant	interferon stimulated exonuclease gene 20	...
MT1H	3.4113	2.14833e-06	1.16115e-06	206461_x_at	1	206461_x_at	1	0	0	protein_coding	significant	metallothionein 1H	...
CXCL14	3.41005	0.000324734	0.000262763	218002_s_at	2	218002_s_at,222484_s_at	3	1	237038_at	protein_coding	significant	C-X-C motif chemokine ligand 14	...
LINC01315	3.40201	7.80323e-13	5.02987e-07	229930_at	1	229930_at	1	0	0	lncRNA	significant	long intergenic non-protein coding RNA 1315	...
SCNN1A	3.37841	0.00232254	0.00284485	203453_at	1	203453_at	3	2	215026_x_at,217264_s_at	protein_coding	significant	sodium channel epithelial 1 alpha subunit	...
FOSB	3.36402	8.56518e-05	5.33309e-05	202768_at	1	202768_at	1	0	0	protein_coding	significant	FosB proto-oncogene, AP-1 transcription factor subunit	...
CLIC6	3.34239	0.00047259	0.000412504	227742_at	2	227742_at,242913_at	2	0	0	protein_coding	significant	chloride intracellular channel 6	...
MT1X	3.29887	3.07042e-06	1.50924e-06	208581_x_at	2	208581_x_at,204326_x_at	2	0	0	protein_coding	significant	metallothionein 1X	...
APOD	3.28842	0.000132022	8.91549e-05	201525_at	1	201525_at	1	0	0	protein_coding	significant	apolipoprotein D	...
CCDC85A	3.27616	1.45059e-05	6.87754e-06	235228_at	2	235228_at,233846_at	3	1	243382_at	protein_coding	significant	coiled-coil domain containing 85A	...
C1S	3.27183	8.57666e-06	3.88906e-06	208747_s_at	2	208747_s_at,1555229_a_at	2	0	0	protein_coding	significant	complement C1s	...
SELENOM	3.26034	1.45332e-08	5.04808e-07	226051_at	1	226051_at	1	0	0	protein_coding	significant	selenoprotein M	...
RGS5	3.25608	2.23856e-05	1.10434e-05	218353_at	5	218353_at,1555725_a_at,209070_s_at,209071_s_at,1558785_a_at	6	1	230678_at	protein_coding	significant	regulator of G protein signaling 5	...
CD52	3.25484	0.00147312	0.00162108	34210_at	2	34210_at,204661_at	2	0	0	protein_coding	significant	CD52 molecule	...
BHLHE40	3.22977	2.70118e-08	5.06709e-07	201170_s_at	1	201170_s_at	2	1	201170_s_at	protein_coding	significant	basic helix-loop-helix family member e40	...
IL23A	3.20571	0.000300436	0.000239081	211796_s_at	1	211796_s_at	7	6	216857_at,217326_x_at,217328_at,220054_at,234377_at,234865_at	protein_coding	significant	interleukin 23 subunit alpha	...
TRBC1	3.20571	0.000300436	0.000239081	211796_s_at	3	211796_s_at,210915_x_at,213193_x_at	3	0	0	error	significant	-	...
GPX3	3.18373	3.28643e-05	1.72863e-05	214091_s_at	2	214091_s_at,201348_at	2	0	0	protein_coding	significant	glutathione peroxidase 3	...
SLC26A4	3.18202	8.43154e-12	5.02987e-07	206529_x_at	1	206529_x_at	1	0	0	protein_coding	significant	solute carrier family 26 member 4	...
HHATL	3.17755	0.00978892	0.0173508	223572_at	1	223572_at	1	0	0	protein_coding	significant	hedgehog acyltransferase-like	...
SRGN	3.17667	2.94767e-07	5.68102e-07	201859_at	2	201859_at,201858_s_at	3	1	201859_at	protein_coding	significant	serglycin	...
IP6K3	3.17548	1.93557e-05	9.40101e-06	231179_at	1	231179_at	1	0	0	protein_coding	significant	inositol hexakisphosphate kinase 3	...
TSPAN8	3.16655	0.0280351	0.0651751	203824_at	1	203824_at	1	0	0	protein_coding	significant	tetraspanin 8	...
PSMB9	3.15534	2.27044e-05	1.12242e-05	204279_at	1	204279_at	1	0	0	protein_coding	significant	proteasome subunit beta 9	...
BIRC3	3.15422	0.00049464	0.000437073	210538_s_at	2	210538_s_at,230499_at	2	0	0	protein_coding	significant	baculoviral IAP repeat containing 3	...
ABCA8	3.15118	6.92996e-05	4.14663e-05	204719_at	2	204719_at,1565778_at	3	1	204719_at	protein_coding	significant	ATP binding cassette subfamily A member 8	...
GBP1	3.14078	1.82815e-07	5.4016e-07	231578_at	4	231578_at,202269_x_at,202270_at,231577_s_at	4	0	0	protein_coding	significant	guanylate binding protein 1	...
CCL5	3.12259	0.000706151	0.000669068	1405_i_at	3	1405_i_at,204655_at,1555759_a_at	3	0	0	protein_coding	significant	C-C motif chemokine ligand 5	...
CLEC2B	3.11656	2.02453e-05	9.892e-06	209732_at	2	209732_at,1556209_at	2	0	0	protein_coding	significant	C-type lectin domain family 2 member B	...
GADD45B	3.115	5.60963e-11	5.0299e-07	209304_x_at	3	209304_x_at,207574_s_at,209305_s_at	4	1	213560_at	protein_coding	significant	growth arrest and DNA damage inducible beta	...
RARRES3	3.1011	1.3549e-06	8.83752e-07	204070_at	1	204070_at	1	0	0	protein_coding	significant	retinoic acid receptor responder 3	...
BMP8A	3.08918	1.5076e-17	5.02987e-07	220203_at	3	220203_at,220204_s_at,207866_at	3	0	0	protein_coding	significant	bone morphogenetic protein 8a	...
ITGBL1	3.08288	4.27449e-08	5.09601e-07	1557080_s_at	5	1557080_s_at,231993_at,205422_s_at,214927_at,1557079_at	5	0	0	protein_coding	significant	integrin subunit beta like 1	...
ENPP1	3.07617	1.21068e-10	5.02994e-07	228952_at	4	228952_at,205065_at,229088_at,205066_s_at	4	0	0	protein_coding	significant	ectonucleotide pyrophosphatase/phosphodiesterase 1	...
IL7R	3.06646	0.0010195	0.00104037	226218_at	2	226218_at,205798_at	2	0	0	protein_coding	significant	interleukin 7 receptor	...
FCGBP	3.06003	0.00153045	0.0016981	203240_at	1	203240_at	1	0	0	protein_coding	significant	Fc fragment of IgG binding protein	...
ADGRF1	3.05909	8.46718e-13	5.02987e-07	236489_at	3	236489_at,235988_at,238689_at	4	1	238689_at	protein_coding	significant	adhesion G protein-coupled receptor F1	...
CTGF	3.05579	3.3255e-05	1.7523e-05	209101_at	1	209101_at	1	0	0	protein_coding	significant	connective tissue growth factor	...
TSPAN1	3.0495	0.00129048	0.00137919	209114_at	1	209114_at	1	0	0	protein_coding	significant	tetraspanin 1	...
C4A	3.0433	5.59838e-05	3.21581e-05	208451_s_at	2	208451_s_at,214428_x_at	3	1	214428_x_at	protein_coding	significant	complement C4A (Rodgers blood group)	...
C4B	3.0433	5.59838e-05	3.21581e-05	208451_s_at	2	208451_s_at,214428_x_at	3	1	214428_x_at	protein_coding	significant	complement C4B (Chido blood group)	...
C4B_2	3.0433	5.59838e-05	3.21581e-05	208451_s_at	2	208451_s_at,214428_x_at	3	1	214428_x_at	protein_coding	significant	complement component 4B (Chido blood group), copy 2	...
ANXA9	3.04188	1.23164e-05	5.80717e-06	211712_s_at	2	211712_s_at,210085_s_at	2	0	0	protein_coding	significant	annexin A9	...
SCN4B	3.01829	4.73841e-05	2.63512e-05	236359_at	1	236359_at	1	0	0	protein_coding	significant	sodium voltage-gated channel beta subunit 4	...
TAGAP	3.01184	0.000370465	0.000307009	229723_at	1	229723_at	5	4	1552542_s_at,229723_at,234050_at,242388_x_at	protein_coding	significant	T-cell activation RhoGTPase activating protein	...
SPIDR	3.00759	2.3492e-05	1.16953e-05	228325_at	2	228325_at,213003_s_at	4	2	228325_at,236284_at	protein_coding	significant	scaffolding protein involved in DNA repair	...
PDK4	3.00561	0.000372224	0.000309541	1562321_at	3	1562321_at,225207_at,205960_at	3	0	0	protein_coding	significant	pyruvate dehydrogenase kinase 4	...
COL4A4	2.99691	1.05922e-09	5.03075e-07	214602_at	2	214602_at,229779_at	3	1	241565_at	protein_coding	significant	collagen type IV alpha 4 chain	...
LRP1B	2.99631	8.64437e-06	3.92796e-06	219643_at	1	219643_at	1	0	0	protein_coding	significant	LDL receptor related protein 1B	...
CEBPD	2.98947	5.0187e-05	2.82701e-05	213006_at	3	213006_at,203973_s_at,213003_s_at	3	0	0	protein_coding	significant	CCAAT/enhancer binding protein delta	...
CPVL	2.98895	3.92656e-07	5.94103e-07	208146_s_at	1	208146_s_at	1	0	0	protein_coding	significant	carboxypeptidase, vitellogenic like	...
KLF9	2.97416	5.09605e-12	5.02987e-07	203542_s_at	4	203542_s_at,203543_s_at,230636_s_at,203541_s_at	5	1	230636_s_at	protein_coding	significant	Kruppel like factor 9	...
SLC4A11	2.9723	0.000119018	7.91364e-05	223748_at	2	223748_at,233550_s_at	2	0	0	protein_coding	significant	solute carrier family 4 member 11	...
IFITM1	2.9693	3.32866e-09	5.03319e-07	214022_s_at	2	214022_s_at,201601_x_at	2	0	0	protein_coding	significant	interferon induced transmembrane protein 1	...
CFHR1	2.947	0.00037196	0.000308945	215388_s_at	1	215388_s_at	1	0	0	protein_coding	significant	complement factor H related 1	...
GBP2	2.94424	6.36103e-05	3.76091e-05	202748_at	2	202748_at,242907_at	2	0	0	protein_coding	significant	guanylate binding protein 2	...
PDE4A	2.91566	3.59743e-10	5.03013e-07	204735_at	1	204735_at	5	4	211447_s_at,211591_s_at,211901_s_at,242435_at	protein_coding	significant	phosphodiesterase 4A	...
RBP7	2.91474	1.49413e-07	5.32157e-07	238066_at	1	238066_at	1	0	0	protein_coding	significant	retinol binding protein 7	...
ZFP36	2.91367	6.58531e-07	6.68022e-07	201531_at	1	201531_at	1	0	0	protein_coding	significant	ZFP36 ring finger protein	...
SLC46A3	2.89764	1.1159e-08	5.04323e-07	214719_at	1	214719_at	1	0	0	protein_coding	significant	solute carrier family 46 member 3	...
SLC26A4-AS1	2.89612	8.92647e-07	7.38469e-07	1557107_at	1	1557107_at	1	0	0	lncRNA	significant	SLC26A4 antisense RNA 1	...
HLA-DPB1	2.89334	5.68713e-05	3.28328e-05	201137_s_at	2	201137_s_at,244485_at	2	0	0	protein_coding	significant	major histocompatibility complex, class II, DP beta 1	...
CASP1	2.88995	0.000245482	0.000186818	1552703_s_at	6	1552703_s_at,211368_s_at,206011_at,211367_s_at,209970_x_at,211366_x_at	6	0	0	protein_coding	significant	caspase 1	...
GPAT3	2.87523	0.00016935	0.000120112	224480_s_at	1	224480_s_at	1	0	0	protein_coding	significant	glycerol-3-phosphate acyltransferase 3	...
MIR612	2.87143	5.27305e-07	6.29623e-07	224565_at	6	224565_at,224566_at,234989_at,227062_at,225239_at,214657_s_at	9	3	234989_at,238320_at,239269_at	miRNA	significant	microRNA 612	...
NEAT1	2.87143	5.27305e-07	6.29623e-07	224565_at	6	224565_at,224566_at,234989_at,227062_at,225239_at,214657_s_at	9	3	234989_at,238320_at,239269_at	lncRNA	significant	nuclear paraspeckle assembly transcript 1 (non-protein coding)	...
FBXL16	2.85634	0.00106859	0.00109884	227641_at	1	227641_at	2	1	232409_x_at	protein_coding	significant	F-box and leucine rich repeat protein 16	...
MT1HL1	2.84313	2.75544e-06	1.38717e-06	211456_x_at	1	211456_x_at	1	0	0	protein_coding	significant	metallothionein 1H like 1	...
DNASE1L3	2.83005	0.00203062	0.00239477	205554_s_at	1	205554_s_at	2	1	205554_s_at	protein_coding	significant	deoxyribonuclease 1 like 3	...
CLIC5	2.82382	0.0184944	0.0390555	213317_at	1	213317_at	5	4	217628_at,219866_at,234329_at,243917_at	protein_coding	significant	chloride intracellular channel 5	...
LRP2	2.82051	1.17136e-05	5.49615e-06	205710_at	2	205710_at,230863_at	2	0	0	protein_coding	significant	LDL receptor related protein 2	...
SAT1	2.81544	3.5057e-08	5.08173e-07	213988_s_at	3	213988_s_at,210592_s_at,203455_s_at	4	1	213988_s_at	protein_coding	significant	spermidine/spermine N1-acetyltransferase 1	...
HKDC1	2.81536	7.04346e-06	3.17709e-06	227614_at	1	227614_at	4	3	227614_at,237323_at,237324_s_at	protein_coding	significant	hexokinase domain containing 1	...
F8	2.81394	6.21066e-08	5.13266e-07	205756_s_at	1	205756_s_at	1	0	0	protein_coding	significant	coagulation factor VIII	...
CHRDL1	2.80995	4.40544e-05	2.42373e-05	209763_at	1	209763_at	1	0	0	protein_coding	significant	chordin like 1	...
INMT	2.80334	1.54294e-06	9.48061e-07	224061_at	1	224061_at	2	1	224061_at	protein_coding	significant	indolethylamine N-methyltransferase	...
PLN	2.80312	0.0434791	0.113252	204938_s_at	1	204938_s_at	3	2	204939_s_at,204940_at	protein_coding	significant	phospholamban	...
MIR22	2.79165	1.29115e-07	5.27095e-07	214696_at	1	214696_at	1	0	0	miRNA	significant	microRNA 22	...
MIR22HG	2.79165	1.29115e-07	5.27095e-07	214696_at	1	214696_at	1	0	0	lncRNA	significant	MIR22 host gene	...
ME1	2.78676	3.34242e-05	1.7641e-05	204058_at	2	204058_at,204059_s_at	3	1	211204_at	protein_coding	significant	malic enzyme 1	...
TG	2.78619	8.29098e-08	5.17465e-07	203673_at	1	203673_at	1	0	0	protein_coding	significant	thyroglobulin	...
MMP28	2.78253	3.63641e-06	1.7325e-06	239272_at	2	239272_at,239273_s_at	5	3	224207_x_at,239272_at,239273_s_at	protein_coding	significant	matrix metallopeptidase 28	...
EVI2B	2.78082	0.0025475	0.00321666	211742_s_at	1	211742_s_at	1	0	0	protein_coding	significant	ecotropic viral integration site 2B	...
LOC101928303	2.77753	3.13344e-15	5.02987e-07	1557776_at	1	1557776_at	1	0	0	error	significant	-	...
GJB6	2.77113	0.0233765	0.0520951	231771_at	1	231771_at	1	0	0	protein_coding	significant	gap junction protein beta 6	...
IGFBP7	2.76503	4.22785e-08	5.09513e-07	201162_at	3	201162_at,213910_at,201163_s_at	4	1	213910_at	protein_coding	significant	insulin like growth factor binding protein 7	...
CAV2	2.76403	0.00011626	7.68036e-05	203324_s_at	2	203324_s_at,203323_at	3	1	213426_s_at	protein_coding	significant	caveolin 2	...
LOC101929480	2.7638	5.9837e-11	5.0299e-07	231334_at	1	231334_at	1	0	0	error	significant	-	...
SLC14A1	2.76087	0.000351341	0.00028888	229151_at	2	229151_at,205856_at	2	0	0	protein_coding	significant	solute carrier family 14 member 1 (Kidd blood group)	...
RGCC	2.74876	4.66519e-06	2.17016e-06	218723_s_at	3	218723_s_at,228193_s_at,239827_at	3	0	0	protein_coding	significant	regulator of cell cycle	...
CYTIP	2.74548	0.00203062	0.00239391	209606_at	1	209606_at	1	0	0	protein_coding	significant	cytohesin 1 interacting protein	...
HTR2B	2.73973	1.68262e-05	8.088e-06	206638_at	1	206638_at	1	0	0	protein_coding	significant	5-hydroxytryptamine receptor 2B	...
RGS8	2.73851	1.46853e-07	5.31335e-07	244675_at	2	244675_at,224390_s_at	3	1	244675_at	protein_coding	significant	regulator of G protein signaling 8	...
GRAMD3	2.72961	2.43897e-06	1.27326e-06	238049_at	2	238049_at,218706_s_at	2	0	0	error	significant	-	...
CCL28	2.72847	0.000873889	0.000867135	238750_at	3	238750_at,224027_at,224240_s_at	3	0	0	protein_coding	significant	C-C motif chemokine ligand 28	...
IL15	2.72339	4.29875e-09	5.03437e-07	217371_s_at	2	217371_s_at,205992_s_at	2	0	0	protein_coding	significant	interleukin 15	...
PLA1A	2.72036	1.15701e-05	5.42325e-06	219584_at	1	219584_at	1	0	0	protein_coding	significant	phospholipase A1 member A	...
HLA-DRB6	2.70572	7.61328e-06	3.43714e-06	221491_x_at	2	221491_x_at,217362_x_at	3	1	221491_x_at	pseudogene	significant	major histocompatibility complex, class II, DR beta 6 (pseudogene)	...
RAP1GAP	2.69445	0.000264495	0.000204733	203911_at	1	203911_at	2	1	210618_at	protein_coding	significant	RAP1 GTPase activating protein	...
PRKX	2.69237	2.43798e-07	5.55114e-07	204061_at	2	204061_at,204060_s_at	2	0	0	protein_coding	significant	protein kinase, X-linked	...
MT2A	2.6912	2.2405e-06	1.19677e-06	212185_x_at	1	212185_x_at	1	0	0	protein_coding	significant	metallothionein 2A	...
ERBB4	2.68525	0.0059928	0.00926549	214053_at	2	214053_at,233498_at	4	2	233494_at,233498_at	protein_coding	significant	erb-b2 receptor tyrosine kinase 4	...
RAMP3	2.67721	2.75168e-07	5.63122e-07	205326_at	1	205326_at	1	0	0	protein_coding	significant	receptor activity modifying protein 3	...
PLA2R1	2.67246	6.8867e-18	5.02987e-07	210194_at	4	210194_at,207415_at,240039_at,235746_s_at	4	0	0	protein_coding	significant	phospholipase A2 receptor 1	...
EGR1	2.66297	4.37679e-05	2.40682e-05	201693_s_at	3	201693_s_at,227404_s_at,201694_s_at	3	0	0	protein_coding	significant	early growth response 1	...
CAPS2	2.65737	1.98903e-09	5.03174e-07	224370_s_at	2	224370_s_at,1560458_s_at	2	0	0	protein_coding	significant	calcyphosine 2	...
MYOC	2.64768	0.000702445	0.0006639	210155_at	1	210155_at	1	0	0	protein_coding	significant	myocilin	...
FAM167A	2.64686	5.75563e-07	6.43545e-07	226614_s_at	2	226614_s_at,233641_s_at	2	0	0	protein_coding	significant	family with sequence similarity 167 member A	...
EMP1	2.63882	1.89589e-06	1.07231e-06	229011_at	5	229011_at,1564796_at,213895_at,234233_s_at,201325_s_at	6	1	234233_s_at	protein_coding	significant	epithelial membrane protein 1	...
DMRT3	2.63362	1.8861e-05	9.1099e-06	231800_s_at	1	231800_s_at	2	1	233930_at	protein_coding	significant	doublesex and mab-3 related transcription factor 3	...
STX11	2.63189	5.62154e-06	2.5575e-06	235670_at	2	235670_at,210190_at	2	0	0	protein_coding	significant	syntaxin 11	...
DLG2	2.62498	7.78348e-05	4.76683e-05	206253_at	2	206253_at,228973_at	2	0	0	protein_coding	significant	discs large MAGUK scaffold protein 2	...
FABP4	2.62074	1.0276e-05	4.77226e-06	235978_at	2	235978_at,203980_at	2	0	0	protein_coding	significant	fatty acid binding protein 4	...
TLR3	2.61982	1.93583e-05	9.41007e-06	206271_at	3	206271_at,239587_at,242667_at	3	0	0	protein_coding	significant	toll like receptor 3	...
MRPS6	2.61899	3.99937e-15	5.02987e-07	213167_s_at	2	213167_s_at,224919_at	2	0	0	protein_coding	significant	mitochondrial ribosomal protein S6	...
SLC5A3	2.61899	3.99937e-15	5.02987e-07	213167_s_at	4	213167_s_at,1553313_s_at,212944_at,213164_at	4	0	0	protein_coding	significant	solute carrier family 5 member 3	...
MT1E	2.61765	1.78806e-05	8.64436e-06	216336_x_at	2	216336_x_at,212859_x_at	2	0	0	protein_coding	significant	metallothionein 1E	...
MUC15	2.61654	2.01205e-06	1.11396e-06	227241_at	2	227241_at,227238_at	2	0	0	protein_coding	significant	mucin 15, cell surface associated	...
GPR183	2.61567	4.02009e-05	2.19032e-05	205419_at	1	205419_at	1	0	0	protein_coding	significant	G protein-coupled receptor 183	...
CD74	2.61328	0.000139293	9.52135e-05	209619_at	1	209619_at	3	2	1567628_at,209619_at	protein_coding	significant	CD74 molecule	...
LGALS3	2.60764	6.54439e-05	3.88556e-05	208949_s_at	1	208949_s_at	2	1	208949_s_at	protein_coding	significant	galectin 3	...
IFIT1	2.60442	5.09438e-06	2.33902e-06	203153_at	1	203153_at	1	0	0	protein_coding	significant	interferon induced protein with tetratricopeptide repeats 1	...
MIR21	2.60427	0.00136016	0.00147247	224917_at	2	224917_at,220990_s_at	2	0	0	miRNA	significant	microRNA 21	...
NQO1	2.60413	0.000172007	0.000122512	201468_s_at	3	201468_s_at,201467_s_at,210519_s_at	3	0	0	protein_coding	significant	NAD(P)H quinone dehydrogenase 1	...
SFRP4	2.602	0.00220824	0.0026661	204052_s_at	2	204052_s_at,204051_s_at	2	0	0	protein_coding	significant	secreted frizzled related protein 4	...
RGS16	2.60129	2.23529e-11	5.02988e-07	209325_s_at	2	209325_s_at,209324_s_at	3	1	242212_at	protein_coding	significant	regulator of G protein signaling 16	...
XAF1	2.60009	2.00855e-06	1.11222e-06	206133_at	2	206133_at,228617_at	3	1	242234_at	protein_coding	significant	XIAP associated factor 1	...
FOSL2	2.59636	3.69807e-06	1.76084e-06	225262_at	2	225262_at,228188_at	5	3	218881_s_at,225262_at,228188_at	protein_coding	significant	FOS like 2, AP-1 transcription factor subunit	...
FCGR2B	2.59585	3.06456e-05	1.58746e-05	210889_s_at	1	210889_s_at	1	0	0	protein_coding	significant	Fc fragment of IgG receptor IIb	...
MFAP5	2.5929	0.00996064	0.0178115	213765_at	2	213765_at,213764_s_at	3	1	213765_at	protein_coding	significant	microfibrillar associated protein 5	...
MAN1C1	2.5919	3.30612e-08	5.07733e-07	218918_at	2	218918_at,214180_at	2	0	0	protein_coding	significant	mannosidase alpha class 1C member 1	...
ZNF750	2.5771	0.00212276	0.00253385	219995_s_at	1	219995_s_at	1	0	0	protein_coding	significant	zinc finger protein 750	...
CLDN8	2.5738	0.00130148	0.00139622	214598_at	1	214598_at	1	0	0	protein_coding	significant	claudin 8	...
PRR34-AS1	2.57082	6.9064e-12	5.02987e-07	238058_at	1	238058_at	1	0	0	lncRNA	significant	-	...
LMOD1	2.55393	0.00211512	0.00252157	203766_s_at	1	203766_s_at	2	1	211562_s_at	protein_coding	significant	leiomodin 1	...
TMEM45B	2.54499	0.0128417	0.0246691	230323_s_at	2	230323_s_at,226226_at	2	0	0	protein_coding	significant	transmembrane protein 45B	...
HLA-E	2.54409	2.3763e-06	1.25106e-06	200904_at	3	200904_at,217456_x_at,200905_x_at	3	0	0	protein_coding	significant	major histocompatibility complex, class I, E	...
GSN	2.54097	1.08568e-06	8.00204e-07	200696_s_at	2	200696_s_at,214040_s_at	6	4	214040_s_at,227957_at,227958_s_at,234431_at	protein_coding	significant	gelsolin	...
SLC25A29	2.53301	3.59875e-07	5.85037e-07	232280_at	4	232280_at,225305_at,225306_s_at,231664_at	4	0	0	protein_coding	significant	solute carrier family 25 member 29	...
IFITM2	2.531	9.83393e-08	5.20625e-07	201601_x_at	1	201601_x_at	2	1	201601_x_at	protein_coding	significant	interferon induced transmembrane protein 2	...
MGAT4C	2.5268	3.36902e-05	1.78115e-05	207447_s_at	1	207447_s_at	1	0	0	protein_coding	significant	MGAT4 family member C	...
TRIB1	2.52282	9.67148e-08	5.20301e-07	202241_at	1	202241_at	3	2	235641_at,239818_x_at	protein_coding	significant	tribbles pseudokinase 1	...
CYR61	2.51712	0.000563379	0.000510111	210764_s_at	2	210764_s_at,201289_at	2	0	0	protein_coding	significant	cysteine rich angiogenic inducer 61	...
ASPA	2.51282	0.000454945	0.000392818	206030_at	1	206030_at	2	1	228807_at	protein_coding	significant	aspartoacylase	...
C16orf54	2.51208	0.0141103	0.0277146	1559584_a_at	1	1559584_a_at	1	0	0	protein_coding	significant	chromosome 16 open reading frame 54	...
EPAS1	2.51184	2.57318e-08	5.06498e-07	200878_at	2	200878_at,200879_s_at	3	1	241055_at	protein_coding	significant	endothelial PAS domain protein 1	...
EVA1C	2.51088	8.12284e-07	7.1427e-07	227188_at	1	227188_at	1	0	0	protein_coding	significant	eva-1 homolog C	...
PDE8B	2.5038	1.44434e-10	5.02996e-07	235115_at	3	235115_at,213228_at,1554789_a_at	3	0	0	protein_coding	significant	phosphodiesterase 8B	...
ANO5	2.50218	0.00031896	0.000257346	229313_at	1	229313_at	1	0	0	protein_coding	significant	anoctamin 5	...
ABCA6	2.49922	8.08812e-05	4.99241e-05	217504_at	1	217504_at	1	0	0	protein_coding	significant	ATP binding cassette subfamily A member 6	...
CST6	2.4903	1.45026e-06	9.17408e-07	206595_at	1	206595_at	2	1	231248_at	protein_coding	significant	cystatin E/M	...
INHBB	2.48829	1.30551e-07	5.27461e-07	205258_at	1	205258_at	1	0	0	protein_coding	significant	inhibin beta B subunit	...
RTP4	2.46903	4.63354e-06	2.15572e-06	219684_at	1	219684_at	1	0	0	protein_coding	significant	receptor transporter protein 4	...
ATP13A4	2.46611	3.96063e-08	5.0898e-07	1557136_at	3	1557136_at,1559571_a_at,233535_at	3	0	0	protein_coding	significant	ATPase 13A4	...
ATOH8	2.4616	1.02358e-08	5.04194e-07	228890_at	2	228890_at,1558706_a_at	3	1	228890_at	protein_coding	significant	atonal bHLH transcription factor 8	...
LINC01279	2.46094	0.00309766	0.00407527	227061_at	1	227061_at	1	0	0	error	significant	-	...
ARAP2	2.45485	0.000239242	0.000180951	213618_at	1	213618_at	4	3	213618_at,239104_at,242402_x_at	protein_coding	significant	ArfGAP with RhoGAP domain, ankyrin repeat and PH domain 2	...
TMEM139	2.4518	0.000291959	0.000231363	227753_at	2	227753_at,229634_at	2	0	0	protein_coding	significant	transmembrane protein 139	...
CTSS	2.44915	0.00118426	0.00124252	232617_at	3	232617_at,202901_x_at,202902_s_at	3	0	0	protein_coding	significant	cathepsin S	...
NAMPT	2.44393	0.00834297	0.014163	243296_at	1	243296_at	4	3	217738_at,217739_s_at,243296_at	protein_coding	significant	nicotinamide phosphoribosyltransferase	...
ZNF595	2.43903	4.13454e-05	2.26382e-05	227952_at	1	227952_at	4	3	1570038_at,208542_x_at,227952_at	protein_coding	significant	zinc finger protein 595	...
LRRK2	2.43007	5.07456e-06	2.33017e-06	229584_at	1	229584_at	1	0	0	protein_coding	significant	leucine rich repeat kinase 2	...
CD59	2.42674	8.99722e-12	5.02987e-07	200985_s_at	5	200985_s_at,212463_at,200984_s_at,200983_x_at,228748_at	5	0	0	protein_coding	significant	CD59 molecule (CD59 blood group)	...
CRYGN	2.42636	3.43901e-14	5.02987e-07	1553082_at	1	1553082_at	1	0	0	protein_coding	significant	crystallin gamma N	...
NAV2	2.42312	5.5701e-05	3.19606e-05	1556606_at	1	1556606_at	6	5	1567357_at,1567358_at,218330_s_at,222598_s_at,222599_s_at	protein_coding	significant	neuron navigator 2	...
LOC100996740	2.42109	8.29546e-08	5.17501e-07	229872_s_at	1	229872_s_at	1	0	0	error	significant	-	...
PSMB8-AS1	2.41673	0.00219036	0.00263861	1555852_at	1	1555852_at	2	1	1555853_at	lncRNA	significant	PSMB8 antisense RNA 1 (head to head)	...
LOC101929122	2.41648	1.02104e-14	5.02987e-07	240460_at	1	240460_at	1	0	0	error	significant	-	...
PFKFB2	2.40881	1.13821e-05	5.32792e-06	209992_at	3	209992_at,226733_at,238450_at	4	1	238450_at	protein_coding	significant	6-phosphofructo-2-kinase/fructose-2,6-biphosphatase 2	...
COBL	2.40608	0.00353914	0.00481392	213050_at	2	213050_at,1552496_a_at	2	0	0	protein_coding	significant	cordon-bleu WH2 repeat protein	...
IFI6	2.40587	1.2939e-08	5.04573e-07	204415_at	1	204415_at	1	0	0	protein_coding	significant	interferon alpha inducible protein 6	...
SERTM1	2.40213	0.00193115	0.00225145	241672_at	1	241672_at	1	0	0	protein_coding	significant	serine rich and transmembrane domain containing 1	...
SLC25A15	2.40173	1.44981e-05	6.86921e-06	222705_s_at	2	222705_s_at,218653_at	2	0	0	protein_coding	significant	solute carrier family 25 member 15	...
RNF180	2.39792	1.33662e-10	5.02995e-07	236644_at	3	236644_at,242985_x_at,242033_at	3	0	0	protein_coding	significant	ring finger protein 180	...
CD274	2.39539	0.000187345	0.000135353	227458_at	1	227458_at	2	1	227458_at	protein_coding	significant	CD274 molecule	...
IER3	2.39313	3.946e-05	2.14155e-05	201631_s_at	1	201631_s_at	1	0	0	protein_coding	significant	immediate early response 3	...
PCGF5	2.38711	4.97184e-08	5.10954e-07	226326_at	3	226326_at,229194_at,235331_x_at	5	2	229996_s_at,235331_x_at	protein_coding	significant	polycomb group ring finger 5	...
JADE2	2.3831	1.36273e-09	5.03105e-07	212660_at	3	212660_at,232279_at,208202_s_at	3	0	0	protein_coding	significant	jade family PHD finger 2	...
GSTM3	2.38119	3.06907e-09	5.03289e-07	235867_at	1	235867_at	2	1	235867_at	protein_coding	significant	glutathione S-transferase mu 3	...
IGIP	2.36741	2.97697e-06	1.47408e-06	226977_at	2	226977_at,241874_at	2	0	0	protein_coding	significant	IgA inducing protein	...
MR1	2.35413	1.50346e-06	9.34643e-07	207565_s_at	6	207565_s_at,235352_at,210223_s_at,210224_at,210528_at,207566_at	6	0	0	protein_coding	significant	major histocompatibility complex, class I-related	...
INPP5J	2.34802	7.20091e-09	5.03797e-07	213651_at	1	213651_at	1	0	0	protein_coding	significant	inositol polyphosphate-5-phosphatase J	...
APOLD1	2.34545	4.97184e-08	5.10981e-07	221031_s_at	1	221031_s_at	2	1	221031_s_at	protein_coding	significant	apolipoprotein L domain containing 1	...
RASD1	2.34191	1.37718e-06	8.91874e-07	223467_at	1	223467_at	1	0	0	protein_coding	significant	ras related dexamethasone induced 1	...
LEPR	2.34093	0.00609327	0.00949949	209894_at	4	209894_at,211354_s_at,211355_x_at,211356_x_at	7	3	211354_s_at,211355_x_at,211356_x_at	protein_coding	significant	leptin receptor	...
LEPROT	2.34093	0.00609327	0.00949949	209894_at	5	209894_at,202378_s_at,211354_s_at,211355_x_at,211356_x_at	10	5	209894_at,211354_s_at,211355_x_at,211356_x_at,227095_at	protein_coding	significant	leptin receptor overlapping transcript	...
HLA-B	2.33771	8.81394e-06	4.02194e-06	209140_x_at	3	209140_x_at,211911_x_at,208729_x_at	3	0	0	protein_coding	significant	major histocompatibility complex, class I, B	...
MS4A1	2.3369	0.0231576	0.051532	228592_at	1	228592_at	5	4	217418_x_at,228592_at,228599_at,231418_at	protein_coding	significant	membrane spanning 4-domains A1	...
CCL19	2.33202	0.00690167	0.0111735	210072_at	1	210072_at	1	0	0	protein_coding	significant	C-C motif chemokine ligand 19	...
LINC00472	2.3267	7.87186e-08	5.1659e-07	235771_at	2	235771_at,220324_at	2	0	0	lncRNA	significant	-	...
CCL4	2.3233	3.75458e-05	2.01981e-05	204103_at	1	204103_at	1	0	0	protein_coding	significant	C-C motif chemokine ligand 4	...
IFI44L	2.31958	0.000590579	0.0005399	204439_at	1	204439_at	1	0	0	protein_coding	significant	interferon induced protein 44 like	...
MIOX	2.31725	0.00359515	0.00491272	224179_s_at	1	224179_s_at	1	0	0	protein_coding	significant	myo-inositol oxygenase	...
HCP5	2.31499	0.000715899	0.000679749	206082_at	1	206082_at	1	0	0	lncRNA	significant	HLA complex P5 (non-protein coding)	...
HLA-C	2.31044	5.91387e-06	2.68431e-06	208812_x_at	4	208812_x_at,214459_x_at,216526_x_at,211799_x_at	4	0	0	protein_coding	significant	major histocompatibility complex, class I, C	...
CBX7	2.30378	4.15939e-09	5.03421e-07	212914_at	1	212914_at	1	0	0	protein_coding	significant	chromobox 7	...
CXCL10	2.30105	0.0227157	0.0503185	204533_at	1	204533_at	1	0	0	protein_coding	significant	C-X-C motif chemokine ligand 10	...
CREBRF	2.29962	1.52435e-08	5.04913e-07	235556_at	5	235556_at,238476_at,225957_at,1554229_at,225956_at	5	0	0	protein_coding	significant	CREB3 regulatory factor	...
NR4A2	2.29953	0.00202516	0.00238563	216248_s_at	3	216248_s_at,204621_s_at,204622_x_at	3	0	0	protein_coding	significant	nuclear receptor subfamily 4 group A member 2	...
PEBP4	2.29931	0.0187984	0.0399043	227848_at	1	227848_at	1	0	0	protein_coding	significant	phosphatidylethanolamine binding protein 4	...
RASGRF2	2.29462	7.74211e-05	4.73914e-05	228109_at	1	228109_at	2	1	228109_at	protein_coding	significant	Ras protein specific guanine nucleotide releasing factor 2	...
HGD	2.2935	0.00213212	0.00254903	214307_at	2	214307_at,214308_s_at	4	2	214308_s_at,237029_at	protein_coding	significant	homogentisate 1,2-dioxygenase	...
NALCN	2.29154	0.00810278	0.0136382	228608_at	1	228608_at	3	2	228608_at,242880_at	protein_coding	significant	sodium leak channel, non-selective	...
SDC4	2.28621	0.000118062	7.83929e-05	202071_at	1	202071_at	1	0	0	protein_coding	significant	syndecan 4	...
CCNL1	2.26023	2.81443e-05	1.44014e-05	1555827_at	1	1555827_at	4	3	1555827_at,220046_s_at,241495_at	protein_coding	significant	cyclin L1	...
SORBS2	2.25451	0.000288258	0.00022795	1558815_at	3	1558815_at,237285_at,233720_at	7	4	220858_at,225728_at,233720_at,237285_at	protein_coding	significant	sorbin and SH3 domain containing 2	...
AOC3	2.25374	0.0071269	0.0116432	204894_s_at	1	204894_s_at	1	0	0	protein_coding	significant	amine oxidase, copper containing 3	...
BHMT2	2.25128	0.00785492	0.0131384	230309_at	2	230309_at,219902_at	3	1	242169_at	protein_coding	significant	betaine--homocysteine S-methyltransferase 2	...
SYT14	2.24745	1.42641e-11	5.02988e-07	1553654_at	1	1553654_at	1	0	0	protein_coding	significant	synaptotagmin 14	...
AIM1	2.24632	0.0172753	0.035855	212543_at	1	212543_at	1	0	0	error	significant	-	...
VMP1	2.24314	8.95129e-05	5.64379e-05	231697_s_at	3	231697_s_at,224917_at,220990_s_at	4	1	231697_s_at	protein_coding	significant	vacuole membrane protein 1	...
PTGS2	2.23679	0.030838	0.0735694	204748_at	1	204748_at	2	1	204748_at	protein_coding	significant	prostaglandin-endoperoxide synthase 2	...
TARP	2.23658	0.012498	0.0238974	216920_s_at	1	216920_s_at	7	6	211144_x_at,215345_x_at,215806_x_at,216298_at,216920_s_at,217381_s_at	error	significant	T-cell receptor gamma constant 1	...
TRGC2	2.23658	0.012498	0.0238974	216920_s_at	1	216920_s_at	4	3	211144_x_at,215806_x_at,216920_s_at	protein_coding	significant	-	...
TRGV9	2.23658	0.012498	0.0238974	216920_s_at	1	216920_s_at	4	3	211144_x_at,215806_x_at,216920_s_at	protein_coding	significant	-	...
CFB	2.23181	0.0296398	0.0700825	202357_s_at	1	202357_s_at	2	1	211920_at	protein_coding	significant	complement factor B	...
NR4A3	2.22432	0.000106319	6.90946e-05	216979_at	3	216979_at,209959_at,207978_s_at	3	0	0	protein_coding	significant	nuclear receptor subfamily 4 group A member 3	...
CRYBG3	2.2215	4.54411e-05	2.51225e-05	214030_at	1	214030_at	1	0	0	protein_coding	significant	crystallin beta-gamma domain containing 3	...
ERAP1	2.21788	8.98413e-05	5.67949e-05	214012_at	3	214012_at,209701_at,210385_s_at	5	2	214012_at,214034_at	protein_coding	significant	endoplasmic reticulum aminopeptidase 1	...
IKZF1	2.21648	0.0369809	0.0926018	227346_at	1	227346_at	9	8	1565817_at,1565818_s_at,205038_at,205039_s_at,216901_s_at,220704_at,227344_at,227346_at	protein_coding	significant	IKAROS family zinc finger 1	...
SULT1C2	2.21244	0.00368129	0.00505648	205343_at	1	205343_at	4	3	205343_at,211470_s_at,240200_at	protein_coding	significant	sulfotransferase family 1C member 2	...
S100A6	2.21131	1.59383e-05	7.63617e-06	217728_at	2	217728_at,228923_at	2	0	0	protein_coding	significant	S100 calcium binding protein A6	...
SPTLC3	2.20676	1.69091e-07	5.36869e-07	236201_at	3	236201_at,220456_at,227752_at	3	0	0	protein_coding	significant	serine palmitoyltransferase long chain base subunit 3	...
LOC101928605	2.20507	2.43423e-06	1.27094e-06	1555890_at	1	1555890_at	1	0	0	error	significant	-	...
OR2A1-AS1	2.20507	2.43423e-06	1.27094e-06	1555890_at	1	1555890_at	1	0	0	lncRNA	significant	-	...
OR2A20P	2.20507	2.43423e-06	1.27094e-06	1555890_at	1	1555890_at	3	2	222290_at,223971_at	error	significant	olfactory receptor family 2 subfamily A member 20 pseudogene	...
OR2A9P	2.20507	2.43423e-06	1.27094e-06	1555890_at	1	1555890_at	3	2	222290_at,223971_at	pseudogene	significant	-	...
NOL3	2.2012	1.58734e-07	5.3446e-07	59625_at	4	59625_at,221567_at,1558738_at,221566_s_at	4	0	0	protein_coding	significant	nucleolar protein 3	...
ITGA1	2.19866	0.00132903	0.00143093	1560359_at	1	1560359_at	3	2	214660_at,226731_at	protein_coding	significant	integrin subunit alpha 1	...
ABCB1	2.19792	0.000466598	0.00040516	209993_at	2	209993_at,209994_s_at	3	1	243951_at	protein_coding	significant	ATP binding cassette subfamily B member 1	...
WSCD2	2.19337	0.000145125	9.99143e-05	229032_at	1	229032_at	2	1	229032_at	protein_coding	significant	WSC domain containing 2	...
ODF3B	2.19298	0.00034071	0.000278428	238327_at	1	238327_at	5	4	238325_s_at,238326_at,238327_at,243934_at	protein_coding	significant	outer dense fiber of sperm tails 3B	...
S100A4	2.18899	0.00914269	0.0158949	203186_s_at	1	203186_s_at	1	0	0	protein_coding	significant	S100 calcium binding protein A4	...
ACSL4	2.18783	1.17266e-05	5.50566e-06	202422_s_at	1	202422_s_at	3	2	1557419_a_at,202422_s_at	protein_coding	significant	acyl-CoA synthetase long-chain family member 4	...
SOWAHA	2.18539	0.0157557	0.0319096	230238_at	1	230238_at	1	0	0	protein_coding	significant	sosondowah ankyrin repeat domain family member A	...
GZMK	2.18537	0.00377966	0.00524383	206666_at	1	206666_at	1	0	0	protein_coding	significant	granzyme K	...
RRAD	2.18298	0.000675098	0.000634196	204803_s_at	2	204803_s_at,204802_at	3	1	231100_at	protein_coding	significant	RRAD, Ras related glycolysis inhibitor and calcium channel regulator	...
MLPH	2.17491	0.00330198	0.00439969	218211_s_at	1	218211_s_at	1	0	0	protein_coding	significant	melanophilin	...
LACC1	2.17248	3.00513e-05	1.55258e-05	228937_at	3	228937_at,1553142_at,1553141_at	3	0	0	protein_coding	significant	laccase domain containing 1	...
AGTR1	2.17142	0.000632629	0.000587494	208016_s_at	2	208016_s_at,205357_s_at	2	0	0	protein_coding	significant	angiotensin II receptor type 1	...
EGR3	2.16952	0.0191032	0.0407525	206115_at	1	206115_at	1	0	0	protein_coding	significant	early growth response 3	...
RXFP1	2.16802	1.52503e-08	5.04919e-07	238206_at	3	238206_at,1552715_a_at,231804_at	3	0	0	protein_coding	significant	relaxin/insulin like family peptide receptor 1	...
ACSL1	2.16738	0.000105341	6.8179e-05	201963_at	2	201963_at,207275_s_at	2	0	0	protein_coding	significant	acyl-CoA synthetase long-chain family member 1	...
HCG4	2.16715	1.21068e-10	5.02994e-07	206685_at	1	206685_at	1	0	0	pseudogene	significant	-	...
TRAC	2.16666	0.000922872	0.000926931	209670_at	1	209670_at	4	3	209671_x_at,210972_x_at,215524_x_at	protein_coding	significant	-	...
MAOB	2.16375	0.00655817	0.0104281	204041_at	1	204041_at	3	2	1561010_a_at,204041_at	protein_coding	significant	monoamine oxidase B	...
MAP3K5	2.15645	8.81871e-06	4.02986e-06	203837_at	2	203837_at,203836_s_at	2	0	0	protein_coding	significant	mitogen-activated protein kinase kinase kinase 5	...
PCOLCE2	2.15602	0.00647416	0.0102663	219295_s_at	1	219295_s_at	1	0	0	protein_coding	significant	procollagen C-endopeptidase enhancer 2	...
CXCL11	2.1479	0.0336734	0.0823608	210163_at	2	210163_at,211122_s_at	2	0	0	protein_coding	significant	C-X-C motif chemokine ligand 11	...
CCL8	2.1473	0.0159168	0.0323445	214038_at	1	214038_at	1	0	0	protein_coding	significant	C-C motif chemokine ligand 8	...
IGLL3P	2.14669	0.0325698	0.078928	215946_x_at	1	215946_x_at	1	0	0	pseudogene	significant	-	...
ZBTB20	2.14453	3.91785e-09	5.03393e-07	205383_s_at	12	205383_s_at,235308_at,226250_at,227121_at,226252_at,244581_at,227082_at,213158_at,222357_at,213156_at,232125_at,232929_at	12	0	0	protein_coding	significant	zinc finger and BTB domain containing 20	...
PLSCR4	2.14246	5.70065e-05	3.29382e-05	218901_at	1	218901_at	1	0	0	protein_coding	significant	phospholipid scramblase 4	...
PCP4	2.13481	0.0103283	0.0186715	205549_at	1	205549_at	1	0	0	protein_coding	significant	Purkinje cell protein 4	...
ACADL	2.13469	0.000115654	7.62889e-05	206069_s_at	2	206069_s_at,206068_s_at	2	0	0	protein_coding	significant	acyl-CoA dehydrogenase, long chain	...
PARP8	2.12661	8.14381e-05	5.04019e-05	244008_at	2	244008_at,219033_at	2	0	0	protein_coding	significant	poly(ADP-ribose) polymerase family member 8	...
CCR2	2.12621	0.00187575	0.00217639	206978_at	1	206978_at	2	1	207794_at	protein_coding	significant	C-C motif chemokine receptor 2	...
AADACP1	2.12232	1.90686e-05	9.22391e-06	1569582_at	1	1569582_at	1	0	0	pseudogene	significant	arylacetamide deacetylase pseudogene 1	...
SLC47A1	2.12071	0.0169851	0.0350663	219525_at	1	219525_at	1	0	0	protein_coding	significant	solute carrier family 47 member 1	...
SLFN11	2.11752	0.000121624	8.10636e-05	226743_at	1	226743_at	1	0	0	protein_coding	significant	schlafen family member 11	...
FCER1A	2.11561	4.31304e-05	2.36891e-05	211734_s_at	1	211734_s_at	2	1	211734_s_at	protein_coding	significant	Fc fragment of IgE receptor Ia	...
CYS1	2.11412	0.0119359	0.0225062	228739_at	1	228739_at	1	0	0	protein_coding	significant	cystin 1	...
THEMIS2	2.11331	0.000525897	0.000469286	210785_s_at	2	210785_s_at,207571_x_at	2	0	0	protein_coding	significant	thymocyte selection associated family member 2	...
PDE4D	2.10655	0.000169373	0.000120186	204491_at	5	204491_at,228962_at,210837_s_at,210836_x_at,211840_s_at	6	1	228962_at	protein_coding	significant	phosphodiesterase 4D	...
PAK3	2.09861	6.61536e-05	3.93162e-05	214607_at	2	214607_at,229201_at	2	0	0	protein_coding	significant	p21 (RAC1) activated kinase 3	...
PDLIM3	2.09141	0.0246086	0.0555317	210170_at	1	210170_at	3	2	210170_at,240289_at	protein_coding	significant	PDZ and LIM domain 3	...
SAMD9	2.08956	0.0113721	0.0211272	228531_at	2	228531_at,219691_at	2	0	0	protein_coding	significant	sterile alpha motif domain containing 9	...
PURA	2.08835	1.15529e-09	5.03085e-07	241685_x_at	4	241685_x_at,204020_at,204021_s_at,229167_at	5	1	241685_x_at	protein_coding	significant	purine rich element binding protein A	...
HLA-F	2.08662	5.00941e-05	2.81584e-05	204806_x_at	3	204806_x_at,221875_x_at,221978_at	3	0	0	protein_coding	significant	major histocompatibility complex, class I, F	...
ITGB3	2.08634	1.24057e-16	5.02987e-07	215240_at	6	215240_at,216261_at,204625_s_at,204628_s_at,204627_s_at,204626_s_at	7	1	216261_at	protein_coding	significant	integrin subunit beta 3	...
BTBD11	2.08475	0.000371531	0.000308213	238692_at	2	238692_at,228570_at	2	0	0	protein_coding	significant	BTB domain containing 11	...
RARRES1	2.08063	0.0472555	0.125058	221872_at	1	221872_at	3	2	206392_s_at,221872_at	protein_coding	significant	retinoic acid receptor responder 1	...
ST6GALNAC2	2.07048	0.00014111	9.66874e-05	204542_at	1	204542_at	1	0	0	protein_coding	significant	ST6 N-acetylgalactosaminide alpha-2,6-sialyltransferase 2	...
KCNK2	2.0674	5.80972e-07	6.45406e-07	210261_at	1	210261_at	1	0	0	protein_coding	significant	potassium two pore domain channel subfamily K member 2	...
CD2	2.06366	0.00664832	0.0106138	205831_at	1	205831_at	1	0	0	protein_coding	significant	CD2 molecule	...
CP	2.06317	0.00241526	0.00299997	228143_at	1	228143_at	5	4	204846_at,214282_at,227253_at,228143_at	protein_coding	significant	ceruloplasmin	...
LONRF2	2.06275	0.0445862	0.116758	225996_at	1	225996_at	2	1	235977_at	protein_coding	significant	LON peptidase N-terminal domain and ring finger 2	...
CRIM1	2.06207	8.75639e-06	3.99305e-06	202552_s_at	3	202552_s_at,202551_s_at,228496_s_at	3	0	0	protein_coding	significant	cysteine rich transmembrane BMP regulator 1	...
GNAS	2.06089	0.0305768	0.0727658	214157_at	1	214157_at	12	11	200981_x_at,211858_x_at,212273_x_at,214157_at,214548_x_at,217057_s_at,217058_at,217673_x_at,228173_at,229274_at,239037_at	protein_coding	significant	GNAS complex locus	...
VWF	2.05664	0.000331338	0.000269216	202112_at	1	202112_at	2	1	233980_s_at	protein_coding	significant	von Willebrand factor	...
CLN5	2.05478	1.74587e-08	5.05245e-07	204085_s_at	3	204085_s_at,214252_s_at,204084_s_at	3	0	0	protein_coding	significant	ceroid-lipofuscinosis, neuronal 5	...
KLRC4-KLRK1	2.05253	1.39926e-05	6.61415e-06	205821_at	2	205821_at,1555691_a_at	2	0	0	protein_coding	significant	killer cell lectin like receptor K1	...
KLRK1	2.05253	1.39926e-05	6.61415e-06	205821_at	2	205821_at,1555691_a_at	2	0	0	protein_coding	significant	killer cell lectin like receptor K1	...
SYNDIG1	2.05193	0.00342315	0.00460499	219310_at	1	219310_at	1	0	0	protein_coding	significant	synapse differentiation inducing 1	...
FHL5	2.05038	0.000261121	0.000201511	220170_at	1	220170_at	3	2	1570517_at,220170_at	protein_coding	significant	four and a half LIM domains 5	...
SQSTM1	2.04992	1.16626e-12	5.02987e-07	201471_s_at	3	201471_s_at,244804_at,213112_s_at	4	1	244804_at	protein_coding	significant	sequestosome 1	...
BCL2A1	2.04987	0.0214045	0.0467172	205681_at	1	205681_at	1	0	0	protein_coding	significant	BCL2 related protein A1	...
EVI2A	2.04957	0.0451312	0.118348	204774_at	1	204774_at	1	0	0	protein_coding	significant	ecotropic viral integration site 2A	...
LINC00869	2.04832	0.000627696	0.00058207	227383_at	7	227383_at,1568609_s_at,227384_s_at,1558588_at,222001_x_at,235185_s_at,1563483_at	8	1	235185_s_at	lncRNA	significant	long intergenic non-protein coding RNA 869	...
LOC727820	2.04832	0.000627696	0.00058207	227383_at	2	227383_at,227384_s_at	3	1	231247_s_at	error	significant	-	...
RMDN1	2.04732	3.52577e-06	1.68859e-06	229843_at	2	229843_at,222665_at	3	1	229843_at	protein_coding	significant	regulator of microtubule dynamics 1	...
PRKY	2.04656	1.82954e-06	1.04927e-06	204060_s_at	1	204060_s_at	2	1	206279_at	pseudogene	significant	protein kinase, Y-linked, pseudogene	...
C2orf40	2.04513	0.00962217	0.0169849	223623_at	1	223623_at	1	0	0	protein_coding	significant	chromosome 2 open reading frame 40	...
TC2N	2.0439	0.00371011	0.00511007	234970_at	2	234970_at,1553132_a_at	3	1	244272_s_at	protein_coding	significant	tandem C2 domains, nuclear	...
FYB	2.04338	0.0311669	0.0747017	227266_s_at	2	227266_s_at,211795_s_at	5	3	211795_s_at,224148_at,227266_s_at	error	significant	-	...
ZBED2	2.03911	0.00267173	0.00340323	219836_at	1	219836_at	1	0	0	protein_coding	significant	zinc finger BED-type containing 2	...
HERC5	2.03354	0.00101492	0.00103442	219863_at	1	219863_at	1	0	0	protein_coding	significant	HECT and RLD domain containing E3 ubiquitin protein ligase 5	...
NACC2	2.03332	0.000219308	0.000163619	212993_at	1	212993_at	2	1	230050_at	protein_coding	significant	NACC family member 2	...
ARHGAP15	2.03114	0.00245736	0.00307043	218870_at	2	218870_at,1561489_at	2	0	0	protein_coding	significant	Rho GTPase activating protein 15	...
LOC101928361	2.03114	0.00245736	0.00307043	218870_at	2	218870_at,1561489_at	2	0	0	error	significant	-	...
CLIP4	2.03104	0.000274151	0.000214133	226425_at	2	226425_at,219944_at	2	0	0	protein_coding	significant	CAP-Gly domain containing linker protein family member 4	...
CLEC3B	2.03	0.000281467	0.00022088	205200_at	1	205200_at	1	0	0	protein_coding	significant	C-type lectin domain family 3 member B	...
EXOSC7	2.03	0.000281467	0.00022088	205200_at	1	205200_at	3	2	212627_s_at,213648_at	protein_coding	significant	exosome component 7	...
MAOA	2.02405	0.000923095	0.000927467	212741_at	3	212741_at,204389_at,204388_s_at	3	0	0	protein_coding	significant	monoamine oxidase A	...
TMTC1	2.02123	0.00236097	0.002914	226322_at	2	226322_at,226931_at	4	2	226931_at,244506_at	protein_coding	significant	transmembrane and tetratricopeptide repeat containing 1	...
CDKL2	2.01841	0.00229001	0.00279574	236331_at	1	236331_at	2	1	236331_at	protein_coding	significant	cyclin dependent kinase like 2	...
MYL12A	2.01596	0.000178544	0.000127692	1555976_s_at	3	1555976_s_at,1555978_s_at,1555977_at	5	2	201318_s_at,201319_at	protein_coding	significant	myosin light chain 12A	...
F3	2.01213	0.00365928	0.00501513	204363_at	1	204363_at	1	0	0	protein_coding	significant	coagulation factor III, tissue factor	...
C12orf66	2.0108	2.6518e-08	5.06632e-07	1554067_at	3	1554067_at,1554068_s_at,235026_at	3	0	0	protein_coding	significant	chromosome 12 open reading frame 66	...
TCEAL2	2.00783	0.0491801	0.131079	211276_at	1	211276_at	1	0	0	protein_coding	significant	transcription elongation factor A like 2	...
SGPP2	2.00256	8.21503e-05	5.08938e-05	238567_at	2	238567_at,244780_at	2	0	0	protein_coding	significant	sphingosine-1-phosphate phosphatase 2	...
CD48	2.00223	0.00850129	0.0144935	204118_at	1	204118_at	2	1	237759_at	protein_coding	significant	CD48 molecule	...
EFCAB13	2.00182	1.52229e-10	5.02997e-07	1553626_a_at	3	1553626_a_at,1553627_s_at,1554772_at	5	2	1569876_at,231651_at	protein_coding	significant	EF-hand calcium binding domain 13	...
SBSPON	2.00086	0.0042635	0.00603702	235210_s_at	2	235210_s_at,235209_at	3	1	235210_s_at	protein_coding	significant	somatomedin B and thrombospondin type 1 domain containing	...
SLC12A8	1.99845	8.57666e-06	3.88374e-06	219874_at	1	219874_at	1	0	0	protein_coding	significant	solute carrier family 12 member 8	...
ATP6V0E2	1.99169	0.00308461	0.00405185	213587_s_at	1	213587_s_at	1	0	0	protein_coding	significant	ATPase H+ transporting V0 subunit e2	...
FOXQ1	1.9911	0.038061	0.0959555	227475_at	1	227475_at	1	0	0	protein_coding	significant	forkhead box Q1	...
SLAMF7	1.98771	0.0370706	0.0929573	222838_at	1	222838_at	3	2	222838_at,234306_s_at	protein_coding	significant	SLAM family member 7	...
IYD	1.98555	0.000167849	0.000118882	231070_at	1	231070_at	1	0	0	protein_coding	significant	iodotyrosine deiodinase	...
CALCA	1.98249	0.0350039	0.0864868	210727_at	1	210727_at	4	3	210728_s_at,217495_x_at,217561_at	protein_coding	significant	calcitonin related polypeptide alpha	...
SAMD9L	1.98163	1.69766e-05	8.16969e-06	235643_at	3	235643_at,226603_at,230036_at	3	0	0	protein_coding	significant	sterile alpha motif domain containing 9 like	...
CD8A	1.98133	0.0150639	0.0301173	205758_at	1	205758_at	1	0	0	protein_coding	significant	CD8a molecule	...
TAPBPL	1.97802	7.54834e-05	4.60139e-05	218747_s_at	2	218747_s_at,218746_at	2	0	0	protein_coding	significant	TAP binding protein like	...
HSPB11	1.9739	1.25615e-05	5.92973e-06	214163_at	3	214163_at,215691_x_at,203960_s_at	3	0	0	protein_coding	significant	heat shock protein family B (small) member 11	...
ELOVL7	1.97285	0.00652062	0.0103597	227180_at	1	227180_at	1	0	0	protein_coding	significant	ELOVL fatty acid elongase 7	...
CGNL1	1.97255	0.0239842	0.0537216	225817_at	1	225817_at	2	1	225817_at	protein_coding	significant	cingulin like 1	...
ASAH1	1.97123	4.76622e-10	5.03023e-07	213902_at	4	213902_at,1555419_a_at,210980_s_at,213702_x_at	5	1	213902_at	protein_coding	significant	N-acylsphingosine amidohydrolase 1	...
DIRAS3	1.97012	0.00121348	0.00127931	215506_s_at	1	215506_s_at	1	0	0	protein_coding	significant	DIRAS family GTPase 3	...
MSRB3	1.96562	0.00608865	0.00948536	225790_at	2	225790_at,225782_at	5	3	225782_at,225790_at,238583_at	protein_coding	significant	methionine sulfoxide reductase B3	...
BCL6	1.96518	3.36674e-05	1.77884e-05	203140_at	2	203140_at,215990_s_at	3	1	228758_at	protein_coding	significant	B-cell CLL/lymphoma 6	...
GLS	1.96427	0.00166634	0.00188146	203159_at	3	203159_at,203157_s_at,203158_s_at	8	5	211414_at,221510_s_at,223079_s_at,223080_at,241034_at	protein_coding	significant	glutaminase	...
SPATA13	1.95903	5.88742e-05	3.41504e-05	225564_at	2	225564_at,1556601_a_at	4	2	1562770_at,225564_at	protein_coding	significant	spermatogenesis associated 13	...
DAPK2	1.95777	5.53369e-07	6.37004e-07	215184_at	2	215184_at,206324_s_at	2	0	0	protein_coding	significant	death associated protein kinase 2	...
FPR3	1.95684	0.00219562	0.00264865	230422_at	2	230422_at,214560_at	2	0	0	protein_coding	significant	formyl peptide receptor 3	...
EPHA5	1.95476	0.00232543	0.00284917	237939_at	1	237939_at	3	2	216837_at,237939_at	protein_coding	significant	EPH receptor A5	...
SERPINB1	1.95384	0.0042751	0.00606209	228726_at	4	228726_at,212268_at,213572_s_at,239213_at	4	0	0	protein_coding	significant	serpin family B member 1	...
SEPT8	1.95227	0.0125527	0.0240125	226627_at	1	226627_at	3	2	209000_s_at,226627_at	protein_coding	significant	septin 8	...
RBPMS-AS1	1.9487	3.92656e-07	5.94029e-07	240929_at	1	240929_at	1	0	0	lncRNA	significant	RBPMS antisense RNA 1	...
C11orf52	1.94767	0.00301128	0.00393422	238805_at	1	238805_at	1	0	0	protein_coding	significant	chromosome 11 open reading frame 52	...
HSPB2	1.94767	0.00301128	0.00393422	238805_at	1	238805_at	2	1	238805_at	protein_coding	significant	heat shock protein family B (small) member 2	...
HSPB2-C11orf52	1.94767	0.00301128	0.00393422	238805_at	1	238805_at	1	0	0	protein_coding	significant	HSPB2-C11orf52 readthrough (NMD candidate)	...
CX3CL1	1.94766	6.10792e-05	3.57201e-05	823_at	2	823_at,203687_at	2	0	0	protein_coding	significant	C-X3-C motif chemokine ligand 1	...
ZBTB16	1.94556	0.000560366	0.000507196	205883_at	1	205883_at	1	0	0	protein_coding	significant	zinc finger and BTB domain containing 16	...
LOC100996506	1.94285	2.69902e-05	1.3722e-05	1566472_s_at	1	1566472_s_at	3	2	1566472_s_at,1566473_a_at	error	significant	-	...
RABGAP1L	1.94226	0.00772461	0.0128677	213982_s_at	1	213982_s_at	5	4	203020_at,213982_s_at,215342_s_at,232702_at	protein_coding	significant	RAB GTPase activating protein 1 like	...
FGG	1.94129	0.000763588	0.000736344	226621_at	1	226621_at	2	1	226621_at	protein_coding	significant	fibrinogen gamma chain	...
OSMR	1.94129	0.000763588	0.000736344	226621_at	3	226621_at,205729_at,1554008_at	3	0	0	protein_coding	significant	oncostatin M receptor	...
NTRK2	1.93813	0.0364625	0.091068	221796_at	1	221796_at	6	5	214680_at,221795_at,221796_at,229463_at,236095_at	protein_coding	significant	neurotrophic receptor tyrosine kinase 2	...
DEPTOR	1.93392	0.00243576	0.00303366	218858_at	1	218858_at	2	1	234071_at	protein_coding	significant	DEP domain containing MTOR interacting protein	...
MAGI2-AS3	1.93328	5.05102e-05	2.85342e-05	229480_at	3	229480_at,227554_at,235267_at	3	0	0	lncRNA	significant	MAGI2 antisense RNA 3	...
PRELP	1.92867	0.00157248	0.00175534	228224_at	2	228224_at,204223_at	3	1	37022_at	protein_coding	significant	proline and arginine rich end leucine rich repeat protein	...
SHISA2	1.925	0.0132413	0.0255661	230493_at	1	230493_at	1	0	0	protein_coding	significant	shisa family member 2	...
BICDL1	1.92417	1.11227e-05	5.19916e-06	228320_x_at	1	228320_x_at	2	1	228320_x_at	protein_coding	significant	BICD family like cargo adaptor 1	...
CCDC28A	1.92121	1.68906e-10	5.02998e-07	209479_at	1	209479_at	1	0	0	protein_coding	significant	coiled-coil domain containing 28A	...
SP100	1.91913	0.0010767	0.00110826	202864_s_at	5	202864_s_at,202863_at,210985_s_at,237426_at,210218_s_at	6	1	237426_at	protein_coding	significant	SP100 nuclear antigen	...
POR	1.91367	3.64139e-06	1.73787e-06	208928_at	1	208928_at	1	0	0	protein_coding	significant	cytochrome p450 oxidoreductase	...
LARP6	1.91007	0.00402636	0.00564435	236565_s_at	1	236565_s_at	3	2	236565_s_at,237818_at	protein_coding	significant	La ribonucleoprotein domain family member 6	...
C1orf162	1.90937	0.0035108	0.00476355	228532_at	1	228532_at	1	0	0	protein_coding	significant	chromosome 1 open reading frame 162	...
C9orf72	1.90673	3.07042e-06	1.51002e-06	1553133_at	2	1553133_at,1553134_s_at	3	1	225919_s_at	protein_coding	significant	chromosome 9 open reading frame 72	...
RETSAT	1.90662	4.55031e-07	6.0996e-07	218124_at	2	218124_at,1566472_s_at	2	0	0	protein_coding	significant	retinol saturase	...
WDR72	1.90595	9.43588e-07	7.535e-07	236741_at	4	236741_at,1563874_at,238253_at,227174_at	4	0	0	protein_coding	significant	WD repeat domain 72	...
ANXA3	1.90523	0.0368031	0.0921051	209369_at	1	209369_at	1	0	0	protein_coding	significant	annexin A3	...
RSAD2	1.901	0.0220183	0.0483825	242625_at	2	242625_at,213797_at	2	0	0	protein_coding	significant	radical S-adenosyl methionine domain containing 2	...
SLCO2A1	1.9006	0.00598426	0.00924559	204368_at	1	204368_at	1	0	0	protein_coding	significant	solute carrier organic anion transporter family member 2A1	...
CHI3L2	1.89899	0.018404	0.0387895	213060_s_at	1	213060_s_at	1	0	0	protein_coding	significant	chitinase 3 like 2	...
HSPB8	1.89763	0.0248809	0.0562564	221667_s_at	2	221667_s_at,233057_at	2	0	0	protein_coding	significant	heat shock protein family B (small) member 8	...
LPGAT1	1.89756	3.50414e-06	1.67831e-06	227476_at	2	227476_at,202651_at	3	1	227476_at	protein_coding	significant	lysophosphatidylglycerol acyltransferase 1	...
BMP2	1.89614	0.000741418	0.000710722	205290_s_at	2	205290_s_at,205289_at	2	0	0	protein_coding	significant	bone morphogenetic protein 2	...
SCARA5	1.89456	0.0303117	0.0719688	229839_at	1	229839_at	3	2	229839_at,235849_at	protein_coding	significant	scavenger receptor class A member 5	...
LRP8	1.89155	0.0117917	0.0221598	208433_s_at	3	208433_s_at,228955_at,205282_at	3	0	0	protein_coding	significant	LDL receptor related protein 8	...
NPY1R	1.89139	0.012768	0.0244906	205440_s_at	1	205440_s_at	1	0	0	protein_coding	significant	neuropeptide Y receptor Y1	...
HSD11B1	1.88933	0.0101704	0.0182811	205404_at	1	205404_at	1	0	0	protein_coding	significant	hydroxysteroid 11-beta dehydrogenase 1	...
CD53	1.8893	0.00761868	0.0126377	203416_at	1	203416_at	3	2	237606_at,242946_at	protein_coding	significant	CD53 molecule	...
CDH16	1.88815	0.00536722	0.00803674	206517_at	1	206517_at	1	0	0	protein_coding	significant	cadherin 16	...
CYP4V2	1.87425	0.000212031	0.000157204	226745_at	2	226745_at,228391_at	4	2	229959_at,235719_at	protein_coding	significant	cytochrome P450 family 4 subfamily V member 2	...
GPR171	1.87409	0.00914149	0.0158888	207651_at	1	207651_at	1	0	0	protein_coding	significant	G protein-coupled receptor 171	...
NOV	1.87368	0.000237219	0.000179105	204501_at	2	204501_at,214321_at	2	0	0	protein_coding	significant	nephroblastoma overexpressed	...
ACSL5	1.87267	0.0204219	0.0441934	218322_s_at	1	218322_s_at	2	1	222592_s_at	protein_coding	significant	acyl-CoA synthetase long-chain family member 5	...
ANKH	1.86396	0.0001066	6.93476e-05	223092_at	5	223092_at,229176_at,220076_at,223093_at,223094_s_at	7	2	223094_s_at,229176_at	protein_coding	significant	ANKH inorganic pyrophosphate transport regulator	...
MS4A6A	1.86388	0.00145227	0.00159372	219666_at	7	219666_at,223280_x_at,223922_x_at,224356_x_at,230550_at,232725_s_at,232724_at	7	0	0	protein_coding	significant	membrane spanning 4-domains A6A	...
OGDHL	1.86259	0.0263801	0.0604261	219277_s_at	1	219277_s_at	1	0	0	protein_coding	significant	oxoglutarate dehydrogenase-like	...
STX12	1.8603	1.46853e-07	5.3128e-07	212112_s_at	2	212112_s_at,212111_at	2	0	0	protein_coding	significant	syntaxin 12	...
GRAMD1C	1.8596	0.00389227	0.00542757	219313_at	1	219313_at	1	0	0	protein_coding	significant	GRAM domain containing 1C	...
LIPI	1.85741	9.07813e-10	5.03062e-07	242178_at	1	242178_at	1	0	0	protein_coding	significant	lipase I	...
PLPP1	1.8551	0.000144521	9.9403e-05	209147_s_at	2	209147_s_at,210946_at	2	0	0	protein_coding	significant	phospholipid phosphatase 1	...
ZMAT4	1.85485	3.16892e-06	1.54447e-06	219877_at	1	219877_at	1	0	0	protein_coding	significant	zinc finger matrin-type 4	...
ARHGAP6	1.85309	0.00926063	0.0161586	206167_s_at	1	206167_s_at	2	1	208085_s_at	protein_coding	significant	Rho GTPase activating protein 6	...
CORO6	1.8505	0.00381166	0.00529978	1552301_a_at	1	1552301_a_at	1	0	0	protein_coding	significant	coronin 6	...
HOMER2	1.84899	0.00449643	0.0064349	1556097_at	1	1556097_at	2	1	217080_s_at	protein_coding	significant	homer scaffolding protein 2	...
MPEG1	1.84647	0.0280083	0.0650784	226841_at	1	226841_at	2	1	226841_at	protein_coding	significant	macrophage expressed 1	...
TPPP	1.84332	0.0183833	0.0387274	230104_s_at	1	230104_s_at	4	3	227643_at,230104_s_at,230197_s_at	protein_coding	significant	tubulin polymerization promoting protein	...
TMEM220	1.84136	0.000655058	0.00061273	229693_at	1	229693_at	1	0	0	protein_coding	significant	transmembrane protein 220	...
HSPA12A	1.84066	0.00699493	0.0113573	214434_at	1	214434_at	2	1	220763_at	protein_coding	significant	heat shock protein family A (Hsp70) member 12A	...
RELL1	1.83958	1.48398e-05	7.0443e-06	226430_at	1	226430_at	2	1	226430_at	protein_coding	significant	RELT like 1	...
IGFBPL1	1.8382	0.000511126	0.000453523	227760_at	1	227760_at	1	0	0	protein_coding	significant	insulin like growth factor binding protein like 1	...
SORL1	1.83775	0.00234232	0.00287683	212560_at	1	212560_at	3	2	212560_at,230707_at	protein_coding	significant	sortilin related receptor 1	...
PQLC2L	1.83646	1.93985e-14	5.02987e-07	1558552_s_at	2	1558552_s_at,238969_at	2	0	0	protein_coding	significant	PQ loop repeat containing 2 like	...
FAM46A	1.83486	0.010257	0.0184878	224973_at	2	224973_at,221766_s_at	3	1	229737_at	protein_coding	significant	-	...
C10orf10	1.83389	0.00250907	0.00315532	209183_s_at	1	209183_s_at	2	1	209183_s_at	protein_coding	significant	-	...
TMPRSS3	1.8298	0.000379432	0.000316456	223949_at	2	223949_at,220177_s_at	3	1	223949_at	protein_coding	significant	transmembrane protease, serine 3	...
RAB29	1.82759	5.8335e-06	2.65073e-06	218699_at	2	218699_at,218700_s_at	3	1	243777_at	protein_coding	significant	RAB29, member RAS oncogene family	...
IRF9	1.82741	3.40824e-07	5.79888e-07	203882_at	1	203882_at	2	1	220788_s_at	protein_coding	significant	interferon regulatory factor 9	...
TMEM267	1.82557	3.16773e-09	5.03301e-07	219029_at	3	219029_at,238635_at,1557828_a_at	3	0	0	protein_coding	significant	transmembrane protein 267	...
LIX1	1.82373	0.00055741	0.000504267	236163_at	2	236163_at,230865_at	2	0	0	protein_coding	significant	limb and CNS expressed 1	...
CLIC3	1.82016	0.0117917	0.0221604	219529_at	1	219529_at	1	0	0	protein_coding	significant	chloride intracellular channel 3	...
CREBL2	1.81592	5.25591e-10	5.03028e-07	201989_s_at	3	201989_s_at,201988_s_at,201990_s_at	3	0	0	protein_coding	significant	cAMP responsive element binding protein like 2	...
AAK1	1.81506	1.76489e-09	5.03146e-07	225522_at	2	225522_at,205434_s_at	7	5	211186_s_at,214956_at,214998_at,225522_at,238100_at	protein_coding	significant	AP2 associated kinase 1	...
ZFAND6	1.81064	0.00235408	0.00289841	239757_at	2	239757_at,221613_s_at	2	0	0	protein_coding	significant	zinc finger AN1-type containing 6	...
DHRS3	1.81027	0.000116353	7.69044e-05	202481_at	1	202481_at	1	0	0	protein_coding	significant	dehydrogenase/reductase 3	...
ALDH1A1	1.80986	0.0354794	0.0880759	212224_at	1	212224_at	1	0	0	protein_coding	significant	aldehyde dehydrogenase 1 family member A1	...
LPCAT2	1.80817	7.29039e-07	6.87675e-07	239598_s_at	3	239598_s_at,222833_at,227889_at	4	1	239598_s_at	protein_coding	significant	lysophosphatidylcholine acyltransferase 2	...
NT5E	1.80777	1.56642e-06	9.56951e-07	227486_at	4	227486_at,1553995_a_at,1553994_at,203939_at	4	0	0	protein_coding	significant	5'-nucleotidase ecto	...
RORA	1.80726	5.53079e-05	3.17012e-05	210479_s_at	5	210479_s_at,210426_x_at,226682_at,236266_at,240951_at	8	3	239550_at,240951_at,241760_x_at	protein_coding	significant	RAR related orphan receptor A	...
SLC44A1	1.805	0.00310344	0.00408706	227620_at	3	227620_at,228486_at,222364_at	6	3	227620_at,228485_s_at,228486_at	protein_coding	significant	solute carrier family 44 member 1	...
GRIN2C	1.79858	0.00058355	0.000533065	210400_at	1	210400_at	3	2	210400_at,217573_at	protein_coding	significant	glutamate ionotropic receptor NMDA type subunit 2C	...
MIR101-1	1.79854	5.34857e-09	5.03563e-07	239130_at	1	239130_at	1	0	0	miRNA	significant	microRNA 101-1	...
MIR3671	1.79854	5.34857e-09	5.03563e-07	239130_at	1	239130_at	1	0	0	miRNA	significant	microRNA 3671	...
MINA	1.79761	8.43297e-12	5.02987e-07	1554774_at	4	1554774_at,229132_at,213189_at,213188_s_at	4	0	0	error	significant	-	...
KLRG2	1.79579	2.23469e-09	5.032e-07	231195_at	2	231195_at,244264_at	2	0	0	protein_coding	significant	killer cell lectin like receptor G2	...
LAYN	1.79536	0.000111467	7.30924e-05	228080_at	2	228080_at,1556886_a_at	3	1	228080_at	protein_coding	significant	layilin	...
LAMP2	1.79485	0.000894806	0.000893015	226671_at	2	226671_at,203041_s_at	4	2	203042_at,226671_at	protein_coding	significant	lysosomal associated membrane protein 2	...
KLRB1	1.79376	0.0115353	0.0215569	214470_at	1	214470_at	2	1	242628_at	protein_coding	significant	killer cell lectin like receptor B1	...
HCLS1	1.79083	0.0314668	0.0756898	202957_at	1	202957_at	1	0	0	protein_coding	significant	hematopoietic cell-specific Lyn substrate 1	...
TMOD1	1.7895	0.00935611	0.016375	203662_s_at	1	203662_s_at	3	2	203662_s_at,213161_at	protein_coding	significant	tropomodulin 1	...
SYTL4	1.78768	0.00333237	0.00445591	227703_s_at	2	227703_s_at,229991_s_at	3	1	229991_s_at	protein_coding	significant	synaptotagmin like 4	...
LY96	1.78703	0.0147771	0.0294543	206584_at	1	206584_at	1	0	0	protein_coding	significant	lymphocyte antigen 96	...
SORD	1.78536	0.00295977	0.00385894	230782_at	1	230782_at	3	2	201563_at,230782_at	protein_coding	significant	sorbitol dehydrogenase	...
ITIH5	1.78382	4.07524e-05	2.22518e-05	1553243_at	2	1553243_at,219064_at	2	0	0	protein_coding	significant	inter-alpha-trypsin inhibitor heavy chain family member 5	...
ANKRD37	1.78227	0.0022138	0.00267926	227337_at	1	227337_at	2	1	242548_x_at	protein_coding	significant	ankyrin repeat domain 37	...
EIF1	1.78204	0.000238609	0.000180393	212225_at	1	212225_at	7	6	211956_s_at,212130_x_at,212225_at,212227_x_at,217672_x_at,228967_at	protein_coding	significant	eukaryotic translation initiation factor 1	...
FCGR3B	1.7797	0.0416795	0.107207	204007_at	1	204007_at	2	1	204007_at	protein_coding	significant	Fc fragment of IgG receptor IIIb	...
ZFAND5	1.77747	2.0898e-05	1.02723e-05	217649_at	1	217649_at	5	4	217649_at,217741_s_at,228317_at,229368_s_at	protein_coding	significant	zinc finger AN1-type containing 5	...
DOCK11	1.77285	0.0118152	0.0222124	226875_at	1	226875_at	2	1	238356_at	protein_coding	significant	dedicator of cytokinesis 11	...
TOB1	1.77225	9.11635e-05	5.77157e-05	202704_at	2	202704_at,228834_at	2	0	0	protein_coding	significant	transducer of ERBB2, 1	...
RNASE4	1.77157	0.037961	0.0955669	205158_at	1	205158_at	2	1	213397_x_at	protein_coding	significant	ribonuclease A family member 4	...
P2RY8	1.77067	0.00815327	0.0137587	229686_at	1	229686_at	1	0	0	protein_coding	significant	purinergic receptor P2Y8	...
SLC1A1	1.76964	0.000918247	0.000920427	206396_at	2	206396_at,213664_at	2	0	0	protein_coding	significant	solute carrier family 1 member 1	...
SP2-AS1	1.76952	2.32426e-09	5.03211e-07	238953_at	2	238953_at,235282_at	2	0	0	lncRNA	significant	SP2 antisense RNA 1	...
NLRC5	1.7669	0.00634983	0.0100202	226474_at	1	226474_at	1	0	0	protein_coding	significant	NLR family CARD domain containing 5	...
MSR1	1.76483	0.00332231	0.00443448	214770_at	1	214770_at	4	3	208423_s_at,211887_x_at,214770_at	protein_coding	significant	macrophage scavenger receptor 1	...
FRY	1.76436	0.000582738	0.000531755	204072_s_at	2	204072_s_at,214318_s_at	4	2	214318_s_at,214319_at	protein_coding	significant	FRY microtubule binding protein	...
PDE11A	1.76203	0.0035108	0.00476433	237248_at	1	237248_at	4	3	224223_s_at,224224_s_at,237248_at	protein_coding	significant	phosphodiesterase 11A	...
ELL2	1.75749	0.000815984	0.000799789	226982_at	1	226982_at	4	3	214446_at,226099_at,226982_at	protein_coding	significant	elongation factor for RNA polymerase II 2	...
TIMP3	1.75724	0.000285628	0.000225103	201150_s_at	4	201150_s_at,201148_s_at,201147_s_at,201149_s_at	4	0	0	protein_coding	significant	TIMP metallopeptidase inhibitor 3	...
CD96	1.75666	1.06089e-06	7.91808e-07	1555120_at	2	1555120_at,206761_at	2	0	0	protein_coding	significant	CD96 molecule	...
SLC17A5	1.75512	2.11359e-05	1.0405e-05	223441_at	2	223441_at,221041_s_at	2	0	0	protein_coding	significant	solute carrier family 17 member 5	...
ANKHD1	1.75451	3.24159e-06	1.57382e-06	214919_s_at	1	214919_s_at	6	5	208773_s_at,214919_s_at,219081_at,229457_at,233292_s_at	protein_coding	significant	ankyrin repeat and KH domain containing 1	...
ANKHD1-EIF4EBP3	1.75451	3.24159e-06	1.57382e-06	214919_s_at	1	214919_s_at	5	4	208773_s_at,214919_s_at,219081_at,233292_s_at	protein_coding	significant	ANKHD1-EIF4EBP3 readthrough	...
EIF4EBP3	1.75451	3.24159e-06	1.57382e-06	214919_s_at	1	214919_s_at	1	0	0	protein_coding	significant	eukaryotic translation initiation factor 4E binding protein 3	...
SLC16A6	1.75448	3.74244e-06	1.77973e-06	207038_at	2	207038_at,230748_at	2	0	0	protein_coding	significant	solute carrier family 16 member 6	...
PARM1	1.75427	0.000548721	0.000494442	204687_at	2	204687_at,225809_at	2	0	0	protein_coding	significant	prostate androgen-regulated mucin-like protein 1	...
GSAP	1.75266	0.000766271	0.000740482	213142_x_at	2	213142_x_at,222150_s_at	2	0	0	protein_coding	significant	gamma-secretase activating protein	...
IQCH	1.75253	6.34278e-06	2.86608e-06	220361_at	2	220361_at,224165_s_at	6	4	220361_at,224165_s_at,239812_s_at,239813_at	protein_coding	significant	IQ motif containing H	...
TIMP4	1.75138	0.00987311	0.0175626	206243_at	1	206243_at	1	0	0	protein_coding	significant	TIMP metallopeptidase inhibitor 4	...
PDGFD	1.74854	0.00691362	0.0112006	219304_s_at	2	219304_s_at,222860_s_at	2	0	0	protein_coding	significant	platelet derived growth factor D	...
GADD45A	1.74614	0.00014831	0.000102346	203725_at	1	203725_at	1	0	0	protein_coding	significant	growth arrest and DNA damage inducible alpha	...
LINC00271	1.74538	6.9064e-12	5.02987e-07	1561106_at	1	1561106_at	1	0	0	lncRNA	significant	long intergenic non-protein coding RNA 271	...
ZMYND12	1.74522	0.00704678	0.0114532	223636_at	1	223636_at	1	0	0	protein_coding	significant	zinc finger MYND-type containing 12	...
ID2-AS1	1.74167	4.23109e-07	6.01741e-07	229756_at	1	229756_at	2	1	236719_at	lncRNA	significant	ID2 antisense RNA 1 (head to head)	...
TNFSF13B	1.74096	0.0105896	0.0193343	223501_at	2	223501_at,223502_s_at	2	0	0	protein_coding	significant	TNF superfamily member 13b	...
RRM2B	1.74046	2.29829e-06	1.21796e-06	223342_at	1	223342_at	1	0	0	protein_coding	significant	ribonucleotide reductase regulatory TP53 inducible subunit M2B	...
HLA-A	1.73731	7.8047e-06	3.5241e-06	215313_x_at	2	215313_x_at,213932_x_at	2	0	0	protein_coding	significant	major histocompatibility complex, class I, A	...
MYO1D	1.7369	0.00184353	0.00212633	212338_at	1	212338_at	2	1	212338_at	protein_coding	significant	myosin ID	...
AP1S3	1.73647	8.80667e-06	4.01606e-06	237159_x_at	5	237159_x_at,1555733_s_at,1555731_a_at,1555734_x_at,1555421_at	5	0	0	protein_coding	significant	adaptor related protein complex 1 sigma 3 subunit	...
MATN2	1.73509	0.0321913	0.0777969	202350_s_at	1	202350_s_at	2	1	237196_at	protein_coding	significant	matrilin 2	...
MVP	1.73493	0.000219247	0.000163462	202180_s_at	1	202180_s_at	1	0	0	protein_coding	significant	major vault protein	...
ARL4D	1.73432	7.67371e-06	3.46303e-06	203586_s_at	2	203586_s_at,203587_at	2	0	0	protein_coding	significant	ADP ribosylation factor like GTPase 4D	...
THBD	1.73375	0.00328575	0.00437363	203888_at	3	203888_at,237252_at,203887_s_at	3	0	0	protein_coding	significant	thrombomodulin	...
CLYBL	1.73264	3.30624e-06	1.59853e-06	239683_at	2	239683_at,238440_at	3	1	240462_at	protein_coding	significant	citrate lyase beta like	...
ID1	1.73228	0.00332231	0.00443574	208937_s_at	1	208937_s_at	1	0	0	protein_coding	significant	inhibitor of DNA binding 1, HLH protein	...
PQLC3	1.7315	0.000103181	6.6373e-05	225579_at	1	225579_at	2	1	225579_at	protein_coding	significant	PQ loop repeat containing 3	...
LRRC15	1.73127	1.64825e-10	5.02998e-07	213909_at	1	213909_at	2	1	213909_at	protein_coding	significant	leucine rich repeat containing 15	...
GADD45G	1.7298	0.000460104	0.000398666	204121_at	1	204121_at	1	0	0	protein_coding	significant	growth arrest and DNA damage inducible gamma	...
TP53INP2	1.72924	0.0022234	0.00269416	224836_at	1	224836_at	1	0	0	protein_coding	significant	tumor protein p53 inducible nuclear protein 2	...
JUNB	1.72696	0.000226323	0.000169449	201473_at	1	201473_at	1	0	0	protein_coding	significant	JunB proto-oncogene, AP-1 transcription factor subunit	...
CSGALNACT1	1.72606	0.00332231	0.00443566	219049_at	1	219049_at	2	1	219049_at	protein_coding	significant	chondroitin sulfate N-acetylgalactosaminyltransferase 1	...
TYROBP	1.72414	0.0145121	0.0288027	204122_at	1	204122_at	1	0	0	protein_coding	significant	TYRO protein tyrosine kinase binding protein	...
PLA2G16	1.72386	1.53826e-06	9.46192e-07	235110_at	2	235110_at,209581_at	2	0	0	protein_coding	significant	phospholipase A2 group XVI	...
EPB41L5	1.72107	0.011392	0.0211871	230951_at	1	230951_at	4	3	225855_at,229292_at,230951_at	protein_coding	significant	erythrocyte membrane protein band 4.1 like 5	...
LOC100996579	1.71761	2.39683e-05	1.19748e-05	236598_at	2	236598_at,236451_at	2	0	0	error	significant	-	...
SLC16A4	1.71637	0.00245579	0.00306523	205234_at	1	205234_at	1	0	0	protein_coding	significant	solute carrier family 16 member 4	...
SOD3	1.70817	0.000298494	0.000237337	205236_x_at	1	205236_x_at	1	0	0	protein_coding	significant	superoxide dismutase 3	...
ANXA4	1.70608	0.0290654	0.0682528	201302_at	2	201302_at,201301_s_at	2	0	0	protein_coding	significant	annexin A4	...
RNASET2	1.70575	0.000241332	0.000183261	217984_at	2	217984_at,217983_s_at	6	4	217983_s_at,217984_at,232722_at,239388_at	protein_coding	significant	ribonuclease T2	...
CMAHP	1.70575	0.00055479	0.000501217	210571_s_at	3	210571_s_at,229604_at,205518_s_at	4	1	229604_at	pseudogene	significant	cytidine monophospho-N-acetylneuraminic acid hydroxylase, pseudogene	...
SUGT1P3	1.70428	7.824e-07	7.05949e-07	1554143_a_at	2	1554143_a_at,1554142_at	2	0	0	pseudogene	significant	SGT1 homolog, MIS12 kinetochore complex assembly cochaperone pseudogene 3	...
LINC01140	1.6984	3.04424e-05	1.57426e-05	215039_at	2	215039_at,235870_at	2	0	0	lncRNA	significant	long intergenic non-protein coding RNA 1140	...
NDRG1	1.69764	0.000188848	0.000136945	200632_s_at	1	200632_s_at	1	0	0	protein_coding	significant	N-myc downstream regulated 1	...
SLC30A2	1.69573	0.000635501	0.000591877	230084_at	1	230084_at	2	1	230084_at	protein_coding	significant	solute carrier family 30 member 2	...
ABCB4	1.69451	0.00594985	0.00916505	209994_s_at	1	209994_s_at	3	2	207819_s_at,209994_s_at	protein_coding	significant	ATP binding cassette subfamily B member 4	...
ATP8B4	1.69287	0.00572561	0.00873118	220416_at	1	220416_at	1	0	0	protein_coding	significant	ATPase phospholipid transporting 8B4 (putative)	...
IGFBP6	1.68955	0.00561486	0.00851821	203851_at	1	203851_at	1	0	0	protein_coding	significant	insulin like growth factor binding protein 6	...
SIAE	1.68926	0.000686682	0.000645998	224391_s_at	1	224391_s_at	4	3	1554355_a_at,223744_s_at,224391_s_at	protein_coding	significant	sialic acid acetylesterase	...
RILPL2	1.68843	0.000207814	0.000153526	227983_at	1	227983_at	1	0	0	protein_coding	significant	Rab interacting lysosomal protein like 2	...
KLF4	1.68812	0.0129592	0.0249205	220266_s_at	2	220266_s_at,221841_s_at	2	0	0	protein_coding	significant	Kruppel like factor 4	...
TFCP2L1	1.6879	0.00313847	0.00413846	229341_at	3	229341_at,219735_s_at,227642_at	3	0	0	protein_coding	significant	transcription factor CP2 like 1	...
CPQ	1.68779	2.73018e-06	1.37445e-06	208454_s_at	2	208454_s_at,203501_at	2	0	0	protein_coding	significant	carboxypeptidase Q	...
PIK3CB	1.68675	1.51683e-08	5.04898e-07	212688_at	2	212688_at,217620_s_at	2	0	0	protein_coding	significant	phosphatidylinositol-4,5-bisphosphate 3-kinase catalytic subunit beta	...
CD3D	1.68443	0.0158189	0.0320763	213539_at	1	213539_at	1	0	0	protein_coding	significant	CD3d molecule	...
KCNJ13	1.68322	6.41179e-06	2.89612e-06	210179_at	2	210179_at,211427_s_at	2	0	0	protein_coding	significant	potassium voltage-gated channel subfamily J member 13	...
SGK223	1.68222	0.000170562	0.000121199	235085_at	1	235085_at	1	0	0	error	significant	-	...
FARP1	1.68129	0.0127639	0.0244704	227996_at	3	227996_at,201911_s_at,201910_at	5	2	237767_at,239246_at	protein_coding	significant	FERM, ARH/RhoGEF and pleckstrin domain protein 1	...
HLA-DMB	1.67528	0.00210472	0.00250609	203932_at	1	203932_at	1	0	0	protein_coding	significant	major histocompatibility complex, class II, DM beta	...
CYSTM1	1.67497	0.000341506	0.000279365	224707_at	1	224707_at	1	0	0	protein_coding	significant	cysteine rich transmembrane module containing 1	...
ITGB2	1.67029	0.0279203	0.0648244	202803_s_at	1	202803_s_at	3	2	202803_s_at,236988_x_at	protein_coding	significant	integrin subunit beta 2	...
FKBP5	1.66517	0.00874552	0.0150354	224856_at	3	224856_at,204560_at,224840_at	5	2	224840_at,224856_at	protein_coding	significant	FK506 binding protein 5	...
NEBL-AS1	1.66165	1.07555e-05	5.01143e-06	239894_at	1	239894_at	1	0	0	lncRNA	significant	NEBL antisense RNA 1	...
TACC1	1.66161	3.52577e-06	1.68914e-06	200911_s_at	5	200911_s_at,1554690_a_at,217437_s_at,217433_at,1557305_at	6	1	242290_at	protein_coding	significant	transforming acidic coiled-coil containing protein 1	...
C16orf89	1.66147	0.00356726	0.00486861	229177_at	1	229177_at	1	0	0	protein_coding	significant	chromosome 16 open reading frame 89	...
ITPR1	1.65584	0.000404175	0.000340027	211323_s_at	3	211323_s_at,203710_at,216944_s_at	4	1	240052_at	protein_coding	significant	inositol 1,4,5-trisphosphate receptor type 1	...
HLA-G	1.65475	0.000276216	0.000215929	211529_x_at	4	211529_x_at,211528_x_at,210514_x_at,211530_x_at	4	0	0	protein_coding	significant	major histocompatibility complex, class I, G	...
MBNL1	1.65389	0.0360239	0.0897539	1558111_at	1	1558111_at	7	6	1558111_at,201151_s_at,201152_s_at,201153_s_at,215663_at,233015_at	protein_coding	significant	muscleblind like splicing regulator 1	...
LONRF1	1.65057	0.000194325	0.000141698	215322_at	1	215322_at	3	2	226038_at,236556_s_at	protein_coding	significant	LON peptidase N-terminal domain and ring finger 1	...
DPH6	1.64958	3.47989e-08	5.08112e-07	238744_at	3	238744_at,238662_at,1560404_a_at	3	0	0	protein_coding	significant	diphthamine biosynthesis 6	...
IGH	1.64867	0.000520568	0.000463825	1558438_a_at	2	1558438_a_at,217022_s_at	15	13	211638_at,211639_x_at,211646_at,211650_x_at,211693_at,211868_x_at,215118_s_at,216318_at,217022_s_at,217198_x_at,217236_x_at,217281_x_at,217469_at	error	significant	-	...
SELENOP	1.64431	0.00573012	0.00874192	229620_at	2	229620_at,242519_at	4	2	231669_at,242519_at	protein_coding	significant	selenoprotein P	...
DBNDD2	1.64329	0.0291925	0.068685	218094_s_at	1	218094_s_at	1	0	0	protein_coding	significant	dysbindin domain containing 2	...
SYS1-DBNDD2	1.64329	0.0291925	0.068685	218094_s_at	1	218094_s_at	1	0	0	protein_coding	significant	SYS1-DBNDD2 readthrough (NMD candidate)	...
HBEGF	1.64058	0.00395295	0.00552682	203821_at	2	203821_at,38037_at	4	2	244857_at,38037_at	protein_coding	significant	heparin binding EGF like growth factor	...
FAM81B	1.63676	0.022135	0.0487319	240065_at	1	240065_at	1	0	0	protein_coding	significant	family with sequence similarity 81 member B	...
APOL1	1.63528	0.000737415	0.00070639	209546_s_at	1	209546_s_at	1	0	0	protein_coding	significant	apolipoprotein L1	...
IFT57	1.63438	2.07421e-05	1.01785e-05	222520_s_at	1	222520_s_at	3	2	222519_s_at,222520_s_at	protein_coding	significant	intraflagellar transport 57	...
CCDC80	1.63432	0.000878755	0.000873147	243864_at	2	243864_at,225242_s_at	3	1	243864_at	protein_coding	significant	coiled-coil domain containing 80	...
ST6GAL1	1.63377	0.00550053	0.00828811	201998_at	1	201998_at	3	2	214970_s_at,214971_s_at	protein_coding	significant	ST6 beta-galactoside alpha-2,6-sialyltransferase 1	...
CYLD	1.62947	1.10735e-07	5.2324e-07	39582_at	7	39582_at,213295_at,221903_s_at,221905_at,214272_at,222142_at,60084_at	7	0	0	protein_coding	significant	CYLD lysine 63 deubiquitinase	...
PIK3IP1	1.62918	7.73477e-08	5.16207e-07	221756_at	2	221756_at,221757_at	3	1	221757_at	protein_coding	significant	phosphoinositide-3-kinase interacting protein 1	...
TPTEP1	1.62831	8.73458e-06	3.98141e-06	243952_at	2	243952_at,1569348_at	3	1	243952_at	pseudogene	significant	transmembrane phosphatase with tensin homology pseudogene 1	...
DPP7	1.62289	1.6268e-10	5.02998e-07	224814_at	1	224814_at	3	2	238012_at,241973_x_at	protein_coding	significant	dipeptidyl peptidase 7	...
VIT	1.62102	0.00191106	0.00222351	227899_at	1	227899_at	1	0	0	protein_coding	significant	vitrin	...
FNBP1	1.61786	0.0222147	0.0489778	230389_at	1	230389_at	4	3	213940_s_at,230086_at,230389_at	protein_coding	significant	formin binding protein 1	...
SGIP1	1.61528	0.00819402	0.0138301	223672_at	1	223672_at	1	0	0	protein_coding	significant	SH3 domain GRB2 like endophilin interacting protein 1	...
SNHG5	1.61519	0.000451876	0.000389561	244669_at	1	244669_at	2	1	244669_at	lncRNA	significant	small nucleolar RNA host gene 5	...
SNORD50A	1.61519	0.000451876	0.000389561	244669_at	1	244669_at	2	1	244669_at	error	significant	-	...
SNORD50B	1.61519	0.000451876	0.000389561	244669_at	1	244669_at	2	1	244669_at	snoRNA	significant	small nucleolar RNA, C/D box 50B	...
SPG20	1.61461	0.000581495	0.000530229	236600_at	1	236600_at	4	3	216965_x_at,230775_s_at,236600_at	error	significant	-	...
IMPA1	1.61372	1.32505e-05	6.24975e-06	203011_at	1	203011_at	1	0	0	protein_coding	significant	inositol monophosphatase 1	...
TEPP	1.61295	5.2219e-06	2.38851e-06	240119_at	1	240119_at	1	0	0	protein_coding	significant	testis, prostate and placenta expressed	...
GAS6	1.60911	1.80541e-06	1.03963e-06	202177_at	2	202177_at,1598_g_at	2	0	0	protein_coding	significant	growth arrest specific 6	...
WDFY3-AS2	1.6035	0.00198018	0.0023233	238081_at	3	238081_at,1562953_s_at,241401_at	3	0	0	lncRNA	significant	WDFY3 antisense RNA 2	...
NAPSB	1.60311	0.00708437	0.0115452	228055_at	1	228055_at	2	1	228056_s_at	pseudogene	significant	napsin B aspartic peptidase, pseudogene	...
TMEM165	1.60233	5.70516e-08	5.12391e-07	230657_at	1	230657_at	6	5	222515_x_at,226825_s_at,226827_at,230512_x_at,230657_at	protein_coding	significant	transmembrane protein 165	...
EPDR1	1.60154	0.00518254	0.00770275	223253_at	1	223253_at	1	0	0	protein_coding	significant	ependymin related 1	...
TFEB	1.60005	5.04059e-05	2.84423e-05	50221_at	2	50221_at,221866_at	2	0	0	protein_coding	significant	transcription factor EB	...
ITSN2	1.59782	2.50128e-07	5.5672e-07	209907_s_at	2	209907_s_at,209898_x_at	3	1	210545_at	protein_coding	significant	intersectin 2	...
ACKR1	1.59665	0.0138971	0.0272195	208335_s_at	1	208335_s_at	2	1	226953_at	protein_coding	significant	atypical chemokine receptor 1 (Duffy blood group)	...
KIAA1456	1.5966	0.000411981	0.000348533	1558541_at	1	1558541_at	4	3	214796_at,238770_at,239297_at	protein_coding	significant	-	...
BDKRB2	1.59494	0.000758811	0.00072969	205870_at	1	205870_at	1	0	0	protein_coding	significant	bradykinin receptor B2	...
KLF2	1.59439	0.000544179	0.000489671	219371_s_at	2	219371_s_at,226646_at	3	1	226646_at	protein_coding	significant	Kruppel like factor 2	...
CCPG1	1.59276	2.45386e-05	1.23242e-05	214152_at	5	214152_at,214151_s_at,221511_x_at,222156_x_at,221156_x_at	5	0	0	protein_coding	significant	cell cycle progression 1	...
DYX1C1-CCPG1	1.59276	2.45386e-05	1.23242e-05	214152_at	4	214152_at,214151_s_at,221511_x_at,222156_x_at	5	1	241713_s_at	error	significant	-	...
S100A13	1.59219	6.44511e-05	3.81867e-05	202598_at	1	202598_at	2	1	213481_at	protein_coding	significant	S100 calcium binding protein A13	...
MX2	1.59162	0.00486865	0.00709734	204994_at	1	204994_at	1	0	0	protein_coding	significant	MX dynamin like GTPase 2	...
LOC100134317	1.58859	0.00541071	0.00812435	230552_at	1	230552_at	1	0	0	error	significant	-	...
LOC284412	1.58859	0.00541071	0.00812435	230552_at	1	230552_at	1	0	0	error	significant	-	...
C10orf128	1.58519	0.000702228	0.00066322	228372_at	1	228372_at	2	1	228372_at	protein_coding	significant	-	...
OCLN	1.58199	2.15747e-07	5.48361e-07	235937_at	2	235937_at,231022_at	4	2	231022_at,235937_at	protein_coding	significant	occludin	...
CCL3	1.58095	0.0188853	0.040143	205114_s_at	1	205114_s_at	1	0	0	protein_coding	significant	C-C motif chemokine ligand 3	...
CCL3L1	1.58095	0.0188853	0.040143	205114_s_at	1	205114_s_at	1	0	0	protein_coding	significant	C-C motif chemokine ligand 3 like 1	...
CCL3L3	1.58095	0.0188853	0.040143	205114_s_at	1	205114_s_at	1	0	0	protein_coding	significant	C-C motif chemokine ligand 3 like 3	...
WBP2	1.58078	4.47071e-05	2.46493e-05	209117_at	1	209117_at	1	0	0	protein_coding	significant	WW domain binding protein 2	...
NR4A1	1.57881	0.000480664	0.000421165	202340_x_at	1	202340_x_at	3	2	210226_at,211143_x_at	protein_coding	significant	nuclear receptor subfamily 4 group A member 1	...
LINC00663	1.57544	3.42745e-05	1.81874e-05	1555363_s_at	1	1555363_s_at	4	3	1560390_s_at,1569318_at,216126_at	lncRNA	significant	-	...
TNXA	1.57493	0.0015819	0.00176959	208609_s_at	4	208609_s_at,213451_x_at,206093_x_at,216333_x_at	5	1	216339_s_at	pseudogene	significant	-	...
S100A10	1.57201	0.00645875	0.0102354	238909_at	1	238909_at	2	1	238909_at	protein_coding	significant	S100 calcium binding protein A10	...
SNX22	1.57187	3.20896e-06	1.55979e-06	230509_at	3	230509_at,1569481_s_at,235460_at	3	0	0	protein_coding	significant	sorting nexin 22	...
XCL1	1.56962	0.0185418	0.0391823	214567_s_at	1	214567_s_at	3	2	206366_x_at,214567_s_at	protein_coding	significant	X-C motif chemokine ligand 1	...
XCL2	1.56962	0.0185418	0.0391823	214567_s_at	1	214567_s_at	1	0	0	protein_coding	significant	X-C motif chemokine ligand 2	...
IPW	1.56869	0.00123478	0.00130734	228370_at	2	228370_at,241834_at	9	7	1559545_at,1559546_s_at,213447_at,216850_at,221974_at,228370_at,241834_at	error	significant	-	...
PWARSN	1.56869	0.00123478	0.00130734	228370_at	2	228370_at,241834_at	9	7	1559545_at,1559546_s_at,213447_at,216850_at,221974_at,228370_at,241834_at	error	significant	-	...
SNORD107	1.56869	0.00123478	0.00130734	228370_at	2	228370_at,241834_at	9	7	1559545_at,1559546_s_at,213447_at,216850_at,221974_at,228370_at,241834_at	snoRNA	significant	small nucleolar RNA, C/D box 107	...
SNORD115-13	1.56869	0.00123478	0.00130734	228370_at	2	228370_at,241834_at	9	7	1559545_at,1559546_s_at,213447_at,216850_at,221974_at,228370_at,241834_at	snoRNA	significant	small nucleolar RNA, C/D box 115-13	...
SNORD115-26	1.56869	0.00123478	0.00130734	228370_at	2	228370_at,241834_at	9	7	1559545_at,1559546_s_at,213447_at,216850_at,221974_at,228370_at,241834_at	snoRNA	significant	small nucleolar RNA, C/D box 115-26	...
SNORD115-7	1.56869	0.00123478	0.00130734	228370_at	2	228370_at,241834_at	9	7	1559545_at,1559546_s_at,213447_at,216850_at,221974_at,228370_at,241834_at	snoRNA	significant	small nucleolar RNA, C/D box 115-7	...
SNORD116-22	1.56869	0.00123478	0.00130734	228370_at	2	228370_at,241834_at	9	7	1559545_at,1559546_s_at,213447_at,216850_at,221974_at,228370_at,241834_at	snoRNA	significant	small nucleolar RNA, C/D box 116-22	...
SNORD116-28	1.56869	0.00123478	0.00130734	228370_at	2	228370_at,241834_at	9	7	1559545_at,1559546_s_at,213447_at,216850_at,221974_at,228370_at,241834_at	snoRNA	significant	small nucleolar RNA, C/D box 116-28	...
SNORD116-4	1.56869	0.00123478	0.00130734	228370_at	2	228370_at,241834_at	9	7	1559545_at,1559546_s_at,213447_at,216850_at,221974_at,228370_at,241834_at	snoRNA	significant	small nucleolar RNA, C/D box 116-4	...
TGFA	1.56707	0.00750569	0.0124127	205016_at	1	205016_at	3	2	205016_at,211258_s_at	protein_coding	significant	transforming growth factor alpha	...
MBP	1.55837	2.61432e-05	1.32277e-05	225407_at	4	225407_at,210136_at,1554544_a_at,225408_at	8	4	225407_at,225408_at,228938_at,236324_at	protein_coding	significant	myelin basic protein	...
NCK1	1.55752	1.55366e-05	7.44592e-06	236922_at	1	236922_at	5	4	211063_s_at,229895_s_at,236922_at,244487_at	protein_coding	significant	NCK adaptor protein 1	...
LINC00473	1.55561	8.7731e-05	5.49162e-05	230251_at	1	230251_at	1	0	0	lncRNA	significant	long intergenic non-protein coding RNA 473	...
PDE1A	1.55553	0.00611638	0.00954707	1558680_s_at	3	1558680_s_at,233547_x_at,208396_s_at	7	4	233547_x_at,233549_at,236234_at,242789_at	protein_coding	significant	phosphodiesterase 1A	...
ERFE	1.55417	0.0333499	0.0813625	229622_at	1	229622_at	1	0	0	protein_coding	significant	erythroferrone	...
RAG2	1.5494	0.0271152	0.0624692	215117_at	1	215117_at	1	0	0	protein_coding	significant	recombination activating 2	...
SLC25A5-AS1	1.54863	1.39879e-07	5.29587e-07	239242_at	1	239242_at	2	1	239242_at	lncRNA	significant	SLC25A5 antisense RNA 1	...
C15orf52	1.54807	0.00213044	0.0025463	227272_at	1	227272_at	1	0	0	protein_coding	significant	-	...
PTPN4	1.54719	2.58592e-06	1.32414e-06	236935_at	4	236935_at,230230_at,232161_x_at,205171_at	4	0	0	protein_coding	significant	protein tyrosine phosphatase, non-receptor type 4	...
ALDH1L2	1.5469	0.0154385	0.0310817	231202_at	1	231202_at	3	2	1559393_at,231202_at	protein_coding	significant	aldehyde dehydrogenase 1 family member L2	...
SETD7	1.545	0.00234948	0.00288894	224928_at	1	224928_at	2	1	244653_at	protein_coding	significant	SET domain containing lysine methyltransferase 7	...
ADAM28	1.54472	0.0375997	0.0945126	205997_at	1	205997_at	4	3	208268_at,208269_s_at,241446_at	protein_coding	significant	ADAM metallopeptidase domain 28	...
SMIM4	1.54445	5.68311e-05	3.27767e-05	229826_at	1	229826_at	5	4	223899_at,223900_s_at,229826_at,238207_at	protein_coding	significant	small integral membrane protein 4	...
OSTM1	1.5424	1.91004e-06	1.07976e-06	235197_s_at	3	235197_s_at,218196_at,235198_at	4	1	243287_s_at	protein_coding	significant	osteopetrosis associated transmembrane protein 1	...
RNASE6	1.54202	0.0191663	0.040911	213566_at	1	213566_at	1	0	0	protein_coding	significant	ribonuclease A family member k6	...
LMO7	1.5416	0.0015933	0.00178395	202674_s_at	2	202674_s_at,242722_at	4	2	241140_at,242722_at	protein_coding	significant	LIM domain 7	...
RPS27L	1.54078	0.000443762	0.000381226	238935_at	3	238935_at,218007_s_at,222487_s_at	3	0	0	protein_coding	significant	ribosomal protein S27 like	...
SGCD	1.54033	7.36414e-06	3.31874e-06	210330_at	2	210330_at,210329_s_at	6	4	213543_at,214492_at,228602_at,230730_at	protein_coding	significant	sarcoglycan delta	...
GZMB	1.54011	0.0473811	0.125413	210164_at	1	210164_at	1	0	0	protein_coding	significant	granzyme B	...
TEF	1.53985	0.000674086	0.00063276	225840_at	1	225840_at	4	3	215673_at,215675_at,225840_at	protein_coding	significant	TEF, PAR bZIP transcription factor	...
LINC00924	1.53938	1.01919e-05	4.73045e-06	1558881_at	1	1558881_at	1	0	0	lncRNA	significant	long intergenic non-protein coding RNA 924	...
RPS27	1.53902	0.00350034	0.00474474	236621_at	1	236621_at	2	1	236621_at	protein_coding	significant	ribosomal protein S27	...
ITGB6	1.53827	0.00495643	0.00725994	239517_at	1	239517_at	4	3	208084_at,226535_at,239517_at	protein_coding	significant	integrin subunit beta 6	...
LOC100505984	1.53827	0.00495643	0.00725994	239517_at	1	239517_at	4	3	208084_at,226535_at,239517_at	error	significant	-	...
CCR5	1.53758	0.000266379	0.000206458	206991_s_at	1	206991_s_at	1	0	0	protein_coding	significant	C-C motif chemokine receptor 5 (gene/pseudogene)	...
FAM214A	1.5364	9.42548e-05	6.0006e-05	235193_at	1	235193_at	2	1	235193_at	protein_coding	significant	family with sequence similarity 214 member A	...
IDO1	1.53561	0.033593	0.0821172	210029_at	1	210029_at	1	0	0	protein_coding	significant	indoleamine 2,3-dioxygenase 1	...
GPR155	1.53529	0.0133353	0.0258403	231166_at	1	231166_at	3	2	239533_at,244509_at	protein_coding	significant	G protein-coupled receptor 155	...
CST3	1.53365	6.67662e-06	3.01354e-06	201360_at	1	201360_at	3	2	230343_at,237623_at	protein_coding	significant	cystatin C	...
LMO3	1.53155	0.00175164	0.0020014	231348_s_at	3	231348_s_at,1565936_a_at,204424_s_at	4	1	231348_s_at	protein_coding	significant	LIM domain only 3	...
APLN	1.52966	1.02741e-06	7.80265e-07	244166_at	1	244166_at	2	1	244166_at	protein_coding	significant	apelin	...
TRAM1	1.52932	0.000902509	0.000902527	201399_s_at	2	201399_s_at,201398_s_at	3	1	210733_at	protein_coding	significant	translocation associated membrane protein 1	...
HERPUD1	1.5251	1.60086e-05	7.68927e-06	217168_s_at	2	217168_s_at,1569380_a_at	2	0	0	protein_coding	significant	homocysteine inducible ER protein with ubiquitin like domain 1	...
ARRDC4	1.52367	0.00510987	0.00755518	225283_at	1	225283_at	1	0	0	protein_coding	significant	arrestin domain containing 4	...
ELOVL5	1.52231	0.0132603	0.0256247	1566079_at	1	1566079_at	5	4	1567222_x_at,208788_at,214153_at,215082_at	protein_coding	significant	ELOVL fatty acid elongase 5	...
RPS16P5	1.52231	0.0132603	0.0256247	1566079_at	1	1566079_at	1	0	0	pseudogene	significant	-	...
SGMS2	1.52048	0.000363621	0.000300925	243141_at	2	243141_at,227038_at	3	1	243141_at	protein_coding	significant	sphingomyelin synthase 2	...
TRIM7	1.51942	0.00239409	0.00296642	223694_at	1	223694_at	3	2	223694_at,239694_at	protein_coding	significant	tripartite motif containing 7	...
LOC100129129	1.51829	0.000163049	0.000114891	1559871_s_at	2	1559871_s_at,1559870_at	2	0	0	error	significant	-	...
DRAM1	1.51827	0.00705488	0.0114741	218627_at	1	218627_at	1	0	0	protein_coding	significant	DNA damage regulated autophagy modulator 1	...
NCEH1	1.51214	0.00621261	0.00974108	225847_at	1	225847_at	1	0	0	protein_coding	significant	neutral cholesterol ester hydrolase 1	...
OSBPL3	1.51199	0.000466627	0.000405413	209626_s_at	2	209626_s_at,209627_s_at	2	0	0	protein_coding	significant	oxysterol binding protein like 3	...
SARS	1.51131	5.29103e-07	6.30412e-07	231894_at	2	231894_at,200802_at	2	0	0	protein_coding	significant	seryl-tRNA synthetase	...
BCAR3	1.51075	2.38048e-05	1.18724e-05	204032_at	1	204032_at	1	0	0	protein_coding	significant	breast cancer anti-estrogen resistance 3	...
C14orf28	1.50646	0.000163928	0.000115665	238647_at	2	238647_at,235369_at	2	0	0	protein_coding	significant	chromosome 14 open reading frame 28	...
SLC22A18	1.50479	0.0220831	0.0485539	204981_at	1	204981_at	1	0	0	protein_coding	significant	solute carrier family 22 member 18	...
FLT1	1.50315	1.74933e-05	8.43849e-06	210287_s_at	5	210287_s_at,222033_s_at,226497_s_at,204406_at,226498_at	6	1	232809_s_at	protein_coding	significant	fms related tyrosine kinase 1	...
LOC101929340	1.50275	7.12932e-07	6.83113e-07	233527_at	1	233527_at	2	1	234121_at	error	significant	-	...
HIVEP3	1.50198	0.00541676	0.00814007	233884_at	2	233884_at,244764_at	5	3	233884_at,235122_at,244764_at	protein_coding	significant	human immunodeficiency virus type I enhancer binding protein 3	...
CYP24A1	1.49968	0.00470713	0.00679975	206504_at	1	206504_at	1	0	0	protein_coding	significant	cytochrome P450 family 24 subfamily A member 1	...
TMEM140	1.49938	0.00118216	0.00123912	218999_at	1	218999_at	1	0	0	protein_coding	significant	transmembrane protein 140	...
LIN7A	1.49915	0.0229546	0.0509705	227929_at	1	227929_at	4	3	227929_at,240027_at,241652_x_at	protein_coding	significant	lin-7 homolog A, crumbs cell polarity complex component	...
RRAGD	1.49892	0.00370952	0.00510775	221524_s_at	2	221524_s_at,221523_s_at	2	0	0	protein_coding	significant	Ras related GTP binding D	...
PLLP	1.4987	0.0288046	0.0674235	204519_s_at	1	204519_s_at	1	0	0	protein_coding	significant	plasmolipin	...
DDX43	1.4979	0.0118366	0.0222563	220004_at	1	220004_at	1	0	0	protein_coding	significant	DEAD-box helicase 43	...
MALL	1.49606	0.0494694	0.132051	209373_at	1	209373_at	1	0	0	protein_coding	significant	mal, T-cell differentiation protein like	...
KIZ	1.49526	0.000171073	0.000121734	228291_s_at	4	228291_s_at,219961_s_at,233241_at,228290_at	5	1	240521_at	protein_coding	significant	kizuna centrosomal protein	...
PLA2G7	1.49405	0.0113984	0.0212066	206214_at	1	206214_at	1	0	0	protein_coding	significant	phospholipase A2 group VII	...
SQRDL	1.49382	0.0346578	0.0853547	217995_at	1	217995_at	1	0	0	error	significant	-	...
ZMAT1	1.4883	0.00252048	0.00317574	226344_at	2	226344_at,241328_at	2	0	0	protein_coding	significant	zinc finger matrin-type 1	...
TNFSF8	1.484	0.019614	0.042115	235735_at	1	235735_at	3	2	235735_at,241819_at	protein_coding	significant	TNF superfamily member 8	...
CLEC7A	1.48279	0.0220248	0.0484061	221698_s_at	1	221698_s_at	6	5	1555213_a_at,1555214_a_at,1555756_a_at,221698_s_at,241098_at	protein_coding	significant	C-type lectin domain containing 7A	...
DGAT2	1.48037	0.0021439	0.00256673	224327_s_at	2	224327_s_at,226064_s_at	2	0	0	protein_coding	significant	diacylglycerol O-acyltransferase 2	...
PTPRB	1.47989	0.000258497	0.000198879	217177_s_at	4	217177_s_at,230250_at,205846_at,1560105_at	4	0	0	protein_coding	significant	protein tyrosine phosphatase, receptor type B	...
MITF	1.47971	0.00369561	0.00508362	207233_s_at	2	207233_s_at,226066_at	3	1	226066_at	protein_coding	significant	melanogenesis associated transcription factor	...
ISG15	1.47913	0.00123923	0.00131314	205483_s_at	1	205483_s_at	1	0	0	protein_coding	significant	ISG15 ubiquitin-like modifier	...
PXK	1.479	2.7726e-05	1.41667e-05	225796_at	2	225796_at,1552275_s_at	4	2	225796_at,238223_at	protein_coding	significant	PX domain containing serine/threonine kinase like	...
KLRC1	1.47854	0.0254549	0.0578359	206785_s_at	1	206785_s_at	1	0	0	protein_coding	significant	killer cell lectin like receptor C1	...
KLRC2	1.47854	0.0254549	0.0578359	206785_s_at	1	206785_s_at	1	0	0	protein_coding	significant	killer cell lectin like receptor C2	...
OSGIN2	1.47761	2.01961e-05	9.8624e-06	204024_at	2	204024_at,1554414_a_at	4	2	214161_at,41553_at	protein_coding	significant	oxidative stress induced growth inhibitor family member 2	...
SCARNA2	1.47748	4.55213e-05	2.5212e-05	237137_at	1	237137_at	1	0	0	snoRNA	significant	small Cajal body-specific RNA 2	...
TAP2	1.47704	0.00694286	0.0112565	225973_at	1	225973_at	4	3	204770_at,208428_at,225973_at	protein_coding	significant	transporter 2, ATP binding cassette subfamily B member	...
STEAP2	1.47588	0.0429005	0.111389	225871_at	1	225871_at	1	0	0	protein_coding	significant	STEAP2 metalloreductase	...
NUP98	1.47275	0.000320803	0.000258938	210793_s_at	1	210793_s_at	3	2	203195_s_at,210793_s_at	protein_coding	significant	nucleoporin 98	...
APOL6	1.47223	0.000348308	0.000285803	1557116_at	3	1557116_at,219716_at,1557236_at	4	1	241869_at	protein_coding	significant	apolipoprotein L6	...
KIF16B	1.46994	0.00399269	0.00558848	232083_at	1	232083_at	2	1	232083_at	protein_coding	significant	kinesin family member 16B	...
ABLIM1	1.46884	0.000187817	0.000135757	210461_s_at	2	210461_s_at,200965_s_at	2	0	0	protein_coding	significant	actin binding LIM protein 1	...
CCL18	1.46806	0.018323	0.0385773	209924_at	2	209924_at,32128_at	2	0	0	protein_coding	significant	C-C motif chemokine ligand 18	...
MARCH2	1.46803	3.45773e-05	1.84074e-05	210075_at	1	210075_at	1	0	0	protein_coding	significant	membrane associated ring-CH-type finger 2	...
ARHGDIB	1.4675	0.0497027	0.132811	1555812_a_at	1	1555812_a_at	3	2	1555812_a_at,201288_at	protein_coding	significant	Rho GDP dissociation inhibitor beta	...
SOD2	1.46716	0.00142922	0.00156409	1566342_at	1	1566342_at	5	4	215078_at,215223_s_at,216841_s_at,221477_s_at	protein_coding	significant	superoxide dismutase 2	...
FAM162A	1.46669	0.00368167	0.00505824	235850_at	1	235850_at	5	4	221533_at,223193_x_at,224345_x_at,235850_at	protein_coding	significant	family with sequence similarity 162 member A	...
DBP	1.46599	0.000503036	0.000445502	209782_s_at	1	209782_s_at	2	1	209783_at	protein_coding	significant	D-box binding PAR bZIP transcription factor	...
LPXN	1.46554	0.00595539	0.00917759	216250_s_at	1	216250_s_at	2	1	242778_at	protein_coding	significant	leupaxin	...
SERTAD4-AS1	1.46464	0.000723477	0.000688649	230121_at	1	230121_at	1	0	0	lncRNA	significant	SERTAD4 antisense RNA 1	...
KLHDC1	1.46324	0.000240871	0.000182749	1552733_at	1	1552733_at	2	1	1564272_a_at	protein_coding	significant	kelch domain containing 1	...
HEG1	1.46322	0.000202947	0.000149461	212822_at	2	212822_at,213069_at	2	0	0	protein_coding	significant	heart development protein with EGF like domains 1	...
N4BP2L2	1.46219	0.000679777	0.000639047	214748_at	2	214748_at,202259_s_at	7	5	202259_s_at,214748_at,214753_at,221899_at,235547_at	protein_coding	significant	NEDD4 binding protein 2 like 2	...
ACE	1.46192	0.00510151	0.00753595	227463_at	1	227463_at	2	1	227463_at	protein_coding	significant	angiotensin I converting enzyme	...
HOPX	1.46122	6.05294e-10	5.03034e-07	1566140_at	2	1566140_at,211597_s_at	3	1	211597_s_at	protein_coding	significant	HOP homeobox	...
LPAR5	1.46035	0.00579051	0.00885934	230252_at	1	230252_at	2	1	231788_at	protein_coding	significant	lysophosphatidic acid receptor 5	...
ITGAM	1.46012	0.0304182	0.0722733	205786_s_at	1	205786_s_at	2	1	205786_s_at	protein_coding	significant	integrin subunit alpha M	...
SMIM5	1.45977	0.000809421	0.000792267	229740_at	1	229740_at	1	0	0	protein_coding	significant	small integral membrane protein 5	...
ZHX3	1.45956	9.19004e-06	4.21556e-06	217367_s_at	1	217367_s_at	2	1	217367_s_at	protein_coding	significant	zinc fingers and homeoboxes 3	...
SLAMF8	1.45931	0.0118563	0.0223012	219386_s_at	2	219386_s_at,219385_at	2	0	0	protein_coding	significant	SLAM family member 8	...
CD14	1.45859	0.0371468	0.0932109	201743_at	1	201743_at	1	0	0	protein_coding	significant	CD14 molecule	...
CPEB3	1.45527	0.000111681	7.33081e-05	1555250_a_at	3	1555250_a_at,205773_at,239765_at	4	1	243651_at	protein_coding	significant	cytoplasmic polyadenylation element binding protein 3	...
ZBED5-AS1	1.45394	0.000149766	0.000103599	235010_at	1	235010_at	1	0	0	lncRNA	significant	ZBED5 antisense RNA 1	...
HSPA4L	1.45344	0.0130498	0.0251242	1556194_a_at	1	1556194_a_at	2	1	205543_at	protein_coding	significant	heat shock protein family A (Hsp70) member 4 like	...
TMEM47	1.4529	0.031841	0.0767785	209656_s_at	1	209656_s_at	2	1	209656_s_at	protein_coding	significant	transmembrane protein 47	...
CYBRD1	1.45081	0.0119362	0.0225107	222453_at	1	222453_at	2	1	222453_at	protein_coding	significant	cytochrome b reductase 1	...
CHD2	1.45042	0.000733981	0.000701151	1554014_at	2	1554014_at,243751_at	6	4	203461_at,225077_at,228999_at,243751_at	protein_coding	significant	chromodomain helicase DNA binding protein 2	...
ZCCHC7	1.44915	0.0197021	0.0423858	230332_at	1	230332_at	3	2	226496_at,230332_at	protein_coding	significant	zinc finger CCHC-type containing 7	...
MMRN1	1.44901	0.0351491	0.0869325	205612_at	1	205612_at	1	0	0	protein_coding	significant	multimerin 1	...
CD302	1.44326	0.038076	0.0960056	203799_at	1	203799_at	1	0	0	protein_coding	significant	CD302 molecule	...
LY75	1.44326	0.038076	0.0960056	203799_at	1	203799_at	2	1	205668_at	protein_coding	significant	lymphocyte antigen 75	...
LY75-CD302	1.44326	0.038076	0.0960056	203799_at	1	203799_at	1	0	0	protein_coding	significant	LY75-CD302 readthrough	...
KCNQ1	1.44261	0.00086584	0.000855901	204487_s_at	2	204487_s_at,211217_s_at	3	1	211217_s_at	protein_coding	significant	potassium voltage-gated channel subfamily Q member 1	...
PNPO	1.44181	0.000580221	0.000528481	222653_at	2	222653_at,218511_s_at	2	0	0	protein_coding	significant	pyridoxamine 5'-phosphate oxidase	...
CFLAR	1.44131	9.11635e-05	5.77002e-05	235427_at	5	235427_at,209939_x_at,239629_at,210563_x_at,237367_x_at	14	9	211316_x_at,211317_s_at,211862_x_at,214486_x_at,214618_at,217654_at,235427_at,237367_x_at,239629_at	protein_coding	significant	CASP8 and FADD like apoptosis regulator	...
HLA-DOA	1.43999	0.00855337	0.014608	226878_at	1	226878_at	5	4	211142_x_at,216946_at,217001_x_at,226878_at	protein_coding	significant	major histocompatibility complex, class II, DO alpha	...
TAPBP	1.43832	6.07039e-05	3.54626e-05	208829_at	1	208829_at	3	2	208829_at,210294_at	protein_coding	significant	TAP binding protein	...
SERPINE1	1.43779	0.00586103	0.0089928	202628_s_at	2	202628_s_at,1568765_at	3	1	202628_s_at	protein_coding	significant	serpin family E member 1	...
REEP5	1.43691	2.37301e-05	1.18288e-05	208872_s_at	2	208872_s_at,208873_s_at	2	0	0	protein_coding	significant	receptor accessory protein 5	...
MIA2	1.43253	4.66312e-05	2.58933e-05	204055_s_at	2	204055_s_at,215930_s_at	4	2	215930_s_at,235790_at	error	significant	CTAGE family member 5, ER export factor	...
TSHR	1.43239	0.00171909	0.00195552	210055_at	3	210055_at,215443_at,215442_s_at	3	0	0	protein_coding	significant	thyroid stimulating hormone receptor	...
BTG2	1.43142	0.0185825	0.0393217	201236_s_at	1	201236_s_at	2	1	201236_s_at	protein_coding	significant	BTG anti-proliferation factor 2	...
PBXIP1	1.43132	1.38739e-07	5.29324e-07	212259_s_at	4	212259_s_at,214177_s_at,214176_s_at,207838_x_at	4	0	0	protein_coding	significant	PBX homeobox interacting protein 1	...
CAB39L	1.43118	0.0157345	0.0318566	225915_at	2	225915_at,221003_s_at	3	1	225915_at	protein_coding	significant	calcium binding protein 39 like	...
C3orf52	1.431	6.01485e-07	6.52517e-07	1559021_at	2	1559021_at,219474_at	2	0	0	protein_coding	significant	chromosome 3 open reading frame 52	...
TXNIP	1.427	0.00136253	0.00147641	201010_s_at	3	201010_s_at,201009_s_at,201008_s_at	3	0	0	protein_coding	significant	thioredoxin interacting protein	...
ENO1-AS1	1.42675	0.00298513	0.00389704	237028_at	1	237028_at	1	0	0	lncRNA	significant	ENO1 antisense RNA 1	...
LOC105377832	1.42621	2.22664e-08	5.0598e-07	1556147_at	2	1556147_at,1556148_s_at	2	0	0	error	significant	-	...
ESYT2	1.42495	1.00758e-07	5.21161e-07	224698_at	1	224698_at	5	4	1555830_s_at,1558511_s_at,224698_at,224699_s_at	protein_coding	significant	extended synaptotagmin 2	...
MIR6883	1.42422	2.32554e-05	1.15315e-05	202861_at	3	202861_at,36829_at,244677_at	4	1	36829_at	miRNA	significant	microRNA 6883	...
PER1	1.42422	2.32554e-05	1.15315e-05	202861_at	3	202861_at,36829_at,244677_at	4	1	36829_at	protein_coding	significant	period circadian clock 1	...
BBOF1	1.42263	0.00358206	0.00489001	220173_at	1	220173_at	3	2	220173_at,239933_x_at	protein_coding	significant	basal body orientation factor 1	...
MAFB	1.42157	0.000318083	0.000256532	222670_s_at	2	222670_s_at,218559_s_at	2	0	0	protein_coding	significant	MAF bZIP transcription factor B	...
LOC101060604	1.42111	0.0189446	0.0403365	1555216_a_at	1	1555216_a_at	6	5	1558534_at,208118_x_at,214984_at,231989_s_at,244766_at	error	significant	-	...
SLC7A5P1	1.42111	0.0189446	0.0403365	1555216_a_at	1	1555216_a_at	6	5	1558534_at,208118_x_at,214984_at,231989_s_at,244766_at	pseudogene	significant	-	...
SLC7A5P2	1.42111	0.0189446	0.0403365	1555216_a_at	1	1555216_a_at	2	1	208118_x_at	pseudogene	significant	-	...
LYPLAL1	1.42066	0.00665294	0.0106305	230174_at	1	230174_at	2	1	230174_at	protein_coding	significant	lysophospholipase like 1	...
C8orf88	1.41915	0.0175601	0.0365394	1557961_s_at	1	1557961_s_at	2	1	228107_at	protein_coding	significant	chromosome 8 open reading frame 88	...
ABCC4	1.41683	0.0255438	0.0580754	203196_at	1	203196_at	4	3	1555039_a_at,203196_at,243928_s_at	protein_coding	significant	ATP binding cassette subfamily C member 4	...
FAM155B	1.41482	0.00101346	0.00103258	206299_at	1	206299_at	1	0	0	protein_coding	significant	family with sequence similarity 155 member B	...
APOL3	1.41407	0.00722784	0.0118325	221087_s_at	1	221087_s_at	1	0	0	protein_coding	significant	apolipoprotein L3	...
PPARG	1.41242	0.00321121	0.00424951	208510_s_at	1	208510_s_at	1	0	0	protein_coding	significant	peroxisome proliferator activated receptor gamma	...
ATP6V0E1	1.41191	3.46269e-07	5.81467e-07	236527_at	6	236527_at,200096_s_at,201172_x_at,214150_x_at,214244_s_at,201171_at	7	1	236527_at	protein_coding	significant	ATPase H+ transporting V0 subunit e1	...
CYP2U1	1.41066	0.0164705	0.0337231	226402_at	1	226402_at	4	3	216720_at,226393_at,226402_at	protein_coding	significant	cytochrome P450 family 2 subfamily U member 1	...
COLEC11	1.40981	0.0144812	0.0286896	219873_at	1	219873_at	1	0	0	protein_coding	significant	collectin subfamily member 11	...
ACSS3	1.40969	0.0253866	0.0576589	229222_at	2	229222_at,219616_at	2	0	0	protein_coding	significant	acyl-CoA synthetase short-chain family member 3	...
PAPLN	1.40822	0.0258503	0.0589098	226435_at	1	226435_at	2	1	233896_s_at	protein_coding	significant	papilin, proteoglycan like sulfated glycoprotein	...
RHOB	1.40789	0.0022138	0.00267955	212099_at	1	212099_at	5	4	1553963_at,1553965_x_at,212099_at,226417_at	protein_coding	significant	ras homolog family member B	...
SERPINB9	1.40754	0.00162489	0.00182755	242814_at	1	242814_at	3	2	209723_at,242814_at	protein_coding	significant	serpin family B member 9	...
TRIM69	1.40748	0.000120909	8.05084e-05	1568592_at	1	1568592_at	3	2	229037_at,232792_at	protein_coding	significant	tripartite motif containing 69	...
TM4SF1	1.4059	0.024213	0.0544018	209386_at	3	209386_at,209387_s_at,215034_s_at	5	2	215034_s_at,238168_at	protein_coding	significant	transmembrane 4 L six family member 1	...
LINC01138	1.40575	0.00086584	0.000855936	1568609_s_at	1	1568609_s_at	4	3	1556456_at,1556457_s_at,1568609_s_at	lncRNA	significant	long intergenic non-protein coding RNA 1138	...
LOC103091866	1.40575	0.00086584	0.000855936	1568609_s_at	1	1568609_s_at	1	0	0	error	significant	-	...
RBKS	1.4041	0.00851362	0.0145202	57540_at	2	57540_at,219222_at	2	0	0	protein_coding	significant	ribokinase	...
TNFSF12-TNFSF13	1.40191	0.00411298	0.00577819	209500_x_at	2	209500_x_at,209499_x_at	4	2	209500_x_at,211495_x_at	protein_coding	significant	TNFSF12-TNFSF13 readthrough	...
TNFSF13	1.40191	0.00411298	0.00577819	209500_x_at	3	209500_x_at,210314_x_at,209499_x_at	5	2	211495_x_at,229326_at	protein_coding	significant	TNF superfamily member 13	...
CD84	1.40063	0.0140622	0.0276067	230391_at	1	230391_at	8	7	211188_at,211189_x_at,211190_x_at,211191_at,211192_s_at,230391_at,244352_at	protein_coding	significant	CD84 molecule	...
INAFM2	1.3992	5.27305e-07	6.29388e-07	231431_s_at	2	231431_s_at,225567_at	2	0	0	protein_coding	significant	InaF motif containing 2	...
GZMH	1.39759	0.0209674	0.0456246	210321_at	1	210321_at	1	0	0	protein_coding	significant	granzyme H	...
ASPH	1.39737	0.00252039	0.00317477	210896_s_at	3	210896_s_at,209135_at,205808_at	9	6	210896_s_at,224996_at,225008_at,229879_at,230429_at,242037_at	protein_coding	significant	aspartate beta-hydroxylase	...
FTH1	1.39637	6.2808e-05	3.69714e-05	214211_at	2	214211_at,200748_s_at	2	0	0	protein_coding	significant	ferritin heavy chain 1	...
CEBPB	1.39565	0.00747278	0.0123483	212501_at	1	212501_at	1	0	0	protein_coding	significant	CCAAT/enhancer binding protein beta	...
LINC00886	1.39379	1.44945e-07	5.30795e-07	230780_at	1	230780_at	1	0	0	lncRNA	significant	long intergenic non-protein coding RNA 886	...
MARCH1	1.3892	0.0388021	0.0984124	219574_at	1	219574_at	4	3	219574_at,229383_at,235385_at	protein_coding	significant	membrane associated ring-CH-type finger 1	...
ITPR3	1.38825	0.00515995	0.00765339	201188_s_at	2	201188_s_at,201189_s_at	4	2	201189_s_at,239542_at	protein_coding	significant	inositol 1,4,5-trisphosphate receptor type 3	...
SAR1B	1.38764	0.000975224	0.000988378	226742_at	1	226742_at	5	4	218254_s_at,223512_at,226742_at,230397_at	protein_coding	significant	secretion associated Ras related GTPase 1B	...
LINC00310	1.38756	0.000483081	0.000423771	237326_at	1	237326_at	1	0	0	lncRNA	significant	long intergenic non-protein coding RNA 310	...
LOC101928000	1.3866	0.000629595	0.000584042	236075_s_at	2	236075_s_at,236611_at	2	0	0	error	significant	-	...
ST3GAL5	1.38644	0.0029402	0.00382549	203217_s_at	1	203217_s_at	2	1	216075_at	protein_coding	significant	ST3 beta-galactoside alpha-2,3-sialyltransferase 5	...
PDLIM5	1.38429	0.00418736	0.00590665	212412_at	1	212412_at	10	9	203243_s_at,211680_at,211681_s_at,212412_at,213684_s_at,216803_at,216804_s_at,221994_at,241208_at	protein_coding	significant	PDZ and LIM domain 5	...
VTI1B	1.38324	2.11643e-08	5.05813e-07	225928_at	2	225928_at,225926_at	3	1	225928_at	protein_coding	significant	vesicle transport through interaction with t-SNAREs 1B	...
CLIP1	1.38293	0.000609617	0.000561612	1558924_s_at	4	1558924_s_at,201975_at,242287_at,210716_s_at	6	2	240444_x_at,242287_at	protein_coding	significant	CAP-Gly domain containing linker protein 1	...
FAM95C	1.38204	0.0360945	0.0899799	244297_at	1	244297_at	1	0	0	protein_coding	significant	family with sequence similarity 95 member C	...
SEC62	1.37897	0.000781541	0.000758924	1552790_a_at	4	1552790_a_at,208943_s_at,225352_at,1552789_at	5	1	225352_at	protein_coding	significant	SEC62 homolog, preprotein translocation factor	...
GLIS3	1.37887	0.00447829	0.00640376	230258_at	2	230258_at,229435_at	2	0	0	protein_coding	significant	GLIS family zinc finger 3	...
ABCA5	1.37725	0.00666885	0.0106735	213353_at	1	213353_at	2	1	241705_at	protein_coding	significant	ATP binding cassette subfamily A member 5	...
ADRB2	1.37644	0.0170729	0.0352969	206170_at	1	206170_at	1	0	0	protein_coding	significant	adrenoceptor beta 2	...
LTC4S	1.37574	9.30957e-06	4.27328e-06	206480_at	1	206480_at	1	0	0	protein_coding	significant	leukotriene C4 synthase	...
TPK1	1.37548	0.00195386	0.00228451	221218_s_at	2	221218_s_at,223686_at	2	0	0	protein_coding	significant	thiamin pyrophosphokinase 1	...
BTN3A3	1.37474	0.0167606	0.0344621	204820_s_at	2	204820_s_at,204821_at	3	1	38241_at	protein_coding	significant	butyrophilin subfamily 3 member A3	...
GPR65	1.37266	0.0305254	0.0725896	214467_at	1	214467_at	1	0	0	protein_coding	significant	G protein-coupled receptor 65	...
SERPINB6	1.37193	1.55759e-06	9.53866e-07	1556950_s_at	2	1556950_s_at,211474_s_at	4	2	231628_s_at,231655_x_at	protein_coding	significant	serpin family B member 6	...
JUN	1.37044	0.00139181	0.00151471	201464_x_at	4	201464_x_at,213281_at,201465_s_at,201466_s_at	4	0	0	protein_coding	significant	Jun proto-oncogene, AP-1 transcription factor subunit	...
GABRB3	1.3702	0.0493484	0.131679	227830_at	1	227830_at	5	4	205850_s_at,227690_at,227830_at,229724_at	protein_coding	significant	gamma-aminobutyric acid type A receptor beta3 subunit	...
TMEM178B	1.36947	0.000753675	0.000723482	238936_at	1	238936_at	3	2	231143_at,238936_at	protein_coding	significant	transmembrane protein 178B	...
UBR5-AS1	1.36512	2.33938e-06	1.23505e-06	1555888_at	1	1555888_at	1	0	0	lncRNA	significant	UBR5 antisense RNA 1	...
USP53	1.35822	0.0050528	0.00743584	237465_at	1	237465_at	4	3	230083_at,231817_at,237465_at	protein_coding	significant	ubiquitin specific peptidase 53	...
PLCG2	1.358	0.0221004	0.04863	230917_at	1	230917_at	4	3	1563263_at,204613_at,230917_at	protein_coding	significant	phospholipase C gamma 2	...
LOC284454	1.35605	0.00872501	0.0149973	1555847_a_at	1	1555847_a_at	2	1	235317_at	error	significant	-	...
MIR23A	1.35605	0.00872501	0.0149973	1555847_a_at	1	1555847_a_at	2	1	235317_at	miRNA	significant	microRNA 23a	...
MIR24-2	1.35605	0.00872501	0.0149973	1555847_a_at	1	1555847_a_at	2	1	235317_at	miRNA	significant	microRNA 24-2	...
IL10RA	1.35599	0.0403286	0.103222	204912_at	1	204912_at	1	0	0	protein_coding	significant	interleukin 10 receptor subunit alpha	...
MBD2	1.3559	0.00359515	0.00491165	202484_s_at	1	202484_s_at	4	3	202485_s_at,214396_s_at,214397_at	protein_coding	significant	methyl-CpG binding domain protein 2	...
GABARAPL1	1.35575	0.00142118	0.0015529	211458_s_at	3	211458_s_at,208869_s_at,208868_s_at	3	0	0	protein_coding	significant	GABA type A receptor associated protein like 1	...
GABARAPL3	1.35575	0.00142118	0.0015529	211458_s_at	1	211458_s_at	2	1	211458_s_at	pseudogene	significant	GABA type A receptor associated protein like 3 pseudogene	...
MIR6513	1.35462	0.000202947	0.000149462	217730_at	1	217730_at	1	0	0	miRNA	significant	microRNA 6513	...
TMBIM1	1.35462	0.000202947	0.000149462	217730_at	1	217730_at	1	0	0	protein_coding	significant	transmembrane BAX inhibitor motif containing 1	...
MAN2B2	1.35019	1.11482e-05	5.22125e-06	214703_s_at	1	214703_s_at	1	0	0	protein_coding	significant	mannosidase alpha class 2B member 2	...
ANKRD20A1	1.34966	0.0293852	0.0692214	1569607_s_at	3	1569607_s_at,224012_at,1570255_s_at	3	0	0	protein_coding	significant	ankyrin repeat domain 20 family member A1	...
ANKRD20A11P	1.34966	0.0293852	0.0692214	1569607_s_at	1	1569607_s_at	2	1	241233_x_at	pseudogene	significant	ankyrin repeat domain 20 family member A11, pseudogene	...
ANKRD20A2	1.34966	0.0293852	0.0692214	1569607_s_at	3	1569607_s_at,224012_at,1570255_s_at	3	0	0	protein_coding	significant	ankyrin repeat domain 20 family member A2	...
ANKRD20A3	1.34966	0.0293852	0.0692214	1569607_s_at	3	1569607_s_at,224012_at,1570255_s_at	3	0	0	protein_coding	significant	ankyrin repeat domain 20 family member A3	...
ANKRD20A4	1.34966	0.0293852	0.0692214	1569607_s_at	3	1569607_s_at,224012_at,1570255_s_at	3	0	0	protein_coding	significant	ankyrin repeat domain 20 family member A4	...
ANKRD20A5P	1.34966	0.0293852	0.0692214	1569607_s_at	2	1569607_s_at,1570255_s_at	3	1	1570255_s_at	pseudogene	significant	-	...
ANKRD20A9P	1.34966	0.0293852	0.0692214	1569607_s_at	1	1569607_s_at	1	0	0	pseudogene	significant	-	...
LRP2BP	1.34801	0.00662868	0.0105758	207797_s_at	1	207797_s_at	2	1	227311_at	protein_coding	significant	LRP2 binding protein	...
LMBRD1	1.34746	1.43791e-06	9.12421e-07	218191_s_at	1	218191_s_at	2	1	232980_at	protein_coding	significant	LMBR1 domain containing 1	...
GUCY1A3	1.3419	0.00605591	0.00941807	239580_at	2	239580_at,227235_at	4	2	229530_at,239580_at	protein_coding	significant	-	...
BTN3A2	1.3417	0.00989464	0.0176373	212613_at	2	212613_at,204820_s_at	3	1	212613_at	protein_coding	significant	butyrophilin subfamily 3 member A2	...
FAM186A	1.33921	1.10459e-07	5.23134e-07	216595_at	1	216595_at	2	1	216595_at	protein_coding	significant	family with sequence similarity 186 member A	...
PER2	1.33656	0.00268267	0.00342351	205251_at	1	205251_at	2	1	208518_s_at	protein_coding	significant	period circadian clock 2	...
LRRFIP1	1.33653	0.00338227	0.00453517	238534_at	1	238534_at	9	8	201862_s_at,211452_x_at,215375_x_at,223492_s_at,227391_x_at,227513_s_at,238534_at,238840_at	protein_coding	significant	LRR binding FLII interacting protein 1	...
HLA-J	1.33496	0.00269053	0.00343626	217436_x_at	1	217436_x_at	1	0	0	pseudogene	significant	major histocompatibility complex, class I, J (pseudogene)	...
IDNK	1.333	0.000985527	0.000999812	227865_at	1	227865_at	2	1	239086_at	protein_coding	significant	IDNK, gluconokinase	...
MTHFD1	1.33075	0.00196678	0.00230386	239846_at	1	239846_at	2	1	239846_at	protein_coding	significant	methylenetetrahydrofolate dehydrogenase, cyclohydrolase and formyltetrahydrofolate synthetase 1	...
WDR78	1.32878	0.0017625	0.00201798	229816_at	2	229816_at,220769_s_at	5	3	1559576_at,220769_s_at,229816_at	protein_coding	significant	WD repeat domain 78	...
SLC26A7	1.32815	1.40624e-08	5.04735e-07	1552827_s_at	2	1552827_s_at,1552826_at	3	1	239006_at	protein_coding	significant	solute carrier family 26 member 7	...
CPT1A	1.32667	0.000255147	0.000195514	203633_at	1	203633_at	4	3	203634_s_at,210687_at,210688_s_at	protein_coding	significant	carnitine palmitoyltransferase 1A	...
AHCYL2	1.32585	0.00192172	0.00223981	212814_at	1	212814_at	2	1	215672_s_at	protein_coding	significant	adenosylhomocysteinase like 2	...
BST2	1.32404	0.00617077	0.00964434	201641_at	1	201641_at	1	0	0	protein_coding	significant	bone marrow stromal cell antigen 2	...
UPF3A	1.32365	8.51265e-08	5.17939e-07	217596_at	1	217596_at	4	3	206959_s_at,214323_s_at,217596_at	protein_coding	significant	UPF3 regulator of nonsense transcripts homolog A (yeast)	...
ZNF148	1.32326	1.69032e-06	9.99139e-07	238711_s_at	6	238711_s_at,228545_at,235166_at,203318_s_at,239024_at,230821_at	7	1	239024_at	protein_coding	significant	zinc finger protein 148	...
SASH1	1.3228	8.86185e-05	5.55797e-05	41644_at	3	41644_at,213236_at,226022_at	3	0	0	protein_coding	significant	SAM and SH3 domain containing 1	...
PLA2G4C	1.32199	0.0488498	0.129953	209785_s_at	1	209785_s_at	2	1	209785_s_at	protein_coding	significant	phospholipase A2 group IVC	...
PDP1	1.32173	0.014428	0.0285331	222572_at	1	222572_at	2	1	222572_at	protein_coding	significant	pyruvate dehyrogenase phosphatase catalytic subunit 1	...
ZNF208	1.32037	0.00224232	0.00272314	1568646_x_at	2	1568646_x_at,1568644_at	3	1	208542_x_at	protein_coding	significant	zinc finger protein 208	...
RPS6KA6	1.32033	1.00665e-05	4.66822e-06	228502_at	1	228502_at	4	3	220738_s_at,228502_at,228503_at	protein_coding	significant	ribosomal protein S6 kinase A6	...
ERRFI1	1.31859	0.0180889	0.0379524	224657_at	1	224657_at	1	0	0	protein_coding	significant	ERBB receptor feedback inhibitor 1	...
LOC100233156	1.3176	7.566e-05	4.61459e-05	229748_x_at	2	229748_x_at,227330_x_at	3	1	229748_x_at	error	significant	tektin 4 pseudogene 2	...
UBE3B	1.31681	1.52143e-07	5.32844e-07	213822_s_at	1	213822_s_at	6	5	212404_s_at,213822_s_at,227914_s_at,228860_at,232301_at	protein_coding	significant	ubiquitin protein ligase E3B	...
CARD6	1.31649	0.0182707	0.0384328	224414_s_at	1	224414_s_at	1	0	0	protein_coding	significant	caspase recruitment domain family member 6	...
ZC2HC1C	1.31567	0.0251777	0.0570578	220107_s_at	1	220107_s_at	1	0	0	protein_coding	significant	zinc finger C2HC-type containing 1C	...
ZNF226	1.31548	0.000132282	8.9419e-05	219603_s_at	2	219603_s_at,224004_at	4	2	231717_s_at,233461_x_at	protein_coding	significant	zinc finger protein 226	...
DUSP14	1.31546	0.001532	0.00170033	203367_at	1	203367_at	1	0	0	protein_coding	significant	dual specificity phosphatase 14	...
TMED10	1.31527	0.00430455	0.00610528	238886_at	2	238886_at,200929_at	3	1	238886_at	protein_coding	significant	transmembrane p24 trafficking protein 10	...
B2M	1.31513	3.33313e-06	1.61194e-06	201891_s_at	3	201891_s_at,216231_s_at,232311_at	3	0	0	protein_coding	significant	beta-2-microglobulin	...
PER3	1.31393	0.000179503	0.000128557	1555131_a_at	3	1555131_a_at,221045_s_at,1569701_at	4	1	221045_s_at	protein_coding	significant	period circadian clock 3	...
PYROXD1	1.31368	0.0118989	0.0223998	219802_at	1	219802_at	3	2	219802_at,231173_at	protein_coding	significant	pyridine nucleotide-disulphide oxidoreductase domain 1	...
IFI35	1.31365	0.0024528	0.00305902	209417_s_at	1	209417_s_at	1	0	0	protein_coding	significant	interferon induced protein 35	...
KMT2A	1.31135	1.05715e-05	4.90934e-06	244110_at	1	244110_at	11	10	1565436_s_at,212076_at,212078_s_at,212079_s_at,212080_at,216624_s_at,220546_at,226981_at,229935_s_at,244110_at	protein_coding	significant	lysine methyltransferase 2A	...
EZR	1.31057	0.0100419	0.0179982	208621_s_at	5	208621_s_at,217234_s_at,208623_s_at,208622_s_at,217230_at	5	0	0	protein_coding	significant	ezrin	...
DYNLT3	1.30723	0.00871659	0.01498	203303_at	1	203303_at	1	0	0	protein_coding	significant	dynein light chain Tctex-type 3	...
OAS1	1.30715	0.0428649	0.111222	202869_at	1	202869_at	2	1	205552_s_at	protein_coding	significant	2'-5'-oligoadenylate synthetase 1	...
EPSTI1	1.30531	0.0386124	0.0977711	235276_at	1	235276_at	2	1	235276_at	protein_coding	significant	epithelial stromal interaction 1	...
ERLIN2	1.30528	4.03525e-07	5.96898e-07	238615_at	1	238615_at	3	2	221543_s_at,238615_at	protein_coding	significant	ER lipid raft associated 2	...
IFI44	1.30519	0.018323	0.038578	214059_at	2	214059_at,214453_s_at	2	0	0	protein_coding	significant	interferon induced protein 44	...
WDR1	1.301	0.0106146	0.0193878	240282_at	1	240282_at	5	4	200611_s_at,210935_s_at,210936_at,240282_at	protein_coding	significant	WD repeat domain 1	...
PAX8	1.30055	0.00025636	0.000196633	221990_at	4	221990_at,213917_at,121_at,209552_at	8	4	209552_at,213917_at,214528_s_at,221990_at	protein_coding	significant	paired box 8	...
CMTM4	1.29443	4.46237e-06	2.08261e-06	1554677_s_at	1	1554677_s_at	3	2	224998_at,225009_at	protein_coding	significant	CKLF like MARVEL transmembrane domain containing 4	...
PRNP	1.29406	0.00201266	0.00236887	201300_s_at	2	201300_s_at,215707_s_at	2	0	0	protein_coding	significant	prion protein	...
TMEM132B	1.29363	0.028147	0.0655479	236468_at	1	236468_at	3	2	236468_at,236824_at	protein_coding	significant	transmembrane protein 132B	...
SLMAP	1.29357	0.020616	0.0447139	225243_s_at	1	225243_s_at	4	3	222924_at,224149_x_at,225243_s_at	protein_coding	significant	sarcolemma associated protein	...
BANK1	1.29126	0.00390165	0.00544722	222915_s_at	2	222915_s_at,219667_s_at	3	1	222915_s_at	protein_coding	significant	B-cell scaffold protein with ankyrin repeats 1	...
TMEM171	1.28887	0.000188848	0.000136838	1553559_at	2	1553559_at,240770_at	2	0	0	protein_coding	significant	transmembrane protein 171	...
MALAT1	1.28662	0.00204461	0.00241613	231735_s_at	4	231735_s_at,224559_at,223577_x_at,224558_s_at	12	8	224558_s_at,224559_at,224567_x_at,224568_x_at,226675_s_at,227510_x_at,228582_x_at,231735_s_at	lncRNA	significant	metastasis associated lung adenocarcinoma transcript 1 (non-protein coding)	...
GSTT1	1.28616	0.022429	0.0495313	203815_at	1	203815_at	2	1	232193_at	protein_coding	significant	glutathione S-transferase theta 1	...
COQ10B	1.28454	3.89491e-09	5.03387e-07	219397_at	1	219397_at	2	1	219397_at	protein_coding	significant	coenzyme Q10B	...
FCF1	1.28434	0.00599217	0.00926047	215567_at	1	215567_at	4	3	215567_at,219927_at,240928_at	protein_coding	significant	FCF1 rRNA-processing protein	...
BTNL9	1.28412	0.0327967	0.0797408	228434_at	2	228434_at,229985_at	5	3	229985_at,230992_at,241496_at	protein_coding	significant	butyrophilin like 9	...
CTSB	1.28403	0.00353301	0.00480281	213274_s_at	5	213274_s_at,213275_x_at,200839_s_at,200838_at,227961_at	5	0	0	protein_coding	significant	cathepsin B	...
STAT1	1.28374	0.00232958	0.00285583	200887_s_at	4	200887_s_at,AFFX-HUMISGF3A/M97935_3_at,209969_s_at,AFFX-HUMISGF3A/M97935_MB_at	6	2	AFFX-HUMISGF3A/M97935_MA_at,AFFX-HUMISGF3A/M97935_MB_at	protein_coding	significant	signal transducer and activator of transcription 1	...
TPP1	1.28283	0.000810916	0.000794277	200742_s_at	1	200742_s_at	4	3	200743_s_at,214195_at,214196_s_at	protein_coding	significant	tripeptidyl peptidase 1	...
C4orf47	1.28033	0.000165771	0.000117193	237585_at	2	237585_at,236915_at	2	0	0	protein_coding	significant	chromosome 4 open reading frame 47	...
ZDHHC23	1.28003	0.00586103	0.00899102	226912_at	1	226912_at	1	0	0	protein_coding	significant	zinc finger DHHC-type containing 23	...
KBTBD3	1.27847	7.70895e-06	3.48183e-06	228777_at	1	228777_at	1	0	0	protein_coding	significant	kelch repeat and BTB domain containing 3	...
ABCA9	1.27729	3.16773e-09	5.03301e-07	235335_at	2	235335_at,239185_at	3	1	242541_at	protein_coding	significant	ATP binding cassette subfamily A member 9	...
NR1D2	1.27643	0.00292236	0.00379834	209750_at	1	209750_at	2	1	225768_at	protein_coding	significant	nuclear receptor subfamily 1 group D member 2	...
ZNF540	1.27626	1.5296e-06	9.43095e-07	242697_at	2	242697_at,238454_at	2	0	0	protein_coding	significant	zinc finger protein 540	...
CTBS	1.27601	0.0153456	0.0308398	218923_at	1	218923_at	2	1	218924_s_at	protein_coding	significant	chitobiase	...
SLC35B3	1.27532	7.1715e-06	3.23297e-06	231003_at	1	231003_at	2	1	231003_at	protein_coding	significant	solute carrier family 35 member B3	...
PGF	1.27522	0.000149863	0.000103717	209652_s_at	1	209652_s_at	2	1	215179_x_at	protein_coding	significant	placental growth factor	...
ATP6V0E2-AS1	1.27469	7.88801e-05	4.85148e-05	229094_at	1	229094_at	1	0	0	lncRNA	significant	ATP6V0E2 antisense RNA 1	...
PTGDR	1.27171	0.0264335	0.0605809	215894_at	1	215894_at	3	2	215937_at,234165_at	protein_coding	significant	prostaglandin D2 receptor	...
TSPO	1.27079	0.00647139	0.0102597	202096_s_at	1	202096_s_at	1	0	0	protein_coding	significant	translocator protein	...
KIF9	1.2703	4.54411e-05	2.51146e-05	228429_x_at	2	228429_x_at,231319_x_at	4	2	230701_x_at,231319_x_at	protein_coding	significant	kinesin family member 9	...
SLCO2B1	1.26815	0.0105398	0.0192011	203473_at	1	203473_at	3	2	203473_at,211557_x_at	protein_coding	significant	solute carrier organic anion transporter family member 2B1	...
DNAJB4	1.26809	0.00926542	0.01617	203810_at	2	203810_at,203811_s_at	2	0	0	protein_coding	significant	DnaJ heat shock protein family (Hsp40) member B4	...
HSD17B14	1.26486	0.00058045	0.000528885	224494_x_at	4	224494_x_at,219113_x_at,224497_x_at,228713_s_at	4	0	0	protein_coding	significant	hydroxysteroid 17-beta dehydrogenase 14	...
EPC1	1.2647	0.000634185	0.000589367	238633_at	2	238633_at,223875_s_at	4	2	234969_s_at,238633_at	protein_coding	significant	enhancer of polycomb homolog 1	...
FCGR2A	1.26347	0.0353873	0.08778	203561_at	1	203561_at	3	2	1565674_at,203561_at	protein_coding	significant	Fc fragment of IgG receptor IIa	...
RASEF	1.26268	0.00156243	0.00174043	243862_at	1	243862_at	5	4	1553186_x_at,1553986_at,235144_at,243862_at	protein_coding	significant	RAS and EF-hand domain containing	...
ARHGEF28	1.26134	0.00433631	0.0061576	219610_at	3	219610_at,1554003_at,232994_s_at	6	3	1560348_at,219610_at,232994_s_at	protein_coding	significant	Rho guanine nucleotide exchange factor 28	...
SLC11A2	1.26047	0.000609322	0.000560724	203124_s_at	2	203124_s_at,203123_s_at	5	3	203125_x_at,210047_at,237106_at	protein_coding	significant	solute carrier family 11 member 2	...
DNAJB9	1.25824	3.08232e-05	1.59846e-05	202842_s_at	3	202842_s_at,202843_at,1554462_a_at	3	0	0	protein_coding	significant	DnaJ heat shock protein family (Hsp40) member B9	...
EYA2	1.25455	0.0490048	0.130451	209692_at	1	209692_at	1	0	0	protein_coding	significant	EYA transcriptional coactivator and phosphatase 2	...
CACNA1I	1.25443	0.0118989	0.0224031	221631_at	1	221631_at	3	2	211830_s_at,221631_at	protein_coding	significant	calcium voltage-gated channel subunit alpha1 I	...
ASXL1	1.25188	0.0277466	0.0642957	242438_at	1	242438_at	6	5	212237_at,212238_at,242438_at,242439_s_at,244519_at	protein_coding	significant	additional sex combs like 1, transcriptional regulator	...
IL18	1.25159	0.0209248	0.0455056	206295_at	1	206295_at	1	0	0	protein_coding	significant	interleukin 18	...
ARSG	1.25157	0.000614802	0.000567423	1552632_a_at	2	1552632_a_at,230856_at	2	0	0	protein_coding	significant	arylsulfatase G	...
SYPL1	1.25054	0.00171686	0.00195124	201259_s_at	2	201259_s_at,201260_s_at	2	0	0	protein_coding	significant	synaptophysin like 1	...
CHPT1	1.24961	0.000250438	0.000191257	221675_s_at	1	221675_s_at	3	2	221675_s_at,230364_at	protein_coding	significant	choline phosphotransferase 1	...
ADGRG1	1.24859	0.0241553	0.0542208	212070_at	1	212070_at	2	1	212070_at	protein_coding	significant	adhesion G protein-coupled receptor G1	...
ACTR3C	1.24587	0.00596428	0.0092076	223874_at	1	223874_at	1	0	0	protein_coding	significant	ARP3 actin-related protein 3 homolog C	...
C8orf44-SGK3	1.24555	0.0021208	0.00253048	227627_at	1	227627_at	3	2	227627_at,243264_s_at	protein_coding	significant	C8orf44-SGK3 readthrough	...
SGK3	1.24555	0.0021208	0.00253048	227627_at	1	227627_at	3	2	227627_at,243264_s_at	protein_coding	significant	serum/glucocorticoid regulated kinase family member 3	...
COX17	1.24524	2.4016e-05	1.20058e-05	203880_at	1	203880_at	2	1	203880_at	protein_coding	significant	COX17, cytochrome c oxidase copper chaperone	...
POPDC2	1.24524	2.4016e-05	1.20058e-05	203880_at	1	203880_at	2	1	219647_at	protein_coding	significant	popeye domain containing 2	...
NEDD4L	1.2447	0.0352253	0.0871585	241396_at	1	241396_at	6	5	212448_at,226974_at,236490_at,237498_at,241396_at	protein_coding	significant	neural precursor cell expressed, developmentally down-regulated 4-like, E3 ubiquitin protein ligase	...
KLF15	1.24386	0.00942572	0.0165251	231015_at	1	231015_at	2	1	231015_at	protein_coding	significant	Kruppel like factor 15	...
CMKLR1	1.24375	0.00605441	0.0094137	229121_at	2	229121_at,210659_at	3	1	229121_at	protein_coding	significant	chemerin chemokine-like receptor 1	...
ABHD6	1.24319	0.0307694	0.0733001	45288_at	2	45288_at,221552_at	4	2	221679_s_at,45288_at	protein_coding	significant	abhydrolase domain containing 6	...
USP54	1.24255	0.0193018	0.0412669	227334_at	1	227334_at	1	0	0	protein_coding	significant	ubiquitin specific peptidase 54	...
SNED1	1.24234	2.38675e-05	1.19185e-05	213488_at	2	213488_at,213493_at	4	2	213488_at,213493_at	protein_coding	significant	sushi, nidogen and EGF like domains 1	...
CSRP1	1.2422	0.039164	0.0995339	200621_at	1	200621_at	1	0	0	protein_coding	significant	cysteine and glycine rich protein 1	...
RHEB	1.24208	3.199e-05	1.67189e-05	243008_at	1	243008_at	9	8	201451_x_at,201452_at,201453_x_at,213404_s_at,213409_s_at,227633_at,241795_at,243008_at	protein_coding	significant	Ras homolog enriched in brain	...
ID3	1.24163	0.0144804	0.0286809	207826_s_at	1	207826_s_at	1	0	0	protein_coding	significant	inhibitor of DNA binding 3, HLH protein	...
PEX7	1.24096	0.000346833	0.00028436	205420_at	2	205420_at,211033_s_at	2	0	0	protein_coding	significant	peroxisomal biogenesis factor 7	...
PDE7B	1.24072	0.0109337	0.0201069	230109_at	2	230109_at,243438_at	3	1	243438_at	protein_coding	significant	phosphodiesterase 7B	...
SCAMP1	1.24031	0.0235237	0.0525177	212425_at	2	212425_at,212416_at	6	4	206668_s_at,212416_at,212417_at,212425_at	protein_coding	significant	secretory carrier membrane protein 1	...
FOXO1	1.23987	0.000391105	0.000327859	202723_s_at	2	202723_s_at,202724_s_at	3	1	228484_s_at	protein_coding	significant	forkhead box O1	...
CFAP70	1.23966	0.0189446	0.0403346	229169_at	1	229169_at	3	2	229169_at,229170_s_at	protein_coding	significant	cilia and flagella associated protein 70	...
SKP1	1.23943	1.49045e-06	9.29901e-07	200719_at	2	200719_at,200711_s_at	4	2	200719_at,207974_s_at	protein_coding	significant	S-phase kinase associated protein 1	...
MIR6132	1.23918	9.16581e-05	5.80571e-05	207871_s_at	1	207871_s_at	2	1	207871_s_at	miRNA	significant	microRNA 6132	...
ST7	1.23918	9.16581e-05	5.80571e-05	207871_s_at	1	207871_s_at	2	1	207871_s_at	protein_coding	significant	suppression of tumorigenicity 7	...
ST7-OT3	1.23918	9.16581e-05	5.80571e-05	207871_s_at	1	207871_s_at	2	1	207871_s_at	error	significant	suppression of tumorigenicity 7	...
CA13	1.23878	0.0347703	0.0857763	231270_at	1	231270_at	2	1	235899_at	protein_coding	significant	carbonic anhydrase 13	...
UAP1L1	1.23823	0.00023581	0.000177884	214755_at	1	214755_at	1	0	0	protein_coding	significant	UDP-N-acetylglucosamine pyrophosphorylase 1 like 1	...
DDIT3	1.23533	2.55832e-06	1.31354e-06	209383_at	1	209383_at	1	0	0	protein_coding	significant	DNA damage inducible transcript 3	...
LOC114224	1.23356	0.0114029	0.0212186	223797_at	1	223797_at	1	0	0	error	significant	-	...
ATP5S	1.23353	6.95933e-06	3.13739e-06	239859_x_at	7	239859_x_at,206992_s_at,213995_at,244670_at,238799_at,237400_at,1554177_a_at	8	1	244670_at	protein_coding	significant	ATP synthase, H+ transporting, mitochondrial Fo complex subunit s (factor B)	...
CTSD	1.2317	0.000324542	0.000262499	200766_at	1	200766_at	1	0	0	protein_coding	significant	cathepsin D	...
TM9SF3	1.23158	0.00235274	0.00289497	224755_at	1	224755_at	5	4	222399_s_at,224755_at,228610_at,239626_x_at	protein_coding	significant	transmembrane 9 superfamily member 3	...
C10orf54	1.23113	0.00249385	0.00312872	225373_at	2	225373_at,225372_at	2	0	0	error	significant	-	...
LOC101929072	1.23096	0.00206492	0.00244919	230937_at	1	230937_at	1	0	0	error	significant	-	...
LOC285835	1.23096	0.00206492	0.00244919	230937_at	1	230937_at	1	0	0	error	significant	-	...
SDSL	1.2282	0.00823933	0.0139314	228274_at	1	228274_at	1	0	0	protein_coding	significant	serine dehydratase like	...
LOC100507431	1.22485	1.76194e-07	5.38576e-07	227009_at	1	227009_at	2	1	227009_at	error	significant	-	...
LOC103611081	1.22485	1.76194e-07	5.38576e-07	227009_at	1	227009_at	1	0	0	error	significant	-	...
ZBTB4	1.22381	0.000587604	0.000536985	225629_s_at	2	225629_s_at,227047_x_at	2	0	0	protein_coding	significant	zinc finger and BTB domain containing 4	...
ABHD12	1.22369	0.0118652	0.0223217	228124_at	3	228124_at,224742_at,228123_s_at	3	0	0	protein_coding	significant	abhydrolase domain containing 12	...
FAM199X	1.222	0.000622157	0.000575886	225216_at	1	225216_at	3	2	227133_at,242781_at	protein_coding	significant	family with sequence similarity 199, X-linked	...
SLC25A45	1.22173	0.00236918	0.00292676	236436_at	2	236436_at,1563498_s_at	2	0	0	protein_coding	significant	solute carrier family 25 member 45	...
MAATS1	1.22127	0.00130534	0.0014008	1554528_at	7	1554528_at,1561430_s_at,1561429_a_at,1555719_a_at,1554147_s_at,236222_at,1556488_s_at	8	1	236222_at	protein_coding	significant	MYCBP associated and testis expressed 1	...
C3AR1	1.22116	0.0188506	0.0400439	209906_at	1	209906_at	1	0	0	protein_coding	significant	complement C3a receptor 1	...
BCAS4	1.21926	0.024206	0.0543705	239278_at	1	239278_at	5	4	220588_at,228787_s_at,231584_s_at,239278_at	protein_coding	significant	breast carcinoma amplified sequence 4	...
KCNIP4	1.21924	0.0036893	0.00507165	224530_s_at	1	224530_s_at	3	2	235517_at,236783_at	protein_coding	significant	potassium voltage-gated channel interacting protein 4	...
CNDP2	1.21857	0.00600178	0.00928745	217752_s_at	1	217752_s_at	3	2	217752_s_at,230950_at	protein_coding	significant	carnosine dipeptidase 2	...
MFSD1	1.21854	0.00144132	0.00157879	218109_s_at	1	218109_s_at	1	0	0	protein_coding	significant	major facilitator superfamily domain containing 1	...
COX16	1.21833	0.000471401	0.000410352	217645_at	1	217645_at	2	1	223191_at	protein_coding	significant	COX16, cytochrome c oxidase assembly homolog	...
SYNJ2BP-COX16	1.21833	0.000471401	0.000410352	217645_at	1	217645_at	4	3	219156_at,227274_at,235722_at	protein_coding	significant	SYNJ2BP-COX16 readthrough	...
KLRF1	1.21812	0.00434841	0.00617625	220646_s_at	1	220646_s_at	1	0	0	protein_coding	significant	killer cell lectin like receptor F1	...
TEX2	1.21775	0.000105563	6.83926e-05	218099_at	1	218099_at	1	0	0	protein_coding	significant	testis expressed 2	...
KAT2B	1.21706	0.0266203	0.0611642	203845_at	1	203845_at	1	0	0	protein_coding	significant	lysine acetyltransferase 2B	...
EBAG9	1.21576	6.83849e-05	4.08101e-05	204274_at	2	204274_at,204278_s_at	2	0	0	protein_coding	significant	estrogen receptor binding site associated, antigen, 9	...
OCA2	1.21562	0.00014814	0.00010213	206498_at	1	206498_at	1	0	0	protein_coding	significant	OCA2 melanosomal transmembrane protein	...
LOC100507557	1.21522	0.00831082	0.0140905	241745_at	1	241745_at	1	0	0	error	significant	-	...
YPEL5	1.21507	6.72656e-07	6.72028e-07	222408_s_at	2	222408_s_at,217783_s_at	2	0	0	protein_coding	significant	yippee like 5	...
LINC00847	1.21309	1.12219e-07	5.23569e-07	1556180_at	1	1556180_at	1	0	0	lncRNA	significant	long intergenic non-protein coding RNA 847	...
B3GNT9	1.21205	0.000164638	0.000116228	226058_at	1	226058_at	1	0	0	protein_coding	significant	UDP-GlcNAc	...
PODN	1.21095	0.00986434	0.0175437	226522_at	1	226522_at	2	1	233148_at	protein_coding	significant	podocan	...
KIF13A	1.20934	0.00586064	0.00898629	237444_at	2	237444_at,220777_at	6	4	230990_at,232837_at,235072_s_at,237444_at	protein_coding	significant	kinesin family member 13A	...
LONRF3	1.2088	0.000282879	0.000222463	220009_at	1	220009_at	1	0	0	protein_coding	significant	LON peptidase N-terminal domain and ring finger 3	...
TAP1	1.20857	0.0225334	0.04981	202307_s_at	1	202307_s_at	1	0	0	protein_coding	significant	transporter 1, ATP binding cassette subfamily B member	...
RASL11A	1.2076	5.85385e-07	6.46933e-07	238353_at	1	238353_at	1	0	0	protein_coding	significant	RAS like family 11 member A	...
SLC31A2	1.20542	0.0420225	0.108334	204204_at	1	204204_at	1	0	0	protein_coding	significant	solute carrier family 31 member 2	...
MXRA7	1.20319	0.00275547	0.00353405	212509_s_at	2	212509_s_at,227326_at	3	1	235836_at	protein_coding	significant	matrix remodeling associated 7	...
MYO5A	1.2029	0.00367384	0.00504246	204527_at	2	204527_at,227761_at	4	2	227761_at,241966_at	protein_coding	significant	myosin VA	...
RPL15	1.20277	0.000721682	0.000685967	240806_at	1	240806_at	4	3	221475_s_at,221476_s_at,240806_at	protein_coding	significant	ribosomal protein L15	...
CLEC10A	1.19922	0.0128629	0.0247275	206682_at	1	206682_at	1	0	0	protein_coding	significant	C-type lectin domain containing 10A	...
GPR107	1.19908	3.18827e-07	5.74171e-07	220265_at	2	220265_at,220264_s_at	4	2	220264_s_at,220265_at	protein_coding	significant	G protein-coupled receptor 107	...
GSPT1	1.1979	0.041687	0.107251	240452_at	1	240452_at	6	5	215438_x_at,217595_at,225276_at,234975_at,240452_at	protein_coding	significant	G1 to S phase transition 1	...
ZNF655	1.19767	0.000226163	0.000169253	223302_s_at	1	223302_s_at	3	2	223302_s_at,225945_at	protein_coding	significant	zinc finger protein 655	...
TCTA	1.19734	5.25066e-06	2.40244e-06	203054_s_at	1	203054_s_at	1	0	0	protein_coding	significant	T-cell leukemia translocation altered	...
INSIG1	1.19693	0.0156373	0.0316049	201625_s_at	1	201625_s_at	3	2	201626_at,201627_s_at	protein_coding	significant	insulin induced gene 1	...
ATP6V1D	1.19685	1.48577e-09	5.03118e-07	235864_at	3	235864_at,208898_at,208899_x_at	4	1	235864_at	protein_coding	significant	ATPase H+ transporting V1 subunit D	...
ATF7IP2	1.1962	0.0246285	0.0555998	228381_at	1	228381_at	2	1	228381_at	protein_coding	significant	activating transcription factor 7 interacting protein 2	...
PTGR2	1.19547	0.00182058	0.0020943	230774_at	1	230774_at	3	2	209944_at,230774_at	protein_coding	significant	prostaglandin reductase 2	...
LINC00849	1.19504	0.00148015	0.00163063	235747_at	1	235747_at	1	0	0	error	significant	-	...
SLC25A16	1.19504	0.00148015	0.00163063	235747_at	2	235747_at,210686_x_at	4	2	214140_at,235747_at	protein_coding	significant	solute carrier family 25 member 16	...
LOC100507547	1.19295	1.15682e-05	5.41855e-06	230054_at	1	230054_at	3	2	230054_at,231739_at	error	significant	proline rich transmembrane protein 1	...
PRRT1	1.19295	1.15682e-05	5.41855e-06	230054_at	1	230054_at	3	2	230054_at,231739_at	protein_coding	significant	proline rich transmembrane protein 1	...
XG	1.19277	0.00175931	0.00201208	1554062_at	1	1554062_at	3	2	1563420_at,241931_at	protein_coding	significant	Xg blood group	...
PSMA5	1.19243	0.0451546	0.118492	230300_at	1	230300_at	2	1	230300_at	protein_coding	significant	proteasome subunit alpha 5	...
RBMS3	1.19139	0.039611	0.100906	235570_at	1	235570_at	7	6	206767_at,235570_at,237860_at,238447_at,241789_at,242137_at	protein_coding	significant	RNA binding motif single stranded interacting protein 3	...
SLC4A5	1.18966	2.72191e-09	5.03252e-07	221723_s_at	3	221723_s_at,204296_at,1555277_a_at	5	2	221723_s_at,234976_x_at	protein_coding	significant	solute carrier family 4 member 5	...
CSRNP1	1.18952	0.000613093	0.000565631	225557_at	1	225557_at	1	0	0	protein_coding	significant	cysteine and serine rich nuclear protein 1	...
SPAG1	1.18903	0.0401622	0.102604	210117_at	1	210117_at	1	0	0	protein_coding	significant	sperm associated antigen 1	...
PRR13	1.18829	0.000374463	0.000311906	217794_at	1	217794_at	1	0	0	protein_coding	significant	proline rich 13	...
SERGEF	1.1879	1.39313e-05	6.57798e-06	220482_s_at	2	220482_s_at,232983_s_at	3	1	232983_s_at	protein_coding	significant	secretion regulating guanine nucleotide exchange factor	...
PCBP2	1.18787	7.42531e-05	4.50966e-05	213263_s_at	3	213263_s_at,213264_at,230921_s_at	7	4	213517_at,229467_at,230921_s_at,237813_at	protein_coding	significant	poly(rC) binding protein 2	...
SLC25A12	1.18763	0.0489135	0.130144	203339_at	1	203339_at	2	1	203340_s_at	protein_coding	significant	solute carrier family 25 member 12	...
ACOT8	1.18734	2.78626e-06	1.39894e-06	236514_at	1	236514_at	2	1	236514_at	protein_coding	significant	acyl-CoA thioesterase 8	...
LOC105379426	1.18719	0.000732724	0.000699177	1569608_x_at	2	1569608_x_at,1569607_s_at	2	0	0	error	significant	-	...
KIAA1671	1.18717	0.00802375	0.0134866	225525_at	1	225525_at	3	2	1565618_at,225525_at	protein_coding	significant	KIAA1671	...
IGFN1	1.18687	0.0182133	0.0382589	229275_at	1	229275_at	2	1	229275_at	protein_coding	significant	immunoglobulin-like and fibronectin type III domain containing 1	...
YIPF1	1.18608	9.05973e-06	4.15679e-06	214733_s_at	1	214733_s_at	1	0	0	protein_coding	significant	Yip1 domain family member 1	...
GLUL	1.1855	0.0393939	0.100202	242281_at	1	242281_at	4	3	215001_s_at,217202_s_at,242281_at	protein_coding	significant	glutamate-ammonia ligase	...
ZMYM6	1.18549	2.07975e-05	1.02184e-05	1552970_s_at	6	1552970_s_at,1552969_a_at,213698_at,219924_s_at,219925_at,227594_at	8	2	227594_at,227595_at	protein_coding	significant	zinc finger MYM-type containing 6	...
ARRDC2	1.18528	0.000494111	0.000436439	226055_at	1	226055_at	1	0	0	protein_coding	significant	arrestin domain containing 2	...
TMEM9B	1.185	7.38814e-09	5.0382e-07	218065_s_at	2	218065_s_at,222507_s_at	2	0	0	protein_coding	significant	TMEM9 domain family member B	...
CIART	1.18343	0.0441628	0.115355	227285_at	1	227285_at	1	0	0	protein_coding	significant	circadian associated repressor of transcription	...
GTF2H2	1.18316	0.000180086	0.000129034	230177_at	1	230177_at	4	3	221540_x_at,223758_s_at,230177_at	protein_coding	significant	general transcription factor IIH subunit 2	...
GTF2H2B	1.18316	0.000180086	0.000129034	230177_at	1	230177_at	4	3	221540_x_at,223758_s_at,230177_at	pseudogene	significant	-	...
RAI2	1.18243	0.0163144	0.033276	219440_at	1	219440_at	1	0	0	protein_coding	significant	retinoic acid induced 2	...
LINC00341	1.18053	0.00284753	0.00367131	219563_at	1	219563_at	1	0	0	error	significant	-	...
SYNE3	1.18053	0.00284753	0.00367131	219563_at	1	219563_at	2	1	219563_at	protein_coding	significant	spectrin repeat containing nuclear envelope family member 3	...
AFAP1L2	1.18038	0.0284791	0.0664775	226829_at	1	226829_at	1	0	0	protein_coding	significant	actin filament associated protein 1 like 2	...
CDC42SE2	1.17982	0.0152845	0.0306926	229026_at	1	229026_at	4	3	1552613_s_at,224709_s_at,229026_at	protein_coding	significant	CDC42 small effector 2	...
SNORD116@	1.17906	0.00011667	7.71909e-05	232976_at	1	232976_at	1	0	0	error	significant	-	...
SNORD116-17	1.17906	0.00011667	7.71909e-05	232976_at	1	232976_at	1	0	0	snoRNA	significant	small nucleolar RNA, C/D box 116-17	...
SNORD116-19	1.17906	0.00011667	7.71909e-05	232976_at	1	232976_at	1	0	0	snoRNA	significant	small nucleolar RNA, C/D box 116-19	...
SNORD116-20	1.17906	0.00011667	7.71909e-05	232976_at	1	232976_at	1	0	0	snoRNA	significant	small nucleolar RNA, C/D box 116-20	...
SNORD116-21	1.17906	0.00011667	7.71909e-05	232976_at	1	232976_at	1	0	0	snoRNA	significant	small nucleolar RNA, C/D box 116-21	...
SNRPN	1.17906	0.00011667	7.71909e-05	232976_at	4	232976_at,228370_at,240204_at,241834_at	16	12	1560741_at,201522_x_at,206042_x_at,213447_at,216850_at,221974_at,226587_at,226591_at,228370_at,232976_at,240204_at,241834_at	protein_coding	significant	small nuclear ribonucleoprotein polypeptide N	...
WARS	1.17831	0.00262031	0.00332537	200629_at	1	200629_at	2	1	200629_at	protein_coding	significant	tryptophanyl-tRNA synthetase	...
AKIP1	1.1757	0.0186878	0.0395791	220987_s_at	1	220987_s_at	3	2	220987_s_at,242515_x_at	protein_coding	significant	A-kinase interacting protein 1	...
NUAK2	1.1757	0.0186878	0.0395791	220987_s_at	1	220987_s_at	1	0	0	protein_coding	significant	NUAK family kinase 2	...
BCAP29	1.17489	0.000513425	0.000456254	230150_at	2	230150_at,225677_at	6	4	225677_at,230150_at,236970_s_at,241640_at	protein_coding	significant	B-cell receptor associated protein 29	...
ADAL	1.17484	0.00040439	0.000340371	239711_at	1	239711_at	3	2	238424_at,239711_at	protein_coding	significant	adenosine deaminase like	...
STOM	1.17466	0.0215973	0.0472528	201061_s_at	1	201061_s_at	3	2	201061_s_at,201062_at	protein_coding	significant	stomatin	...
CISD3	1.17348	0.000635811	0.000592594	230727_at	2	230727_at,226727_at	4	2	226727_at,230727_at	protein_coding	significant	CDGSH iron sulfur domain 3	...
CHCHD10	1.17346	0.0302135	0.0716937	224932_at	1	224932_at	1	0	0	protein_coding	significant	coiled-coil-helix-coiled-coil-helix domain containing 10	...
ISCU	1.17297	3.51193e-06	1.68211e-06	209075_s_at	1	209075_s_at	1	0	0	protein_coding	significant	iron-sulfur cluster assembly enzyme	...
PDP2	1.17134	3.45011e-05	1.83562e-05	226855_at	1	226855_at	2	1	232861_at	protein_coding	significant	pyruvate dehyrogenase phosphatase catalytic subunit 2	...
IDH3A	1.17038	0.00167485	0.00189359	202070_s_at	1	202070_s_at	3	2	202070_s_at,231137_at	protein_coding	significant	isocitrate dehydrogenase 3 (NAD(+)) alpha	...
TSPAN31	1.16883	0.000282321	0.000221739	203227_s_at	2	203227_s_at,203226_s_at	2	0	0	protein_coding	significant	tetraspanin 31	...
IVD	1.16855	7.63451e-05	4.6585e-05	216958_s_at	3	216958_s_at,225311_at,203682_s_at	4	1	225311_at	protein_coding	significant	isovaleryl-CoA dehydrogenase	...
CRIPAK	1.16563	0.00618285	0.00967405	228318_s_at	1	228318_s_at	2	1	241408_at	error	significant	cysteine rich PAK1 inhibitor	...
PDCD4	1.16353	0.00496732	0.00727756	1557166_at	1	1557166_at	5	4	202730_s_at,202731_at,212593_s_at,212594_at	protein_coding	significant	programmed cell death 4	...
LYRM9	1.16297	0.000228215	0.000171246	213195_at	1	213195_at	2	1	213195_at	protein_coding	significant	LYR motif containing 9	...
NMB	1.16276	4.54484e-05	2.51418e-05	205204_at	1	205204_at	1	0	0	protein_coding	significant	neuromedin B	...
ARHGEF12	1.16111	0.00245736	0.00307112	201335_s_at	2	201335_s_at,201334_s_at	13	11	1570471_at,201333_s_at,201334_s_at,201335_s_at,210741_at,233620_at,233621_s_at,234129_at,234541_s_at,234542_at,234544_at	protein_coding	significant	Rho guanine nucleotide exchange factor 12	...
WDR41	1.16087	1.48448e-05	7.05651e-06	240637_at	2	240637_at,218055_s_at	3	1	240637_at	protein_coding	significant	WD repeat domain 41	...
LOC101929774	1.16066	0.00512503	0.00758623	224489_at	1	224489_at	3	2	224489_at,224490_s_at	error	significant	-	...
SETX	1.15932	0.000194325	0.000141756	201964_at	1	201964_at	3	2	201965_s_at,232229_at	protein_coding	significant	senataxin	...
IPO11	1.1577	0.0060457	0.00937979	238488_at	1	238488_at	4	3	222659_at,234304_s_at,238488_at	protein_coding	significant	importin 11	...
LRRC70	1.1577	0.0060457	0.00937979	238488_at	1	238488_at	1	0	0	protein_coding	significant	leucine rich repeat containing 70	...
DNAJC22	1.15764	0.0469583	0.124135	239065_at	1	239065_at	3	2	239065_at,244193_at	protein_coding	significant	DnaJ heat shock protein family (Hsp40) member C22	...
NF1	1.1576	1.08296e-05	5.04618e-06	210631_at	3	210631_at,211914_x_at,211095_at	10	7	211094_s_at,211095_at,211914_x_at,212676_at,212678_at,216115_at,243476_at	protein_coding	significant	neurofibromin 1	...
FBXO7	1.15535	0.000669153	0.000627034	201178_at	3	201178_at,1554423_a_at,243649_at	3	0	0	protein_coding	significant	F-box protein 7	...
PLEKHO2	1.15495	0.00221365	0.00267638	204436_at	1	204436_at	1	0	0	protein_coding	significant	pleckstrin homology domain containing O2	...
LIFR	1.15492	0.0196356	0.0421798	205876_at	3	205876_at,229185_at,227771_at	5	2	227771_at,229185_at	protein_coding	significant	LIF receptor alpha	...
TGOLN2	1.15477	1.02827e-07	5.21569e-07	212043_at	4	212043_at,203834_s_at,212040_at,203833_s_at	5	1	212043_at	protein_coding	significant	trans-golgi network protein 2	...
CBR3	1.15451	0.00689857	0.0111594	205379_at	1	205379_at	1	0	0	protein_coding	significant	carbonyl reductase 3	...
AGA	1.15448	0.000551135	0.000497174	204333_s_at	3	204333_s_at,216064_s_at,204332_s_at	3	0	0	protein_coding	significant	aspartylglucosaminidase	...
TMEM35B	1.15308	0.00847341	0.0144404	213698_at	1	213698_at	2	1	236246_x_at	protein_coding	significant	transmembrane protein 35B	...
LRRC69	1.1529	0.00047259	0.000412372	238214_at	1	238214_at	1	0	0	protein_coding	significant	leucine rich repeat containing 69	...
LOC100507577	1.15114	0.000701081	0.000661901	221833_at	3	221833_at,221834_at,229663_at	5	2	223099_s_at,229663_at	error	significant	-	...
LONP2	1.15114	0.000701081	0.000661901	221833_at	3	221833_at,221834_at,229663_at	5	2	223099_s_at,229663_at	protein_coding	significant	lon peptidase 2, peroxisomal	...
SIAH1	1.15114	0.000701081	0.000661901	221833_at	1	221833_at	4	3	202981_x_at,221833_at,232365_at	protein_coding	significant	siah E3 ubiquitin protein ligase 1	...
MYLIP	1.15092	0.0285443	0.0666442	228097_at	1	228097_at	6	5	223129_x_at,223130_s_at,227707_at,228097_at,228098_s_at	protein_coding	significant	myosin regulatory light chain interacting protein	...
SERINC3	1.15058	1.17774e-06	8.29191e-07	221471_at	4	221471_at,221472_at,221473_x_at,211769_x_at	4	0	0	protein_coding	significant	serine incorporator 3	...
AKT3	1.14939	0.00689459	0.0111504	212607_at	1	212607_at	7	6	212609_s_at,219393_s_at,222880_at,224229_s_at,242876_at,242879_x_at	protein_coding	significant	AKT serine/threonine kinase 3	...
GVINP1	1.14838	0.019946	0.0430293	220577_at	1	220577_at	2	1	220577_at	pseudogene	significant	GTPase, very large interferon inducible pseudogene 1	...
EFHC2	1.1482	0.0492595	0.131321	220591_s_at	1	220591_s_at	2	1	220591_s_at	protein_coding	significant	EF-hand domain containing 2	...
SNX2	1.14767	0.000374629	0.00031217	232049_at	1	232049_at	3	2	202114_at,232049_at	protein_coding	significant	sorting nexin 2	...
TOR1AIP1	1.14591	3.73863e-05	2.00639e-05	212408_at	5	212408_at,1560724_at,240310_at,216100_s_at,212409_s_at	5	0	0	protein_coding	significant	torsin 1A interacting protein 1	...
HIPK3	1.14362	0.000282858	0.000222351	226297_at	1	226297_at	4	3	210148_at,213697_at,226297_at	protein_coding	significant	homeodomain interacting protein kinase 3	...
DDX58	1.14329	0.00406741	0.00571148	222793_at	1	222793_at	3	2	222793_at,242961_x_at	protein_coding	significant	DExD/H-box helicase 58	...
NFKBIA	1.14292	0.0019195	0.00223657	201502_s_at	1	201502_s_at	2	1	231699_at	protein_coding	significant	NFKB inhibitor alpha	...
CYP27B1	1.14276	0.0224672	0.0496437	205676_at	1	205676_at	1	0	0	protein_coding	significant	cytochrome P450 family 27 subfamily B member 1	...
UBL3	1.14263	0.0158846	0.0322637	201535_at	1	201535_at	2	1	201535_at	protein_coding	significant	ubiquitin like 3	...
FBXO9	1.14231	0.000330716	0.000268488	238472_at	1	238472_at	9	8	1559096_x_at,1566507_a_at,1566509_s_at,1566511_at,210638_s_at,212987_at,212991_at,238472_at	protein_coding	significant	F-box protein 9	...
CCDC102B	1.1421	0.0169665	0.0350001	220301_at	1	220301_at	1	0	0	protein_coding	significant	coiled-coil domain containing 102B	...
SEC23B	1.14073	0.0122761	0.0233606	201582_at	2	201582_at,201583_s_at	3	1	210293_s_at	protein_coding	significant	Sec23 homolog B, coat complex II component	...
TRIP12	1.14042	0.0227126	0.0502967	244659_at	1	244659_at	3	2	226993_at,244659_at	protein_coding	significant	thyroid hormone receptor interactor 12	...
WDR17	1.13987	0.000260412	0.000200877	1552430_at	2	1552430_at,1557132_at	2	0	0	protein_coding	significant	WD repeat domain 17	...
SYNE1	1.13974	0.00191183	0.00222634	244070_at	3	244070_at,209447_at,244144_at	5	2	244070_at,244144_at	protein_coding	significant	spectrin repeat containing nuclear envelope protein 1	...
ARL17A	1.13878	0.00310933	0.00409585	210718_s_at	1	210718_s_at	10	9	1555144_at,1555794_at,1555964_at,210435_at,210718_s_at,229028_s_at,232987_at,241910_x_at,243899_at	protein_coding	significant	ADP ribosylation factor like GTPase 17A	...
ARL17B	1.13878	0.00310933	0.00409585	210718_s_at	1	210718_s_at	10	9	1555144_at,1555794_at,1555964_at,210435_at,210718_s_at,229028_s_at,232987_at,241910_x_at,243899_at	protein_coding	significant	ADP ribosylation factor like GTPase 17B	...
ABHD15	1.13863	0.00139435	0.00151889	226796_at	1	226796_at	1	0	0	protein_coding	significant	abhydrolase domain containing 15	...
PPP2R5C	1.138	0.000576715	0.000525096	214083_at	1	214083_at	6	5	1554365_a_at,1557718_at,201877_s_at,213305_s_at,214083_at	protein_coding	significant	protein phosphatase 2 regulatory subunit B'gamma	...
PTK2	1.13773	0.0133831	0.0259547	241453_at	1	241453_at	4	3	207821_s_at,208820_at,241453_at	protein_coding	significant	protein tyrosine kinase 2	...
CDR2	1.1373	0.00468085	0.00675867	209501_at	1	209501_at	1	0	0	protein_coding	significant	cerebellar degeneration related protein 2	...
[truncated: 191 more rows]

## Sheet: 2.AT<AM
comparison 2	AT_AM
[truncated: 1,977 more rows]

## Sheet: 2.AT>AM
comparison 2	AT_AM
[truncated: 3,345 more rows]

[truncated: 4 more sheets: 3.AM>EM, 3.AM<EM, 4.ET<EM, 4.ET>EM]
