# Supplementary material for: Transcriptomic Signature of Human Embryonic Thyroid Reveals Transition From Differentiation to Functional Maturation
Source: Front Cell Dev Biol. 2021 Jun 11;9:669354. doi: 10.3389/fcell.2021.669354 (PMC8270686; doi:10.3389/fcell.2021.669354)
Supplement: Supplementary file 11 [file Table_10.XLSX]

## Sheet: info
Supplementary table 10
File description
Intersection 1 =	comparison 2	X	comparison 4
	AT vs. AM		ET vs. EM
1."a"	UP	AND	UP	genes co-upregulated in the adult (AT) and embryonic thyroid (ET)
1."b"	DOWN	AND	DOWN	genes co-downregulated in the adult (AT) and embryonic thyroid (ET)
1."c"	UP	AND	(notDE OR DOWN)	genes specifically upregulated in adult thyroid (AT)
1."d"	DOWN	AND	(notDE OR UP)	genes specifically downregulated in adult thyroid (AT)
1."e"	(notDE OR DOWN)	AND	UP	genes specifically upregulated in embryonic thyroid (ET)
1."f"	(notDE OR UP)	AND	DOWN	genes specifically downregulated in embryonic thyroid (ET)

## Sheet: 1a (gen)
genes co-upregulated in the adult (AT) and embryonic thyroid (ET)
	###	ATAM	ATAM	ATAM	ETEM	ETEM	ETEM	###
	gene type	logFC	adj.P.Val	fdr_min	logFC	adj.P.Val	fdr_min	gene description
SLC26A7	protein_coding	9.63107	1.30114e-29	7.41974e-10	8.27203	1.30114e-29	1.73771e-08	solute carrier family 26 member 7	...
TG	protein_coding	9.21866	5.84063e-29	7.41974e-10	6.48445	5.84063e-29	1.73771e-08	thyroglobulin	...
SLC26A4	protein_coding	8.47319	7.2297e-31	7.41974e-10	5.70731	7.2297e-31	1.73771e-08	solute carrier family 26 member 4	...
TSHR	protein_coding	8.46236	1.00659e-28	7.41974e-10	7.10212	1.00659e-28	1.73771e-08	thyroid stimulating hormone receptor	...
SFTA3	protein_coding	7.95945	1.46038e-19	7.41974e-10	7.8786	1.46038e-19	1.73771e-08	surfactant associated 3	...
TPO	protein_coding	7.92671	8.97618e-28	7.41974e-10	2.84527	8.97618e-28	1.94608e-08	thyroid peroxidase	...
IYD	protein_coding	7.54529	2.82674e-24	7.41974e-10	5.78805	2.82674e-24	1.73771e-08	iodotyrosine deiodinase	...
FOXE1	protein_coding	7.37286	4.82035e-30	7.41974e-10	7.3227	4.82035e-30	1.73771e-08	forkhead box E1	...
DIO2	protein_coding	7.27235	8.73754e-28	7.41974e-10	7.59293	8.73754e-28	1.73771e-08	iodothyronine deiodinase 2	...
SLC26A4-AS1	lncRNA	7.03638	7.98697e-22	7.41974e-10	4.47725	7.98697e-22	1.73791e-08	SLC26A4 antisense RNA 1	...
ZBED2	protein_coding	6.49737	8.6854e-18	7.41974e-10	4.81896	8.6854e-18	1.74298e-08	zinc finger BED-type containing 2	...
LIPG	protein_coding	6.37198	1.87253e-16	7.41974e-10	5.25833	1.87253e-16	1.74051e-08	lipase G, endothelial type	...
NKX2-1	protein_coding	6.09821	3.6333e-19	7.41974e-10	2.57771	3.6333e-19	1.73771e-08	NK2 homeobox 1	...
PKHD1L1	protein_coding	6.04792	1.35129e-19	7.41974e-10	1.47053	1.35129e-19	0.020105	PKHD1 like 1	...
MUC15	protein_coding	5.80955	1.1094e-19	7.41974e-10	2.86376	1.1094e-19	1.51024e-07	mucin 15, cell surface associated	...
KRT7	protein_coding	5.41956	1.42393e-10	7.72186e-10	3.12565	1.42393e-10	0.00170216	keratin 7	...
LRP2	protein_coding	5.19571	2.05799e-15	7.41974e-10	1.6132	2.05799e-15	0.0264028	LDL receptor related protein 2	...
PTCSC1	NA	5.1936	1.30139e-25	7.41974e-10	1.38862	1.30139e-25	3.76047e-05	0	...
CLIC3	protein_coding	5.18208	1.03483e-13	7.41981e-10	3.81875	1.03483e-13	1.50627e-07	chloride intracellular channel 3	...
KLHL14	protein_coding	5.15344	4.91785e-14	7.41977e-10	4.17205	4.91785e-14	2.37724e-08	kelch like family member 14	...
TFF3	protein_coding	5.03873	5.2119e-10	8.80421e-10	2.39387	5.2119e-10	0.0256654	trefoil factor 3	...
KCNJ16	protein_coding	4.94388	7.88954e-23	7.41974e-10	1.25634	7.88954e-23	0.00122615	potassium voltage-gated channel subfamily J member 16	...
ST6GAL2	protein_coding	4.77166	4.51891e-12	7.42504e-10	3.52184	4.51891e-12	2.40309e-06	ST6 beta-galactoside alpha-2,6-sialyltransferase 2	...
NTRK2	protein_coding	4.69322	8.33681e-10	9.81537e-10	2.23652	8.33681e-10	0.0290138	neurotrophic receptor tyrosine kinase 2	...
FNDC1	protein_coding	4.66612	6.82914e-12	7.42838e-10	1.71048	6.82914e-12	0.0513953	fibronectin type III domain containing 1	...
CLDN8	protein_coding	4.62027	8.03468e-11	7.57622e-10	2.30493	8.03468e-11	0.00801852	claudin 8	...
LOC646736	NA	4.59914	1.52171e-22	7.41974e-10	5.31605	1.52171e-22	1.73771e-08	0	...
C16orf89	protein_coding	4.59524	3.28195e-15	7.41974e-10	4.23176	3.28195e-15	1.73894e-08	chromosome 16 open reading frame 89	...
DUOX2	protein_coding	4.5018	2.66187e-09	1.6422e-09	4.81559	2.66187e-09	1.32397e-07	dual oxidase 2	...
FREM2	protein_coding	4.40089	3.03965e-14	7.41976e-10	3.27842	3.03965e-14	5.62225e-08	FRAS1 related extracellular matrix protein 2	...
PLOD2	protein_coding	4.26227	6.91894e-14	7.41978e-10	2.02275	6.91894e-14	0.000617375	procollagen-lysine,2-oxoglutarate 5-dioxygenase 2	...
MUM1L1	protein_coding	4.18461	3.86206e-09	2.14402e-09	3.44441	3.86206e-09	4.53761e-05	MUM1 like 1	...
MATN2	protein_coding	4.1201	8.23784e-10	9.7771e-10	2.4795	8.23784e-10	0.00240587	matrilin 2	...
ATRX	protein_coding	4.106	1.55069e-12	7.42124e-10	1.57224	1.55069e-12	1.58432e-05	ATRX, chromatin remodeler	...
EPCAM	protein_coding	4.09672	1.30239e-05	1.77434e-05	4.98688	1.30239e-05	5.40307e-05	epithelial cell adhesion molecule	...
FCGBP	protein_coding	4.09417	1.30362e-07	8.77276e-08	3.63067	1.30362e-07	0.000191948	Fc fragment of IgG binding protein	...
HHEX	protein_coding	4.0698	4.34551e-14	7.41977e-10	4.47319	4.34551e-14	1.73776e-08	hematopoietically expressed homeobox	...
PRTG	protein_coding	4.01528	7.49038e-20	7.41974e-10	1.52455	7.49038e-20	2.97799e-05	protogenin	...
AFAP1L2	protein_coding	3.92934	3.18139e-14	7.41976e-10	3.12921	3.18139e-14	2.43158e-08	actin filament associated protein 1 like 2	...
LOC100996579	NA	3.91717	4.86771e-14	7.41977e-10	2.28102	4.86771e-14	1.44498e-05	0	...
SDC2	protein_coding	3.87675	8.8575e-16	7.41974e-10	1.61175	8.8575e-16	0.000620605	syndecan 2	...
SORD	protein_coding	3.86281	3.84766e-12	7.4241e-10	3.02634	3.84766e-12	5.66438e-07	sorbitol dehydrogenase	...
SPX	protein_coding	3.85248	1.10035e-06	1.02521e-06	4.24124	1.10035e-06	2.6622e-05	spexin hormone	...
MMRN1	protein_coding	3.83865	6.87284e-11	7.54925e-10	2.27655	6.87284e-11	0.000772553	multimerin 1	...
ISM1	protein_coding	3.82916	6.0446e-14	7.41978e-10	2.36973	6.0446e-14	4.80955e-06	isthmin 1	...
PPP1R14C	protein_coding	3.81987	2.0661e-08	1.07916e-08	4.96892	2.0661e-08	2.44374e-08	protein phosphatase 1 regulatory inhibitor subunit 14C	...
COL8A1	protein_coding	3.81276	2.38889e-09	1.53961e-09	1.90879	2.38889e-09	3.9151e-06	collagen type VIII alpha 1 chain	...
ZNF680	protein_coding	3.79635	1.3439e-18	7.41974e-10	2.15776	1.3439e-18	3.96551e-08	zinc finger protein 680	...
CD24	protein_coding	3.77625	3.34727e-07	2.58539e-07	2.26658	3.34727e-07	0.149368	CD24 molecule	...
OTOS	protein_coding	3.76517	3.02312e-28	7.41974e-10	2.77638	3.02312e-28	1.73771e-08	otospiralin	...
AVPR1A	protein_coding	3.75115	1.62346e-10	7.77272e-10	4.43013	1.62346e-10	1.77897e-08	arginine vasopressin receptor 1A	...
HSP90B1	protein_coding	3.74627	9.22029e-13	7.42056e-10	2.47446	9.22029e-13	7.74701e-06	heat shock protein 90 beta family member 1	...
MIR3652	miRNA	3.74627	9.22029e-13	7.42056e-10	2.47446	9.22029e-13	7.74701e-06	microRNA 3652	...
PAX8	protein_coding	3.74352	3.47893e-19	7.41974e-10	3.76112	3.47893e-19	1.73887e-08	paired box 8	...
FZD1	protein_coding	3.74107	1.23589e-22	7.41974e-10	3.05528	1.23589e-22	1.73771e-08	frizzled class receptor 1	...
PARP8	protein_coding	3.72393	4.62414e-13	7.42012e-10	1.77237	4.62414e-13	0.00145796	poly(ADP-ribose) polymerase family member 8	...
DCDC2	protein_coding	3.69307	2.03552e-12	7.42179e-10	3.17735	2.03552e-12	4.92615e-08	doublecortin domain containing 2	...
CSGALNACT1	protein_coding	3.69034	7.36241e-12	7.42911e-10	2.80217	7.36241e-12	1.88564e-06	chondroitin sulfate N-acetylgalactosaminyltransferase 1	...
MAL2	lncRNA	3.68892	1.28343e-05	1.74147e-05	3.88197	1.28343e-05	0.000604257	mal, T-cell differentiation protein 2 (gene/pseudogene)	...
CDH1	protein_coding	3.6765	0.000145357	0.000288973	3.28974	0.000145357	3.61503e-05	cadherin 1	...
LRRN3	protein_coding	3.66639	2.5218e-11	7.46007e-10	2.17017	2.5218e-11	0.000455007	leucine rich repeat neuronal 3	...
TMEM30B	protein_coding	3.66634	2.52388e-06	2.67767e-06	3.70122	2.52388e-06	0.000268308	transmembrane protein 30B	...
CALCA	protein_coding	3.66484	1.91643e-06	1.95517e-06	2.43087	1.91643e-06	0.0274538	calcitonin related polypeptide alpha	...
LPCAT2	protein_coding	3.64924	1.79851e-16	7.41974e-10	2.7628	1.79851e-16	1.77425e-08	lysophosphatidylcholine acyltransferase 2	...
PLCB4	protein_coding	3.62088	3.06352e-10	8.17291e-10	3.578	3.06352e-10	1.18399e-07	phospholipase C beta 4	...
RNF180	protein_coding	3.6174	6.08205e-20	7.41974e-10	1.56755	6.08205e-20	1.74266e-06	ring finger protein 180	...
SALL1	protein_coding	3.61358	4.44643e-06	5.1328e-06	2.56474	4.44643e-06	0.0292544	spalt like transcription factor 1	...
ATP13A4	protein_coding	3.61296	3.72736e-16	7.41974e-10	1.88583	3.72736e-16	6.84737e-06	ATPase 13A4	...
DYX1C1	NA	3.61144	7.79376e-18	7.41974e-10	2.13139	7.79376e-18	4.83825e-08	0	...
ARHGAP6	protein_coding	3.60531	1.74997e-09	1.30373e-09	2.83843	1.74997e-09	5.68599e-05	Rho GTPase activating protein 6	...
SLC5A3	protein_coding	3.59862	2.95109e-24	7.41974e-10	1.03592	2.95109e-24	0.00671516	solute carrier family 5 member 3	...
MAP9	protein_coding	3.5739	1.4886e-13	7.41984e-10	2.83517	1.4886e-13	4.51726e-08	microtubule associated protein 9	...
CTNNB1	protein_coding	3.55743	6.50087e-13	7.4203e-10	3.99688	6.50087e-13	1.73814e-08	catenin beta 1	...
KIAA1551	protein_coding	3.55495	1.23611e-09	1.11606e-09	2.45246	1.23611e-09	0.000418482	KIAA1551	...
EPB41L4B	protein_coding	3.53361	2.75304e-05	4.20658e-05	2.97633	2.75304e-05	0.00597437	erythrocyte membrane protein band 4.1 like 4B	...
FGF7	protein_coding	3.52011	4.67569e-13	7.42013e-10	3.51682	4.67569e-13	1.75011e-08	fibroblast growth factor 7	...
FAM167A	protein_coding	3.49935	5.47824e-13	7.4202e-10	1.54079	5.47824e-13	0.00437065	family with sequence similarity 167 member A	...
KIAA1456	protein_coding	3.49801	1.32387e-09	1.14894e-09	1.7832	1.32387e-09	0.019209	0	...
SMC3	protein_coding	3.4866	3.16639e-11	7.47261e-10	2.76901	3.16639e-11	2.25928e-06	structural maintenance of chromosomes 3	...
PLA2G7	protein_coding	3.48443	3.0252e-11	7.46985e-10	1.65914	3.0252e-11	0.00901828	phospholipase A2 group VII	...
CCDC88A	protein_coding	3.45389	1.20248e-13	7.41982e-10	3.16342	1.20248e-13	1.78151e-08	coiled-coil domain containing 88A	...
JADE1	protein_coding	3.43909	5.24227e-13	7.42018e-10	3.86497	5.24227e-13	1.73805e-08	jade family PHD finger 1	...
TM4SF18	protein_coding	3.43459	6.8813e-09	3.46826e-09	3.25504	6.8813e-09	4.53036e-06	transmembrane 4 L six family member 18	...
COL23A1	protein_coding	3.42773	1.78709e-18	7.41974e-10	2.03972	1.78709e-18	2.54685e-08	collagen type XXIII alpha 1 chain	...
POLI	protein_coding	3.41685	5.19553e-12	7.426e-10	1.33868	5.19553e-12	0.00159207	DNA polymerase iota	...
WDR72	protein_coding	3.41291	5.57719e-17	7.41974e-10	4.34354	5.57719e-17	2.62424e-06	WD repeat domain 72	...
PRDM16	protein_coding	3.41036	9.33226e-11	7.60639e-10	2.22988	9.33226e-11	0.000199651	PR/SET domain 16	...
CEP290	protein_coding	3.40982	6.07197e-16	7.41974e-10	2.6518	6.07197e-16	1.78562e-08	centrosomal protein 290	...
RGS5	protein_coding	3.39249	4.20724e-08	2.41885e-08	1.71666	4.20724e-08	0.0594679	regulator of G protein signaling 5	...
TEX9	protein_coding	3.38261	1.52249e-15	7.41974e-10	2.25618	1.52249e-15	8.18339e-08	testis expressed 9	...
LRRC2	protein_coding	3.38177	9.05775e-08	5.74026e-08	1.49202	9.05775e-08	0.14916	leucine rich repeat containing 2	...
LY75	protein_coding	3.38147	2.77644e-06	2.98862e-06	5.01214	2.77644e-06	1.36442e-07	lymphocyte antigen 75	...
KCNJ15	protein_coding	3.37214	2.74138e-18	7.41974e-10	2.80932	2.74138e-18	1.73775e-08	potassium voltage-gated channel subfamily J member 15	...
ANGPTL1	protein_coding	3.36541	1.09862e-11	7.43508e-10	2.94041	1.09862e-11	1.40678e-06	angiopoietin like 1	...
CWH43	protein_coding	3.34716	7.96622e-10	9.67846e-10	3.41761	7.96622e-10	1.29027e-07	cell wall biogenesis 43 C-terminal homolog	...
UACA	protein_coding	3.32514	4.42359e-15	7.41974e-10	2.15489	4.42359e-15	3.02581e-07	uveal autoantigen with coiled-coil domains and ankyrin repeats	...
GLIS3	protein_coding	3.31759	5.62499e-13	7.42022e-10	3.06116	5.62499e-13	1.88907e-08	GLIS family zinc finger 3	...
EPB41L5	protein_coding	3.31587	4.23693e-09	2.29824e-09	2.50823	4.23693e-09	0.000212008	erythrocyte membrane protein band 4.1 like 5	...
PHF3	protein_coding	3.30416	9.46914e-16	7.41974e-10	1.84263	9.46914e-16	3.05853e-06	PHD finger protein 3	...
AQP4	protein_coding	3.29885	0.00424423	0.0145375	5.31531	0.00424423	0.00115163	aquaporin 4	...
ITCH	protein_coding	3.29176	2.00974e-19	7.41974e-10	3.38515	2.00974e-19	1.73771e-08	itchy E3 ubiquitin protein ligase	...
LRIG3	protein_coding	3.28307	9.22142e-10	1.00872e-09	1.89964	9.22142e-10	0.00420407	leucine rich repeats and immunoglobulin like domains 3	...
IQCA1	protein_coding	3.27743	2.95109e-24	7.41974e-10	2.06677	2.95109e-24	1.73771e-08	IQ motif containing with AAA domain 1	...
HECTD1	protein_coding	3.26104	1.93045e-18	7.41974e-10	2.60124	1.93045e-18	1.73783e-08	HECT domain E3 ubiquitin protein ligase 1	...
PPIG	protein_coding	3.25596	3.82912e-12	7.42407e-10	1.45767	3.82912e-12	7.72213e-05	peptidylprolyl isomerase G	...
PDGFRL	protein_coding	3.25179	2.07646e-08	1.08519e-08	2.44389	2.07646e-08	0.000694342	platelet derived growth factor receptor like	...
MARVELD2	protein_coding	3.25119	1.34137e-11	7.43901e-10	3.97427	1.34137e-11	1.73857e-08	MARVEL domain containing 2	...
RGS16	protein_coding	3.2466	4.78148e-18	7.41974e-10	1.21283	4.78148e-18	0.00237696	regulator of G protein signaling 16	...
VEGFC	protein_coding	3.2399	1.10179e-12	7.42075e-10	3.24954	1.10179e-12	1.76292e-08	vascular endothelial growth factor C	...
BMP7	protein_coding	3.23728	1.31273e-12	7.42098e-10	1.85618	1.31273e-12	0.000137456	bone morphogenetic protein 7	...
C8orf48	protein_coding	3.23575	2.07396e-16	7.41974e-10	2.47489	2.07396e-16	1.76841e-08	chromosome 8 open reading frame 48	...
JPX	lncRNA	3.22636	4.09585e-13	7.42007e-10	3.24857	4.09585e-13	1.74619e-08	JPX transcript, XIST activator (non-protein coding)	...
BCAP29	protein_coding	3.21562	1.01211e-10	7.62509e-10	1.95356	1.01211e-10	0.000671556	B-cell receptor associated protein 29	...
PGF	protein_coding	3.21116	9.47037e-18	7.41974e-10	1.60661	9.47037e-18	1.89283e-06	placental growth factor	...
MYO10	protein_coding	3.19672	1.11031e-22	7.41974e-10	3.43091	1.11031e-22	1.73771e-08	myosin X	...
PDE8B	protein_coding	3.18045	2.53064e-17	7.41974e-10	3.98666	2.53064e-17	2.81187e-08	phosphodiesterase 8B	...
EFEMP1	protein_coding	3.17193	6.64135e-08	4.06384e-08	3.27496	6.64135e-08	6.30241e-06	EGF containing fibulin like extracellular matrix protein 1	...
LTBP2	protein_coding	3.15234	8.02088e-11	7.57557e-10	1.28059	8.02088e-11	0.0473449	latent transforming growth factor beta binding protein 2	...
FZD6	protein_coding	3.13464	4.22881e-11	7.49342e-10	3.8424	4.22881e-11	1.74065e-08	frizzled class receptor 6	...
BANK1	protein_coding	3.13235	2.02707e-08	1.05824e-08	2.79777	2.02707e-08	3.74791e-05	B-cell scaffold protein with ankyrin repeats 1	...
CCDC186	protein_coding	3.12678	5.78754e-11	7.5261e-10	3.7771	5.78754e-11	1.74432e-08	coiled-coil domain containing 186	...
SORBS2	protein_coding	3.12532	3.03538e-08	1.66219e-08	2.07674	3.03538e-08	0.00469426	sorbin and SH3 domain containing 2	...
LOC100505920	NA	3.12211	1.37664e-20	7.41974e-10	4.41025	1.37664e-20	1.73771e-08	0	...
ACADL	protein_coding	3.12088	1.43878e-10	7.72604e-10	2.20415	1.43878e-10	0.00152155	acyl-CoA dehydrogenase, long chain	...
AP1S3	protein_coding	3.12082	1.46835e-15	7.41974e-10	2.11368	1.46835e-15	5.98455e-08	adaptor related protein complex 1 sigma 3 subunit	...
RAB12	protein_coding	3.11386	8.27801e-11	7.58274e-10	2.85066	8.27801e-11	2.11391e-07	RAB12, member RAS oncogene family	...
NID2	protein_coding	3.11306	6.9081e-11	7.55016e-10	2.02329	6.9081e-11	0.000182321	nidogen 2	...
ZNF441	protein_coding	3.10735	1.39025e-15	7.41974e-10	1.82116	1.39025e-15	1.32202e-06	zinc finger protein 441	...
ZNF204P	pseudogene	3.09931	5.71655e-15	7.41974e-10	2.19955	5.71655e-15	5.39733e-08	0	...
BCLAF1	protein_coding	3.09581	6.60419e-11	7.54253e-10	1.65721	6.60419e-11	0.000195055	BCL2 associated transcription factor 1	...
MYO5B	protein_coding	3.09327	2.91053e-09	1.74761e-09	2.88441	2.91053e-09	3.00254e-06	myosin VB	...
IRS1	protein_coding	3.06853	6.62887e-11	7.54314e-10	4.08663	6.62887e-11	1.73806e-08	insulin receptor substrate 1	...
UST	protein_coding	3.05954	1.52589e-10	7.7491e-10	2.65858	1.52589e-10	1.12915e-06	uronyl 2-sulfotransferase	...
ENPP5	protein_coding	3.0583	7.16572e-09	3.60407e-09	5.06165	7.16572e-09	3.46435e-08	ectonucleotide pyrophosphatase/phosphodiesterase 5 (putative)	...
SVIP	protein_coding	3.05556	1.69245e-11	7.44499e-10	2.53603	1.69245e-11	5.13065e-07	small VCP interacting protein	...
MIR4680	miRNA	3.03985	4.0714e-09	2.23064e-09	3.91541	4.0714e-09	1.12876e-07	microRNA 4680	...
PDCD4	protein_coding	3.03985	4.0714e-09	2.23064e-09	3.91541	4.0714e-09	1.12876e-07	programmed cell death 4	...
RPS6KA6	protein_coding	3.02971	5.12233e-18	7.41974e-10	1.24837	5.12233e-18	2.21162e-05	ribosomal protein S6 kinase A6	...
ZNF506	protein_coding	3.0284	2.16024e-12	7.42194e-10	2.40215	2.16024e-12	2.71153e-07	zinc finger protein 506	...
ZDHHC2	protein_coding	3.02089	6.04061e-12	7.42721e-10	2.20916	6.04061e-12	9.94691e-08	zinc finger DHHC-type containing 2	...
STXBP5L	protein_coding	3.01954	3.05055e-08	1.67085e-08	1.77215	3.05055e-08	0.0178943	syntaxin binding protein 5 like	...
DUOXA1	protein_coding	3.01536	7.87097e-13	7.42042e-10	3.14419	7.87097e-13	1.74327e-08	dual oxidase maturation factor 1	...
EEA1	protein_coding	3.00709	4.12222e-16	7.41974e-10	3.2696	4.12222e-16	1.73771e-08	early endosome antigen 1	...
TCAF1	protein_coding	3.00181	6.60397e-11	7.54237e-10	1.35237	6.60397e-11	1.78593e-08	TRPM8 channel associated factor 1	...
ESRP1	protein_coding	2.99381	0.000202901	0.000425146	4.10623	0.000202901	0.000173801	epithelial splicing regulatory protein 1	...
PRR15L	protein_coding	2.98625	1.34143e-05	1.8352e-05	3.63028	1.34143e-05	5.71693e-05	proline rich 15 like	...
SPTLC3	protein_coding	2.98556	4.69361e-14	7.41977e-10	1.52618	4.69361e-14	0.000791563	serine palmitoyltransferase long chain base subunit 3	...
BDH2	protein_coding	2.98531	1.53604e-11	7.44232e-10	2.99595	1.53604e-11	2.09681e-08	3-hydroxybutyrate dehydrogenase 2	...
ST6GALNAC3	protein_coding	2.97911	3.47116e-10	8.28962e-10	1.17257	3.47116e-10	0.0811711	ST6 N-acetylgalactosaminide alpha-2,6-sialyltransferase 3	...
DUOX1	protein_coding	2.97746	5.44141e-10	8.87427e-10	2.31712	5.44141e-10	1.97919e-07	dual oxidase 1	...
OCLN	protein_coding	2.97542	8.31152e-19	7.41974e-10	2.00785	8.31152e-19	1.74994e-08	occludin	...
EMCN	protein_coding	2.97022	2.69974e-08	1.45695e-08	2.71791	2.69974e-08	0.000164595	endomucin	...
ARAP2	protein_coding	2.96865	4.79343e-08	2.79929e-08	2.84071	4.79343e-08	2.12937e-05	ArfGAP with RhoGAP domain, ankyrin repeat and PH domain 2	...
POSTN	protein_coding	2.96821	1.65411e-05	2.33087e-05	1.4283	1.65411e-05	3.11864e-07	periostin	...
RBM47	protein_coding	2.96486	7.24408e-05	0.000127958	4.68771	7.24408e-05	2.7107e-06	RNA binding motif protein 47	...
MBIP	protein_coding	2.96374	1.45833e-14	7.41975e-10	2.95022	1.45833e-14	1.73813e-08	MAP3K12 binding inhibitory protein 1	...
CNTN4	protein_coding	2.92602	1.23259e-09	1.1147e-09	2.22843	1.23259e-09	7.99928e-05	contactin 4	...
PLA2R1	protein_coding	2.92599	1.39919e-23	7.41974e-10	1.66539	1.39919e-23	0.00021885	phospholipase A2 receptor 1	...
MSI2	protein_coding	2.92473	7.87159e-19	7.41974e-10	1.77744	7.87159e-19	1.98004e-08	musashi RNA binding protein 2	...
NUP62CL	protein_coding	2.91331	1.47729e-09	1.20385e-09	2.179	1.47729e-09	0.000124837	nucleoporin 62 C-terminal like	...
NECTIN3	protein_coding	2.91104	5.62341e-07	4.71712e-07	2.93764	5.62341e-07	7.02776e-05	nectin cell adhesion molecule 3	...
ASPH	protein_coding	2.91063	1.54361e-09	1.22754e-09	1.59527	1.54361e-09	0.0014767	aspartate beta-hydroxylase	...
ANXA3	protein_coding	2.89753	1.4018e-05	1.92784e-05	1.9464	1.4018e-05	0.0661098	annexin A3	...
NIPBL	protein_coding	2.89202	4.41824e-15	7.41974e-10	1.58126	4.41824e-15	1.17419e-05	NIPBL, cohesin loading factor	...
CTNNAL1	protein_coding	2.89012	1.16618e-10	7.66161e-10	1.16284	1.16618e-10	0.0549884	catenin alpha like 1	...
MAP3K1	protein_coding	2.88875	1.84884e-12	7.42158e-10	3.59421	1.84884e-12	1.73775e-08	mitogen-activated protein kinase kinase kinase 1	...
LIFR	protein_coding	2.88649	2.86353e-10	8.11274e-10	2.71297	2.86353e-10	3.35806e-07	LIF receptor alpha	...
LOC101928605	NA	2.88413	6.11395e-12	7.42733e-10	1.12664	6.11395e-12	0.0325159	0	...
OR2A1-AS1	lncRNA	2.88413	6.11395e-12	7.42733e-10	1.12664	6.11395e-12	0.0325159	0	...
OR2A20P	NA	2.88413	6.11395e-12	7.42733e-10	1.12664	6.11395e-12	0.0325159	olfactory receptor family 2 subfamily A member 20 pseudogene	...
OR2A9P	pseudogene	2.88413	6.11395e-12	7.42733e-10	1.12664	6.11395e-12	0.0325159	0	...
MDFIC	protein_coding	2.87609	1.26531e-09	1.12792e-09	3.4854	1.26531e-09	1.93322e-08	MyoD family inhibitor domain containing	...
GABPA	protein_coding	2.87528	1.26212e-11	7.43775e-10	2.4081	1.26212e-11	3.31376e-07	GA binding protein transcription factor alpha subunit	...
ADAMTS5	protein_coding	2.87256	1.07048e-06	9.93314e-07	3.11322	1.07048e-06	1.73771e-08	ADAM metallopeptidase with thrombospondin type 1 motif 5	...
BCL2	protein_coding	2.86927	3.38537e-11	7.47703e-10	1.69797	3.38537e-11	0.000540879	BCL2, apoptosis regulator	...
ARRDC3	protein_coding	2.86273	3.39881e-14	7.41976e-10	1.22724	3.39881e-14	0.00193978	arrestin domain containing 3	...
ZNF107	protein_coding	2.86237	1.12912e-09	1.07964e-09	1.76287	1.12912e-09	0.0020806	zinc finger protein 107	...
SNX2	protein_coding	2.86169	1.44408e-16	7.41974e-10	1.98785	1.44408e-16	2.09804e-08	sorting nexin 2	...
SLC12A8	protein_coding	2.8605	3.22093e-12	7.42328e-10	1.18234	3.22093e-12	0.0167269	solute carrier family 12 member 8	...
IPW	NA	2.85401	4.98011e-11	7.50829e-10	2.35565	4.98011e-11	2.37967e-05	0	...
PWARSN	NA	2.85401	4.98011e-11	7.50829e-10	2.35565	4.98011e-11	2.37967e-05	0	...
SNORD107	snoRNA	2.85401	4.98011e-11	7.50829e-10	2.35565	4.98011e-11	2.37967e-05	small nucleolar RNA, C/D box 107	...
SNORD115-13	snoRNA	2.85401	4.98011e-11	7.50829e-10	2.35565	4.98011e-11	2.37967e-05	small nucleolar RNA, C/D box 115-13	...
SNORD115-26	snoRNA	2.85401	4.98011e-11	7.50829e-10	2.35565	4.98011e-11	2.37967e-05	small nucleolar RNA, C/D box 115-26	...
SNORD115-7	snoRNA	2.85401	4.98011e-11	7.50829e-10	2.35565	4.98011e-11	2.37967e-05	small nucleolar RNA, C/D box 115-7	...
SNORD116-22	snoRNA	2.85401	4.98011e-11	7.50829e-10	2.35565	4.98011e-11	2.37967e-05	small nucleolar RNA, C/D box 116-22	...
SNORD116-28	snoRNA	2.85401	4.98011e-11	7.50829e-10	2.35565	4.98011e-11	2.37967e-05	small nucleolar RNA, C/D box 116-28	...
SNORD116-4	snoRNA	2.85401	4.98011e-11	7.50829e-10	2.35565	4.98011e-11	2.37967e-05	small nucleolar RNA, C/D box 116-4	...
SNRPN	protein_coding	2.85401	4.98011e-11	7.50829e-10	2.35565	4.98011e-11	2.37967e-05	small nuclear ribonucleoprotein polypeptide N	...
STXBP6	protein_coding	2.84853	1.18929e-05	1.59301e-05	2.22617	1.18929e-05	5.42025e-05	syntaxin binding protein 6	...
TMEM144	protein_coding	2.84845	1.57123e-07	1.08261e-07	2.35889	1.57123e-07	0.000653332	transmembrane protein 144	...
ATP8B1	protein_coding	2.83854	0.000372693	0.000859997	4.71927	0.000372693	1.22983e-05	ATPase phospholipid transporting 8B1	...
EXOC6	protein_coding	2.82632	4.71266e-15	7.41974e-10	1.48046	4.71266e-15	2.82121e-05	exocyst complex component 6	...
CYBRD1	protein_coding	2.82612	3.75243e-09	2.09341e-09	2.82846	3.75243e-09	8.034e-07	cytochrome b reductase 1	...
FER	protein_coding	2.82466	7.26134e-15	7.41974e-10	1.65117	7.26134e-15	4.11346e-06	FER tyrosine kinase	...
IRAK1BP1	protein_coding	2.81359	9.90444e-13	7.42063e-10	2.2151	9.90444e-13	1.77276e-07	interleukin 1 receptor associated kinase 1 binding protein 1	...
DSG2	protein_coding	2.80686	0.000107345	0.000202875	2.34815	0.000107345	0.0143736	desmoglein 2	...
ZNF302	protein_coding	2.80193	1.39176e-09	1.17246e-09	1.04627	1.39176e-09	0.141525	zinc finger protein 302	...
BBS12	protein_coding	2.79944	1.80804e-11	7.44706e-10	1.47022	1.80804e-11	0.00216491	Bardet-Biedl syndrome 12	...
ZNF569	protein_coding	2.79939	1.14289e-15	7.41974e-10	1.5597	1.14289e-15	3.50405e-06	zinc finger protein 569	...
COL4A3BP	protein_coding	2.79839	3.58547e-13	7.42002e-10	2.8263	3.58547e-13	1.74447e-08	collagen type IV alpha 3 binding protein	...
RSF1	protein_coding	2.79604	1.30407e-16	7.41974e-10	1.73667	1.30407e-16	8.71656e-06	remodeling and spacing factor 1	...
GPR83	protein_coding	2.78108	4.43075e-08	2.56244e-08	2.32096	4.43075e-08	0.000229964	G protein-coupled receptor 83	...
TMEM267	protein_coding	2.77928	2.5175e-18	7.41974e-10	1.98345	2.5175e-18	1.74335e-08	transmembrane protein 267	...
TBX3	protein_coding	2.77855	2.12259e-08	1.1117e-08	2.71352	2.12259e-08	6.78324e-06	T-box 3	...
ZNF114	protein_coding	2.77375	3.02375e-21	7.41974e-10	1.7682	3.02375e-21	1.73826e-08	zinc finger protein 114	...
ZBTB2	protein_coding	2.77266	4.21229e-18	7.41974e-10	2.47641	4.21229e-18	1.73771e-08	zinc finger and BTB domain containing 2	...
KIT	protein_coding	2.76884	1.19602e-08	6.05138e-09	1.89513	1.19602e-08	0.00187875	KIT proto-oncogene receptor tyrosine kinase	...
TTC3	protein_coding	2.76629	5.04028e-12	7.42579e-10	3.01841	5.04028e-12	1.74763e-08	tetratricopeptide repeat domain 3	...
TTC3P1	pseudogene	2.76629	5.04028e-12	7.42579e-10	3.01841	5.04028e-12	1.74763e-08	0	...
KMT2C	protein_coding	2.76194	1.1642e-16	7.41974e-10	2.16859	1.1642e-16	1.74621e-08	lysine methyltransferase 2C	...
EBAG9	protein_coding	2.75989	9.50501e-14	7.4198e-10	2.18712	9.50501e-14	3.7078e-08	estrogen receptor binding site associated, antigen, 9	...
LCA5	protein_coding	2.75831	5.93912e-19	7.41974e-10	1.03419	5.93912e-19	5.02037e-07	LCA5, lebercilin	...
CMAHP	pseudogene	2.74867	1.49638e-07	1.0224e-07	2.80406	1.49638e-07	1.70519e-05	cytidine monophospho-N-acetylneuraminic acid hydroxylase, pseudogene	...
CPQ	protein_coding	2.74543	9.05809e-15	7.41975e-10	1.93181	9.05809e-15	8.20112e-08	carboxypeptidase Q	...
KPNA5	protein_coding	2.74446	9.55346e-09	4.74127e-09	1.3819	9.55346e-09	0.0400014	karyopherin subunit alpha 5	...
TBX22	protein_coding	2.74386	4.60908e-13	7.42012e-10	1.59535	4.60908e-13	5.87024e-05	T-box 22	...
SDPR	NA	2.74207	1.50735e-07	1.03165e-07	2.97528	1.50735e-07	9.82461e-05	0	...
IPO11	protein_coding	2.73969	2.48752e-12	7.42231e-10	1.41066	2.48752e-12	0.00026207	importin 11	...
LRRC70	protein_coding	2.73969	2.48752e-12	7.42231e-10	1.05629	2.48752e-12	0.0280821	leucine rich repeat containing 70	...
UFL1	protein_coding	2.73336	9.84302e-12	7.4332e-10	1.99816	9.84302e-12	0.000111517	UFM1 specific ligase 1	...
PTPN4	protein_coding	2.73052	1.10123e-15	7.41974e-10	1.39952	1.10123e-15	1.86585e-05	protein tyrosine phosphatase, non-receptor type 4	...
DEPTOR	protein_coding	2.72392	1.1006e-07	7.21116e-08	2.33323	1.1006e-07	0.00029716	DEP domain containing MTOR interacting protein	...
SLC4A4	protein_coding	2.71747	0.00175016	0.00522211	4.33188	0.00175016	0.000320052	solute carrier family 4 member 4	...
FAM161A	protein_coding	2.71499	1.98918e-13	7.41988e-10	1.76533	1.98918e-13	1.73771e-08	family with sequence similarity 161 member A	...
PALLD	protein_coding	2.7142	2.15754e-07	1.56047e-07	2.36212	2.15754e-07	0.000383678	palladin, cytoskeletal associated protein	...
REEP5	protein_coding	2.70407	8.02088e-11	7.57528e-10	1.86563	8.02088e-11	7.14741e-05	receptor accessory protein 5	...
SBNO1	protein_coding	2.70392	3.29876e-12	7.42338e-10	2.29043	3.29876e-12	9.05482e-08	strawberry notch homolog 1	...
GIMAP7	protein_coding	2.70167	7.65657e-06	9.56523e-06	3.51773	7.65657e-06	7.98156e-06	GTPase, IMAP family member 7	...
FAM189A2	protein_coding	2.69834	1.60773e-08	8.25886e-09	3.19524	1.60773e-08	7.94633e-08	family with sequence similarity 189 member A2	...
PDE1A	protein_coding	2.68811	2.40741e-10	7.98454e-10	2.17675	2.40741e-10	0.000340062	phosphodiesterase 1A	...
NEMF	protein_coding	2.68778	3.17109e-12	7.4232e-10	1.67122	3.17109e-12	5.62696e-05	nuclear export mediator factor	...
ZNF112	protein_coding	2.68525	4.62721e-13	7.42012e-10	1.24374	4.62721e-13	0.00212114	zinc finger protein 112	...
PHACTR2	protein_coding	2.68276	4.43269e-10	8.56337e-10	3.33069	4.43269e-10	1.76733e-08	phosphatase and actin regulator 2	...
HMGN5	protein_coding	2.68129	7.65543e-09	3.83343e-09	1.02611	7.65543e-09	4.32533e-06	high mobility group nucleosome binding domain 5	...
HAS3	protein_coding	2.67816	2.35906e-08	1.256e-08	4.49249	2.35906e-08	1.73814e-08	hyaluronan synthase 3	...
CEP57	protein_coding	2.67585	1.96759e-10	7.86258e-10	2.17645	1.96759e-10	5.73335e-06	centrosomal protein 57	...
DPY19L2	protein_coding	2.6739	1.61682e-06	1.6037e-06	2.89175	1.61682e-06	5.42532e-05	dpy-19 like 2	...
SMARCC1	protein_coding	2.66628	6.92209e-19	7.41974e-10	2.26418	6.92209e-19	1.73771e-08	SWI/SNF related, matrix associated, actin dependent regulator of chromatin subfamily c member 1	...
PPIL4	protein_coding	2.65948	1.15836e-11	7.43604e-10	1.31705	1.15836e-11	0.00377986	peptidylprolyl isomerase like 4	...
EML6	protein_coding	2.65804	3.09025e-09	1.82247e-09	2.19554	3.09025e-09	3.58218e-05	echinoderm microtubule associated protein like 6	...
PLEKHH1	protein_coding	2.65281	7.58156e-06	9.45706e-06	3.76009	7.58156e-06	1.30051e-06	pleckstrin homology, MyTH4 and FERM domain containing H1	...
MINA	NA	2.65252	3.27918e-21	7.41974e-10	1.27962	3.27918e-21	2.47464e-06	0	...
STON2	protein_coding	2.65203	3.83074e-10	8.38613e-10	2.18221	3.83074e-10	7.66521e-06	stonin 2	...
ZNF420	protein_coding	2.64851	1.03775e-11	7.43406e-10	1.78615	1.03775e-11	2.75792e-05	zinc finger protein 420	...
SGMS2	protein_coding	2.64622	1.14184e-11	7.43577e-10	3.14469	1.14184e-11	6.43825e-05	sphingomyelin synthase 2	...
CCDC146	protein_coding	2.64078	3.73504e-11	7.4833e-10	2.0038	3.73504e-11	6.66935e-06	coiled-coil domain containing 146	...
CTSB	protein_coding	2.63368	9.07345e-11	7.60078e-10	3.56972	9.07345e-11	1.738e-08	cathepsin B	...
OTUD6B-AS1	lncRNA	2.63355	1.06485e-11	7.43451e-10	1.44449	1.06485e-11	0.000901837	OTUD6B antisense RNA 1 (head to head)	...
B3GALNT1	protein_coding	2.63076	1.452e-06	1.41534e-06	2.77027	1.452e-06	7.90099e-05	beta-1,3-N-acetylgalactosaminyltransferase 1 (globoside blood group)	...
FGF7P3	pseudogene	2.62956	2.09691e-10	7.89719e-10	2.37951	2.09691e-10	5.98478e-07	0	...
FGF7P6	pseudogene	2.62956	2.09691e-10	7.89719e-10	2.37951	2.09691e-10	5.98478e-07	fibroblast growth factor 7 pseudogene 6	...
ESF1	protein_coding	2.62762	1.27775e-09	1.13232e-09	1.59794	1.27775e-09	0.00124621	ESF1 nucleolar pre-rRNA processing protein homolog	...
TRPC6	protein_coding	2.62636	2.8606e-12	7.42277e-10	2.55163	2.8606e-12	2.18572e-08	transient receptor potential cation channel subfamily C member 6	...
KIF21A	protein_coding	2.62147	2.11427e-12	7.42189e-10	2.83433	2.11427e-12	1.74281e-08	kinesin family member 21A	...
PLS3	protein_coding	2.61757	2.03236e-09	1.40505e-09	1.57213	2.03236e-09	0.00390598	plastin 3	...
ZNF268	protein_coding	2.61684	1.72024e-12	7.42144e-10	1.74742	1.72024e-12	0.000274572	zinc finger protein 268	...
ZNF567	protein_coding	2.6158	2.28645e-11	7.4557e-10	1.98427	2.28645e-11	5.54336e-05	zinc finger protein 567	...
DCBLD2	protein_coding	2.61354	4.78148e-18	7.41974e-10	1.96343	4.78148e-18	1.73978e-08	discoidin, CUB and LCCL domain containing 2	...
IL6ST	protein_coding	2.61267	7.32701e-08	4.53343e-08	1.7308	7.32701e-08	0.00779847	interleukin 6 signal transducer	...
PDIK1L	protein_coding	2.60891	1.23498e-13	7.41982e-10	1.52532	1.23498e-13	2.38166e-05	PDLIM1 interacting kinase 1 like	...
CCDC102B	protein_coding	2.60541	2.16685e-10	7.91673e-10	1.55409	2.16685e-10	0.00133398	coiled-coil domain containing 102B	...
CLIP1	protein_coding	2.59522	4.27349e-12	7.42471e-10	2.05855	4.27349e-12	4.68049e-07	CAP-Gly domain containing linker protein 1	...
ARHGAP18	protein_coding	2.59251	1.3559e-07	9.16439e-08	3.38385	1.3559e-07	7.93044e-08	Rho GTPase activating protein 18	...
RMST	lncRNA	2.59189	8.4391e-19	7.41974e-10	1.30029	8.4391e-19	3.83424e-07	rhabdomyosarcoma 2 associated transcript (non-protein coding)	...
NME5	protein_coding	2.58836	1.25613e-05	1.69783e-05	1.77781	1.25613e-05	0.055337	NME/NM23 family member 5	...
RAB23	protein_coding	2.58836	8.76361e-08	5.52907e-08	2.02895	8.76361e-08	0.00167842	RAB23, member RAS oncogene family	...
TNNI3K	protein_coding	2.58774	5.93839e-17	7.41974e-10	1.84064	5.93839e-17	1.8272e-08	TNNI3 interacting kinase	...
SPEF2	protein_coding	2.58718	3.7302e-16	7.41974e-10	1.71371	3.7302e-16	4.42964e-08	sperm flagellar 2	...
ZC3H14	protein_coding	2.58685	1.17787e-11	7.43636e-10	1.6937	1.17787e-11	5.20848e-05	zinc finger CCCH-type containing 14	...
WDR78	protein_coding	2.57885	1.98053e-11	7.45032e-10	1.50028	1.98053e-11	0.0289087	WD repeat domain 78	...
ITGA9	protein_coding	2.57673	3.80715e-07	3.00594e-07	1.31753	3.80715e-07	2.20453e-05	integrin subunit alpha 9	...
FLT1	protein_coding	2.57563	4.74353e-14	7.41977e-10	1.27117	4.74353e-14	0.000277203	fms related tyrosine kinase 1	...
PTH	protein_coding	2.57148	0.0339963	0.123637	5.40262	0.0339963	0.00194131	parathyroid hormone	...
ZNF594	protein_coding	2.56904	3.72736e-16	7.41974e-10	1.64319	3.72736e-16	8.2913e-08	zinc finger protein 594	...
CHD9	protein_coding	2.56859	1.31817e-09	1.14687e-09	1.487	1.31817e-09	0.00497579	chromodomain helicase DNA binding protein 9	...
ZNF345	protein_coding	2.56601	5.70481e-15	7.41974e-10	2.53429	5.70481e-15	1.73793e-08	zinc finger protein 345	...
CLN5	protein_coding	2.56524	3.6637e-15	7.41974e-10	1.94896	3.6637e-15	2.5836e-08	ceroid-lipofuscinosis, neuronal 5	...
NUDT12	protein_coding	2.56341	7.72132e-09	3.86435e-09	2.20644	7.72132e-09	3.37825e-05	nudix hydrolase 12	...
ODF2L	protein_coding	2.56053	1.44144e-11	7.44076e-10	1.68457	1.44144e-11	5.43993e-05	outer dense fiber of sperm tails 2 like	...
PARM1	protein_coding	2.55489	1.91231e-06	1.94868e-06	1.52368	1.91231e-06	0.0684027	prostate androgen-regulated mucin-like protein 1	...
TOPORS	protein_coding	2.55363	8.08225e-11	7.57772e-10	1.47366	8.08225e-11	0.00126033	TOP1 binding arginine/serine rich protein	...
GALNT3	protein_coding	2.54439	0.000722953	0.001863	2.85732	0.000722953	0.0112327	polypeptide N-acetylgalactosaminyltransferase 3	...
ARHGAP5	protein_coding	2.54397	5.06335e-10	8.75992e-10	1.61806	5.06335e-10	0.000848248	Rho GTPase activating protein 5	...
C16orf46	protein_coding	2.54395	1.39517e-08	7.11192e-09	2.89117	1.39517e-08	1.65129e-07	chromosome 16 open reading frame 46	...
GOLGA8B	protein_coding	2.54334	6.1498e-09	3.12708e-09	2.00845	6.1498e-09	2.24983e-07	golgin A8 family member B	...
DYX1C1-CCPG1	NA	2.54252	5.9134e-14	7.41978e-10	1.8081	5.9134e-14	2.22421e-07	0	...
CEBPZ	protein_coding	2.53403	1.58499e-08	8.11099e-09	1.13856	1.58499e-08	0.0933419	CCAAT/enhancer binding protein zeta	...
LYRM2	protein_coding	2.52959	6.65188e-14	7.41978e-10	1.54016	6.65188e-14	1.95692e-08	LYR motif containing 2	...
TLK1	protein_coding	2.52925	8.99789e-14	7.4198e-10	2.5609	8.99789e-14	1.73926e-08	tousled like kinase 1	...
ZNF654	protein_coding	2.52699	4.80334e-10	8.68078e-10	2.34598	4.80334e-10	6.93003e-07	zinc finger protein 654	...
FAM175A	NA	2.52388	1.17006e-08	5.89497e-09	1.54215	1.17006e-08	0.00764097	0	...
IL15	protein_coding	2.52179	3.16639e-11	7.47255e-10	2.03883	3.16639e-11	0.000826992	interleukin 15	...
DNAJC3-AS1	lncRNA	2.51755	7.35275e-17	7.41974e-10	1.57846	7.35275e-17	5.0643e-08	0	...
VWDE	protein_coding	2.5139	4.8827e-12	7.42555e-10	1.43352	4.8827e-12	0.000322028	von Willebrand factor D and EGF domains	...
PABPC4L	protein_coding	2.51043	4.33444e-12	7.4248e-10	1.12603	4.33444e-12	0.00804331	poly(A) binding protein cytoplasmic 4 like	...
RASEF	protein_coding	2.5101	7.60166e-12	7.42954e-10	4.62904	7.60166e-12	5.54979e-07	RAS and EF-hand domain containing	...
CALCRL	protein_coding	2.50981	1.13183e-07	7.4353e-08	2.8511	1.13183e-07	1.38605e-06	calcitonin receptor like receptor	...
GLCCI1	protein_coding	2.5091	2.73005e-09	1.67047e-09	1.72915	2.73005e-09	0.000691053	glucocorticoid induced 1	...
IKZF2	protein_coding	2.50831	3.99667e-07	3.1762e-07	2.4247	3.99667e-07	0.000110875	IKAROS family zinc finger 2	...
SNX13	protein_coding	2.50633	2.27327e-09	1.49287e-09	1.34832	2.27327e-09	0.014125	sorting nexin 13	...
EVI5	protein_coding	2.502	2.24068e-17	7.41974e-10	1.80774	2.24068e-17	1.76361e-08	ecotropic viral integration site 5	...
CLDN4	protein_coding	2.50081	3.39852e-05	5.38508e-05	3.08591	3.39852e-05	0.000123691	claudin 4	...
PRDM5	protein_coding	2.50027	4.86082e-16	7.41974e-10	1.90122	4.86082e-16	1.81264e-08	PR/SET domain 5	...
WDFY3-AS2	lncRNA	2.49895	7.45606e-09	3.73513e-09	1.80384	7.45606e-09	0.000646133	WDFY3 antisense RNA 2	...
CASC1	protein_coding	2.49874	1.09074e-09	1.0653e-09	1.4486	1.09074e-09	0.00445177	cancer susceptibility 1	...
ZNF396	protein_coding	2.4987	4.74276e-15	7.41974e-10	1.67404	4.74276e-15	2.48622e-08	zinc finger protein 396	...
RNF144B	protein_coding	2.49336	1.28179e-07	8.57879e-08	2.81288	1.28179e-07	2.04427e-08	ring finger protein 144B	...
IRS4	protein_coding	2.49106	5.0703e-10	8.76297e-10	2.04429	5.0703e-10	1.01091e-05	insulin receptor substrate 4	...
FAM49A	protein_coding	2.49096	1.74811e-05	2.48461e-05	3.57558	1.74811e-05	2.9447e-06	family with sequence similarity 49 member A	...
PROX1	protein_coding	2.4894	1.84633e-06	1.86898e-06	1.45319	1.84633e-06	0.0769558	prospero homeobox 1	...
DYNC2LI1	protein_coding	2.48709	2.62886e-11	7.46228e-10	2.19305	2.62886e-11	5.0233e-07	dynein cytoplasmic 2 light intermediate chain 1	...
SNTB1	protein_coding	2.48547	6.05014e-09	3.0841e-09	1.93357	6.05014e-09	7.0023e-07	syntrophin beta 1	...
RORA	protein_coding	2.48473	2.00825e-10	7.8746e-10	1.5234	2.00825e-10	0.000860387	RAR related orphan receptor A	...
ID4	protein_coding	2.47971	1.19883e-17	7.41974e-10	2.70356	1.19883e-17	2.15862e-08	inhibitor of DNA binding 4, HLH protein	...
SMARCE1	protein_coding	2.47888	1.06862e-13	7.41981e-10	1.47267	1.06862e-13	1.58909e-05	SWI/SNF related, matrix associated, actin dependent regulator of chromatin, subfamily e, member 1	...
NAA15	protein_coding	2.47594	5.16853e-13	7.42017e-10	2.24203	5.16853e-13	1.97434e-08	N(alpha)-acetyltransferase 15, NatA auxiliary subunit	...
TRIM61	protein_coding	2.46783	4.16035e-12	7.42453e-10	1.43682	4.16035e-12	0.000208832	tripartite motif containing 61	...
GBP1	protein_coding	2.46593	9.21193e-08	5.85209e-08	3.07716	9.21193e-08	0.00143801	guanylate binding protein 1	...
CYP39A1	protein_coding	2.46593	4.10856e-06	4.69969e-06	1.94468	4.10856e-06	0.0107513	cytochrome P450 family 39 subfamily A member 1	...
ITSN2	protein_coding	2.4609	1.22635e-11	7.43721e-10	1.68651	1.22635e-11	2.27943e-05	intersectin 2	...
MYH10	protein_coding	2.45735	1.64255e-09	1.26337e-09	1.7106	1.64255e-09	0.000434819	myosin heavy chain 10	...
STARD13	protein_coding	2.44558	2.17027e-11	7.45356e-10	2.12448	2.17027e-11	2.25724e-07	StAR related lipid transfer domain containing 13	...
TRIB1	protein_coding	2.44223	3.19147e-10	8.20963e-10	1.60377	3.19147e-10	0.00039835	tribbles pseudokinase 1	...
ELOVL7	protein_coding	2.44159	9.18985e-06	1.17657e-05	3.11425	9.18985e-06	1.48914e-05	ELOVL fatty acid elongase 7	...
KANSL1L	protein_coding	2.43861	3.72167e-11	7.48298e-10	1.80351	3.72167e-11	1.11856e-05	KAT8 regulatory NSL complex subunit 1 like	...
ZNF254	protein_coding	2.43837	8.81342e-18	7.41974e-10	1.96838	8.81342e-18	1.73808e-08	zinc finger protein 254	...
TIGD7	protein_coding	2.43828	2.65015e-14	7.41976e-10	1.7482	2.65015e-14	1.0751e-07	tigger transposable element derived 7	...
TBL1XR1	protein_coding	2.43791	3.1425e-12	7.42315e-10	2.19846	3.1425e-12	2.34525e-08	transducin beta like 1 X-linked receptor 1	...
PRKCI	protein_coding	2.4356	2.77034e-17	7.41974e-10	2.73988	2.77034e-17	1.73771e-08	protein kinase C iota	...
WASF2	protein_coding	2.43352	5.77259e-13	7.42023e-10	3.33509	5.77259e-13	1.73771e-08	WAS protein family member 2	...
FRMD4B	protein_coding	2.43209	1.85023e-08	9.62675e-09	2.8541	1.85023e-08	1.08461e-07	FERM domain containing 4B	...
GNAQ	protein_coding	2.42957	1.0115e-10	7.6247e-10	2.62642	1.0115e-10	2.04996e-08	G protein subunit alpha q	...
GOLGA8N	protein_coding	2.42945	3.07118e-10	8.17619e-10	2.388	3.07118e-10	1.32952e-07	golgin A8 family member N	...
GCNT1	protein_coding	2.42905	2.25512e-09	1.48526e-09	1.71126	2.25512e-09	0.00043745	glucosaminyl (N-acetyl) transferase 1, core 2	...
IFT80	protein_coding	2.42683	8.75976e-10	9.94736e-10	1.57338	8.75976e-10	0.00477149	intraflagellar transport 80	...
RDX	protein_coding	2.42629	1.06912e-08	5.35282e-09	1.14496	1.06912e-08	0.0625827	radixin	...
ZNF658	protein_coding	2.42153	9.56051e-11	7.61187e-10	1.45452	9.56051e-11	0.000771019	zinc finger protein 658	...
TBC1D8B	protein_coding	2.42126	4.36135e-08	2.51514e-08	1.81553	4.36135e-08	0.00117843	TBC1 domain family member 8B	...
ZNF626	protein_coding	2.41924	6.85246e-19	7.41974e-10	1.67228	6.85246e-19	1.74256e-08	zinc finger protein 626	...
TMEM243	protein_coding	2.41331	1.17006e-08	5.89703e-09	2.20027	1.17006e-08	1.59445e-05	transmembrane protein 243	...
ZNF273	protein_coding	2.41115	7.20658e-11	7.55757e-10	1.07203	7.20658e-11	0.0238167	zinc finger protein 273	...
PYROXD1	protein_coding	2.41021	1.34094e-06	1.28602e-06	1.18639	1.34094e-06	0.0528963	pyridine nucleotide-disulphide oxidoreductase domain 1	...
RAPH1	protein_coding	2.39946	4.19683e-08	2.41104e-08	1.21556	4.19683e-08	0.0194259	Ras association (RalGDS/AF-6) and pleckstrin homology domains 1	...
CAPN7	protein_coding	2.39811	5.56651e-13	7.42021e-10	1.16562	5.56651e-13	0.00118137	calpain 7	...
SCAF11	protein_coding	2.39739	2.29059e-09	1.49914e-09	1.39338	2.29059e-09	0.0155758	SR-related CTD associated factor 11	...
CHMP4C	protein_coding	2.39392	0.000251829	0.000547054	3.91814	0.000251829	9.01852e-06	charged multivesicular body protein 4C	...
USP16	protein_coding	2.391	1.15763e-09	1.08955e-09	1.73301	1.15763e-09	0.000180273	ubiquitin specific peptidase 16	...
RBM39	protein_coding	2.38731	4.53576e-13	7.42011e-10	1.3701	4.53576e-13	7.34452e-05	RNA binding motif protein 39	...
DENND1B	protein_coding	2.38595	3.92216e-11	7.48733e-10	1.64564	3.92216e-11	4.45005e-05	DENN domain containing 1B	...
SASH1	protein_coding	2.38227	5.94308e-10	9.02823e-10	1.11132	5.94308e-10	0.0308045	SAM and SH3 domain containing 1	...
MPZL2	protein_coding	2.37659	0.000207659	0.000436155	1.96842	0.000207659	0.0563334	myelin protein zero like 2	...
DNAJB14	protein_coding	2.37505	1.06099e-08	5.30942e-09	1.19162	1.06099e-08	0.0208807	DnaJ heat shock protein family (Hsp40) member B14	...
ZNF180	protein_coding	2.37066	1.71619e-12	7.42143e-10	1.28692	1.71619e-12	1.73917e-08	zinc finger protein 180	...
ZNF571	protein_coding	2.37059	3.08807e-11	7.47104e-10	1.54554	3.08807e-11	0.000104594	zinc finger protein 571	...
TRIM58	protein_coding	2.36624	3.49419e-05	5.55751e-05	1.58328	3.49419e-05	0.0956497	tripartite motif containing 58	...
NAB1	protein_coding	2.36333	2.37506e-09	1.53386e-09	2.16513	2.37506e-09	3.65685e-06	NGFI-A binding protein 1	...
DEK	protein_coding	2.36054	1.52601e-09	1.22161e-09	1.18873	1.52601e-09	0.0224752	DEK proto-oncogene	...
SMARCA5	protein_coding	2.3593	1.12838e-09	1.07915e-09	1.03754	1.12838e-09	0.0545165	SWI/SNF related, matrix associated, actin dependent regulator of chromatin, subfamily a, member 5	...
TTC30A	protein_coding	2.35869	4.07041e-12	7.4244e-10	1.91211	4.07041e-12	2.74933e-07	tetratricopeptide repeat domain 30A	...
FAM208A	protein_coding	2.33908	1.63262e-09	1.25982e-09	1.14459	1.63262e-09	0.0290077	family with sequence similarity 208 member A	...
JAK1	protein_coding	2.3388	1.1302e-17	7.41974e-10	2.22411	1.1302e-17	1.73771e-08	Janus kinase 1	...
FAM83B	protein_coding	2.33186	7.34148e-08	4.54574e-08	2.00226	7.34148e-08	0.00021026	family with sequence similarity 83 member B	...
ZNF614	protein_coding	2.33034	2.05753e-12	7.42181e-10	1.21655	2.05753e-12	0.000783556	zinc finger protein 614	...
PFKFB2	protein_coding	2.32946	5.57071e-08	3.33064e-08	2.33481	5.57071e-08	9.79942e-06	6-phosphofructo-2-kinase/fructose-2,6-biphosphatase 2	...
PYGO1	protein_coding	2.32931	6.23358e-08	3.78317e-08	1.83087	6.23358e-08	0.000752053	pygopus family PHD finger 1	...
IFI6	protein_coding	2.32468	3.26643e-11	7.4747e-10	1.05347	3.26643e-11	0.0154543	interferon alpha inducible protein 6	...
C12orf29	protein_coding	2.32436	9.58997e-12	7.43279e-10	1.48838	9.58997e-12	6.81403e-05	chromosome 12 open reading frame 29	...
SCPEP1	protein_coding	2.31881	1.04441e-08	5.21882e-09	2.81013	1.04441e-08	3.82468e-08	serine carboxypeptidase 1	...
KRR1	protein_coding	2.31665	2.80512e-10	8.09124e-10	1.78309	2.80512e-10	0.000135405	KRR1, small subunit processome component homolog	...
CEP70	protein_coding	2.31551	2.93511e-10	8.13427e-10	2.2718	2.93511e-10	1.89385e-05	centrosomal protein 70	...
ADAM10	protein_coding	2.30388	3.86482e-07	3.06059e-07	1.3007	3.86482e-07	0.0576685	ADAM metallopeptidase domain 10	...
PEX13	protein_coding	2.30351	3.45598e-12	7.42359e-10	2.38315	3.45598e-12	1.77024e-08	peroxisomal biogenesis factor 13	...
PLPP3	protein_coding	2.30242	2.27136e-12	7.42206e-10	2.48316	2.27136e-12	1.74362e-08	phospholipid phosphatase 3	...
TOM1L1	protein_coding	2.30015	3.67595e-05	5.89572e-05	2.51383	3.67595e-05	0.00092649	target of myb1 like 1 membrane trafficking protein	...
STRN3	protein_coding	2.2995	8.36852e-14	7.41979e-10	1.226	8.36852e-14	0.000102309	striatin 3	...
CROT	protein_coding	2.2961	3.80664e-13	7.42004e-10	1.37969	3.80664e-13	2.83487e-05	carnitine O-octanoyltransferase	...
SETD2	protein_coding	2.29283	9.02045e-15	7.41975e-10	2.67647	9.02045e-15	1.73771e-08	SET domain containing 2	...
RNF157-AS1	lncRNA	2.28096	3.01679e-09	1.79391e-09	2.05275	3.01679e-09	6.5327e-06	RNF157 antisense RNA 1	...
TSTD1	protein_coding	2.27959	3.49257e-08	1.95638e-08	2.75993	3.49257e-08	1.02696e-07	thiosulfate sulfurtransferase like domain containing 1	...
SYNE2	protein_coding	2.27802	1.52589e-10	7.74933e-10	1.16824	1.52589e-10	0.00769997	spectrin repeat containing nuclear envelope protein 2	...
ZNF253	protein_coding	2.27567	9.14499e-11	7.60243e-10	1.63861	9.14499e-11	3.59481e-05	zinc finger protein 253	...
ZNF93	protein_coding	2.27567	9.14499e-11	7.60243e-10	1.63861	9.14499e-11	3.59481e-05	zinc finger protein 93	...
ZFYVE16	protein_coding	2.27141	1.29153e-11	7.43824e-10	1.00956	1.29153e-11	0.013429	zinc finger FYVE-type containing 16	...
ALG13	protein_coding	2.26781	8.47997e-08	5.32216e-08	2.63193	8.47997e-08	6.36349e-07	ALG13, UDP-N-acetylglucosaminyltransferase subunit	...
DMKN	protein_coding	2.26664	8.61217e-07	7.73179e-07	1.93013	8.61217e-07	0.00148351	dermokine	...
TPMT	protein_coding	2.26582	1.55139e-12	7.42124e-10	2.64362	1.55139e-12	1.73803e-08	thiopurine S-methyltransferase	...
ZNF224	protein_coding	2.26516	9.88416e-11	7.61932e-10	1.2844	9.88416e-11	0.0017887	zinc finger protein 224	...
KLF5	protein_coding	2.26299	0.000704077	0.00180622	2.19645	0.000704077	0.0385993	Kruppel like factor 5	...
ZNF431	protein_coding	2.25303	2.07325e-12	7.42183e-10	1.91104	2.07325e-12	4.52271e-05	zinc finger protein 431	...
ARL13B	protein_coding	2.2528	2.76404e-11	7.4646e-10	1.38631	2.76404e-11	0.00025815	ADP ribosylation factor like GTPase 13B	...
RCBTB1	protein_coding	2.2514	7.99926e-12	7.43009e-10	3.17103	7.99926e-12	1.73771e-08	RCC1 and BTB domain containing protein 1	...
BAG5	protein_coding	2.2395	6.02822e-14	7.41978e-10	2.5053	6.02822e-14	1.73775e-08	BCL2 associated athanogene 5	...
GCLM	protein_coding	2.23931	7.75296e-08	4.83893e-08	2.2856	7.75296e-08	9.20229e-06	glutamate-cysteine ligase modifier subunit	...
GOLIM4	protein_coding	2.23611	7.05413e-08	4.34379e-08	1.49844	7.05413e-08	0.00671102	golgi integral membrane protein 4	...
RYR2	protein_coding	2.23258	2.17604e-05	3.2003e-05	1.67235	2.17604e-05	0.0392592	ryanodine receptor 2	...
UBE2W	protein_coding	2.23118	1.16386e-13	7.41982e-10	2.63021	1.16386e-13	1.73772e-08	ubiquitin conjugating enzyme E2 W	...
FPGT	protein_coding	2.23102	3.32735e-09	1.92126e-09	1.07424	3.32735e-09	0.0401922	fucose-1-phosphate guanylyltransferase	...
ZNF92	protein_coding	2.2292	3.36015e-09	1.93449e-09	1.43085	3.36015e-09	0.00215582	zinc finger protein 92	...
MAP4K5	protein_coding	2.22803	5.31716e-10	8.83598e-10	2.14822	5.31716e-10	3.22956e-07	mitogen-activated protein kinase kinase kinase kinase 5	...
MPHOSPH8	protein_coding	2.22762	1.9029e-10	7.84371e-10	1.26981	1.9029e-10	0.00231594	M-phase phosphoprotein 8	...
VEZT	protein_coding	2.22694	2.99437e-10	8.15298e-10	1.58069	2.99437e-10	0.00179877	vezatin, adherens junctions transmembrane protein	...
SLC30A5	protein_coding	2.22542	1.79168e-11	7.44677e-10	2.27786	1.79168e-11	1.9796e-08	solute carrier family 30 member 5	...
CDC27	protein_coding	2.22516	1.92769e-12	7.42167e-10	1.73602	1.92769e-12	3.60781e-07	cell division cycle 27	...
RUFY3	protein_coding	2.22429	1.00867e-14	7.41975e-10	2.05934	1.00867e-14	1.74076e-08	RUN and FYVE domain containing 3	...
ICE2	protein_coding	2.2231	3.00998e-10	8.15752e-10	1.87559	3.00998e-10	3.78822e-06	interactor of little elongation complex ELL subunit 2	...
ARHGAP24	protein_coding	2.22148	1.57123e-07	1.08292e-07	1.92309	1.57123e-07	0.000327869	Rho GTPase activating protein 24	...
ZNF148	protein_coding	2.22129	8.08705e-18	7.41974e-10	1.13094	8.08705e-18	1.14925e-06	zinc finger protein 148	...
NAV2	protein_coding	2.2181	1.86417e-06	1.89208e-06	1.44153	1.86417e-06	0.0443542	neuron navigator 2	...
ZBTB1	protein_coding	2.21354	6.9995e-09	3.52512e-09	1.57235	6.9995e-09	9.77604e-06	zinc finger and BTB domain containing 1	...
CNTN6	protein_coding	2.21118	2.51389e-11	7.45988e-10	2.31154	2.51389e-11	1.92644e-08	contactin 6	...
MLLT3	protein_coding	2.20739	1.13212e-10	7.65373e-10	1.84867	1.13212e-10	5.59533e-05	MLLT3, super elongation complex subunit	...
PRKCQ	protein_coding	2.20602	8.31254e-07	7.41543e-07	1.7519	8.31254e-07	0.00366164	protein kinase C theta	...
ZMYM5	protein_coding	2.20592	3.6971e-08	2.08955e-08	1.96753	3.6971e-08	2.70112e-06	zinc finger MYM-type containing 5	...
MFSD6	protein_coding	2.2052	1.76123e-07	1.24072e-07	3.89507	1.76123e-07	1.73932e-08	major facilitator superfamily domain containing 6	...
EPC1	protein_coding	2.2034	6.95686e-18	7.41974e-10	1.53101	6.95686e-18	1.76853e-08	enhancer of polycomb homolog 1	...
PPIC	protein_coding	2.19879	3.34778e-06	3.69056e-06	2.44104	3.34778e-06	6.8685e-05	peptidylprolyl isomerase C	...
KCNQ5	protein_coding	2.19876	9.43249e-05	0.000174718	2.97823	9.43249e-05	8.12754e-05	potassium voltage-gated channel subfamily Q member 5	...
ABI3BP	protein_coding	2.19563	0.000685649	0.00175102	2.96073	0.000685649	0.00107456	ABI family member 3 binding protein	...
MPP7	protein_coding	2.19469	5.7437e-08	3.4533e-08	3.1607	5.7437e-08	3.32178e-07	membrane palmitoylated protein 7	...
TMF1	protein_coding	2.19454	2.59286e-12	7.42243e-10	1.85271	2.59286e-12	8.09528e-08	TATA element modulatory factor 1	...
FZD5	protein_coding	2.19293	8.49031e-05	0.000154428	2.04525	8.49031e-05	0.0133887	frizzled class receptor 5	...
NANOS1	protein_coding	2.19142	5.03329e-05	8.46188e-05	2.65002	5.03329e-05	0.000267505	nanos C2HC-type zinc finger 1	...
MOB1B	protein_coding	2.18955	1.21361e-09	1.10809e-09	1.08982	1.21361e-09	0.0229327	MOB kinase activator 1B	...
THOC2	protein_coding	2.18438	2.88161e-10	8.11781e-10	1.68331	2.88161e-10	2.26998e-05	THO complex 2	...
SENP6	protein_coding	2.18105	7.21459e-10	9.43607e-10	1.59502	7.21459e-10	0.000112851	SUMO1/sentrin specific peptidase 6	...
ADAMTS3	protein_coding	2.17972	2.52373e-11	7.46016e-10	2.03185	2.52373e-11	5.88021e-08	ADAM metallopeptidase with thrombospondin type 1 motif 3	...
TFCP2L1	protein_coding	2.17967	1.04919e-06	9.70709e-07	2.85999	1.04919e-06	0.00116788	transcription factor CP2 like 1	...
ILF3-AS1	lncRNA	2.17945	6.24146e-13	7.42027e-10	1.85878	6.24146e-13	3.17176e-08	0	...
THAP9-AS1	lncRNA	2.17856	1.28938e-09	1.13626e-09	1.0258	1.28938e-09	0.0359751	THAP9 antisense RNA 1	...
MTR	protein_coding	2.17653	1.50321e-08	7.66978e-09	1.07982	1.50321e-08	0.0503793	5-methyltetrahydrofolate-homocysteine methyltransferase	...
TMED4	protein_coding	2.17139	1.54229e-14	7.41975e-10	1.52122	1.54229e-14	1.23492e-07	transmembrane p24 trafficking protein 4	...
PAPOLG	protein_coding	2.17131	1.1361e-11	7.43566e-10	1.49826	1.1361e-11	1.76146e-08	poly(A) polymerase gamma	...
ITGAV	protein_coding	2.17025	1.09645e-06	1.02132e-06	1.64273	1.09645e-06	0.00770947	integrin subunit alpha V	...
DDX60	protein_coding	2.16907	0.000296447	0.000660146	1.98603	0.000296447	0.0349291	DExD/H-box helicase 60	...
RASSF6	protein_coding	2.16864	0.00830508	0.0309571	2.33592	0.00830508	0.103407	Ras association domain family member 6	...
TMEM123	protein_coding	2.16736	8.08185e-08	5.05648e-08	1.76292	8.08185e-08	0.000534575	transmembrane protein 123	...
MGST1	protein_coding	2.16733	0.000161221	0.000326086	2.65543	0.000161221	0.000788029	microsomal glutathione S-transferase 1	...
ADGRL4	protein_coding	2.15999	1.33997e-05	1.83226e-05	1.78777	1.33997e-05	0.0132698	adhesion G protein-coupled receptor L4	...
MIS18BP1	protein_coding	2.15996	2.16117e-09	1.45172e-09	2.25611	2.16117e-09	1.85481e-07	MIS18 binding protein 1	...
MYO6	protein_coding	2.15445	4.47955e-06	5.1753e-06	2.80586	4.47955e-06	4.22091e-06	myosin VI	...
HOOK1	protein_coding	2.15416	3.65875e-08	2.06341e-08	3.81206	3.65875e-08	1.73785e-08	hook microtubule tethering protein 1	...
SLC35F5	protein_coding	2.15291	2.16921e-08	1.14028e-08	2.09087	2.16921e-08	7.76157e-06	solute carrier family 35 member F5	...
NRP1	protein_coding	2.15263	3.17927e-05	4.97858e-05	1.74436	3.17927e-05	0.0262467	neuropilin 1	...
GRB14	protein_coding	2.15122	0.000148397	0.000296114	2.42548	0.000148397	0.00232936	growth factor receptor bound protein 14	...
DMXL1	protein_coding	2.15112	8.01895e-07	7.11743e-07	1.40426	8.01895e-07	0.0273993	Dmx like 1	...
RASSF9	protein_coding	2.14589	1.69935e-07	1.19293e-07	2.05118	1.69935e-07	6.51756e-05	Ras association domain family member 9	...
LOC102724689	NA	2.14446	4.92732e-08	2.8907e-08	2.18227	4.92732e-08	6.40666e-06	0	...
MIB1	protein_coding	2.14437	7.75021e-12	7.42975e-10	1.05816	7.75021e-12	0.02242	mindbomb E3 ubiquitin protein ligase 1	...
SWAP70	protein_coding	2.14094	3.20959e-07	2.46253e-07	2.12238	3.20959e-07	5.84761e-05	SWAP switching B-cell complex subunit 70	...
MOB1A	protein_coding	2.13281	2.3933e-08	1.27569e-08	2.92373	2.3933e-08	1.93768e-08	MOB kinase activator 1A	...
FANK1	protein_coding	2.12632	1.38313e-06	1.33504e-06	2.05598	1.38313e-06	0.000319121	fibronectin type III and ankyrin repeat domains 1	...
SEC62	protein_coding	2.12425	8.83423e-11	7.59537e-10	1.4668	8.83423e-11	0.000708012	SEC62 homolog, preprotein translocation factor	...
KRCC1	protein_coding	2.12147	3.5386e-09	2.00964e-09	1.70012	3.5386e-09	7.84812e-05	lysine rich coiled-coil 1	...
SNX16	protein_coding	2.11571	1.23713e-10	7.67869e-10	2.09753	1.23713e-10	5.59459e-08	sorting nexin 16	...
YTHDC2	protein_coding	2.11489	2.78913e-13	7.41995e-10	2.23806	2.78913e-13	1.73894e-08	YTH domain containing 2	...
MOSPD2	protein_coding	2.11354	3.75882e-10	8.36619e-10	1.95067	3.75882e-10	6.37781e-07	motile sperm domain containing 2	...
NPNT	protein_coding	2.11331	2.89534e-10	8.12251e-10	2.54916	2.89534e-10	1.78071e-08	nephronectin	...
NLK	protein_coding	2.11166	7.89525e-10	9.65269e-10	2.71271	7.89525e-10	1.75869e-08	nemo like kinase	...
SCAMP1	protein_coding	2.10693	2.047e-08	1.06889e-08	1.41826	2.047e-08	0.00170558	secretory carrier membrane protein 1	...
MKLN1	protein_coding	2.10451	2.66731e-12	7.42252e-10	1.66277	2.66731e-12	3.46515e-07	muskelin 1	...
MANEA	protein_coding	2.10298	1.31373e-05	1.7922e-05	1.97489	1.31373e-05	0.000423716	mannosidase endo-alpha	...
RRM2B	protein_coding	2.10015	5.209e-11	7.51311e-10	2.0493	5.209e-11	4.24215e-08	ribonucleotide reductase regulatory TP53 inducible subunit M2B	...
GCSH	protein_coding	2.10002	9.24946e-10	1.00975e-09	1.6226	9.24946e-10	3.84514e-05	glycine cleavage system protein H	...
FHDC1	protein_coding	2.09917	2.54747e-10	8.0247e-10	1.48804	2.54747e-10	9.64744e-05	FH2 domain containing 1	...
ZNF468	protein_coding	2.09708	3.55679e-09	2.01871e-09	2.29096	3.55679e-09	1.10098e-07	zinc finger protein 468	...
FAM13A	protein_coding	2.09646	1.23524e-12	7.4209e-10	1.21754	1.23524e-12	0.000106626	family with sequence similarity 13 member A	...
MTHFD2L	protein_coding	2.09582	7.06322e-15	7.41974e-10	2.35035	7.06322e-15	1.86365e-08	methylenetetrahydrofolate dehydrogenase (NADP+ dependent) 2-like	...
ATP13A3	protein_coding	2.09289	1.63115e-11	7.44392e-10	1.6755	1.63115e-11	5.03301e-06	ATPase 13A3	...
BRCC3	protein_coding	2.09089	8.3995e-09	4.19605e-09	2.26913	8.3995e-09	2.78545e-07	BRCA1/BRCA2-containing complex subunit 3	...
CLCNKB	protein_coding	2.08876	1.81552e-05	2.59339e-05	1.76849	1.81552e-05	0.012718	chloride voltage-gated channel Kb	...
HSPA5	protein_coding	2.081	1.53006e-12	7.42121e-10	1.09761	1.53006e-12	0.000576642	heat shock protein family A (Hsp70) member 5	...
BSPRY	protein_coding	2.08044	7.41163e-05	0.000131522	2.93539	7.41163e-05	3.37046e-05	B-box and SPRY domain containing	...
DPY19L4	protein_coding	2.08016	2.88961e-09	1.73853e-09	1.53091	2.88961e-09	6.73027e-07	dpy-19 like 4 (C. elegans)	...
PHLDA1	protein_coding	2.08012	3.40487e-06	3.7681e-06	1.63882	3.40487e-06	0.00969453	pleckstrin homology like domain family A member 1	...
TTC30B	protein_coding	2.07976	1.60193e-09	1.24894e-09	2.36533	1.60193e-09	2.92186e-07	tetratricopeptide repeat domain 30B	...
STXBP4	protein_coding	2.07882	1.26954e-17	7.41974e-10	1.46383	1.26954e-17	1.77306e-08	syntaxin binding protein 4	...
ZNF770	protein_coding	2.07743	1.86869e-13	7.41987e-10	2.16392	1.86869e-13	1.73771e-08	zinc finger protein 770	...
MGP	protein_coding	2.07615	0.00037022	0.00085341	2.37774	0.00037022	0.0742349	matrix Gla protein	...
CLDN23	protein_coding	2.07351	0.000209585	0.000441148	3.93198	0.000209585	2.70796e-07	claudin 23	...
TWSG1	protein_coding	2.07291	9.66277e-08	6.19714e-08	2.03049	9.66277e-08	2.51538e-05	twisted gastrulation BMP signaling modulator 1	...
ETAA1	protein_coding	2.07234	1.95738e-09	1.37732e-09	1.35927	1.95738e-09	0.00117446	ETAA1, ATR kinase activator	...
ZNF518A	protein_coding	2.07052	6.25436e-09	3.17659e-09	1.14119	6.25436e-09	0.0167369	zinc finger protein 518A	...
RBM25	protein_coding	2.06985	4.17844e-13	7.42008e-10	1.54502	4.17844e-13	3.11484e-07	RNA binding motif protein 25	...
SPINT2	protein_coding	2.06968	8.27632e-05	0.00014974	2.39046	8.27632e-05	0.000918102	serine peptidase inhibitor, Kunitz type 2	...
ASAH1	protein_coding	2.06947	2.56165e-10	8.02929e-10	1.31477	2.56165e-10	0.000582697	N-acylsphingosine amidohydrolase 1	...
CAV1	protein_coding	2.06782	0.000212473	0.000448595	2.87232	0.000212473	0.000148999	caveolin 1	...
CENPJ	protein_coding	2.06677	4.16065e-12	7.42455e-10	1.12725	4.16065e-12	0.000123668	centromere protein J	...
BORCS7	protein_coding	2.06597	1.36848e-12	7.42104e-10	1.88781	1.36848e-12	2.18636e-08	BLOC-1 related complex subunit 7	...
C12orf49	protein_coding	2.06573	9.29004e-08	5.90774e-08	1.44287	9.29004e-08	1.73772e-08	chromosome 12 open reading frame 49	...
PURA	protein_coding	2.06459	1.20097e-12	7.42085e-10	1.98029	1.20097e-12	1.89605e-08	purine rich element binding protein A	...
TPR	protein_coding	2.06343	3.29676e-11	7.47545e-10	1.57235	3.29676e-11	0.000596178	translocated promoter region, nuclear basket protein	...
SPRED1	protein_coding	2.06184	3.26285e-08	1.80533e-08	1.83859	3.26285e-08	6.1091e-05	sprouty related EVH1 domain containing 1	...
COG6	protein_coding	2.06164	7.19568e-09	3.61858e-09	1.72046	7.19568e-09	5.6607e-05	component of oligomeric golgi complex 6	...
RAB25	protein_coding	2.06122	0.00445757	0.0153908	3.12655	0.00445757	0.00284781	RAB25, member RAS oncogene family	...
CHML	protein_coding	2.06092	1.93874e-10	7.85469e-10	1.17361	1.93874e-10	0.00237325	CHM like, Rab escort protein 2	...
STXBP3	protein_coding	2.05927	4.34475e-09	2.34614e-09	2.2901	4.34475e-09	9.01634e-08	syntaxin binding protein 3	...
ZHX1	protein_coding	2.05666	3.22926e-11	7.474e-10	2.54206	3.22926e-11	3.43662e-08	zinc fingers and homeoboxes 1	...
ITPR1	protein_coding	2.05482	6.35648e-08	3.8654e-08	2.08379	6.35648e-08	1.10671e-05	inositol 1,4,5-trisphosphate receptor type 1	...
CLUL1	protein_coding	2.0545	5.45445e-12	7.42637e-10	1.01748	5.45445e-12	0.00266081	clusterin like 1	...
BOD1L1	protein_coding	2.05429	3.77229e-06	4.25747e-06	2.66901	3.77229e-06	3.63345e-06	biorientation of chromosomes in cell division 1 like 1	...
RIF1	protein_coding	2.05409	6.23191e-12	7.42749e-10	2.72224	6.23191e-12	3.61056e-08	replication timing regulatory factor 1	...
BMPR1A	protein_coding	2.05331	9.35578e-09	4.64066e-09	1.04654	9.35578e-09	0.0998068	bone morphogenetic protein receptor type 1A	...
GRAMD3	NA	2.04891	1.23575e-05	1.66665e-05	1.72044	1.23575e-05	0.0108773	0	...
PRPF39	protein_coding	2.04753	1.6825e-10	7.78677e-10	1.46506	1.6825e-10	6.10739e-05	pre-mRNA processing factor 39	...
IFT57	protein_coding	2.04297	4.97863e-10	8.73156e-10	1.15601	4.97863e-10	0.0041186	intraflagellar transport 57	...
DIS3	protein_coding	2.04245	5.4231e-08	3.22586e-08	1.5586	5.4231e-08	0.000100187	DIS3 homolog, exosome endoribonuclease and 3'-5' exoribonuclease	...
RIOK2	protein_coding	2.04129	1.22226e-11	7.43713e-10	1.34828	1.22226e-11	4.5484e-05	RIO kinase 2	...
SLC2A10	protein_coding	2.04082	8.83718e-06	1.12446e-05	1.95404	8.83718e-06	0.00171109	solute carrier family 2 member 10	...
KCNAB1	protein_coding	2.0396	9.05906e-12	7.43196e-10	4.69354	9.05906e-12	1.73771e-08	potassium voltage-gated channel subfamily A member regulatory beta subunit 1	...
EIF5B	protein_coding	2.03776	3.34068e-05	5.27508e-05	1.94747	3.34068e-05	0.00511061	eukaryotic translation initiation factor 5B	...
LOXL1-AS1	lncRNA	2.0367	1.27684e-06	1.21696e-06	2.79403	1.27684e-06	2.99516e-07	LOXL1 antisense RNA 1	...
RBM43	protein_coding	2.02679	2.22e-09	1.47157e-09	2.08949	2.22e-09	1.7385e-08	RNA binding motif protein 43	...
UFM1	protein_coding	2.02338	9.2037e-06	1.17856e-05	1.05852	9.2037e-06	0.000755549	ubiquitin fold modifier 1	...
METTL18	protein_coding	2.0226	2.308e-08	1.22719e-08	1.16968	2.308e-08	0.0182816	methyltransferase like 18	...
PRDM11	protein_coding	2.02247	1.06099e-08	5.30779e-09	2.16051	1.06099e-08	5.00077e-07	PR/SET domain 11	...
FBXL3	protein_coding	2.02214	3.39477e-10	8.2648e-10	1.24367	3.39477e-10	0.00110624	F-box and leucine rich repeat protein 3	...
LAYN	protein_coding	2.02149	7.20844e-08	4.44579e-08	1.18876	7.20844e-08	0.0247775	layilin	...
TGS1	protein_coding	2.02145	2.81723e-11	7.4656e-10	1.80458	2.81723e-11	1.52493e-07	trimethylguanosine synthase 1	...
USP51	protein_coding	2.01919	6.06919e-16	7.41974e-10	1.37435	6.06919e-16	3.69243e-07	ubiquitin specific peptidase 51	...
HSPB11	protein_coding	2.01338	2.66619e-14	7.41976e-10	1.26319	2.66619e-14	2.08181e-06	heat shock protein family B (small) member 11	...
PKN2	protein_coding	2.01204	7.96622e-10	9.67676e-10	1.02469	7.96622e-10	0.0315381	protein kinase N2	...
PNISR	protein_coding	2.00874	1.00647e-09	1.03758e-09	1.14647	1.00647e-09	0.0804294	PNN interacting serine and arginine rich protein	...
PRSS16	protein_coding	2.00828	0.00124727	0.00350524	3.05596	0.00124727	0.000394277	protease, serine 16	...
ERO1B	protein_coding	2.00543	1.58807e-06	1.57216e-06	2.76859	1.58807e-06	3.38229e-07	endoplasmic reticulum oxidoreductase 1 beta	...
ZNF165	protein_coding	2.00481	2.29941e-05	3.41413e-05	3.13963	2.29941e-05	6.34602e-07	zinc finger protein 165	...
EPM2AIP1	protein_coding	1.99988	2.31875e-10	7.95876e-10	1.01901	2.31875e-10	0.0185696	EPM2A interacting protein 1	...
ESRRG	protein_coding	1.99887	2.63092e-05	3.99424e-05	1.49242	2.63092e-05	0.0435652	estrogen related receptor gamma	...
THUMPD3	protein_coding	1.99883	4.02826e-09	2.21198e-09	1.8298	4.02826e-09	5.8695e-06	THUMP domain containing 3	...
RPAP3	protein_coding	1.99856	2.44118e-06	2.57364e-06	1.52272	2.44118e-06	0.0113985	RNA polymerase II associated protein 3	...
FAM179B	NA	1.9971	8.76361e-08	5.52709e-08	1.32778	8.76361e-08	0.0081934	0	...
ILDR1	protein_coding	1.99542	1.06131e-06	9.83799e-07	2.38876	1.06131e-06	4.81815e-06	immunoglobulin like domain containing receptor 1	...
ZNF267	protein_coding	1.99466	5.62941e-06	6.73197e-06	1.07912	5.62941e-06	0.153482	zinc finger protein 267	...
PIK3C2A	protein_coding	1.99392	2.29473e-07	1.67729e-07	1.28267	2.29473e-07	0.0182388	phosphatidylinositol-4-phosphate 3-kinase catalytic subunit type 2 alpha	...
CD9	protein_coding	1.99331	1.12532e-05	1.49122e-05	4.08972	1.12532e-05	1.75208e-08	CD9 molecule	...
ANKRD12	protein_coding	1.99259	3.31686e-08	1.83825e-08	2.18382	3.31686e-08	0.000685992	ankyrin repeat domain 12	...
KIF13A	protein_coding	1.99168	2.52428e-08	1.35082e-08	1.00873	2.52428e-08	0.000608668	kinesin family member 13A	...
C6orf132	protein_coding	1.99061	3.59379e-10	8.32206e-10	1.82841	3.59379e-10	6.85513e-07	chromosome 6 open reading frame 132	...
LYSMD3	protein_coding	1.98699	3.04297e-10	8.16706e-10	1.62027	3.04297e-10	7.74701e-06	LysM domain containing 3	...
PNRC2	protein_coding	1.98187	3.29487e-09	1.90739e-09	1.46817	3.29487e-09	0.000252373	proline rich nuclear receptor coactivator 2	...
CFAP70	protein_coding	1.98176	9.93099e-07	9.10901e-07	1.61885	9.93099e-07	0.0453224	cilia and flagella associated protein 70	...
RECQL	protein_coding	1.98113	1.07534e-07	7.01141e-08	2.25994	1.07534e-07	0.000138307	RecQ like helicase	...
PSMA5	protein_coding	1.98086	5.59809e-06	6.68383e-06	2.00444	5.59809e-06	0.000521159	proteasome subunit alpha 5	...
CPE	protein_coding	1.97197	0.000912019	0.00244276	2.11102	0.000912019	0.00934878	carboxypeptidase E	...
ARMC8	protein_coding	1.97073	4.41944e-08	2.55504e-08	1.48633	4.41944e-08	0.00256625	armadillo repeat containing 8	...
TSPAN12	protein_coding	1.96655	0.000290539	0.000645098	2.03662	0.000290539	0.0117785	tetraspanin 12	...
PCGF5	protein_coding	1.96612	8.66532e-09	4.31778e-09	1.80981	8.66532e-09	1.00927e-05	polycomb group ring finger 5	...
FAIM	protein_coding	1.96311	4.04159e-08	2.31303e-08	2.48648	4.04159e-08	4.95442e-08	Fas apoptotic inhibitory molecule	...
DHX29	protein_coding	1.96112	1.53064e-08	7.82908e-09	1.00917	1.53064e-08	0.0398483	DExH-box helicase 29	...
CAAP1	protein_coding	1.96087	7.0458e-14	7.41979e-10	2.05176	7.0458e-14	1.73813e-08	caspase activity and apoptosis inhibitor 1	...
PSMC2	protein_coding	1.95956	1.22825e-07	8.17375e-08	2.32337	1.22825e-07	5.82799e-07	proteasome 26S subunit, ATPase 2	...
HOMER1	protein_coding	1.95458	2.48491e-07	1.83644e-07	1.24109	2.48491e-07	0.0212025	homer scaffolding protein 1	...
KIN	protein_coding	1.95282	1.15547e-08	5.81621e-09	1.58195	1.15547e-08	0.000137833	Kin17 DNA and RNA binding protein	...
ERLIN2	protein_coding	1.95214	6.49429e-15	7.41974e-10	1.93691	6.49429e-15	1.77249e-08	ER lipid raft associated 2	...
PRMT3	protein_coding	1.94954	2.98425e-12	7.42294e-10	1.20951	2.98425e-12	5.61938e-05	protein arginine methyltransferase 3	...
ZNF879	protein_coding	1.94774	7.02579e-10	9.37325e-10	1.36168	7.02579e-10	0.000236915	zinc finger protein 879	...
GBP3	protein_coding	1.94562	0.00384521	0.0129775	1.91077	0.00384521	0.102165	guanylate binding protein 3	...
APPL1	protein_coding	1.94401	1.08489e-11	7.43484e-10	2.61378	1.08489e-11	1.73774e-08	adaptor protein, phosphotyrosine interacting with PH domain and leucine zipper 1	...
LAMP2	protein_coding	1.94397	3.39792e-06	3.75474e-06	1.6643	3.39792e-06	0.00169705	lysosomal associated membrane protein 2	...
RSRC1	protein_coding	1.94285	9.49279e-12	7.43263e-10	2.01342	9.49279e-12	1.82716e-08	arginine and serine rich coiled-coil 1	...
IFIH1	protein_coding	1.94228	0.000127278	0.000246928	2.7848	0.000127278	4.28498e-05	interferon induced with helicase C domain 1	...
TRIM23	protein_coding	1.93771	5.48462e-08	3.26555e-08	1.00932	5.48462e-08	0.053554	tripartite motif containing 23	...
SYK	protein_coding	1.93597	0.000166337	0.000338221	4.63795	0.000166337	1.7682e-08	spleen associated tyrosine kinase	...
GXYLT1	protein_coding	1.93512	8.10032e-09	4.04982e-09	2.08267	8.10032e-09	3.24111e-07	glucoside xylosyltransferase 1	...
ZNF37A	protein_coding	1.93378	9.09762e-12	7.43205e-10	1.99806	9.09762e-12	1.76412e-08	zinc finger protein 37A	...
ZNF14	protein_coding	1.93377	1.17738e-10	7.66449e-10	1.27759	1.17738e-10	0.000194217	zinc finger protein 14	...
SCNN1G	protein_coding	1.93336	0.00426089	0.0146061	4.06274	0.00426089	1.25139e-05	sodium channel epithelial 1 gamma subunit	...
EXOC5	protein_coding	1.93303	1.60773e-08	8.26277e-09	1.70454	1.60773e-08	3.94333e-05	exocyst complex component 5	...
ZNF721	protein_coding	1.93296	2.23017e-10	7.93391e-10	1.43106	2.23017e-10	4.00102e-05	zinc finger protein 721	...
GALNT12	protein_coding	1.9328	0.00075128	0.00195012	3.42216	0.00075128	1.15854e-05	polypeptide N-acetylgalactosaminyltransferase 12	...
LUC7L3	protein_coding	1.93134	2.60858e-09	1.62106e-09	1.76031	2.60858e-09	0.000101438	LUC7 like 3 pre-mRNA splicing factor	...
ZC3H12C	protein_coding	1.92985	1.02644e-05	1.33691e-05	1.54015	1.02644e-05	0.0161337	zinc finger CCCH-type containing 12C	...
IQGAP1	protein_coding	1.92917	3.5241e-06	3.93031e-06	2.36356	3.5241e-06	9.15897e-05	IQ motif containing GTPase activating protein 1	...
PI4K2B	protein_coding	1.9279	2.49509e-07	1.84572e-07	1.08439	2.49509e-07	0.0516336	phosphatidylinositol 4-kinase type 2 beta	...
SEPSECS-AS1	NA	1.9279	2.49509e-07	1.84572e-07	1.08439	2.49509e-07	0.0516336	0	...
ALDH1A1	protein_coding	1.9278	0.00144591	0.00417456	1.79811	0.00144591	0.0755874	aldehyde dehydrogenase 1 family member A1	...
KCNQ1	protein_coding	1.92593	4.82561e-08	2.82104e-08	1.82146	4.82561e-08	2.68104e-05	potassium voltage-gated channel subfamily Q member 1	...
PKP4	protein_coding	1.92509	2.66524e-08	1.4361e-08	3.00024	2.66524e-08	1.74296e-08	plakophilin 4	...
AGO3	protein_coding	1.92425	8.94394e-11	7.59777e-10	1.62895	8.94394e-11	1.2975e-06	argonaute 3, RISC catalytic component	...
TTC37	protein_coding	1.92265	2.24718e-06	2.34128e-06	1.41803	2.24718e-06	0.0151073	tetratricopeptide repeat domain 37	...
ZMYND11	protein_coding	1.92164	6.00056e-09	3.06061e-09	1.36169	6.00056e-09	0.000742359	zinc finger MYND-type containing 11	...
PTGR2	protein_coding	1.92071	2.9719e-09	1.77258e-09	1.82878	2.9719e-09	1.95225e-06	prostaglandin reductase 2	...
ZNF655	protein_coding	1.91941	8.12031e-07	7.22474e-07	2.10564	8.12031e-07	2.1092e-05	zinc finger protein 655	...
ERAP1	protein_coding	1.91918	8.98376e-06	1.14676e-05	1.22797	8.98376e-06	0.0754014	endoplasmic reticulum aminopeptidase 1	...
CFAP97	protein_coding	1.91772	1.22352e-12	7.42088e-10	1.16157	1.22352e-12	4.98778e-05	cilia and flagella associated protein 97	...
ZNF667	protein_coding	1.91652	2.46386e-07	1.81742e-07	1.29238	2.46386e-07	0.0119134	zinc finger protein 667	...
MDH1B	protein_coding	1.91642	6.68303e-05	0.000116835	1.00286	6.68303e-05	0.137036	malate dehydrogenase 1B	...
NR3C2	protein_coding	1.91615	4.54851e-06	5.26582e-06	2.49086	4.54851e-06	4.46793e-06	nuclear receptor subfamily 3 group C member 2	...
POT1	protein_coding	1.91538	2.70974e-09	1.66227e-09	1.13129	2.70974e-09	0.00551234	protection of telomeres 1	...
ZNF605	protein_coding	1.91437	9.45829e-10	1.01715e-09	1.15044	9.45829e-10	0.00262802	zinc finger protein 605	...
SESN3	protein_coding	1.91248	1.15407e-08	5.80697e-09	1.1134	1.15407e-08	0.0127369	sestrin 3	...
BRWD1	protein_coding	1.91218	1.77431e-09	1.31324e-09	1.0523	1.77431e-09	0.010146	bromodomain and WD repeat domain containing 1	...
CD2AP	protein_coding	1.91148	5.89393e-05	0.000101043	1.94517	5.89393e-05	0.00373983	CD2 associated protein	...
RFX7	protein_coding	1.90886	2.98828e-09	1.7804e-09	1.30524	2.98828e-09	0.000823689	regulatory factor X7	...
CCDC110	protein_coding	1.90831	0.000123472	0.000238602	1.25586	0.000123472	0.154791	coiled-coil domain containing 110	...
AASS	protein_coding	1.90749	3.82339e-06	4.327e-06	1.09129	3.82339e-06	0.109181	aminoadipate-semialdehyde synthase	...
DNAJC22	protein_coding	1.90561	0.000148227	0.000295669	1.48863	0.000148227	0.0690721	DnaJ heat shock protein family (Hsp40) member C22	...
MAOA	protein_coding	1.90126	7.4735e-05	0.000132919	3.06811	7.4735e-05	2.89206e-05	monoamine oxidase A	...
AIMP1	protein_coding	1.90028	2.61536e-08	1.40812e-08	1.09186	2.61536e-08	0.0117595	aminoacyl tRNA synthetase complex interacting multifunctional protein 1	...
MEF2A	protein_coding	1.90022	3.05816e-09	1.81052e-09	2.72549	3.05816e-09	1.74153e-08	myocyte enhancer factor 2A	...
ZNF184	protein_coding	1.89874	3.51687e-08	1.97368e-08	1.33353	3.51687e-08	0.00253621	zinc finger protein 184	...
NFIB	protein_coding	1.89823	4.96954e-08	2.92669e-08	1.24818	4.96954e-08	0.00694958	nuclear factor I B	...
MARC1	protein_coding	1.89773	3.91248e-08	2.23123e-08	2.39116	3.91248e-08	5.28351e-08	mitochondrial amidoxime reducing component 1	...
NORAD	lncRNA	1.89599	1.5253e-08	7.79342e-09	3.1201	1.5253e-08	1.73814e-08	non-coding RNA activated by DNA damage	...
SREK1	protein_coding	1.89477	1.4445e-11	7.44084e-10	2.03657	1.4445e-11	1.78579e-08	splicing regulatory glutamic acid and lysine rich protein 1	...
SAMD13	protein_coding	1.89424	1.8034e-06	1.81731e-06	2.12662	1.8034e-06	3.01855e-05	sterile alpha motif domain containing 13	...
RRAGB	protein_coding	1.89308	7.39823e-11	7.56206e-10	1.3944	7.39823e-11	2.00627e-05	Ras related GTP binding B	...
PNPLA8	protein_coding	1.89233	2.55752e-07	1.8966e-07	1.1699	2.55752e-07	0.0268012	patatin like phospholipase domain containing 8	...
WWTR1	protein_coding	1.89231	7.78482e-08	4.86222e-08	1.55184	7.78482e-08	0.00045968	WW domain containing transcription regulator 1	...
SPATA6	protein_coding	1.89025	3.95288e-11	7.48795e-10	1.79222	3.95288e-11	5.8128e-08	spermatogenesis associated 6	...
ZNF197	protein_coding	1.88875	2.22635e-11	7.4547e-10	1.0255	2.22635e-11	0.00152433	zinc finger protein 197	...
TAF1B	protein_coding	1.88841	2.30846e-11	7.4561e-10	2.12883	2.30846e-11	2.51854e-08	TATA-box binding protein associated factor, RNA polymerase I subunit B	...
FAM200A	protein_coding	1.88745	6.14471e-10	9.0872e-10	1.52321	6.14471e-10	1.62802e-05	family with sequence similarity 200 member A	...
SLU7	protein_coding	1.88736	1.18392e-10	7.66614e-10	1.1819	1.18392e-10	0.000461841	SLU7 homolog, splicing factor	...
GRHL2	protein_coding	1.88734	1.0527e-05	1.3764e-05	2.64554	1.0527e-05	2.51613e-06	grainyhead like transcription factor 2	...
LINC00992	lncRNA	1.88429	2.38767e-07	1.75575e-07	1.76415	2.38767e-07	0.000124699	0	...
ADGRF5	protein_coding	1.88317	0.000407862	0.000956961	1.71211	0.000407862	0.0101896	adhesion G protein-coupled receptor F5	...
PPIP5K2	protein_coding	1.88227	5.60271e-08	3.35298e-08	1.12424	5.60271e-08	0.0196639	diphosphoinositol pentakisphosphate kinase 2	...
BAGE4	NA	1.88201	3.01267e-11	7.4695e-10	1.55347	3.01267e-11	9.29501e-07	0	...
ZNF91	protein_coding	1.881	1.17459e-08	5.9226e-09	1.17113	1.17459e-08	0.00617289	zinc finger protein 91	...
LRRC1	protein_coding	1.88093	2.17693e-05	3.20265e-05	1.85744	2.17693e-05	0.00237785	leucine rich repeat containing 1	...
NEDD1	protein_coding	1.88059	3.13069e-06	3.42439e-06	2.02769	3.13069e-06	0.000107958	neural precursor cell expressed, developmentally down-regulated 1	...
THNSL1	protein_coding	1.87976	8.03069e-10	9.70513e-10	1.26422	8.03069e-10	0.000478635	threonine synthase like 1	...
ZNF140	protein_coding	1.87916	7.30657e-10	9.46701e-10	1.43479	7.30657e-10	5.29061e-05	zinc finger protein 140	...
GPATCH2	protein_coding	1.87837	1.4449e-14	7.41975e-10	1.89408	1.4449e-14	1.73798e-08	G-patch domain containing 2	...
TRPC1	protein_coding	1.87724	5.06465e-08	2.99096e-08	1.13781	5.06465e-08	0.0164707	transient receptor potential cation channel subfamily C member 1	...
DUSP14	protein_coding	1.87505	3.31226e-08	1.83373e-08	1.39473	3.31226e-08	0.00110258	dual specificity phosphatase 14	...
ATP5F1	protein_coding	1.8722	1.43443e-09	1.18909e-09	1.63906	1.43443e-09	6.23011e-06	0	...
FAM98B	protein_coding	1.87094	9.07551e-12	7.432e-10	1.87522	9.07551e-12	1.95881e-08	family with sequence similarity 98 member B	...
TMX1	protein_coding	1.86749	8.89589e-08	5.62324e-08	1.55268	8.89589e-08	1.32083e-06	thioredoxin related transmembrane protein 1	...
ZNF75D	protein_coding	1.8671	2.31281e-12	7.42211e-10	1.4521	2.31281e-12	3.79939e-07	zinc finger protein 75D	...
LPAR6	protein_coding	1.86603	8.8649e-06	1.12862e-05	1.91709	8.8649e-06	0.000618719	lysophosphatidic acid receptor 6	...
BEND7	protein_coding	1.86144	6.69889e-07	5.79031e-07	2.27782	6.69889e-07	1.82256e-06	BEN domain containing 7	...
CRIP1	protein_coding	1.86051	0.000340211	0.000773959	3.64493	0.000340211	3.06793e-07	cysteine rich protein 1	...
LIMA1	protein_coding	1.86043	7.26298e-05	0.000128378	2.32233	7.26298e-05	1.74651e-06	LIM domain and actin binding 1	...
CEP162	protein_coding	1.85829	4.53505e-12	7.42507e-10	1.00169	4.53505e-12	0.000738878	centrosomal protein 162	...
ELF1	protein_coding	1.85736	5.98519e-07	5.06992e-07	1.6641	5.98519e-07	0.000535072	E74 like ETS transcription factor 1	...
TBC1D32	protein_coding	1.85684	2.178e-08	1.14749e-08	1.50776	2.178e-08	0.000438934	TBC1 domain family member 32	...
SEMA3D	protein_coding	1.85616	3.44612e-08	1.92089e-08	1.46408	3.44612e-08	0.000471321	semaphorin 3D	...
ZNF800	protein_coding	1.85412	7.92196e-10	9.66213e-10	1.60464	7.92196e-10	4.84769e-06	zinc finger protein 800	...
KCTD3	protein_coding	1.8526	7.25097e-07	6.34131e-07	1.80608	7.25097e-07	0.00016066	potassium channel tetramerization domain containing 3	...
THAP5	protein_coding	1.85129	4.98977e-09	2.61883e-09	1.58888	4.98977e-09	2.51894e-05	THAP domain containing 5	...
FAM201A	lncRNA	1.84999	2.53825e-10	8.02191e-10	2.18595	2.53825e-10	1.80534e-08	0	...
TMEM67	protein_coding	1.8499	5.00598e-08	2.95478e-08	1.60667	5.00598e-08	0.00513753	transmembrane protein 67	...
CCDC91	protein_coding	1.84981	1.07943e-06	1.0029e-06	1.01344	1.07943e-06	0.0947108	coiled-coil domain containing 91	...
RBAK	protein_coding	1.84875	2.30985e-10	7.95614e-10	1.87412	2.30985e-10	8.35725e-07	RB associated KRAB zinc finger	...
BLOC1S6	protein_coding	1.84867	7.06251e-11	7.55442e-10	1.65325	7.06251e-11	3.11366e-07	biogenesis of lysosomal organelles complex 1 subunit 6	...
IFT74	protein_coding	1.84585	1.57607e-12	7.42127e-10	1.21569	1.57607e-12	1.188e-05	intraflagellar transport 74	...
CCDC30	protein_coding	1.84495	1.23524e-12	7.42089e-10	1.03719	1.23524e-12	0.000185483	coiled-coil domain containing 30	...
UBXN4	protein_coding	1.84405	7.27241e-10	9.4557e-10	2.49745	7.27241e-10	1.79497e-08	UBX domain protein 4	...
AP3D1	protein_coding	1.84141	2.33145e-17	7.41974e-10	2.74735	2.33145e-17	1.73771e-08	adaptor related protein complex 3 delta 1 subunit	...
SERP1	protein_coding	1.84041	1.20309e-10	7.67041e-10	1.07857	1.20309e-10	0.00124972	stress associated endoplasmic reticulum protein 1	...
CAMSAP2	protein_coding	1.8397	3.41818e-09	1.95843e-09	1.14236	3.41818e-09	0.00335791	calmodulin regulated spectrin associated protein family member 2	...
ZNF684	protein_coding	1.8396	3.15921e-11	7.4723e-10	1.05349	3.15921e-11	0.000851084	zinc finger protein 684	...
PROM2	protein_coding	1.83918	0.00699445	0.0255803	2.81611	0.00699445	0.00504023	prominin 2	...
TMTC3	protein_coding	1.8391	6.72342e-09	3.39288e-09	1.78349	6.72342e-09	1.73787e-08	transmembrane and tetratricopeptide repeat containing 3	...
KMT2E	protein_coding	1.83423	1.59365e-07	1.10208e-07	1.19465	1.59365e-07	0.00117441	lysine methyltransferase 2E	...
IMPACT	protein_coding	1.8314	3.11076e-12	7.4231e-10	2.06252	3.11076e-12	1.73988e-08	impact RWD domain protein	...
TFAM	protein_coding	1.83058	6.7759e-11	7.54672e-10	1.85933	6.7759e-11	2.86237e-08	transcription factor A, mitochondrial	...
KDM1B	protein_coding	1.83031	1.63393e-07	1.13731e-07	2.28291	1.63393e-07	2.53327e-07	lysine demethylase 1B	...
MAP3K2	protein_coding	1.83026	2.34928e-09	1.52191e-09	1.34185	2.34928e-09	3.85984e-05	mitogen-activated protein kinase kinase kinase 2	...
FBLN7	protein_coding	1.83004	2.23652e-10	7.93645e-10	1.73433	2.23652e-10	2.24728e-07	fibulin 7	...
PPL	protein_coding	1.82929	0.000123131	0.000237796	2.29591	0.000123131	0.000400748	periplakin	...
CLK4	protein_coding	1.82872	1.99152e-06	2.04078e-06	1.07472	1.99152e-06	0.0757455	CDC like kinase 4	...
GOLGA8CP	pseudogene	1.82767	6.85939e-11	7.54875e-10	1.7257	6.85939e-11	9.28096e-08	golgin A8 family member C, pseudogene	...
GOLGA8DP	pseudogene	1.82767	6.85939e-11	7.54875e-10	1.7257	6.85939e-11	9.28096e-08	golgin A8 family member E, pseudogene	...
GOLGA8EP	pseudogene	1.82767	6.85939e-11	7.54875e-10	1.7257	6.85939e-11	9.28096e-08	golgin A8 family member D, pseudogene	...
GOLGA8F	protein_coding	1.82767	6.85939e-11	7.54875e-10	1.7257	6.85939e-11	9.28096e-08	golgin A8 family member F	...
GOLGA8G	protein_coding	1.82767	6.85939e-11	7.54875e-10	1.7257	6.85939e-11	9.28096e-08	golgin A8 family member G	...
CHMP2B	protein_coding	1.82731	1.12965e-09	1.08007e-09	1.18	1.12965e-09	0.000347457	charged multivesicular body protein 2B	...
CDS1	protein_coding	1.82731	1.4694e-08	7.4754e-09	1.80012	1.4694e-08	4.04025e-06	CDP-diacylglycerol synthase 1	...
NUCB2	protein_coding	1.82687	0.000581656	0.00144613	1.62939	0.000581656	0.0598127	nucleobindin 2	...
KCTD14	protein_coding	1.82319	0.00195326	0.00592146	2.92934	0.00195326	0.000335783	potassium channel tetramerization domain containing 14	...
SDSL	protein_coding	1.8219	5.32533e-07	4.43934e-07	1.17495	5.32533e-07	0.0255736	serine dehydratase like	...
TAX1BP1	protein_coding	1.82152	9.91121e-10	1.03198e-09	2.09187	9.91121e-10	2.39731e-08	Tax1 binding protein 1	...
PARD6B	protein_coding	1.82134	3.2519e-05	5.11782e-05	2.91388	3.2519e-05	6.50041e-07	par-6 family cell polarity regulator beta	...
SNHG19	lncRNA	1.82009	5.68123e-07	4.7735e-07	1.11606	5.68123e-07	0.0382315	small nucleolar RNA host gene 19	...
MARC2	protein_coding	1.81922	8.9728e-07	8.10449e-07	2.78546	8.9728e-07	9.11497e-07	mitochondrial amidoxime reducing component 2	...
MBD2	protein_coding	1.81859	6.55734e-07	5.64464e-07	1.42276	6.55734e-07	0.00379762	methyl-CpG binding domain protein 2	...
CD302	protein_coding	1.81696	0.000239077	0.000514738	1.76762	0.000239077	0.0186399	CD302 molecule	...
LY75-CD302	protein_coding	1.81696	0.000239077	0.000514738	1.76762	0.000239077	0.0186399	LY75-CD302 readthrough	...
LOC101927027	NA	1.81661	1.37733e-11	7.43966e-10	1.07103	1.37733e-11	0.000343507	]	...
LIMS1	protein_coding	1.8166	1.21736e-08	6.17806e-09	2.27906	1.21736e-08	2.7458e-08	LIM zinc finger domain containing 1	...
LIMS4	protein_coding	1.8166	1.21736e-08	6.17806e-09	2.27906	1.21736e-08	2.7458e-08	LIM zinc finger domain containing 4	...
RBBP8	protein_coding	1.81587	8.41519e-06	1.06434e-05	1.4426	8.41519e-06	0.015065	RB binding protein 8, endonuclease	...
ZMYM6	protein_coding	1.81509	8.08081e-09	4.03607e-09	1.93826	8.08081e-09	7.73928e-06	zinc finger MYM-type containing 6	...
BTG3	protein_coding	1.81318	7.01603e-08	4.31738e-08	1.07464	7.01603e-08	0.0229817	BTG anti-proliferation factor 3	...
C5orf24	protein_coding	1.81246	1.17641e-16	7.41974e-10	2.46925	1.17641e-16	1.73771e-08	chromosome 5 open reading frame 24	...
TMEM263	protein_coding	1.81235	2.16421e-08	1.13652e-08	1.23442	2.16421e-08	0.00283406	transmembrane protein 263	...
SIAE	protein_coding	1.81171	2.72342e-06	2.92245e-06	2.98449	2.72342e-06	2.49297e-08	sialic acid acetylesterase	...
FAR1	protein_coding	1.81061	0.000149564	0.000298943	1.96657	0.000149564	0.00380753	fatty acyl-CoA reductase 1	...
ALKBH8	protein_coding	1.80849	6.56466e-12	7.428e-10	1.57995	6.56466e-12	7.98635e-08	alkB homolog 8, tRNA methyltransferase	...
MAP4K3	protein_coding	1.8081	9.88972e-07	9.05939e-07	1.29424	9.88972e-07	0.0131991	mitogen-activated protein kinase kinase kinase kinase 3	...
CXADR	protein_coding	1.80667	2.41654e-05	3.62322e-05	1.93835	2.41654e-05	0.000815319	coxsackie virus and adenovirus receptor	...
FLJ10038	NA	1.80503	4.37558e-10	8.54655e-10	1.91949	4.37558e-10	6.14361e-05	0	...
CD164	protein_coding	1.80449	1.90109e-07	1.35318e-07	2.43004	1.90109e-07	5.95473e-08	CD164 molecule	...
TNFAIP8	protein_coding	1.80327	0.00589017	0.0210864	1.86078	0.00589017	0.102736	TNF alpha induced protein 8	...
GSAP	protein_coding	1.80323	6.74129e-06	8.2481e-06	2.61535	6.74129e-06	6.68963e-07	gamma-secretase activating protein	...
BAGE2	pseudogene	1.80284	4.28604e-12	7.42473e-10	1.81507	4.28604e-12	1.82785e-08	BAGE family member 3	...
BAGE3	NA	1.80284	4.28604e-12	7.42473e-10	1.81507	4.28604e-12	1.82785e-08	BAGE family member 3	...
BAGE5	NA	1.80284	4.28604e-12	7.42473e-10	1.81507	4.28604e-12	1.82785e-08	0	...
MPP5	protein_coding	1.80269	1.58734e-08	8.13328e-09	1.21489	1.58734e-08	0.00272395	membrane palmitoylated protein 5	...
MYO5C	protein_coding	1.8005	7.60338e-05	0.000135774	2.58745	7.60338e-05	2.04424e-05	myosin VC	...
SRSF6	protein_coding	1.79703	2.06169e-05	3.00606e-05	3.04784	2.06169e-05	9.40857e-08	serine and arginine rich splicing factor 6	...
EZR	protein_coding	1.79681	1.1932e-05	1.59918e-05	2.24577	1.1932e-05	2.99201e-05	ezrin	...
BBX	protein_coding	1.79619	2.50879e-07	1.85821e-07	1.06931	2.50879e-07	0.0354128	BBX, HMG-box containing	...
SLC43A3	protein_coding	1.79587	3.06249e-05	4.76982e-05	1.64169	3.06249e-05	0.0080182	solute carrier family 43 member 3	...
GPAT3	protein_coding	1.79586	0.00132527	0.00376316	1.50726	0.00132527	0.12928	glycerol-3-phosphate acyltransferase 3	...
PEX3	protein_coding	1.79559	7.26593e-09	3.65187e-09	1.91676	7.26593e-09	3.50747e-07	peroxisomal biogenesis factor 3	...
APTR	lncRNA	1.79467	2.01613e-13	7.41989e-10	1.35415	2.01613e-13	1.43781e-07	Alu-mediated CDKN1A/p21 transcriptional regulator (non-protein coding)	...
INAFM2	protein_coding	1.79298	4.58412e-10	8.6101e-10	1.99744	4.58412e-10	2.40321e-08	InaF motif containing 2	...
NAIP	protein_coding	1.79283	2.27703e-05	3.37655e-05	1.95185	2.27703e-05	0.000617844	NLR family apoptosis inhibitory protein	...
ZNF596	protein_coding	1.79191	6.1857e-09	3.14396e-09	1.12499	6.1857e-09	0.00397451	zinc finger protein 596	...
TMEM106B	protein_coding	1.79133	8.80977e-09	4.38579e-09	1.85914	8.80977e-09	1.73438e-07	transmembrane protein 106B	...
FNDC3A	protein_coding	1.79104	2.00133e-15	7.41974e-10	1.98586	2.00133e-15	1.73771e-08	fibronectin type III domain containing 3A	...
NCK1	protein_coding	1.79026	2.75552e-09	1.68045e-09	1.93111	2.75552e-09	8.37785e-06	NCK adaptor protein 1	...
CCDC58	protein_coding	1.78919	1.75642e-10	7.80583e-10	1.38475	1.75642e-10	1.42973e-05	coiled-coil domain containing 58	...
LOC100287896	NA	1.78593	8.12874e-11	7.57901e-10	1.93787	8.12874e-11	1.96221e-08	0	...
SSPN	protein_coding	1.78538	2.74914e-05	4.19997e-05	2.43232	2.74914e-05	0.000995493	sarcospan	...
CELSR1	protein_coding	1.78437	2.61338e-05	3.9645e-05	2.99528	2.61338e-05	1.61482e-07	cadherin EGF LAG seven-pass G-type receptor 1	...
PIGK	protein_coding	1.78276	3.28184e-11	7.47504e-10	2	3.28184e-11	1.7706e-08	phosphatidylinositol glycan anchor biosynthesis class K	...
ZNF682	protein_coding	1.78101	2.59136e-13	7.41994e-10	2.20976	2.59136e-13	1.73771e-08	zinc finger protein 682	...
THUMPD1	protein_coding	1.7773	6.49822e-09	3.28858e-09	1.38087	6.49822e-09	0.000182352	THUMP domain containing 1	...
ERG	protein_coding	1.77723	8.50075e-07	7.61614e-07	2.34288	8.50075e-07	4.56368e-07	ERG, ETS transcription factor	...
KY	protein_coding	1.77697	1.17842e-05	1.57593e-05	2.33558	1.17842e-05	1.10778e-05	kyphoscoliosis peptidase	...
NDUFA5	protein_coding	1.77668	2.15714e-07	1.55966e-07	1.78505	2.15714e-07	3.19825e-05	NADH	...
PDK4	protein_coding	1.77561	0.00122057	0.00342091	3.67832	0.00122057	1.07093e-06	pyruvate dehydrogenase kinase 4	...
TDRP	protein_coding	1.77421	4.67976e-07	3.82501e-07	1.38685	4.67976e-07	0.003419	testis development related protein	...
NEK1	protein_coding	1.77322	4.78826e-08	2.79521e-08	1.42676	4.78826e-08	6.11785e-05	NIMA related kinase 1	...
SIAH1	protein_coding	1.77226	1.14746e-09	1.08615e-09	1.13908	1.14746e-09	0.000720924	siah E3 ubiquitin protein ligase 1	...
RAB8B	protein_coding	1.77097	0.000156335	0.000314937	1.34712	0.000156335	0.0831026	RAB8B, member RAS oncogene family	...
SEC63	protein_coding	1.7695	7.70965e-14	7.41979e-10	1.28464	7.70965e-14	1.70374e-07	SEC63 homolog, protein translocation regulator	...
TM9SF3	protein_coding	1.76844	6.69539e-08	4.10269e-08	1.12015	6.69539e-08	0.00643555	transmembrane 9 superfamily member 3	...
TTC8	protein_coding	1.7681	5.80375e-08	3.49279e-08	1.42701	5.80375e-08	0.000478808	tetratricopeptide repeat domain 8	...
ATP8A1	protein_coding	1.76799	1.52503e-08	7.78854e-09	2.26368	1.52503e-08	0.00331722	ATPase phospholipid transporting 8A1	...
PRDM1	protein_coding	1.76665	0.000960237	0.00259802	2.51826	0.000960237	0.000743348	PR/SET domain 1	...
CARF	protein_coding	1.76627	7.34481e-06	9.11709e-06	1.12644	7.34481e-06	0.0716732	calcium responsive transcription factor	...
TMEM64	protein_coding	1.76613	2.70055e-10	8.06428e-10	1.79614	2.70055e-10	1.14748e-07	transmembrane protein 64	...
ZNF271P	pseudogene	1.76524	2.83627e-14	7.41976e-10	1.63674	2.83627e-14	1.74546e-08	zinc finger protein 271, pseudogene	...
DNAJC10	protein_coding	1.76078	4.74813e-08	2.77128e-08	2.27815	4.74813e-08	1.27608e-06	DnaJ heat shock protein family (Hsp40) member C10	...
SHE	protein_coding	1.76036	9.08282e-06	1.16114e-05	1.98931	9.08282e-06	0.000136214	Src homology 2 domain containing E	...
TRIM4	protein_coding	1.76002	5.65884e-08	3.39258e-08	1.99798	5.65884e-08	6.94948e-07	tripartite motif containing 4	...
DBT	protein_coding	1.75881	8.282e-08	5.18976e-08	2.68624	8.282e-08	1.78308e-08	dihydrolipoamide branched chain transacylase E2	...
PLEK2	protein_coding	1.75824	1.14528e-05	1.52341e-05	1.28967	1.14528e-05	0.0344577	pleckstrin 2	...
PTPN21	protein_coding	1.75737	1.8899e-05	2.7186e-05	1.02138	1.8899e-05	0.153751	protein tyrosine phosphatase, non-receptor type 21	...
ASF1A	protein_coding	1.75684	4.19627e-08	2.40857e-08	1.38161	4.19627e-08	0.000567495	anti-silencing function 1A histone chaperone	...
CFAP69	protein_coding	1.75576	3.36025e-10	8.25541e-10	1.00803	3.36025e-10	0.00282787	cilia and flagella associated protein 69	...
C4orf33	protein_coding	1.75224	4.55621e-08	2.64486e-08	1.02471	4.55621e-08	0.0217751	chromosome 4 open reading frame 33	...
CLIP4	protein_coding	1.74948	3.33658e-05	5.26622e-05	2.11676	3.33658e-05	0.000169205	CAP-Gly domain containing linker protein family member 4	...
GNG12	protein_coding	1.74922	3.58686e-08	2.01918e-08	2.74357	3.58686e-08	1.74428e-08	G protein subunit gamma 12	...
NBN	protein_coding	1.74856	2.30384e-12	7.42209e-10	1.29673	2.30384e-12	1.27948e-06	nibrin	...
EID1	protein_coding	1.74846	7.537e-12	7.42939e-10	1.48045	7.537e-12	2.55107e-07	EP300 interacting inhibitor of differentiation 1	...
ANK3	protein_coding	1.74808	1.53217e-11	7.44223e-10	2.0101	1.53217e-11	1.74448e-08	ankyrin 3	...
SLC44A1	protein_coding	1.74789	3.82746e-06	4.33434e-06	3.93227	3.82746e-06	1.73772e-08	solute carrier family 44 member 1	...
TWISTNB	protein_coding	1.74699	8.52145e-13	7.42049e-10	1.14321	8.52145e-13	8.89262e-06	TWIST neighbor	...
DCUN1D1	protein_coding	1.74404	6.00284e-09	3.06292e-09	1.43456	6.00284e-09	6.38642e-05	defective in cullin neddylation 1 domain containing 1	...
CBWD1	protein_coding	1.74356	9.90383e-11	7.61995e-10	2.326	9.90383e-11	1.78108e-08	COBW domain containing 1	...
CBWD2	protein_coding	1.74356	9.90383e-11	7.61995e-10	2.326	9.90383e-11	1.78108e-08	COBW domain containing 1	...
CBWD3	protein_coding	1.74356	9.90383e-11	7.61995e-10	2.326	9.90383e-11	1.78108e-08	COBW domain containing 5	...
CBWD5	protein_coding	1.74356	9.90383e-11	7.61995e-10	2.326	9.90383e-11	1.78108e-08	COBW domain containing 5	...
CBWD6	protein_coding	1.74356	9.90383e-11	7.61995e-10	2.326	9.90383e-11	1.78108e-08	COBW domain containing 3	...
CBWD7	NA	1.74356	9.90383e-11	7.61995e-10	2.326	9.90383e-11	1.78108e-08	0	...
UTP23	protein_coding	1.7427	1.04102e-09	1.04882e-09	1.85329	1.04102e-09	1.02866e-06	UTP23, small subunit processome component	...
RALGAPA1	protein_coding	1.74261	3.0743e-07	2.3429e-07	1.36816	3.0743e-07	0.00221496	Ral GTPase activating protein catalytic alpha subunit 1	...
RALGAPA1P1	pseudogene	1.74261	3.0743e-07	2.3429e-07	1.36816	3.0743e-07	0.00221496	Ral GTPase activating protein catalytic alpha subunit 1 pseudogene 1	...
ZNF709	protein_coding	1.74243	9.26443e-16	7.41974e-10	1.40801	9.26443e-16	1.75975e-08	zinc finger protein 709	...
ZC3HAV1L	protein_coding	1.74091	5.6228e-05	9.58846e-05	1.33896	5.6228e-05	0.0496547	zinc finger CCCH-type containing, antiviral 1 like	...
GALNT18	protein_coding	1.74088	3.31434e-07	2.55294e-07	1.95003	3.31434e-07	5.6176e-06	polypeptide N-acetylgalactosaminyltransferase 18	...
RWDD4	protein_coding	1.74027	2.01005e-11	7.45088e-10	1.53445	2.01005e-11	1.53671e-07	RWD domain containing 4	...
BBS7	protein_coding	1.74025	3.36563e-06	3.71344e-06	1.73692	3.36563e-06	0.000412982	Bardet-Biedl syndrome 7	...
TMEM245	protein_coding	1.73991	4.24854e-12	7.42466e-10	1.15605	4.24854e-12	1.97594e-05	transmembrane protein 245	...
MNS1	protein_coding	1.73911	5.63766e-08	3.37747e-08	1.35202	5.63766e-08	0.000827422	meiosis specific nuclear structural 1	...
FILIP1	protein_coding	1.73883	0.00127821	0.00360746	2.76398	0.00127821	0.000202067	filamin A interacting protein 1	...
WDSUB1	protein_coding	1.73868	1.06469e-13	7.41981e-10	1.44435	1.06469e-13	2.35105e-08	WD repeat, sterile alpha motif and U-box domain containing 1	...
GOLGA8A	protein_coding	1.73867	1.85277e-11	7.44795e-10	2.26516	1.85277e-11	1.73787e-08	golgin A8 family member A	...
PAXIP1-AS2	lncRNA	1.73787	8.27188e-10	9.78882e-10	1.92849	8.27188e-10	3.11548e-08	PAXIP1 antisense RNA 2	...
AFF1	protein_coding	1.73744	2.6166e-07	1.94836e-07	1.62064	2.6166e-07	0.000143228	AF4/FMR2 family member 1	...
TMEM87B	protein_coding	1.73656	1.06737e-05	1.39939e-05	2.1205	1.06737e-05	4.06372e-05	transmembrane protein 87B	...
LIPT1	protein_coding	1.73599	8.34349e-09	4.1697e-09	1.05827	8.34349e-09	0.00661259	lipoyltransferase 1	...
TMEM50B	protein_coding	1.73449	6.41075e-12	7.42776e-10	2.74791	6.41075e-12	1.73771e-08	transmembrane protein 50B	...
ANGPT1	protein_coding	1.7304	8.3441e-05	0.000151171	1.1578	8.3441e-05	0.130007	angiopoietin 1	...
ELK3	protein_coding	1.73005	3.42782e-05	5.43722e-05	1.64706	3.42782e-05	0.00546169	ELK3, ETS transcription factor	...
CREBRF	protein_coding	1.72973	1.64673e-09	1.26587e-09	1.19081	1.64673e-09	0.000517895	CREB3 regulatory factor	...
ZNF33B	protein_coding	1.72784	1.04167e-06	9.61135e-07	1.34751	1.04167e-06	0.00207357	zinc finger protein 33B	...
SLC25A46	protein_coding	1.72768	3.39979e-06	3.75761e-06	1.33124	3.39979e-06	0.0122236	solute carrier family 25 member 46	...
ECSCR	protein_coding	1.72756	9.31399e-06	1.19446e-05	2.26139	9.31399e-06	9.01454e-06	endothelial cell surface expressed chemotaxis and apoptosis regulator	...
TXNL1	protein_coding	1.72699	2.02885e-19	7.41974e-10	1.71448	2.02885e-19	0.0130325	thioredoxin like 1	...
TMA16	protein_coding	1.72638	1.48434e-08	7.56512e-09	2.80914	1.48434e-08	1.7383e-08	translation machinery associated 16 homolog	...
UGGT2	protein_coding	1.72585	4.06601e-08	2.32753e-08	1.20962	4.06601e-08	0.00760045	UDP-glucose glycoprotein glucosyltransferase 2	...
SNX5	protein_coding	1.72555	7.95245e-13	7.42043e-10	1.14708	7.95245e-13	6.15826e-06	sorting nexin 5	...
ITIH5	protein_coding	1.7238	4.51e-07	3.65746e-07	1.9709	4.51e-07	5.0548e-06	inter-alpha-trypsin inhibitor heavy chain family member 5	...
ERMP1	protein_coding	1.72349	7.74977e-09	3.87893e-09	2.39188	7.74977e-09	1.73771e-08	endoplasmic reticulum metallopeptidase 1	...
SLC33A1	protein_coding	1.7225	2.32298e-10	7.96141e-10	2.22135	2.32298e-10	1.74215e-08	solute carrier family 33 member 1	...
ELMOD2	protein_coding	1.72245	6.63287e-12	7.4281e-10	1.16093	6.63287e-12	2.03966e-05	ELMO domain containing 2	...
ESCO1	protein_coding	1.7217	6.69444e-08	4.10052e-08	2.38457	6.69444e-08	2.28907e-08	establishment of sister chromatid cohesion N-acetyltransferase 1	...
RNF170	protein_coding	1.71966	2.85524e-12	7.42275e-10	2.01652	2.85524e-12	1.73825e-08	ring finger protein 170	...
C11orf52	protein_coding	1.71962	0.000377989	0.000874646	1.72982	0.000377989	0.0191508	chromosome 11 open reading frame 52	...
HSPB2	protein_coding	1.71962	0.000377989	0.000874646	1.72982	0.000377989	0.0191508	heat shock protein family B (small) member 2	...
HSPB2-C11orf52	protein_coding	1.71962	0.000377989	0.000874646	1.72982	0.000377989	0.0191508	HSPB2-C11orf52 readthrough (NMD candidate)	...
MRO	protein_coding	1.71879	0.00772305	0.0285896	2.31636	0.00772305	0.0217933	maestro	...
ARGLU1	protein_coding	1.71868	1.24438e-10	7.6808e-10	2.00442	1.24438e-10	1.78248e-08	arginine and glutamate rich 1	...
SYNJ2BP	protein_coding	1.71739	1.40591e-06	1.36138e-06	4.00052	1.40591e-06	1.73771e-08	synaptojanin 2 binding protein	...
SYNJ2BP-COX16	protein_coding	1.71739	1.40591e-06	1.36138e-06	4.00052	1.40591e-06	1.73771e-08	SYNJ2BP-COX16 readthrough	...
NPAT	protein_coding	1.71641	2.19996e-11	7.45424e-10	1.65996	2.19996e-11	3.13335e-08	nuclear protein, coactivator of histone transcription	...
TMEM27	protein_coding	1.71563	0.00516039	0.0181591	2.09082	0.00516039	0.0324909	0	...
RBM41	protein_coding	1.71172	6.0455e-11	7.53113e-10	1.42757	6.0455e-11	1.29687e-06	RNA binding motif protein 41	...
ZNF430	protein_coding	1.71036	6.57314e-08	4.01815e-08	1.5398	6.57314e-08	8.59059e-05	zinc finger protein 430	...
CCAR1	protein_coding	1.71013	5.7427e-07	4.83466e-07	1.27404	5.7427e-07	0.000174709	cell division cycle and apoptosis regulator 1	...
BMPR2	protein_coding	1.70968	7.35239e-10	9.48161e-10	1.6699	7.35239e-10	3.20973e-07	bone morphogenetic protein receptor type 2	...
ERCC6	protein_coding	1.70686	1.62829e-15	7.41974e-10	1.23361	1.62829e-15	2.57653e-08	ERCC excision repair 6, chromatin remodeling factor	...
PGBD3	NA	1.70686	1.62829e-15	7.41974e-10	1.23361	1.62829e-15	2.57653e-08	ERCC excision repair 6, chromatin remodeling factor	...
TTC26	protein_coding	1.70675	4.62424e-08	2.68655e-08	1.57856	4.62424e-08	3.9306e-05	tetratricopeptide repeat domain 26	...
TBC1D4	protein_coding	1.70622	4.84556e-08	2.83565e-08	1.7849	4.84556e-08	0.000269434	TBC1 domain family member 4	...
FAM218A	protein_coding	1.70569	7.59123e-14	7.41979e-10	1.14066	7.59123e-14	0.000185967	family with sequence similarity 218 member A	...
KHDRBS2	protein_coding	1.7055	2.19329e-11	7.45398e-10	1.06813	2.19329e-11	0.000167851	KH RNA binding domain containing, signal transduction associated 2	...
MYLIP	protein_coding	1.70545	5.98591e-09	3.05247e-09	2.3949	5.98591e-09	1.75457e-08	myosin regulatory light chain interacting protein	...
LOC101928274	NA	1.7047	1.38334e-06	1.33585e-06	1.92555	1.38334e-06	2.4546e-07	0	...
VSIG10	protein_coding	1.7047	1.38334e-06	1.33585e-06	1.92555	1.38334e-06	2.4546e-07	V-set and immunoglobulin domain containing 10	...
CCL21	protein_coding	1.70393	0.0015443	0.00451334	2.22229	0.0015443	0.00458741	C-C motif chemokine ligand 21	...
PCM1	protein_coding	1.70391	9.69458e-13	7.4206e-10	1.30972	9.69458e-13	2.96336e-07	pericentriolar material 1	...
HECW2	protein_coding	1.7015	0.000136092	0.000267307	1.78567	0.000136092	0.0168588	HECT, C2 and WW domain containing E3 ubiquitin protein ligase 2	...
PPP1R12A	protein_coding	1.69868	5.50311e-08	3.28024e-08	1.04372	5.50311e-08	0.0149753	protein phosphatase 1 regulatory subunit 12A	...
SETP4	pseudogene	1.69766	2.8434e-10	8.1038e-10	1.68064	2.8434e-10	1.06559e-07	0	...
SETSIP	protein_coding	1.69766	2.8434e-10	8.1038e-10	1.68064	2.8434e-10	1.06559e-07	SET-like protein	...
RGS17	protein_coding	1.69765	0.000615645	0.00154403	2.56682	0.000615645	0.000154006	regulator of G protein signaling 17	...
ZNF566	protein_coding	1.69152	8.28136e-09	4.13759e-09	1.91286	8.28136e-09	1.11662e-07	zinc finger protein 566	...
KRIT1	protein_coding	1.69129	1.20192e-11	7.43675e-10	1.65088	1.20192e-11	2.54234e-08	KRIT1, ankyrin repeat containing	...
MR1	protein_coding	1.69075	4.57845e-05	7.5792e-05	1.73862	4.57845e-05	0.0026357	major histocompatibility complex, class I-related	...
RAB27A	protein_coding	1.68994	0.00211744	0.00649761	2.64161	0.00211744	0.000585875	RAB27A, member RAS oncogene family	...
ZNF350	protein_coding	1.68974	2.93793e-07	2.22037e-07	1.1512	2.93793e-07	0.0116934	zinc finger protein 350	...
SACM1L	protein_coding	1.68713	1.02222e-10	7.62785e-10	1.00055	1.02222e-10	0.000966344	SAC1 suppressor of actin mutations 1 like (yeast)	...
ATP6AP2	protein_coding	1.68673	5.29313e-11	7.51487e-10	1.66466	5.29313e-11	3.62794e-08	ATPase H+ transporting accessory protein 2	...
BDP1	protein_coding	1.6864	4.14233e-11	7.49152e-10	1.29427	4.14233e-11	5.7063e-06	B double prime 1, subunit of RNA polymerase III transcription initiation factor IIIB	...
USP3-AS1	lncRNA	1.6862	1.92322e-07	1.3716e-07	1.04345	1.92322e-07	0.0238033	USP3 antisense RNA 1	...
ABHD13	protein_coding	1.68563	5.52887e-08	3.30185e-08	1.42672	5.52887e-08	0.000386929	abhydrolase domain containing 13	...
NPHP1	protein_coding	1.68545	1.60166e-05	2.24689e-05	1.36171	1.60166e-05	0.0185442	nephrocystin 1	...
RNASEL	protein_coding	1.68541	2.46254e-06	2.59968e-06	2.4714	2.46254e-06	1.49293e-07	ribonuclease L	...
SOCS6	protein_coding	1.68477	4.49242e-05	7.41536e-05	1.72896	4.49242e-05	2.51312e-05	suppressor of cytokine signaling 6	...
PDIA4	protein_coding	1.68461	4.02043e-06	4.58641e-06	1.98185	4.02043e-06	2.86212e-05	protein disulfide isomerase family A member 4	...
PRPF6	protein_coding	1.68454	2.0078e-10	7.87402e-10	1.07028	2.0078e-10	0.000502026	pre-mRNA processing factor 6	...
REL	protein_coding	1.68354	2.62729e-08	1.41483e-08	2.63135	2.62729e-08	1.74243e-08	REL proto-oncogene, NF-kB subunit	...
FAM63B	NA	1.68112	1.57955e-05	2.20997e-05	2.32532	1.57955e-05	5.16692e-07	0	...
ZNF780A	protein_coding	1.67813	3.96776e-12	7.42428e-10	1.85287	3.96776e-12	5.47923e-08	zinc finger protein 780A	...
VEGFA	protein_coding	1.67739	2.18343e-05	3.21299e-05	1.42741	2.18343e-05	0.0135793	vascular endothelial growth factor A	...
TRMT10A	protein_coding	1.67693	3.99437e-10	8.43503e-10	1.45553	3.99437e-10	3.20548e-06	tRNA methyltransferase 10A	...
SLFN11	protein_coding	1.67664	5.03276e-05	8.45979e-05	1.49594	5.03276e-05	0.0145685	schlafen family member 11	...
ANO1	protein_coding	1.67644	0.0127439	0.0488821	3.72306	0.0127439	6.44965e-05	anoctamin 1	...
TOP1	protein_coding	1.67615	1.38734e-07	9.39171e-08	2.87531	1.38734e-07	1.74052e-08	topoisomerase (DNA) I	...
C3orf33	protein_coding	1.67547	4.43982e-11	7.49773e-10	1.59378	4.43982e-11	5.91301e-08	chromosome 3 open reading frame 33	...
MTIF2	protein_coding	1.67378	3.04043e-05	4.72769e-05	1.33759	3.04043e-05	0.0286387	mitochondrial translational initiation factor 2	...
AGA	protein_coding	1.67215	3.27411e-09	1.89848e-09	2.4205	3.27411e-09	1.74084e-08	aspartylglucosaminidase	...
THRAP3	protein_coding	1.67203	3.8895e-15	7.41974e-10	2.59355	3.8895e-15	1.73771e-08	thyroid hormone receptor associated protein 3	...
RYK	protein_coding	1.67148	6.3913e-10	9.17212e-10	1.44917	6.3913e-10	3.91954e-06	receptor-like tyrosine kinase	...
AASDH	protein_coding	1.67098	1.59466e-12	7.4213e-10	1.07494	1.59466e-12	1.91021e-05	aminoadipate-semialdehyde dehydrogenase	...
EIF2S3	protein_coding	1.66965	6.15043e-06	7.43277e-06	2.05659	6.15043e-06	1.87111e-05	eukaryotic translation initiation factor 2 subunit gamma	...
CLDN7	protein_coding	1.6685	0.00420198	0.0143683	2.77975	0.00420198	0.000692898	claudin 7	...
TMEM87A	protein_coding	1.66705	3.19239e-09	1.86428e-09	2.39518	3.19239e-09	1.74153e-08	transmembrane protein 87A	...
RCHY1	protein_coding	1.66564	1.70169e-11	7.44521e-10	2.19578	1.70169e-11	1.7378e-08	ring finger and CHY zinc finger domain containing 1	...
HTR7P1	pseudogene	1.66537	5.6911e-12	7.4267e-10	1.6467	5.6911e-12	1.93751e-08	5-hydroxytryptamine receptor 7 pseudogene 1	...
SP100	protein_coding	1.66499	6.35149e-06	7.71058e-06	1.17195	6.35149e-06	0.0360963	SP100 nuclear antigen	...
FAM214A	protein_coding	1.66432	3.18372e-07	2.43742e-07	1.40564	3.18372e-07	0.000421877	family with sequence similarity 214 member A	...
PSMA3-AS1	lncRNA	1.66318	3.50872e-06	3.90579e-06	1.35227	3.50872e-06	0.0364656	PSMA3 antisense RNA 1	...
TMEM37	protein_coding	1.66197	0.0045659	0.0158237	1.57485	0.0045659	0.000137793	transmembrane protein 37	...
NUDT16P1	pseudogene	1.66187	2.14585e-10	7.91089e-10	1.30421	2.14585e-10	1.2686e-05	nudix hydrolase 16 pseudogene 1	...
ATG5	protein_coding	1.66165	6.56966e-08	4.01136e-08	1.03816	6.56966e-08	0.00178851	autophagy related 5	...
MGC70870	NA	1.66154	3.47563e-10	8.29157e-10	2.48721	3.47563e-10	1.73777e-08	0	...
ADAM9	protein_coding	1.66139	4.82024e-05	8.03698e-05	2.18124	4.82024e-05	6.20461e-05	ADAM metallopeptidase domain 9	...
SCGB2A1	protein_coding	1.66082	0.0239486	0.0905333	1.94558	0.0239486	0.146035	secretoglobin family 2A member 1	...
PPFIBP2	protein_coding	1.66005	3.41997e-05	5.42314e-05	1.05628	3.41997e-05	0.124379	PPFIA binding protein 2	...
SLK	protein_coding	1.65987	1.60773e-08	8.25365e-09	1.39126	1.60773e-08	9.83981e-05	STE20 like kinase	...
ABLIM1	protein_coding	1.65954	1.44142e-07	9.81686e-08	1.03442	1.44142e-07	0.0198348	actin binding LIM protein 1	...
SNX14	protein_coding	1.65798	1.34342e-06	1.28904e-06	1.38334	1.34342e-06	0.00267301	sorting nexin 14	...
ZNF823	protein_coding	1.65797	9.4713e-08	6.04868e-08	1.63534	9.4713e-08	2.16077e-05	zinc finger protein 823	...
SGMS1	protein_coding	1.65769	4.80797e-08	2.80985e-08	2.64362	4.80797e-08	1.74363e-08	sphingomyelin synthase 1	...
ATP1A1	protein_coding	1.65751	1.76769e-06	1.77732e-06	2.25665	1.76769e-06	5.25539e-07	ATPase Na+/K+ transporting subunit alpha 1	...
MIRLET7D	miRNA	1.65666	2.99108e-10	8.15146e-10	1.1156	2.99108e-10	0.000255608	microRNA let-7d	...
ORAI2	protein_coding	1.65197	0.000108797	0.000206066	1.61971	0.000108797	0.00957303	ORAI calcium release-activated calcium modulator 2	...
NPC2	protein_coding	1.64893	4.52606e-07	3.67478e-07	1.49314	4.52606e-07	0.000364201	NPC intracellular cholesterol transporter 2	...
ST3GAL1	protein_coding	1.64858	3.52126e-06	3.92463e-06	3.17164	3.52126e-06	1.75106e-08	ST3 beta-galactoside alpha-2,3-sialyltransferase 1	...
RABL3	protein_coding	1.6479	5.30479e-12	7.42615e-10	1.27709	5.30479e-12	9.35018e-07	RAB, member of RAS oncogene family like 3	...
PTER	protein_coding	1.64593	4.90977e-05	8.21572e-05	2.19491	4.90977e-05	0.00643852	phosphotriesterase related	...
ZNF230	protein_coding	1.6458	8.98826e-12	7.4318e-10	1.27442	8.98826e-12	1.45309e-06	zinc finger protein 230	...
CANX	protein_coding	1.64349	8.23499e-12	7.43049e-10	1.61419	8.23499e-12	6.22446e-07	calnexin	...
FGF14-AS2	lncRNA	1.6428	1.51597e-08	7.73583e-09	1.5213	1.51597e-08	1.46679e-05	FGF14 antisense RNA 2	...
ZNF260	protein_coding	1.6427	4.2069e-10	8.50211e-10	1.43748	4.2069e-10	0.00012973	zinc finger protein 260	...
SNX25	protein_coding	1.64262	1.52601e-09	1.22164e-09	1.34053	1.52601e-09	0.000453139	sorting nexin 25	...
COMMD8	protein_coding	1.64024	3.76242e-06	4.24364e-06	1.29994	3.76242e-06	0.0096752	COMM domain containing 8	...
IFI16	protein_coding	1.64013	0.0021934	0.00676726	2.82539	0.0021934	0.000128652	interferon gamma inducible protein 16	...
PXMP4	protein_coding	1.63924	2.06511e-10	7.88896e-10	1.59358	2.06511e-10	1.20353e-07	peroxisomal membrane protein 4	...
CEP295	protein_coding	1.63752	3.19952e-11	7.47335e-10	1.66278	3.19952e-11	1.01515e-07	centrosomal protein 295	...
STT3A	protein_coding	1.63501	1.94407e-06	1.98707e-06	1.74213	1.94407e-06	8.46601e-05	STT3A, catalytic subunit of the oligosaccharyltransferase complex	...
WWC1	protein_coding	1.63444	7.54802e-05	0.000134551	1.97821	7.54802e-05	0.000408985	WW and C2 domain containing 1	...
FGFR1OP2	protein_coding	1.63384	8.35228e-08	5.24114e-08	1.28025	8.35228e-08	0.000955902	FGFR1 oncogene partner 2	...
NUFIP2	protein_coding	1.63288	1.10373e-08	5.53413e-09	1.63443	1.10373e-08	2.19719e-06	NUFIP2, FMR1 interacting protein 2	...
CAPSL	protein_coding	1.63208	0.000630501	0.00158739	2.53261	0.000630501	0.000102084	calcyphosine like	...
ZFAND1	protein_coding	1.63095	2.11769e-09	1.43542e-09	1.80734	2.11769e-09	5.49224e-08	zinc finger AN1-type containing 1	...
CTDSPL2	protein_coding	1.63062	1.04529e-08	5.22509e-09	1.13789	1.04529e-08	0.00131631	CTD small phosphatase like 2	...
ZNF45	protein_coding	1.62968	1.40725e-09	1.17961e-09	1.10899	1.40725e-09	6.81714e-05	zinc finger protein 45	...
HCFC2	protein_coding	1.6292	2.368e-07	1.73965e-07	1.25755	2.368e-07	0.00234991	host cell factor C2	...
HNRNPL	protein_coding	1.6283	1.09862e-11	7.43506e-10	1.70188	1.09862e-11	1.81916e-08	heterogeneous nuclear ribonucleoprotein L	...
ZNF826P	pseudogene	1.62735	4.94646e-05	8.28875e-05	1.39817	4.94646e-05	0.020476	0	...
TES	protein_coding	1.62603	0.00242279	0.00759366	1.52266	0.00242279	0.0494587	testin LIM domain protein	...
PXK	protein_coding	1.62561	1.71758e-08	8.8709e-09	1.32025	1.71758e-08	0.000177646	PX domain containing serine/threonine kinase like	...
RHEB	protein_coding	1.62529	2.97207e-10	8.14468e-10	1.49322	2.97207e-10	1.73919e-08	Ras homolog enriched in brain	...
ERGIC2	protein_coding	1.6234	4.48534e-08	2.60035e-08	1.64358	4.48534e-08	0.000239237	ERGIC and golgi 2	...
IKBIP	protein_coding	1.62141	9.78814e-09	4.86988e-09	2.19563	9.78814e-09	1.82881e-08	IKBKB interacting protein	...
ZNF585B	protein_coding	1.62078	1.95659e-09	1.37642e-09	1.24488	1.95659e-09	9.52942e-05	zinc finger protein 585B	...
ZNF674-AS1	lncRNA	1.61934	2.4451e-10	7.9963e-10	1.0966	2.4451e-10	0.000204825	ZNF674 antisense RNA 1 (head to head)	...
FAM175B	NA	1.61868	1.3567e-08	6.90064e-09	1.23369	1.3567e-08	0.000421006	0	...
CWC27	protein_coding	1.61511	2.23244e-07	1.62237e-07	1.15988	2.23244e-07	0.00562174	CWC27 spliceosome associated protein homolog	...
DOCK9	protein_coding	1.61466	1.23559e-05	1.66565e-05	2.10152	1.23559e-05	1.42591e-05	dedicator of cytokinesis 9	...
ENY2	protein_coding	1.61408	1.75412e-08	9.06895e-09	1.23489	1.75412e-08	0.000472881	ENY2, transcription and export complex 2 subunit	...
ZFX	protein_coding	1.61339	2.45265e-07	1.80801e-07	1.74447	2.45265e-07	2.91858e-06	zinc finger protein, X-linked	...
ABHD12	protein_coding	1.61326	1.06408e-05	1.39432e-05	1.17691	1.06408e-05	0.0346671	abhydrolase domain containing 12	...
LINC01420	NA	1.61265	2.12126e-06	2.19393e-06	1.76774	2.12126e-06	5.532e-05	0	...
SLFN12	protein_coding	1.61158	1.44296e-06	1.40619e-06	1.14959	1.44296e-06	0.0165767	schlafen family member 12	...
MEIS3P1	pseudogene	1.61047	3.53172e-09	2.00549e-09	1.6586	3.53172e-09	4.00439e-07	0	...
UBR5-AS1	lncRNA	1.60696	1.02888e-10	7.62945e-10	1.33018	1.02888e-10	2.37245e-06	UBR5 antisense RNA 1	...
FTCDNL1	protein_coding	1.60676	1.6529e-08	8.52202e-09	2.28017	1.6529e-08	1.78401e-08	formiminotransferase cyclodeaminase N-terminal like	...
TMC4	protein_coding	1.6056	0.00935194	0.0352098	2.17299	0.00935194	0.0259949	transmembrane channel like 4	...
SLC35A3	protein_coding	1.60059	1.73043e-05	2.45443e-05	1.77683	1.73043e-05	0.000670727	solute carrier family 35 member A3	...
PRKD1	protein_coding	1.59785	6.71248e-05	0.000117398	1.21244	6.71248e-05	0.058212	protein kinase D1	...
ZNF281	protein_coding	1.59621	4.38564e-05	7.20875e-05	1.67874	4.38564e-05	0.00187637	zinc finger protein 281	...
SETDB2	protein_coding	1.59615	1.52737e-07	1.04816e-07	1.50844	1.52737e-07	1.743e-08	SET domain bifurcated 2	...
TC2N	protein_coding	1.59613	0.00385753	0.013024	1.60799	0.00385753	0.0882863	tandem C2 domains, nuclear	...
ATG4C	protein_coding	1.59503	2.63101e-08	1.41735e-08	1.21408	2.63101e-08	0.000674448	autophagy related 4C cysteine peptidase	...
IRAK3	protein_coding	1.5948	0.00121744	0.00341131	2.12576	0.00121744	0.00259221	interleukin 1 receptor associated kinase 3	...
MESDC2	NA	1.59459	3.78241e-11	7.48447e-10	1.65339	3.78241e-11	2.09746e-08	0	...
MIPEPP3	pseudogene	1.59153	5.31983e-08	3.15304e-08	1.7709	5.31983e-08	1.01717e-06	0	...
SWI5	protein_coding	1.59148	4.71203e-10	8.65007e-10	1.3923	4.71203e-10	2.51253e-06	SWI5 homologous recombination repair protein	...
TMEM38B	protein_coding	1.59045	0.000128314	0.000249122	2.09734	0.000128314	0.000188447	transmembrane protein 38B	...
NUP50	protein_coding	1.58878	1.28246e-08	6.50855e-09	2.75528	1.28246e-08	1.73777e-08	nucleoporin 50	...
TRMT1L	protein_coding	1.58822	2.20662e-06	2.29378e-06	1.57691	2.20662e-06	0.00059835	tRNA methyltransferase 1 like	...
LINC01184	lncRNA	1.58785	8.81223e-07	7.93225e-07	2.15624	8.81223e-07	2.44142e-07	long intergenic non-protein coding RNA 1184	...
LOC101929964	NA	1.58785	8.81223e-07	7.93225e-07	2.15624	8.81223e-07	2.44142e-07	0	...
TMED2	protein_coding	1.58315	6.15043e-06	7.43191e-06	1.18149	6.15043e-06	8.73234e-06	transmembrane p24 trafficking protein 2	...
FABP4	protein_coding	1.58245	0.000259804	0.000566667	2.64517	0.000259804	0.0496457	fatty acid binding protein 4	...
BRD7	protein_coding	1.58242	1.41485e-11	7.44031e-10	1.37267	1.41485e-11	1.66013e-07	bromodomain containing 7	...
NFE2L2	protein_coding	1.58113	3.44573e-13	7.42001e-10	1.7643	3.44573e-13	0.000187592	nuclear factor, erythroid 2 like 2	...
LINC00621	lncRNA	1.58063	4.3573e-11	7.49597e-10	1.32624	4.3573e-11	8.69265e-07	0	...
APOL6	protein_coding	1.57839	0.000188878	0.000391846	1.11524	0.000188878	0.133185	apolipoprotein L6	...
SHANK2	protein_coding	1.57768	0.00362719	0.0121088	2.8417	0.00362719	0.000151663	SH3 and multiple ankyrin repeat domains 2	...
NPHP3	protein_coding	1.57623	4.09158e-07	3.26121e-07	2.19866	4.09158e-07	1.64313e-05	nephrocystin 3	...
IL7	protein_coding	1.57602	0.000402488	0.000942016	1.14936	0.000402488	0.148787	interleukin 7	...
NUS1	protein_coding	1.57531	3.86925e-09	2.14841e-09	1.43898	3.86925e-09	6.51206e-07	NUS1 dehydrodolichyl diphosphate synthase subunit	...
CARNMT1	protein_coding	1.57492	7.90889e-09	3.95526e-09	2.20552	7.90889e-09	1.76386e-08	carnosine N-methyltransferase 1	...
CLDN3	protein_coding	1.57454	0.00162405	0.00478232	3.02563	0.00162405	0.00606098	claudin 3	...
SLC41A2	protein_coding	1.57439	0.000736333	0.0019032	2.12582	0.000736333	0.00115464	solute carrier family 41 member 2	...
ZNF280B	protein_coding	1.57355	0.00144423	0.00416873	1.66603	0.00144423	0.033347	zinc finger protein 280B	...
UBR3	protein_coding	1.57291	4.90977e-05	8.21672e-05	1.04472	4.90977e-05	0.113022	ubiquitin protein ligase E3 component n-recognin 3 (putative)	...
ZNF417	protein_coding	1.56874	5.13479e-08	3.03625e-08	1.26214	5.13479e-08	0.000460652	zinc finger protein 417	...
ZNF587	protein_coding	1.56874	5.13479e-08	3.03625e-08	1.26214	5.13479e-08	0.000460652	zinc finger protein 587	...
PDIA3	protein_coding	1.56829	1.92801e-07	1.37592e-07	1.71393	1.92801e-07	5.45938e-06	protein disulfide isomerase family A member 3	...
GDF10	protein_coding	1.56766	0.000154655	0.000310926	2.19595	0.000154655	8.50853e-05	growth differentiation factor 10	...
TIGD2	protein_coding	1.56649	6.71605e-06	8.21563e-06	2.02772	6.71605e-06	7.69492e-06	tigger transposable element derived 2	...
TIFA	protein_coding	1.56571	7.4856e-11	7.56392e-10	2.01724	7.4856e-11	1.18062e-05	TRAF interacting protein with forkhead associated domain	...
TPD52	protein_coding	1.56464	7.8106e-07	6.90846e-07	4.28315	7.8106e-07	1.7579e-08	tumor protein D52	...
GBAS	NA	1.56381	1.05907e-05	1.38649e-05	1.16623	1.05907e-05	0.0293624	0	...
ZDHHC15	protein_coding	1.56316	1.87002e-07	1.3285e-07	1.61404	1.87002e-07	1.66486e-05	zinc finger DHHC-type containing 15	...
PEBP1	protein_coding	1.56288	2.34902e-07	1.72353e-07	1.153	2.34902e-07	0.00504335	phosphatidylethanolamine binding protein 1	...
ATF2	protein_coding	1.56164	6.20459e-10	9.11234e-10	1.17688	6.20459e-10	5.96907e-05	activating transcription factor 2	...
HIBADH	protein_coding	1.56154	0.000100817	0.000188737	2.11848	0.000100817	8.59504e-05	3-hydroxyisobutyrate dehydrogenase	...
IL33	protein_coding	1.56078	0.00239665	0.0075003	2.7572	0.00239665	9.75929e-05	interleukin 33	...
SDAD1	protein_coding	1.56059	1.09254e-08	5.4705e-09	1.75446	1.09254e-08	1.64414e-07	SDA1 domain containing 1	...
GALNT7	protein_coding	1.55855	0.00441128	0.0151994	2.53159	0.00441128	0.00109435	polypeptide N-acetylgalactosaminyltransferase 7	...
ARMT1	protein_coding	1.55841	2.57965e-07	1.91559e-07	1.88473	2.57965e-07	8.25686e-07	acidic residue methyltransferase 1	...
CTSO	protein_coding	1.55627	6.40155e-06	7.77747e-06	2.35624	6.40155e-06	2.3855e-07	cathepsin O	...
PODXL	protein_coding	1.5541	0.000124184	0.000240096	1.46457	0.000124184	0.0157973	podocalyxin like	...
MITD1	protein_coding	1.55226	1.99992e-06	2.0513e-06	1.66412	1.99992e-06	7.79772e-05	microtubule interacting and trafficking domain containing 1	...
NUDT16	protein_coding	1.55141	5.41297e-06	6.42278e-06	1.28966	5.41297e-06	0.00713614	nudix hydrolase 16	...
KBTBD7	protein_coding	1.55124	2.4814e-09	1.57346e-09	1.65698	2.4814e-09	1.28608e-07	kelch repeat and BTB domain containing 7	...
NSRP1	protein_coding	1.54957	2.9233e-08	1.59239e-08	1.0395	2.9233e-08	0.00408896	nuclear speckle splicing regulatory protein 1	...
CTSZ	protein_coding	1.54789	0.000112609	0.000214236	3.93235	0.000112609	1.73982e-08	cathepsin Z	...
CCND1	protein_coding	1.54728	0.00011516	0.00021982	1.47545	0.00011516	0.0133319	cyclin D1	...
CFLAR	protein_coding	1.54391	1.57823e-07	1.0896e-07	1.15534	1.57823e-07	0.00928245	CASP8 and FADD like apoptosis regulator	...
MORN2	protein_coding	1.54162	0.000147729	0.000294394	1.88524	0.000147729	0.000734908	MORN repeat containing 2	...
RUFY2	protein_coding	1.54094	1.85888e-10	7.83278e-10	1.8833	1.85888e-10	1.7551e-08	RUN and FYVE domain containing 2	...
LOC102724927	NA	1.54032	1.38388e-10	7.71205e-10	3.82369	1.38388e-10	1.73771e-08	]	...
SH3RF1	protein_coding	1.54012	1.47943e-05	2.04907e-05	1.12868	1.47943e-05	0.0387047	SH3 domain containing ring finger 1	...
SS18	protein_coding	1.5389	3.63587e-07	2.84414e-07	1.93246	3.63587e-07	5.17661e-07	SS18, nBAF chromatin remodeling complex subunit	...
PLSCR4	protein_coding	1.53739	0.000101361	0.000189949	2.07672	0.000101361	9.33959e-05	phospholipid scramblase 4	...
CAPZA2	protein_coding	1.53575	7.27528e-09	3.65735e-09	2.32598	7.27528e-09	1.73986e-08	capping actin protein of muscle Z-line alpha subunit 2	...
CPXM1	protein_coding	1.53418	0.000353734	0.000809013	1.19628	0.000353734	0.104005	carboxypeptidase X, M14 family member 1	...
PTEN	protein_coding	1.53351	6.12205e-07	5.20029e-07	1.68668	6.12205e-07	2.46183e-05	phosphatase and tensin homolog	...
ZNF782	protein_coding	1.53262	6.3576e-09	3.22436e-09	1.21333	6.3576e-09	0.00013061	zinc finger protein 782	...
CREBZF	protein_coding	1.53245	2.18004e-07	1.5802e-07	1.40804	2.18004e-07	3.0524e-05	CREB/ATF bZIP transcription factor	...
VLDLR	protein_coding	1.5304	0.000168921	0.00034428	1.19824	0.000168921	0.0723053	very low density lipoprotein receptor	...
LINC00865	lncRNA	1.52827	0.000448637	0.00107065	1.23941	0.000448637	0.0929954	long intergenic non-protein coding RNA 865	...
APMAP	protein_coding	1.52796	5.43941e-07	4.54856e-07	1.07802	5.43941e-07	0.0112009	adipocyte plasma membrane associated protein	...
F2RL1	protein_coding	1.52768	0.0450608	0.158637	3.77351	0.0450608	0.000409131	F2R like trypsin receptor 1	...
ARFGEF2	protein_coding	1.52758	8.26521e-11	7.5822e-10	1.66496	8.26521e-11	2.62007e-06	ADP ribosylation factor guanine nucleotide exchange factor 2	...
GAPVD1	protein_coding	1.52747	4.74813e-08	2.7712e-08	1.24136	4.74813e-08	0.000371383	GTPase activating protein and VPS9 domains 1	...
ABLIM2	protein_coding	1.52671	2.37569e-14	7.41975e-10	1.51073	2.37569e-14	1.73855e-08	actin binding LIM protein family member 2	...
LZTFL1	protein_coding	1.52671	8.54012e-12	7.43106e-10	1.55089	8.54012e-12	0.00191472	leucine zipper transcription factor like 1	...
RNF13	protein_coding	1.52561	5.24917e-07	4.36593e-07	1.3267	5.24917e-07	0.00076132	ring finger protein 13	...
LINC00998	NA	1.52555	4.84625e-06	5.6521e-06	2.15961	4.84625e-06	7.56041e-07	0	...
THAP1	protein_coding	1.5252	1.91643e-06	1.9549e-06	1.47564	1.91643e-06	0.000417876	THAP domain containing 1	...
EFCAB2	protein_coding	1.52456	6.76691e-07	5.86841e-07	2.35733	6.76691e-07	1.57582e-06	EF-hand calcium binding domain 2	...
HRASLS	protein_coding	1.52454	0.0168097	0.0646279	2.02918	0.0168097	0.03419	HRAS like suppressor	...
PLAA	protein_coding	1.52373	2.30942e-09	1.50727e-09	1.14167	2.30942e-09	0.000321388	phospholipase A2 activating protein	...
S100A14	protein_coding	1.52362	0.0105445	0.040027	3.23714	0.0105445	8.77744e-05	S100 calcium binding protein A14	...
DKFZP434L187	NA	1.52319	2.31228e-06	2.41957e-06	1.38341	2.31228e-06	0.00124886	0	...
LEKR1	protein_coding	1.52187	1.43316e-07	9.75415e-08	1.01173	1.43316e-07	0.0105502	leucine, glutamate and lysine rich 1	...
ACBD5	protein_coding	1.52127	3.3036e-06	3.63476e-06	1.59648	3.3036e-06	0.000179898	acyl-CoA binding domain containing 5	...
BBS4	protein_coding	1.52104	6.19855e-10	9.10921e-10	1.29425	6.19855e-10	5.65181e-06	Bardet-Biedl syndrome 4	...
WEE1	protein_coding	1.5202	2.0124e-05	2.92316e-05	1.22052	2.0124e-05	0.0222131	WEE1 G2 checkpoint kinase	...
ATP10D	protein_coding	1.51979	1.06789e-05	1.40136e-05	1.96437	1.06789e-05	1.36935e-05	ATPase phospholipid transporting 10D (putative)	...
DNAJC21	protein_coding	1.51962	1.56885e-05	2.19276e-05	2.33547	1.56885e-05	5.66209e-07	DnaJ heat shock protein family (Hsp40) member C21	...
CYTH3	protein_coding	1.51948	3.33005e-08	1.84734e-08	1.00613	3.33005e-08	0.00515649	cytohesin 3	...
PCYOX1	protein_coding	1.51879	6.19454e-06	7.49758e-06	2.59019	6.19454e-06	2.75939e-08	prenylcysteine oxidase 1	...
METTL10	NA	1.51752	1.08077e-09	1.06131e-09	1.46367	1.08077e-09	1.68456e-07	0	...
SLC17A5	protein_coding	1.51678	1.8024e-06	1.81565e-06	1.03119	1.8024e-06	0.027817	solute carrier family 17 member 5	...
LOC439911	NA	1.51242	8.80069e-08	5.55425e-08	2.34024	8.80069e-08	1.77126e-08	0	...
TMEM5	protein_coding	1.51203	1.61482e-08	8.30364e-09	1.73358	1.61482e-08	1.56717e-07	0	...
OSBPL1A	protein_coding	1.51135	2.33903e-06	2.45091e-06	1.43844	2.33903e-06	0.000633628	oxysterol binding protein like 1A	...
LOC283788	NA	1.51122	1.63493e-05	2.29955e-05	1.22191	1.63493e-05	0.00109238	0	...
LARP6	protein_coding	1.51083	0.00176293	0.00526689	1.63118	0.00176293	0.0334116	La ribonucleoprotein domain family member 6	...
AHCYL2	protein_coding	1.50849	4.54484e-06	5.26048e-06	1.16818	4.54484e-06	0.0137022	adenosylhomocysteinase like 2	...
ARL5A	protein_coding	1.50525	1.66189e-05	2.34222e-05	1.41208	1.66189e-05	0.00652847	ADP ribosylation factor like GTPase 5A	...
LOC101929356	NA	1.50525	1.66189e-05	2.34222e-05	1.41208	1.66189e-05	0.00652847	0	...
ZCCHC7	protein_coding	1.5049	1.02769e-07	6.64967e-08	1.64752	1.02769e-07	2.79978e-06	zinc finger CCHC-type containing 7	...
LOC100506314	NA	1.50397	7.97482e-13	7.42044e-10	1.11914	7.97482e-13	5.35289e-07	0	...
ZDHHC23	protein_coding	1.50169	1.80161e-05	2.56968e-05	1.8556	1.80161e-05	5.8817e-05	zinc finger DHHC-type containing 23	...
NUP58	protein_coding	1.49908	2.12898e-06	2.20339e-06	2.70731	2.12898e-06	1.77642e-08	nucleoporin 58	...
SLC9A1	protein_coding	1.49829	0.00059465	0.00148322	2.30615	0.00059465	0.000107718	solute carrier family 9 member A1	...
SLC9A7	protein_coding	1.49829	0.00059465	0.00148322	2.30615	0.00059465	0.000107718	solute carrier family 9 member A7	...
GINM1	protein_coding	1.49775	1.02047e-10	7.62725e-10	2.4981	1.02047e-10	1.73771e-08	glycoprotein integral membrane 1	...
ETNK1	protein_coding	1.49691	4.84999e-05	8.09701e-05	1.73131	4.84999e-05	0.000519952	ethanolamine kinase 1	...
KIF16B	protein_coding	1.49567	8.45817e-05	0.000153684	1.05287	8.45817e-05	0.000220787	kinesin family member 16B	...
G2E3	protein_coding	1.49479	1.52886e-06	1.50336e-06	1.69475	1.52886e-06	0.00048572	G2/M-phase specific E3 ubiquitin protein ligase	...
KDSR	protein_coding	1.49431	1.57077e-05	2.19619e-05	1.98499	1.57077e-05	1.75269e-08	3-ketodihydrosphingosine reductase	...
MAP7	protein_coding	1.49308	0.0065683	0.0238344	3.6073	0.0065683	2.036e-06	microtubule associated protein 7	...
ABHD5	protein_coding	1.4921	9.43781e-08	6.01969e-08	2.07044	9.43781e-08	4.15554e-06	abhydrolase domain containing 5	...
RBM12B	protein_coding	1.48966	1.8482e-06	1.87191e-06	1.57694	1.8482e-06	9.04411e-05	RNA binding motif protein 12B	...
NSUN7	protein_coding	1.48958	0.000368757	0.000849072	2.41455	0.000368757	1.98736e-05	NOP2/Sun RNA methyltransferase family member 7	...
FAM122A	protein_coding	1.4892	1.22224e-08	6.2057e-09	1.8957	1.22224e-08	2.42197e-08	family with sequence similarity 122A	...
PDGFC	protein_coding	1.48877	8.87799e-05	0.000162538	1.26632	8.87799e-05	0.0308422	platelet derived growth factor C	...
HDGFRP3	NA	1.487	3.08206e-06	3.36827e-06	1.67794	3.08206e-06	4.71965e-05	0	...
THAP6	protein_coding	1.48658	3.60427e-08	2.03034e-08	3.29093	3.60427e-08	1.73776e-08	THAP domain containing 6	...
RIMKLB	protein_coding	1.48642	1.54531e-05	2.15365e-05	1.1686	1.54531e-05	4.95114e-06	ribosomal modification protein rimK like family member B	...
AZI2	protein_coding	1.4852	1.39568e-09	1.1749e-09	1.18101	1.39568e-09	8.72273e-05	5-azacytidine induced 2	...
LPGAT1	protein_coding	1.48514	1.7587e-06	1.7666e-06	1.55927	1.7587e-06	0.000164719	lysophosphatidylglycerol acyltransferase 1	...
METTL7A	protein_coding	1.48505	3.69687e-06	4.16178e-06	2.37023	3.69687e-06	4.47488e-08	methyltransferase like 7A	...
NUDCD1	protein_coding	1.48274	1.15055e-08	5.78634e-09	1.0763	1.15055e-08	0.000791582	NudC domain containing 1	...
GPD2	protein_coding	1.48225	3.02181e-07	2.29509e-07	2.68148	3.02181e-07	1.73942e-08	glycerol-3-phosphate dehydrogenase 2	...
YTHDC1	protein_coding	1.47743	8.4598e-12	7.43092e-10	1.69687	8.4598e-12	1.74134e-08	YTH domain containing 1	...
EXOC8	protein_coding	1.47741	1.24609e-07	8.3122e-08	1.59348	1.24609e-07	4.6554e-06	exocyst complex component 8	...
SPARCL1	protein_coding	1.4765	0.011524	0.043964	1.7289	0.011524	0.0823972	SPARC like 1	...
ZNF616	protein_coding	1.47622	4.57891e-09	2.44461e-09	1.18137	4.57891e-09	2.84047e-05	zinc finger protein 616	...
NT5DC1	protein_coding	1.4737	3.17109e-12	7.4232e-10	3.28241	3.17109e-12	2.61477e-08	5'-nucleotidase domain containing 1	...
NCKAP1	protein_coding	1.47349	2.79231e-06	3.00836e-06	1.04102	2.79231e-06	0.0247075	NCK associated protein 1	...
RAB21	protein_coding	1.47122	1.39705e-07	9.46816e-08	1.8418	1.39705e-07	1.97232e-07	RAB21, member RAS oncogene family	...
EIF1AX	protein_coding	1.47096	2.0221e-07	1.44897e-07	2.12604	2.0221e-07	2.44304e-08	eukaryotic translation initiation factor 1A, X-linked	...
ACVR1	protein_coding	1.47095	3.08061e-07	2.34916e-07	1.20668	3.08061e-07	0.00120877	activin A receptor type 1	...
CPNE3	protein_coding	1.47085	3.84716e-09	2.13763e-09	1.04048	3.84716e-09	0.000578719	copine 3	...
IVD	protein_coding	1.4697	2.76267e-09	1.68354e-09	1.66069	2.76267e-09	2.496e-08	isovaleryl-CoA dehydrogenase	...
HHAT	protein_coding	1.46919	1.79581e-07	1.26751e-07	1.15726	1.79581e-07	0.00148809	hedgehog acyltransferase	...
RB1CC1	protein_coding	1.4689	3.22405e-07	2.47513e-07	1.13565	3.22405e-07	0.00279988	RB1 inducible coiled-coil 1	...
CTBP2	protein_coding	1.46568	1.13045e-06	1.05783e-06	1.33944	1.13045e-06	0.000651638	C-terminal binding protein 2	...
RSPRY1	protein_coding	1.46526	1.28938e-09	1.13649e-09	1.69039	1.28938e-09	2.51402e-08	ring finger and SPRY domain containing 1	...
CA13	protein_coding	1.46476	0.00043369	0.00102993	2.07987	0.00043369	0.000267534	carbonic anhydrase 13	...
RPARP-AS1	lncRNA	1.46396	7.99872e-09	3.99688e-09	1.78318	7.99872e-09	3.07895e-08	RPARP antisense RNA 1	...
ANKRD13C	protein_coding	1.46385	1.12028e-08	5.62957e-09	1.49302	1.12028e-08	0.000275436	ankyrin repeat domain 13C	...
HIVEP3	protein_coding	1.46352	4.47019e-09	2.39992e-09	1.79318	4.47019e-09	2.33174e-08	human immunodeficiency virus type I enhancer binding protein 3	...
SYNCRIP	protein_coding	1.46326	1.41485e-11	7.44029e-10	1.2173	1.41485e-11	0.000340872	synaptotagmin binding cytoplasmic RNA interacting protein	...
ORMDL1	protein_coding	1.46298	4.09122e-10	8.46453e-10	1.90593	4.09122e-10	1.74405e-08	ORMDL sphingolipid biosynthesis regulator 1	...
KTN1	protein_coding	1.46236	1.58448e-09	1.24191e-09	1.46044	1.58448e-09	3.85112e-07	kinectin 1	...
CBR4	protein_coding	1.46236	9.68915e-07	8.85269e-07	1.23382	9.68915e-07	0.00183273	carbonyl reductase 4	...
GFRA2	protein_coding	1.46231	4.67136e-06	5.42586e-06	1.84229	4.67136e-06	8.78069e-06	GDNF family receptor alpha 2	...
ATP1B1	protein_coding	1.46222	0.00160776	0.00472369	2.71968	0.00160776	1.78154e-05	ATPase Na+/K+ transporting subunit beta 1	...
PLAC9	protein_coding	1.46137	0.000521925	0.00127662	1.18853	0.000521925	0.0984959	placenta specific 9	...
SAV1	protein_coding	1.46073	8.94216e-09	4.44695e-09	3.28006	8.94216e-09	1.73771e-08	salvador family WW domain containing protein 1	...
PARP11	protein_coding	1.45997	1.86092e-08	9.6914e-09	1.04399	1.86092e-08	0.00046716	poly(ADP-ribose) polymerase family member 11	...
CASC10	protein_coding	1.45927	1.72032e-05	2.43608e-05	1.25715	1.72032e-05	1.57535e-06	cancer susceptibility 10	...
PBDC1	protein_coding	1.45884	9.08071e-08	5.76112e-08	1.37689	9.08071e-08	4.7702e-05	polysaccharide biosynthesis domain containing 1	...
ATF1	protein_coding	1.4583	4.6609e-06	5.41249e-06	1.95904	4.6609e-06	1.68667e-05	activating transcription factor 1	...
UMAD1	protein_coding	1.45809	4.65e-07	3.79741e-07	1.59504	4.65e-07	1.28327e-05	UBAP1-MVB12-associated (UMA) domain containing 1	...
TMEM35B	protein_coding	1.45764	1.06764e-05	1.40027e-05	1.93826	1.06764e-05	7.73928e-06	transmembrane protein 35B	...
RNPC3	protein_coding	1.45754	8.6416e-09	4.30592e-09	1.23159	8.6416e-09	5.20136e-05	RNA binding region (RNP1, RRM) containing 3	...
LOC643733	NA	1.45743	0.000816092	0.00214602	1.58378	0.000816092	0.017293	]	...
ZC3H7A	protein_coding	1.45686	1.61561e-09	1.25404e-09	2.09041	1.61561e-09	1.7394e-08	zinc finger CCCH-type containing 7A	...
DYNLT3	protein_coding	1.4565	7.95704e-05	0.000143019	1.13368	7.95704e-05	0.0535011	dynein light chain Tctex-type 3	...
SSR1	protein_coding	1.45636	1.74633e-06	1.75127e-06	1.41366	1.74633e-06	8.35909e-07	signal sequence receptor subunit 1	...
FAM76A	protein_coding	1.45598	2.40589e-11	7.45781e-10	1.87516	2.40589e-11	1.74745e-08	family with sequence similarity 76 member A	...
TTC12	protein_coding	1.45522	9.37699e-07	8.52071e-07	1.13358	9.37699e-07	0.00501532	tetratricopeptide repeat domain 12	...
CCDC170	protein_coding	1.45482	7.13923e-08	4.40041e-08	1.0484	7.13923e-08	0.00276028	coiled-coil domain containing 170	...
FNDC3B	protein_coding	1.45465	5.84495e-05	0.000100008	1.79606	5.84495e-05	0.00211023	fibronectin type III domain containing 3B	...
DNAJC3	protein_coding	1.45265	2.34466e-05	3.49307e-05	1.58889	2.34466e-05	0.000592035	DnaJ heat shock protein family (Hsp40) member C3	...
PTP4A2	protein_coding	1.45243	3.05816e-09	1.81003e-09	1.38073	3.05816e-09	2.07663e-06	protein tyrosine phosphatase type IVA, member 2	...
RCAN3	protein_coding	1.45229	0.000591871	0.00147433	2.08902	0.000591871	0.000330852	RCAN family member 3	...
TVP23B	protein_coding	1.45102	2.92576e-08	1.59436e-08	1.22646	2.92576e-08	0.000134995	trans-golgi network vesicle protein 23 homolog B	...
HS6ST3	protein_coding	1.45052	3.57675e-05	5.70961e-05	1.42269	3.57675e-05	0.00392677	heparan sulfate 6-O-sulfotransferase 3	...
ARID1B	protein_coding	1.44851	9.90444e-13	7.42063e-10	1.34912	9.90444e-13	1.93068e-08	AT-rich interaction domain 1B	...
CMTR2	protein_coding	1.44742	7.31393e-07	6.41027e-07	1.99362	7.31393e-07	1.44978e-07	cap methyltransferase 2	...
TNPO1	protein_coding	1.4472	6.14911e-10	9.09133e-10	1.45316	6.14911e-10	1.48537e-07	transportin 1	...
FAM110C	protein_coding	1.44582	0.0080416	0.0299022	3.41188	0.0080416	5.85269e-06	family with sequence similarity 110 member C	...
CHD4	protein_coding	1.44473	4.78477e-11	7.50448e-10	1.53974	4.78477e-11	1.94947e-08	chromodomain helicase DNA binding protein 4	...
UTP3	protein_coding	1.4424	3.10374e-08	1.7026e-08	1.12865	3.10374e-08	0.000495076	UTP3, small subunit processome component homolog (S. cerevisiae)	...
TET2	protein_coding	1.44119	1.01312e-11	7.43367e-10	1.30236	1.01312e-11	5.69697e-08	tet methylcytosine dioxygenase 2	...
METTL25	protein_coding	1.4398	4.7641e-09	2.52257e-09	1.30044	4.7641e-09	8.89132e-06	methyltransferase like 25	...
LOC102724517	NA	1.43958	4.23275e-05	6.92511e-05	1.39535	4.23275e-05	0.00519401	0	...
PHC3	protein_coding	1.43938	1.97895e-07	1.41491e-07	1.31138	1.97895e-07	0.00017002	polyhomeotic homolog 3	...
GTF2H1	protein_coding	1.43924	3.51312e-06	3.91387e-06	1.02754	3.51312e-06	0.00421195	general transcription factor IIH subunit 1	...
RFTN1	protein_coding	1.43615	3.80487e-06	4.30241e-06	1.57969	3.80487e-06	9.23136e-05	raftlin, lipid raft linker 1	...
USP1	protein_coding	1.43502	8.33534e-06	1.05226e-05	1.23163	8.33534e-06	0.0251923	ubiquitin specific peptidase 1	...
PRELID3B	protein_coding	1.43499	1.08062e-05	1.42115e-05	2.40661	1.08062e-05	5.46309e-08	PRELI domain containing 3B	...
IREB2	protein_coding	1.4333	1.05914e-06	9.81539e-07	1.09378	1.05914e-06	0.000343071	iron responsive element binding protein 2	...
ARSD	protein_coding	1.43278	4.32443e-05	7.09369e-05	2.2559	4.32443e-05	4.35755e-06	arylsulfatase D	...
PPFIBP1	protein_coding	1.43213	4.4134e-05	7.26466e-05	1.23558	4.4134e-05	0.0167863	PPFIA binding protein 1	...
ZNF599	protein_coding	1.43205	2.78327e-09	1.69336e-09	1.83349	2.78327e-09	4.07978e-08	zinc finger protein 599	...
TAF1A	protein_coding	1.43188	8.50715e-05	0.000154815	1.08504	8.50715e-05	0.0650158	TATA-box binding protein associated factor, RNA polymerase I subunit A	...
HOOK3	protein_coding	1.43151	1.82956e-08	9.5028e-09	1.62891	1.82956e-08	2.08937e-07	hook microtubule tethering protein 3	...
HFE	protein_coding	1.43049	8.10332e-09	4.05298e-09	1.21036	8.10332e-09	4.83068e-05	hemochromatosis	...
PAPLN	protein_coding	1.43037	0.00141506	0.00407474	1.50063	0.00141506	0.0351455	papilin, proteoglycan like sulfated glycoprotein	...
FAM162B	protein_coding	1.42785	0.000583973	0.00145286	1.44653	0.000583973	0.024714	family with sequence similarity 162 member B	...
UTP20	protein_coding	1.42674	7.76994e-11	7.56995e-10	1.23562	7.76994e-11	6.92878e-07	UTP20, small subunit processome component	...
FBXO33	protein_coding	1.42506	4.03995e-08	2.31115e-08	1.75744	4.03995e-08	3.67927e-08	F-box protein 33	...
KLHL8	protein_coding	1.42479	1.28514e-08	6.52369e-09	1.39057	1.28514e-08	1.93753e-05	kelch like family member 8	...
EMB	protein_coding	1.42424	1.40482e-10	7.7168e-10	1.24329	1.40482e-10	9.46705e-07	embigin	...
OSBPL3	protein_coding	1.42385	8.1493e-05	0.000146981	1.2047	8.1493e-05	0.0306535	oxysterol binding protein like 3	...
GPX3	protein_coding	1.42366	0.0097444	0.0367901	1.93491	0.0097444	0.0152208	glutathione peroxidase 3	...
SLC20A2	protein_coding	1.42366	1.46638e-06	1.4311e-06	2.72724	1.46638e-06	1.74127e-08	solute carrier family 20 member 2	...
PIGA	protein_coding	1.42223	8.32337e-08	5.22127e-08	1.12937	8.32337e-08	0.000784023	phosphatidylinositol glycan anchor biosynthesis class A	...
PM20D2	protein_coding	1.42171	2.51271e-05	3.79139e-05	2.72339	2.51271e-05	2.17456e-08	peptidase M20 domain containing 2	...
DUOXA2	protein_coding	1.42041	0.000126715	0.000245715	1.70736	0.000126715	0.000800576	dual oxidase maturation factor 2	...
EFR3A	protein_coding	1.41915	4.66328e-05	7.73522e-05	2.65804	4.66328e-05	2.30985e-08	EFR3 homolog A	...
CDC14B	protein_coding	1.41859	6.54693e-06	7.9697e-06	1.43648	6.54693e-06	0.00277072	cell division cycle 14B	...
SLCO3A1	protein_coding	1.41812	1.58893e-12	7.42129e-10	2.47969	1.58893e-12	6.55596e-08	solute carrier organic anion transporter family member 3A1	...
SNAPC1	protein_coding	1.41805	2.11323e-05	3.09331e-05	1.06175	2.11323e-05	0.0388806	small nuclear RNA activating complex polypeptide 1	...
TMEM107	protein_coding	1.41547	3.31686e-08	1.83875e-08	1.9622	3.31686e-08	1.27824e-07	transmembrane protein 107	...
ATL2	protein_coding	1.41225	1.60773e-08	8.26046e-09	1.20972	1.60773e-08	6.69636e-05	atlastin GTPase 2	...
GTF3C3	protein_coding	1.41025	3.50636e-08	1.9655e-08	1.05496	3.50636e-08	0.00105759	general transcription factor IIIC subunit 3	...
SERBP1	protein_coding	1.40982	1.11759e-08	5.61249e-09	1.58183	1.11759e-08	1.75847e-07	SERPINE1 mRNA binding protein 1	...
TERF1	protein_coding	1.40907	7.60992e-11	7.56668e-10	1.04223	7.60992e-11	1.88706e-05	telomeric repeat binding factor 1	...
FAM126B	protein_coding	1.40876	8.87167e-08	5.60133e-08	1.59463	8.87167e-08	9.97149e-05	family with sequence similarity 126 member B	...
UNC5C	protein_coding	1.40854	7.48349e-07	6.57301e-07	1.94937	7.48349e-07	1.3395e-07	unc-5 netrin receptor C	...
TIMP3	protein_coding	1.40852	1.61424e-05	2.26699e-05	1.07501	1.61424e-05	0.0299712	TIMP metallopeptidase inhibitor 3	...
MED29	protein_coding	1.4083	3.21739e-08	1.77737e-08	2.16955	3.21739e-08	1.74743e-08	mediator complex subunit 29	...
PEX1	protein_coding	1.40649	1.125e-09	1.0776e-09	1.32429	1.125e-09	1.05954e-06	peroxisomal biogenesis factor 1	...
METTL4	protein_coding	1.4064	8.12031e-07	7.2241e-07	1.28056	8.12031e-07	0.000530902	methyltransferase like 4	...
CSPP1	protein_coding	1.40569	1.99372e-10	7.86988e-10	1.51035	1.99372e-10	1.95249e-08	centrosome and spindle pole associated protein 1	...
VSIG2	protein_coding	1.40541	1.16195e-05	1.55002e-05	1.95551	1.16195e-05	0.0198904	V-set and immunoglobulin domain containing 2	...
SNHG9	lncRNA	1.40264	7.1471e-06	8.82475e-06	1.86782	7.1471e-06	4.61531e-06	small nucleolar RNA host gene 9	...
SNORA78	snoRNA	1.40264	7.1471e-06	8.82475e-06	1.86782	7.1471e-06	4.61531e-06	small nucleolar RNA, H/ACA box 78	...
REST	protein_coding	1.40174	9.25284e-05	0.000170814	1.59983	9.25284e-05	0.00122465	RE1 silencing transcription factor	...
DUSP6	protein_coding	1.39935	9.08861e-05	0.000167218	1.42863	9.08861e-05	0.00521137	dual specificity phosphatase 6	...
FUCA1	protein_coding	1.39839	1.06934e-05	1.40377e-05	1.67444	1.06934e-05	5.837e-05	fucosidase, alpha-L- 1, tissue	...
SYTL4	protein_coding	1.39826	0.00162706	0.0047942	1.2306	0.00162706	0.113233	synaptotagmin like 4	...
TMEM184C	protein_coding	1.39794	2.46532e-10	8.0029e-10	1.14959	2.46532e-10	5.50506e-06	transmembrane protein 184C	...
XIST	lncRNA	1.39723	0.0015443	0.00451289	3.29318	0.0015443	0.0764824	X inactive specific transcript (non-protein coding)	...
TSIX	lncRNA	1.39723	0.0015443	0.00451289	1.25807	0.0015443	0.0968671	TSIX transcript, XIST antisense RNA	...
TM6SF1	protein_coding	1.39651	0.00118429	0.00330338	2.20592	0.00118429	0.000199125	transmembrane 6 superfamily member 1	...
JKAMP	protein_coding	1.39566	8.31817e-09	4.15665e-09	1.73263	8.31817e-09	2.58241e-08	JNK1/MAPK8-associated membrane protein	...
METAP2	protein_coding	1.39447	1.06439e-05	1.39498e-05	1.33674	1.06439e-05	0.00195955	methionyl aminopeptidase 2	...
KIAA1217	protein_coding	1.39416	6.97907e-05	0.00012281	1.47614	6.97907e-05	0.00260526	KIAA1217	...
FBXL17	protein_coding	1.39376	1.56039e-06	1.53956e-06	2.09961	1.56039e-06	5.36226e-08	F-box and leucine rich repeat protein 17	...
EML1	protein_coding	1.3933	0.000881437	0.00235036	1.29417	0.000881437	0.0584546	echinoderm microtubule associated protein like 1	...
KLHL24	protein_coding	1.39208	2.3119e-05	3.43377e-05	1.20671	2.3119e-05	0.0102008	kelch like family member 24	...
VANGL1	protein_coding	1.39189	6.83779e-09	3.4494e-09	1.86761	6.83779e-09	1.81387e-08	VANGL planar cell polarity protein 1	...
APITD1-CORT	NA	1.39141	1.47253e-05	2.03811e-05	1.90527	1.47253e-05	6.34542e-06	0	...
CENPS	protein_coding	1.39141	1.47253e-05	2.03811e-05	1.90527	1.47253e-05	6.34542e-06	centromere protein S	...
CORT	protein_coding	1.39141	1.47253e-05	2.03811e-05	1.90527	1.47253e-05	6.34542e-06	cortistatin	...
SPTY2D1	protein_coding	1.39064	1.60773e-08	8.25496e-09	1.75655	1.60773e-08	2.89801e-08	SPT2 chromatin protein domain containing 1	...
METTL14	protein_coding	1.38914	1.21354e-07	8.06314e-08	1.5536	1.21354e-07	2.32131e-05	methyltransferase like 14	...
LINC00982	lncRNA	1.38674	7.57558e-05	0.000135259	3.03792	7.57558e-05	6.24111e-08	long intergenic non-protein coding RNA 982	...
NKX2-1-AS1	lncRNA	1.38648	2.77228e-11	7.4648e-10	1.39949	2.77228e-11	2.2891e-08	NKX2-1 antisense RNA 1	...
MAN1A2	protein_coding	1.38616	7.83937e-07	6.93762e-07	1.59077	7.83937e-07	7.95768e-08	mannosidase alpha class 1A member 2	...
FBXL4	protein_coding	1.38469	6.7759e-11	7.54701e-10	1.76192	6.7759e-11	1.73928e-08	F-box and leucine rich repeat protein 4	...
MED7	protein_coding	1.38303	1.63983e-07	1.1428e-07	1.5997	1.63983e-07	4.89681e-07	mediator complex subunit 7	...
CDC37L1	protein_coding	1.38301	2.194e-05	3.23405e-05	1.39257	2.194e-05	0.00184234	cell division cycle 37 like 1	...
PIAS2	protein_coding	1.38184	3.1567e-09	1.84872e-09	1.82879	3.1567e-09	1.78248e-08	protein inhibitor of activated STAT 2	...
SUSD5	protein_coding	1.38151	0.000788065	0.00206291	2.27139	0.000788065	5.18169e-05	sushi domain containing 5	...
CASC4	protein_coding	1.3815	2.56084e-09	1.60375e-09	1.61134	2.56084e-09	2.93681e-08	cancer susceptibility 4	...
MCFD2	protein_coding	1.38123	2.60995e-08	1.40224e-08	1.01747	2.60995e-08	0.00108604	multiple coagulation factor deficiency 2	...
ITGB1	protein_coding	1.38104	0.000833465	0.00219895	1.35735	0.000833465	0.0392748	integrin subunit beta 1	...
ATL3	protein_coding	1.38092	3.58385e-06	4.00859e-06	1.17473	3.58385e-06	0.00411855	atlastin GTPase 3	...
PLEKHH2	protein_coding	1.38028	0.00188769	0.00569572	1.14574	0.00188769	0.154832	pleckstrin homology, MyTH4 and FERM domain containing H2	...
RRAS2	protein_coding	1.38016	3.56317e-06	3.97813e-06	1.51676	3.56317e-06	8.77089e-05	related RAS viral (r-ras) oncogene homolog 2	...
GNA14	protein_coding	1.38	4.93067e-08	2.89732e-08	2.94711	4.93067e-08	1.68594e-06	G protein subunit alpha 14	...
PLS1	protein_coding	1.3797	0.0441399	0.155777	2.32772	0.0441399	0.0339212	plastin 1	...
FMR1	protein_coding	1.37876	1.02703e-07	6.64091e-08	1.24213	1.02703e-07	0.00158943	fragile X mental retardation 1	...
PDCD4-AS1	lncRNA	1.3787	2.93911e-08	1.6048e-08	2.01387	2.93911e-08	1.77979e-08	0	...
AAED1	protein_coding	1.37651	4.04829e-06	4.62206e-06	1.78452	4.04829e-06	4.1381e-06	AhpC/TSA antioxidant enzyme domain containing 1	...
ZNF738	protein_coding	1.37562	1.30013e-07	8.74397e-08	2.12278	1.30013e-07	1.80014e-08	zinc finger protein 738	...
TRAPPC11	protein_coding	1.37553	1.48351e-08	7.55775e-09	1.01794	1.48351e-08	0.000701104	trafficking protein particle complex 11	...
HIBCH	protein_coding	1.37196	8.11381e-05	0.000146244	1.65263	8.11381e-05	0.0004766	3-hydroxyisobutyryl-CoA hydrolase	...
KDM6A	protein_coding	1.37153	2.60912e-08	1.4012e-08	1.76857	2.60912e-08	2.93736e-06	lysine demethylase 6A	...
ANKRD28	protein_coding	1.36998	7.1779e-07	6.2672e-07	1.31706	7.1779e-07	0.000201237	ankyrin repeat domain 28	...
ELAC1	protein_coding	1.36996	3.64177e-10	8.33498e-10	1.48525	3.64177e-10	2.83126e-08	elaC ribonuclease Z 1	...
FAM120AOS	protein_coding	1.36688	4.8827e-12	7.42556e-10	1.36075	4.8827e-12	1.87943e-08	family with sequence similarity 120A opposite strand	...
SLFN5	protein_coding	1.36597	7.6428e-05	0.000136587	1.85952	7.6428e-05	5.67836e-05	schlafen family member 5	...
TMEM43	protein_coding	1.36572	1.79538e-07	1.26635e-07	1.82316	1.79538e-07	6.64987e-08	transmembrane protein 43	...
MAGI1	protein_coding	1.36554	1.63393e-07	1.13754e-07	1.288	1.63393e-07	7.98227e-05	membrane associated guanylate kinase, WW and PDZ domain containing 1	...
HLA-DMB	protein_coding	1.36503	0.000646839	0.00163479	2.21119	0.000646839	4.92453e-05	major histocompatibility complex, class II, DM beta	...
MORC4	protein_coding	1.36477	0.000223572	0.000475546	1.15945	0.000223572	0.0498154	MORC family CW-type zinc finger 4	...
DCAF10	protein_coding	1.36442	1.40408e-09	1.17829e-09	1.25169	1.40408e-09	2.28132e-06	DDB1 and CUL4 associated factor 10	...
LSM5	protein_coding	1.3642	1.63589e-08	8.42183e-09	1.76349	1.63589e-08	1.08551e-07	LSM5 homolog, U6 small nuclear RNA and mRNA degradation associated	...
KCMF1	protein_coding	1.36387	5.8842e-08	3.5472e-08	1.49318	5.8842e-08	1.61387e-06	potassium channel modulatory factor 1	...
SH3YL1	protein_coding	1.36325	0.00102429	0.00279903	1.40851	0.00102429	0.0314369	SH3 and SYLF domain containing 1	...
WDR11	protein_coding	1.36202	1.22135e-06	1.15682e-06	1.16232	1.22135e-06	0.00185017	WD repeat domain 11	...
ARHGAP8	protein_coding	1.36143	0.000349921	0.000799462	2.88121	0.000349921	6.2978e-08	Rho GTPase activating protein 8	...
PRR5	protein_coding	1.36143	0.000349921	0.000799462	2.88121	0.000349921	6.2978e-08	proline rich 5	...
PRR5-ARHGAP8	protein_coding	1.36143	0.000349921	0.000799462	2.88121	0.000349921	6.2978e-08	PRR5-ARHGAP8 readthrough	...
ZBTB10	protein_coding	1.36098	1.15229e-06	1.08073e-06	1.96379	1.15229e-06	0.000438724	zinc finger and BTB domain containing 10	...
KRT8	protein_coding	1.35989	0.0320154	0.117359	1.79548	0.0320154	0.106374	keratin 8	...
RSPH3	protein_coding	1.35954	1.39696e-06	1.35072e-06	1.29174	1.39696e-06	4.44161e-05	radial spoke 3 homolog	...
TULP4	protein_coding	1.35919	1.89978e-13	7.41988e-10	1.65013	1.89978e-13	1.73772e-08	tubby like protein 4	...
USP48	protein_coding	1.35861	4.6208e-07	3.77124e-07	1.23754	4.6208e-07	0.000345018	ubiquitin specific peptidase 48	...
SOS2	protein_coding	1.35734	2.03757e-06	2.09525e-06	1.46582	2.03757e-06	6.96669e-05	SOS Ras/Rho guanine nucleotide exchange factor 2	...
DDX3X	protein_coding	1.35447	2.19615e-08	1.15882e-08	1.21675	2.19615e-08	3.60725e-05	DEAD-box helicase 3, X-linked	...
MAK16	protein_coding	1.35335	3.4369e-08	1.9149e-08	1.11855	3.4369e-08	0.000222581	MAK16 homolog	...
TAS2R14	protein_coding	1.35326	5.08835e-05	8.56415e-05	1.32053	5.08835e-05	0.00555008	taste 2 receptor member 14	...
EMC2	protein_coding	1.35326	0.000229974	0.000491794	1.09379	0.000229974	0.0687299	ER membrane protein complex subunit 2	...
C8orf44-SGK3	protein_coding	1.35284	1.18172e-05	1.58062e-05	3.23324	1.18172e-05	2.15555e-08	C8orf44-SGK3 readthrough	...
SGK3	protein_coding	1.35284	1.18172e-05	1.58062e-05	3.23324	1.18172e-05	2.15555e-08	serum/glucocorticoid regulated kinase family member 3	...
CUL2	protein_coding	1.35265	2.57625e-05	3.90078e-05	1.49053	2.57625e-05	0.000103104	cullin 2	...
CNST	protein_coding	1.35237	1.20489e-06	1.14037e-06	1.79643	1.20489e-06	5.78456e-07	consortin, connexin sorting protein	...
SLC25A36	protein_coding	1.35151	2.59703e-06	2.76889e-06	1.21174	2.59703e-06	0.00163682	solute carrier family 25 member 36	...
SRSF10	protein_coding	1.35038	4.19627e-08	2.40873e-08	1.66376	4.19627e-08	8.52091e-08	serine and arginine rich splicing factor 10	...
ZNF257	protein_coding	1.3493	4.91083e-08	2.8801e-08	1.62123	4.91083e-08	1.68295e-07	zinc finger protein 257	...
DHFR2	protein_coding	1.34765	7.01302e-06	8.62628e-06	1.15946	7.01302e-06	5.86511e-05	dihydrofolate reductase 2	...
TICAM2	protein_coding	1.34677	9.28019e-07	8.41732e-07	2.20352	9.28019e-07	1.92451e-08	toll like receptor adaptor molecule 2	...
ENPP4	protein_coding	1.34675	9.74005e-05	0.000181558	1.94918	9.74005e-05	2.50509e-05	ectonucleotide pyrophosphatase/phosphodiesterase 4 (putative)	...
NT5C2	protein_coding	1.34651	5.0347e-10	8.75114e-10	1.13384	5.0347e-10	5.94433e-06	5'-nucleotidase, cytosolic II	...
MAN2B2	protein_coding	1.34399	4.84556e-08	2.83587e-08	1.0038	4.84556e-08	0.00133479	mannosidase alpha class 2B member 2	...
LOC339803	NA	1.34245	4.54743e-05	7.52025e-05	1.19745	4.54743e-05	0.0136572	]	...
NMI	protein_coding	1.33998	0.0107019	0.0406609	2.24261	0.0107019	0.00337841	N-myc and STAT interactor	...
SLC30A7	protein_coding	1.33992	0.000135998	0.000266993	1.6698	0.000135998	0.000501833	solute carrier family 30 member 7	...
KIAA1462	NA	1.33854	0.00179457	0.00537032	1.57484	0.00179457	0.0165408	0	...
APOOL	protein_coding	1.33804	0.000132311	0.000258397	1.01967	0.000132311	0.00017277	apolipoprotein O like	...
ARFGAP3	protein_coding	1.33768	9.42154e-06	1.20974e-05	1.1993	9.42154e-06	0.00424586	ADP ribosylation factor GTPase activating protein 3	...
MBNL1	protein_coding	1.3372	0.00830776	0.0309714	1.36341	0.00830776	0.13569	muscleblind like splicing regulator 1	...
LMO7	protein_coding	1.33675	0.000222658	0.000473442	1.64932	0.000222658	0.0491609	LIM domain 7	...
TRAPPC13	protein_coding	1.33644	4.37632e-07	3.52316e-07	1.8779	4.37632e-07	2.2529e-05	trafficking protein particle complex 13	...
C9orf66	protein_coding	1.33628	0.000440876	0.0010493	1.19711	0.000440876	0.0503185	chromosome 9 open reading frame 66	...
ZDBF2	protein_coding	1.33618	2.5758e-07	1.91072e-07	1.55856	2.5758e-07	1.82981e-06	zinc finger DBF-type containing 2	...
MAGT1	protein_coding	1.3357	3.64057e-06	4.08885e-06	2.00783	3.64057e-06	1.54124e-05	magnesium transporter 1	...
ITPRIPL2	protein_coding	1.33522	0.000173856	0.000355582	3.44916	0.000173856	1.74113e-08	inositol 1,4,5-trisphosphate receptor interacting protein like 2	...
RGL3	protein_coding	1.33483	8.02088e-11	7.57553e-10	1.81114	8.02088e-11	1.73795e-08	ral guanine nucleotide dissociation stimulator like 3	...
TMEM125	protein_coding	1.33436	0.0155095	0.0596493	2.05235	0.0155095	0.0159192	transmembrane protein 125	...
CCNYL1	protein_coding	1.33341	4.29012e-06	4.92986e-06	1.64997	4.29012e-06	1.50064e-05	cyclin Y like 1	...
ZBED3-AS1	lncRNA	1.33318	1.82398e-16	7.41974e-10	1.11092	1.82398e-16	1.73972e-08	ZBED3 antisense RNA 1	...
MIGA1	protein_coding	1.33188	1.55088e-05	2.16284e-05	2.72332	1.55088e-05	1.76621e-08	mitoguardin 1	...
GALNT1	protein_coding	1.33042	9.64873e-07	8.80427e-07	1.9334	9.64873e-07	4.54273e-06	polypeptide N-acetylgalactosaminyltransferase 1	...
BLZF1	protein_coding	1.32997	1.01267e-08	5.04167e-09	1.00996	1.01267e-08	0.0104989	basic leucine zipper nuclear factor 1	...
ASXL2	protein_coding	1.32994	9.93099e-07	9.10844e-07	1.60134	9.93099e-07	3.96831e-06	additional sex combs like 2, transcriptional regulator	...
RPE	protein_coding	1.32937	1.17053e-09	1.0937e-09	1.28385	1.17053e-09	0.000431218	ribulose-5-phosphate-3-epimerase	...
RRP15	protein_coding	1.32866	8.73578e-05	0.000159414	1.45592	8.73578e-05	0.00203303	ribosomal RNA processing 15 homolog	...
NSMCE3	protein_coding	1.32759	4.16722e-10	8.48991e-10	1.40179	4.16722e-10	4.25711e-08	NSE3 homolog, SMC5-SMC6 complex component	...
FOXO1	protein_coding	1.32602	1.72847e-05	2.45008e-05	1.63182	1.72847e-05	3.28359e-06	forkhead box O1	...
ZBTB41	protein_coding	1.32552	3.60223e-05	5.75513e-05	1.49307	3.60223e-05	0.000577965	zinc finger and BTB domain containing 41	...
CDC42SE1	protein_coding	1.325	3.21932e-13	7.41999e-10	1.58655	3.21932e-13	1.73773e-08	CDC42 small effector 1	...
MTAP	protein_coding	1.32391	2.78982e-07	2.09616e-07	2.35361	2.78982e-07	1.73896e-08	methylthioadenosine phosphorylase	...
ATXN7L3B	protein_coding	1.3239	1.90026e-05	2.73667e-05	1.22831	1.90026e-05	0.00472253	ataxin 7 like 3B	...
NDUFB2	protein_coding	1.3225	3.32431e-10	8.24488e-10	1.12703	3.32431e-10	3.31222e-06	NADH	...
SFR1	protein_coding	1.32183	0.000178955	0.000367546	1.5112	0.000178955	0.00233135	SWI5 dependent homologous recombination repair protein 1	...
TRIM52	protein_coding	1.32098	5.68646e-07	4.77925e-07	1.11498	5.68646e-07	0.0012454	tripartite motif containing 52	...
CLOCK	protein_coding	1.31979	2.77203e-06	2.98321e-06	1.37474	2.77203e-06	0.00153761	clock circadian regulator	...
PDGFA	protein_coding	1.31959	2.50188e-08	1.3371e-08	2.19456	2.50188e-08	1.73833e-08	platelet derived growth factor subunit A	...
TMED7	protein_coding	1.3192	4.8101e-07	3.94396e-07	2.20352	4.8101e-07	1.92451e-08	transmembrane p24 trafficking protein 7	...
TMED7-TICAM2	protein_coding	1.3192	4.8101e-07	3.94396e-07	2.20352	4.8101e-07	1.92451e-08	TMED7-TICAM2 readthrough	...
FAM199X	protein_coding	1.31726	2.15447e-06	2.23393e-06	2.21667	2.15447e-06	2.09351e-08	family with sequence similarity 199, X-linked	...
SEC23IP	protein_coding	1.31703	2.61318e-09	1.62386e-09	1.02869	2.61318e-09	8.6893e-05	SEC23 interacting protein	...
ENOSF1	protein_coding	1.31693	0.000597678	0.00149138	1.20406	0.000597678	0.052016	enolase superfamily member 1	...
CISD2	protein_coding	1.31574	1.7569e-07	1.23727e-07	1.80322	1.7569e-07	1.78006e-07	CDGSH iron sulfur domain 2	...
GPR180	protein_coding	1.31573	3.49165e-06	3.88166e-06	1.32806	3.49165e-06	0.000357623	G protein-coupled receptor 180	...
TMEM261	NA	1.31527	2.50438e-06	2.6522e-06	1.36941	2.50438e-06	0.000159629	0	...
DCTD	protein_coding	1.315	1.99789e-10	7.8713e-10	1.19523	1.99789e-10	4.19307e-06	dCMP deaminase	...
CCSER2	protein_coding	1.31298	5.09815e-05	8.58431e-05	1.69057	5.09815e-05	9.39412e-05	coiled-coil serine rich protein 2	...
KLF9	protein_coding	1.31189	2.68876e-06	2.88334e-06	1.92575	2.68876e-06	1.62272e-07	Kruppel like factor 9	...
TMEM57	protein_coding	1.31083	1.63238e-06	1.62419e-06	1.57301	1.63238e-06	7.35207e-06	0	...
IGFBP7	protein_coding	1.31081	2.41791e-07	1.77904e-07	1.98227	2.41791e-07	9.41822e-05	insulin like growth factor binding protein 7	...
SDF2L1	protein_coding	1.30771	0.000204088	0.000427828	2.30228	0.000204088	1.36318e-06	stromal cell derived factor 2 like 1	...
FHL1	protein_coding	1.30526	0.00128845	0.0036414	1.14444	0.00128845	0.101855	four and a half LIM domains 1	...
DARS	protein_coding	1.30435	1.41697e-08	7.22499e-09	1.35025	1.41697e-08	2.04324e-08	aspartyl-tRNA synthetase	...
TMX3	protein_coding	1.30157	2.26236e-05	3.35048e-05	1.40993	2.26236e-05	0.000662326	thioredoxin related transmembrane protein 3	...
CCPG1	protein_coding	1.30156	5.83607e-06	7.00136e-06	1.50632	5.83607e-06	0.0042392	cell cycle progression 1	...
DNAAF2	protein_coding	1.29861	1.29771e-07	8.71866e-08	1.14344	1.29771e-07	0.00021509	dynein axonemal assembly factor 2	...
KDF1	protein_coding	1.29678	2.73583e-07	2.0492e-07	1.49153	2.73583e-07	2.64095e-06	keratinocyte differentiation factor 1	...
SLC39A11	protein_coding	1.29625	0.000147575	0.000294051	1.35037	0.000147575	0.00623105	solute carrier family 39 member 11	...
VPS54	protein_coding	1.29571	1.83954e-07	1.30434e-07	1.74274	1.83954e-07	3.51878e-06	VPS54, GARP complex subunit	...
TMCC3	protein_coding	1.29216	0.00122742	0.00344206	1.68214	0.00122742	0.00355018	transmembrane and coiled-coil domain family 3	...
PTPRM	protein_coding	1.28895	2.58012e-08	1.38398e-08	1.80582	2.58012e-08	2.84763e-06	protein tyrosine phosphatase, receptor type M	...
STX17	protein_coding	1.28883	2.0882e-07	1.50158e-07	1.31722	2.0882e-07	2.24184e-05	syntaxin 17	...
SLAIN2	protein_coding	1.28834	1.91481e-08	9.97346e-09	1.25643	1.91481e-08	6.37569e-06	SLAIN motif family member 2	...
NFKBIZ	protein_coding	1.28798	0.0166743	0.0641016	2.76195	0.0166743	0.000234465	NFKB inhibitor zeta	...
SUDS3	protein_coding	1.2878	6.94119e-08	4.2688e-08	1.79346	6.94119e-08	2.23355e-08	SDS3 homolog, SIN3A corepressor complex component	...
MED4	protein_coding	1.28738	1.22468e-08	6.21953e-09	1.36915	1.22468e-08	6.42815e-07	mediator complex subunit 4	...
NUS1P3	pseudogene	1.2866	3.82704e-08	2.17774e-08	1.75465	3.82704e-08	1.74271e-08	0	...
MRPL40	protein_coding	1.28619	6.42555e-08	3.90966e-08	1.07613	6.42555e-08	0.000290914	mitochondrial ribosomal protein L40	...
ZNF223	protein_coding	1.28536	4.90499e-08	2.87442e-08	1.00447	4.90499e-08	0.000695323	zinc finger protein 223	...
ARMCX5	protein_coding	1.28533	3.67158e-09	2.06342e-09	1.04075	3.67158e-09	5.89219e-05	armadillo repeat containing, X-linked 5	...
C8orf31	lncRNA	1.28524	2.10406e-09	1.42995e-09	1.08835	2.10406e-09	1.64313e-05	chromosome 8 open reading frame 31	...
USP46	protein_coding	1.28501	0.000435741	0.00103574	1.24959	0.000435741	0.0281774	ubiquitin specific peptidase 46	...
E2F3	protein_coding	1.28491	7.04421e-05	0.000124007	1.63715	7.04421e-05	0.000163491	E2F transcription factor 3	...
PGRMC2	protein_coding	1.2848	2.22583e-09	1.47401e-09	1.29253	2.22583e-09	4.40294e-07	progesterone receptor membrane component 2	...
PIK3CB	protein_coding	1.28379	1.597e-08	8.1897e-09	1.27493	1.597e-08	3.68983e-06	phosphatidylinositol-4,5-bisphosphate 3-kinase catalytic subunit beta	...
GIMAP8	protein_coding	1.28346	0.00816087	0.0303766	2.3788	0.00816087	0.000476289	GTPase, IMAP family member 8	...
IFNGR1	protein_coding	1.28268	0.000524692	0.00128401	1.52204	0.000524692	0.000591752	interferon gamma receptor 1	...
KCTD6	protein_coding	1.28255	2.36364e-07	1.73533e-07	1.09586	2.36364e-07	0.000547427	potassium channel tetramerization domain containing 6	...
RAB38	protein_coding	1.28246	4.68119e-05	7.77051e-05	1.07285	4.68119e-05	0.0248962	RAB38, member RAS oncogene family	...
TRAPPC6B	protein_coding	1.2818	1.30239e-05	1.77404e-05	1.4274	1.30239e-05	0.000251373	trafficking protein particle complex 6B	...
EIF4E3	protein_coding	1.28038	2.91982e-05	4.50392e-05	1.40993	2.91982e-05	5.85933e-06	eukaryotic translation initiation factor 4E family member 3	...
TNFSF10	protein_coding	1.2799	0.0359947	0.130097	2.73618	0.0359947	0.00177905	TNF superfamily member 10	...
TMEM129	protein_coding	1.27883	2.46841e-09	1.56852e-09	2.11162	2.46841e-09	1.73774e-08	transmembrane protein 129	...
TRAK1	protein_coding	1.27875	9.56003e-06	1.22967e-05	1.2496	9.56003e-06	0.00137275	trafficking kinesin protein 1	...
CMTM8	protein_coding	1.27864	0.00288091	0.0092872	1.72847	0.00288091	0.00641308	CKLF like MARVEL transmembrane domain containing 8	...
AP1AR	protein_coding	1.27854	1.31373e-05	1.79229e-05	1.79441	1.31373e-05	3.28765e-06	adaptor related protein complex 1 associated regulatory protein	...
PDCD2	protein_coding	1.2782	9.40704e-08	5.99468e-08	1.16213	9.40704e-08	9.43835e-06	programmed cell death 2	...
SEC24B-AS1	lncRNA	1.2768	1.18975e-11	7.43655e-10	1.03732	1.18975e-11	6.26084e-07	SEC24B antisense RNA 1	...
USP38	protein_coding	1.27602	0.000315982	0.000710493	1.55033	0.000315982	0.00186278	ubiquitin specific peptidase 38	...
LOC646903	NA	1.27571	0.00855602	0.0319914	1.26172	0.00855602	0.154551	0	...
ANAPC10	protein_coding	1.27563	4.28223e-08	2.46575e-08	1.04141	4.28223e-08	0.000320628	anaphase promoting complex subunit 10	...
ZSCAN31	protein_coding	1.27518	0.000115344	0.000220281	1.0175	0.000115344	0.0540748	zinc finger and SCAN domain containing 31	...
ADK	protein_coding	1.27511	1.71478e-05	2.42659e-05	2.70278	1.71478e-05	1.74938e-08	adenosine kinase	...
AP4S1	protein_coding	1.27404	1.84804e-05	2.64824e-05	1.4515	1.84804e-05	0.000242699	adaptor related protein complex 4 sigma 1 subunit	...
TSHZ2	protein_coding	1.27386	0.000213948	0.000452117	2.4355	0.000213948	1.75334e-08	teashirt zinc finger homeobox 2	...
CLUAP1	protein_coding	1.27342	2.23983e-05	3.30955e-05	2.61793	2.23983e-05	1.78537e-08	clusterin associated protein 1	...
KIAA1671	protein_coding	1.2715	0.000120523	0.000231885	1.49019	0.000120523	0.00109864	KIAA1671	...
PPP3R1	protein_coding	1.27145	4.09349e-09	2.24262e-09	2.55252	4.09349e-09	1.73771e-08	protein phosphatase 3 regulatory subunit B, alpha	...
PAWR	protein_coding	1.27126	2.03169e-06	2.08823e-06	2.48812	2.03169e-06	2.74381e-07	pro-apoptotic WT1 regulator	...
CKMT2-AS1	lncRNA	1.27032	4.14506e-06	4.74737e-06	1.65074	4.14506e-06	4.04762e-06	CKMT2 antisense RNA 1	...
AMFR	protein_coding	1.27028	0.00119436	0.00333557	1.8302	0.00119436	0.000853062	autocrine motility factor receptor	...
BRMS1L	protein_coding	1.27023	1.77873e-05	2.53406e-05	1.47408	1.77873e-05	0.000173656	breast cancer metastasis-suppressor 1 like	...
ZBTB38	protein_coding	1.26987	9.89962e-09	4.93107e-09	1.83709	9.89962e-09	1.75094e-08	zinc finger and BTB domain containing 38	...
LOC100506248	NA	1.26954	4.00166e-06	4.5547e-06	1.41301	4.00166e-06	7.86879e-05	0	...
LOC728026	NA	1.26954	4.00166e-06	4.5547e-06	1.41301	4.00166e-06	7.86879e-05	prothymosin, alpha	...
MIR1244-1	miRNA	1.26954	4.00166e-06	4.5547e-06	1.41301	4.00166e-06	7.86879e-05	microRNA 1244-1	...
MIR1244-2	miRNA	1.26954	4.00166e-06	4.5547e-06	1.41301	4.00166e-06	7.86879e-05	microRNA 1244-2	...
PTMA	protein_coding	1.26954	4.00166e-06	4.5547e-06	1.41301	4.00166e-06	7.86879e-05	prothymosin, alpha	...
NEK7	protein_coding	1.26792	0.0019713	0.00598438	1.08819	0.0019713	0.138969	NIMA related kinase 7	...
ZNF326	protein_coding	1.26768	8.96131e-09	4.45703e-09	2.35966	8.96131e-09	1.73771e-08	zinc finger protein 326	...
TMEM14B	protein_coding	1.26725	1.43092e-10	7.72403e-10	1.53466	1.43092e-10	3.14805e-08	transmembrane protein 14B	...
GPATCH2L	protein_coding	1.26717	7.98869e-10	9.68674e-10	2.04474	7.98869e-10	1.73772e-08	G-patch domain containing 2 like	...
API5	protein_coding	1.26648	2.45749e-05	3.69458e-05	1.03209	2.45749e-05	0.0218088	apoptosis inhibitor 5	...
FBXO4	protein_coding	1.26627	5.81818e-07	4.90644e-07	1.27382	5.81818e-07	7.6667e-05	F-box protein 4	...
LOC730102	NA	1.26599	0.000419945	0.000991804	2.29909	0.000419945	2.43223e-06	0	...
RAB29	protein_coding	1.26458	2.36522e-05	3.53272e-05	2.05556	2.36522e-05	2.8635e-07	RAB29, member RAS oncogene family	...
ANKRD11	protein_coding	1.2645	1.21572e-11	7.43698e-10	2.21746	1.21572e-11	1.73771e-08	ankyrin repeat domain 11	...
ARL1	protein_coding	1.26426	9.734e-09	4.83776e-09	2.07017	9.734e-09	8.06461e-08	ADP ribosylation factor like GTPase 1	...
NEK4	protein_coding	1.26412	1.13224e-05	1.50147e-05	1.77824	1.13224e-05	2.56906e-06	NIMA related kinase 4	...
GPR27	protein_coding	1.26344	0.0308586	0.113618	2.2982	0.0308586	0.00916411	G protein-coupled receptor 27	...
MAN1C1	protein_coding	1.26236	0.00010811	0.000204634	1.02123	0.00010811	0.0481638	mannosidase alpha class 1C member 1	...
FBXO9	protein_coding	1.25985	1.42912e-07	9.7167e-08	1.96895	1.42912e-07	1.78668e-08	F-box protein 9	...
CDCP1	protein_coding	1.25963	0.00245531	0.00771107	1.84838	0.00245531	0.00182533	CUB domain containing protein 1	...
NOL7	protein_coding	1.25775	5.59245e-10	8.91865e-10	1.19711	5.59245e-10	4.50976e-07	nucleolar protein 7	...
PTPRJ	protein_coding	1.25756	0.000930722	0.00250245	2.14781	0.000930722	3.38134e-05	protein tyrosine phosphatase, receptor type J	...
C1orf174	protein_coding	1.25692	1.00439e-05	1.3036e-05	2.66745	1.00439e-05	1.74185e-08	chromosome 1 open reading frame 174	...
DCAF13	protein_coding	1.25609	4.5853e-07	3.73263e-07	1.2661	4.5853e-07	5.97525e-05	DDB1 and CUL4 associated factor 13	...
FBXO5	protein_coding	1.25599	0.000261623	0.000571613	1.56826	0.000261623	0.0133174	F-box protein 5	...
PHF11	protein_coding	1.25511	4.26213e-06	4.89159e-06	2.14243	4.26213e-06	2.30148e-08	PHD finger protein 11	...
RASGRP3	protein_coding	1.25487	0.00252633	0.0079702	2.28869	0.00252633	6.10219e-05	RAS guanyl releasing protein 3	...
IPO11-LRRC70	NA	1.25304	1.62723e-05	2.28755e-05	1.41066	1.62723e-05	0.00026207	importin 11	...
ACOX2	protein_coding	1.25252	0.00466276	0.0162027	1.44549	0.00466276	0.043743	acyl-CoA oxidase 2	...
HCG11	lncRNA	1.25242	0.000202741	0.000424728	3.21903	0.000202741	1.74344e-08	HLA complex group 11 (non-protein coding)	...
BRWD3	protein_coding	1.25225	1.09735e-07	7.18487e-08	1.76462	1.09735e-07	2.37754e-08	bromodomain and WD repeat domain containing 3	...
GPAM	protein_coding	1.25215	0.000772986	0.00201708	1.85056	0.000772986	0.000313066	glycerol-3-phosphate acyltransferase, mitochondrial	...
SREK1IP1	protein_coding	1.25213	3.74639e-07	2.94289e-07	1.14556	3.74639e-07	0.000363784	SREK1 interacting protein 1	...
ARHGAP12	protein_coding	1.25187	0.000235136	0.000504852	1.20526	0.000235136	0.0202294	Rho GTPase activating protein 12	...
DYNC1LI2	protein_coding	1.25136	1.22355e-06	1.15978e-06	1.64339	1.22355e-06	7.60007e-07	dynein cytoplasmic 1 light intermediate chain 2	...
CDADC1	protein_coding	1.25	5.52727e-08	3.29925e-08	1.30262	5.52727e-08	4.36646e-06	cytidine and dCMP deaminase domain containing 1	...
DDX20	protein_coding	1.24969	0.000117405	0.000224862	1.05772	0.000117405	0.0369991	DEAD-box helicase 20	...
BROX	protein_coding	1.24903	2.04382e-06	2.10264e-06	1.19541	2.04382e-06	0.00346037	BRO1 domain and CAAX motif containing	...
CREG1	protein_coding	1.24855	3.58687e-07	2.79992e-07	1.12898	3.58687e-07	0.000309147	cellular repressor of E1A stimulated genes 1	...
ZNF214	protein_coding	1.24842	2.8606e-12	7.42278e-10	1.03179	2.8606e-12	1.35522e-07	zinc finger protein 214	...
RILPL2	protein_coding	1.24804	0.000219468	0.00046556	1.14274	0.000219468	0.0293072	Rab interacting lysosomal protein like 2	...
SIKE1	protein_coding	1.24735	1.32831e-07	8.94773e-08	2.33685	1.32831e-07	1.73786e-08	suppressor of IKBKE 1	...
CCDC126	protein_coding	1.24558	1.74817e-07	1.23033e-07	1.49075	1.74817e-07	6.8934e-07	coiled-coil domain containing 126	...
WBP4	protein_coding	1.24417	1.52039e-06	1.49249e-06	1.03041	1.52039e-06	0.0585773	WW domain binding protein 4	...
VAMP8	protein_coding	1.24389	0.0482138	0.168449	1.74339	0.0482138	0.11894	vesicle associated membrane protein 8	...
SMARCA2	protein_coding	1.24235	2.2304e-07	1.62037e-07	1.20555	2.2304e-07	6.25183e-05	SWI/SNF related, matrix associated, actin dependent regulator of chromatin, subfamily a, member 2	...
FAM226A	NA	1.24131	0.00471725	0.0164246	1.14023	0.00471725	0.15416	0	...
FAM226B	lncRNA	1.24131	0.00471725	0.0164246	1.14023	0.00471725	0.15416	0	...
LCORL	protein_coding	1.24029	1.53816e-06	1.51323e-06	2.27705	1.53816e-06	8.0629e-08	ligand dependent nuclear receptor corepressor like	...
ZNF311	protein_coding	1.24024	4.32452e-08	2.49143e-08	1.10374	4.32452e-08	2.19677e-08	zinc finger protein 311	...
MOCS2	protein_coding	1.24002	1.64738e-05	2.31982e-05	1.29114	1.64738e-05	0.000379624	molybdenum cofactor synthesis 2	...
POC1B	protein_coding	1.23984	7.78156e-06	9.74365e-06	1.53502	7.78156e-06	2.20489e-05	POC1 centriolar protein B	...
HAUS3	protein_coding	1.23966	0.00018306	0.000377373	1.03532	0.00018306	0.0503988	HAUS augmin like complex subunit 3	...
TMEM17	protein_coding	1.2382	3.17571e-05	4.97139e-05	1.57691	3.17571e-05	6.55479e-05	transmembrane protein 17	...
SSX2IP	protein_coding	1.2371	1.13228e-05	1.5018e-05	1.23743	1.13228e-05	0.00114102	SSX family member 2 interacting protein	...
ZNF182	protein_coding	1.2357	7.08693e-07	6.17434e-07	1.16979	7.08693e-07	0.000256631	zinc finger protein 182	...
PHKB	protein_coding	1.23494	9.25563e-07	8.39065e-07	1.63461	9.25563e-07	4.59159e-07	phosphorylase kinase regulatory subunit beta	...
LYRM7	protein_coding	1.23492	5.53684e-05	9.42074e-05	1.28864	5.53684e-05	1.78349e-05	LYR motif containing 7	...
SEC24D	protein_coding	1.23001	0.00524518	0.0185063	1.51121	0.00524518	0.0310459	SEC24 homolog D, COPII coat complex component	...
FAM204A	protein_coding	1.22958	2.55537e-06	2.71534e-06	1.16039	2.55537e-06	1.27279e-05	family with sequence similarity 204 member A	...
ALG10	protein_coding	1.22957	6.48957e-10	9.20247e-10	1.56942	6.48957e-10	1.43301e-07	ALG10, alpha-1,2-glucosyltransferase	...
ALG10B	protein_coding	1.22957	6.48957e-10	9.20247e-10	1.19003	6.48957e-10	3.52985e-07	ALG10B, alpha-1,2-glucosyltransferase	...
SBDS	protein_coding	1.22858	2.23159e-05	3.29426e-05	1.40152	2.23159e-05	0.000291014	SBDS, ribosome assembly guanine nucleotide exchange factor	...
SBDSP1	pseudogene	1.22858	2.23159e-05	3.29426e-05	1.40152	2.23159e-05	0.000291014	SBDS, ribosome assembly guanine nucleotide exchange factor pseudogene 1	...
PRRC2C	protein_coding	1.22684	0.000144108	0.000286077	1.16511	0.000144108	7.04588e-06	proline rich coiled-coil 2C	...
UBE2Q2	protein_coding	1.2267	1.4027e-06	1.35794e-06	1.45437	1.4027e-06	7.95429e-06	ubiquitin conjugating enzyme E2 Q2	...
VPS13C	protein_coding	1.22625	6.57677e-05	0.000114711	2.1183	6.57677e-05	3.30206e-07	vacuolar protein sorting 13 homolog C	...
LRRC34	protein_coding	1.22579	0.00290385	0.0093772	1.91932	0.00290385	0.000940474	leucine rich repeat containing 34	...
LNX1	protein_coding	1.22445	4.00708e-05	6.50371e-05	2.90635	4.00708e-05	5.387e-07	ligand of numb-protein X 1	...
PHEX	protein_coding	1.22427	0.00133648	0.00380337	1.61136	0.00133648	1.74358e-08	phosphate regulating endopeptidase homolog, X-linked	...
SLC19A2	protein_coding	1.2232	0.00177418	0.00530523	1.03981	0.00177418	0.138475	solute carrier family 19 member 2	...
LATS1	protein_coding	1.22291	1.18175e-06	1.11454e-06	1.80196	1.18175e-06	6.11274e-08	large tumor suppressor kinase 1	...
TUBD1	protein_coding	1.22259	4.80082e-08	2.80464e-08	1.49978	4.80082e-08	7.90389e-07	tubulin delta 1	...
SLC30A1	protein_coding	1.22245	5.13235e-05	8.64802e-05	1.52766	5.13235e-05	0.000158393	solute carrier family 30 member 1	...
BRAP	protein_coding	1.22141	1.03256e-08	5.15322e-09	1.2975	1.03256e-08	5.51153e-07	BRCA1 associated protein	...
MED14	protein_coding	1.22025	4.35449e-06	5.01733e-06	1.38247	4.35449e-06	6.23073e-05	mediator complex subunit 14	...
WASIR2	lncRNA	1.21964	0.000588105	0.00146425	3.54959	0.000588105	1.73947e-08	WASH and IL9R antisense RNA 2	...
C9orf64	protein_coding	1.21881	4.13095e-06	4.72825e-06	2.37174	4.13095e-06	1.75013e-08	chromosome 9 open reading frame 64	...
FXR1	protein_coding	1.21852	1.55606e-07	1.07069e-07	1.29934	1.55606e-07	7.31056e-06	FMR1 autosomal homolog 1	...
RBBP5	protein_coding	1.21848	5.74567e-07	4.83853e-07	1.82607	5.74567e-07	2.80128e-08	RB binding protein 5, histone lysine methyltransferase complex subunit	...
MDP1	protein_coding	1.21738	8.10032e-09	4.04854e-09	1.54295	8.10032e-09	2.20323e-08	magnesium dependent phosphatase 1	...
NEDD8-MDP1	protein_coding	1.21738	8.10032e-09	4.04854e-09	1.54295	8.10032e-09	2.20323e-08	NEDD8-MDP1 readthrough	...
IKZF5	protein_coding	1.21725	3.4474e-07	2.67653e-07	1.55207	3.4474e-07	3.46279e-07	IKAROS family zinc finger 5	...
PBRM1	protein_coding	1.21689	7.03431e-06	8.65863e-06	2.05118	7.03431e-06	3.42765e-08	polybromo 1	...
DNAJC15	protein_coding	1.21647	4.64438e-05	7.70165e-05	1.14721	4.64438e-05	0.00767387	DnaJ heat shock protein family (Hsp40) member C15	...
RAPGEF4	protein_coding	1.21537	0.0212709	0.0812156	1.37798	0.0212709	0.153213	Rap guanine nucleotide exchange factor 4	...
TCFL5	protein_coding	1.21487	2.98692e-05	4.63388e-05	1.29441	2.98692e-05	0.00110076	transcription factor like 5	...
FDX1	protein_coding	1.21478	8.40922e-06	1.06339e-05	1.1509	8.40922e-06	0.00190188	ferredoxin 1	...
VCPIP1	protein_coding	1.21469	1.54435e-07	1.06194e-07	1.21759	1.54435e-07	2.46803e-05	valosin containing protein interacting protein 1	...
ARHGEF5	protein_coding	1.21457	3.72351e-05	5.98621e-05	1.04555	3.72351e-05	0.016972	Rho guanine nucleotide exchange factor 5	...
NFAT5	protein_coding	1.21423	9.07864e-05	0.000166993	1.2844	9.07864e-05	0.000120656	nuclear factor of activated T-cells 5	...
ZNF765	protein_coding	1.21413	6.05804e-08	3.6686e-08	1.46422	6.05804e-08	0.000616904	zinc finger protein 765	...
ACTG1P4	pseudogene	1.21285	2.42629e-06	2.55447e-06	1.00212	2.42629e-06	0.00452556	0	...
AMY2B	protein_coding	1.21285	2.42629e-06	2.55447e-06	1.00212	2.42629e-06	0.00452556	amylase, alpha 2B (pancreatic)	...
PPIL6	protein_coding	1.21277	3.78938e-09	2.11124e-09	1.06436	3.78938e-09	0.0234007	peptidylprolyl isomerase like 6	...
B9D1	protein_coding	1.21207	1.07014e-06	9.92749e-07	1.59033	1.07014e-06	0.00113443	B9 domain containing 1	...
TIA1	protein_coding	1.21183	3.03123e-05	4.70977e-05	1.1768	3.03123e-05	0.00463709	TIA1 cytotoxic granule associated RNA binding protein	...
TOB1	protein_coding	1.21128	0.000290847	0.000645945	2.31434	0.000290847	4.06918e-07	transducer of ERBB2, 1	...
PEX11A	protein_coding	1.21074	5.62692e-05	9.59683e-05	1.50918	5.62692e-05	0.000183128	peroxisomal biogenesis factor 11 alpha	...
DNAJB9	protein_coding	1.21022	1.67885e-05	2.36774e-05	1.43393	1.67885e-05	0.00011451	DnaJ heat shock protein family (Hsp40) member B9	...
HINT3	protein_coding	1.21019	0.0079185	0.029394	3.20384	0.0079185	4.58549e-07	histidine triad nucleotide binding protein 3	...
BTC	protein_coding	1.21012	3.18494e-07	2.43927e-07	2.7679	3.18494e-07	1.59775e-05	betacellulin	...
ELL3	protein_coding	1.20986	3.07108e-05	4.78855e-05	1.2929	3.07108e-05	0.00108295	elongation factor for RNA polymerase II 3	...
ZNF347	protein_coding	1.20985	1.64673e-09	1.26561e-09	1.11837	1.64673e-09	2.21794e-06	zinc finger protein 347	...
HFM1	protein_coding	1.20938	8.94526e-06	1.14077e-05	1.15757	8.94526e-06	0.00173648	HFM1, ATP dependent DNA helicase homolog	...
ATMIN	protein_coding	1.20924	4.64538e-06	5.38804e-06	1.58079	4.64538e-06	4.06537e-06	ATM interactor	...
ZNF736	protein_coding	1.20857	0.000160181	0.000323524	1.53685	0.000160181	0.000443758	zinc finger protein 736	...
RNASEH1-AS1	lncRNA	1.20783	1.65324e-07	1.15326e-07	1.30451	1.65324e-07	5.98826e-06	RNASEH1 antisense RNA 1	...
LRP11	protein_coding	1.20694	0.000117887	0.000226093	1.59426	0.000117887	0.0001654	LDL receptor related protein 11	...
MFSD8	protein_coding	1.20681	1.2606e-09	1.12588e-09	1.09957	1.2606e-09	1.50383e-05	major facilitator superfamily domain containing 8	...
PIFO	protein_coding	1.20679	0.00957531	0.0360954	1.24835	0.00957531	0.138197	primary cilia formation	...
ZXDA	protein_coding	1.20654	1.56454e-06	1.54477e-06	1.22608	1.56454e-06	0.000157088	zinc finger, X-linked, duplicated A	...
ZNF22	protein_coding	1.20576	4.30274e-06	4.94744e-06	1.40454	4.30274e-06	3.69545e-05	zinc finger protein 22	...
NUTF2	protein_coding	1.20478	2.58773e-06	2.75681e-06	1.66465	2.58773e-06	5.98865e-07	nuclear transport factor 2	...
CYB561	protein_coding	1.20436	0.000653037	0.00165308	2.83278	0.000653037	2.87773e-08	cytochrome b561	...
TMEM231	protein_coding	1.20336	0.00841528	0.0314156	1.51825	0.00841528	0.0394507	transmembrane protein 231	...
METTL15	protein_coding	1.2033	2.51299e-08	1.34391e-08	1.70796	2.51299e-08	4.66334e-07	methyltransferase like 15	...
NRSN2-AS1	lncRNA	1.2031	2.73369e-06	2.93543e-06	1.16036	2.73369e-06	0.000589616	0	...
RNF6	protein_coding	1.20268	0.000433086	0.00102771	1.69114	0.000433086	0.000312497	ring finger protein 6	...
SETD9	protein_coding	1.20175	0.00350158	0.0116362	2.60486	0.00350158	4.18827e-06	SET domain containing 9	...
MTHFR	protein_coding	1.20162	7.10022e-10	9.39564e-10	2.03708	7.10022e-10	1.73771e-08	methylenetetrahydrofolate reductase	...
AHR	protein_coding	1.20118	0.00770104	0.0284952	1.78437	0.00770104	0.00827942	aryl hydrocarbon receptor	...
GNG11	protein_coding	1.20106	0.000680268	0.00173422	1.94913	0.000680268	1.18924e-05	G protein subunit gamma 11	...
UBL3	protein_coding	1.19924	1.45704e-06	1.42109e-06	1.10498	1.45704e-06	0.000705165	ubiquitin like 3	...
DHFR	protein_coding	1.19867	0.000212582	0.000448978	1.33037	0.000212582	0.00404691	dihydrofolate reductase	...
SMAD4	protein_coding	1.19666	2.16033e-08	1.13376e-08	1.15672	2.16033e-08	8.49999e-06	SMAD family member 4	...
PLEKHA3	protein_coding	1.19558	1.17939e-06	1.11175e-06	1.14053	1.17939e-06	1.86033e-05	pleckstrin homology domain containing A3	...
SPAG16	protein_coding	1.19424	1.63912e-05	2.30623e-05	1.51715	1.63912e-05	3.16799e-05	sperm associated antigen 16	...
TEAD1	protein_coding	1.19358	0.000185282	0.000383193	1.31825	0.000185282	1.42465e-06	TEA domain transcription factor 1	...
PHKA1	protein_coding	1.19306	0.00206092	0.0062966	1.49014	0.00206092	0.0104399	phosphorylase kinase regulatory subunit alpha 1	...
USP53	protein_coding	1.19198	0.00147364	0.00427364	2.25688	0.00147364	6.87194e-05	ubiquitin specific peptidase 53	...
SLC35B3	protein_coding	1.19015	1.12602e-07	7.38943e-08	1.00432	1.12602e-07	0.0167568	solute carrier family 35 member B3	...
CREBL2	protein_coding	1.1901	2.45981e-08	1.31227e-08	2.19073	2.45981e-08	1.81676e-08	cAMP responsive element binding protein like 2	...
SCLT1	protein_coding	1.18998	0.000227524	0.00048585	1.46516	0.000227524	0.0010756	sodium channel and clathrin linker 1	...
SMIM10L2A	protein_coding	1.18994	0.0216859	0.0826703	2.24331	0.0216859	0.00289011	small integral membrane protein 10 like 2A	...
VSTM4	protein_coding	1.18736	1.43711e-06	1.39843e-06	2.53625	1.43711e-06	1.73781e-08	V-set and transmembrane domain containing 4	...
TMEM204	protein_coding	1.18606	3.96416e-05	6.42419e-05	1.08725	3.96416e-05	0.00935768	transmembrane protein 204	...
TMEM30A	protein_coding	1.18507	9.68915e-07	8.85236e-07	2.32134	9.68915e-07	2.00578e-08	transmembrane protein 30A	...
OMA1	protein_coding	1.18492	0.000169679	0.000345987	1.56786	0.000169679	0.000252094	OMA1 zinc metallopeptidase	...
PRRG4	protein_coding	1.18474	0.0230852	0.087586	2.87543	0.0230852	6.86748e-05	proline rich and Gla domain 4	...
PPIB	protein_coding	1.18407	2.38872e-05	3.57295e-05	1.24362	2.38872e-05	0.00110016	peptidylprolyl isomerase B	...
UBE3D	protein_coding	1.18397	1.99221e-08	1.03799e-08	1.24791	1.99221e-08	1.25641e-06	ubiquitin protein ligase E3D	...
MLEC	protein_coding	1.18319	2.17626e-05	3.20115e-05	2.46593	2.17626e-05	1.76793e-08	malectin	...
SECISBP2L	protein_coding	1.18184	4.77883e-05	7.95882e-05	1.07314	4.77883e-05	0.0117873	SECIS binding protein 2 like	...
ZNF720	protein_coding	1.1817	8.10369e-09	4.05507e-09	1.76615	8.10369e-09	1.82523e-08	zinc finger protein 720	...
HS2ST1	protein_coding	1.18091	8.53706e-08	5.3636e-08	1.43902	8.53706e-08	2.14432e-07	heparan sulfate 2-O-sulfotransferase 1	...
ACAP2	protein_coding	1.17934	3.7621e-05	6.05543e-05	1.80256	3.7621e-05	2.19623e-06	ArfGAP with coiled-coil, ankyrin repeat and PH domains 2	...
METTL21A	protein_coding	1.17729	1.68807e-05	2.38396e-05	1.78919	1.68807e-05	2.00675e-07	methyltransferase like 21A	...
C1GALT1	protein_coding	1.17631	5.31078e-06	6.28253e-06	1.22096	5.31078e-06	9.40172e-06	core 1 synthase, glycoprotein-N-acetylgalactosamine 3-beta-galactosyltransferase 1	...
WHAMMP2	pseudogene	1.17625	4.9272e-11	7.50723e-10	1.89254	4.9272e-11	1.73771e-08	0	...
WHAMMP3	pseudogene	1.17625	4.9272e-11	7.50723e-10	1.89254	4.9272e-11	1.73771e-08	0	...
GPRC5A	protein_coding	1.1755	1.86471e-08	9.71411e-09	2.83274	1.86471e-08	0.000774596	G protein-coupled receptor class C group 5 member A	...
SLC38A6	protein_coding	1.17485	4.09844e-05	6.67484e-05	1.11528	4.09844e-05	0.00647845	solute carrier family 38 member 6	...
HEXB	protein_coding	1.17413	0.000166512	0.000338695	1.3332	0.000166512	0.00237924	hexosaminidase subunit beta	...
TCF25	protein_coding	1.17351	8.78479e-10	9.95668e-10	1.24528	8.78479e-10	6.42527e-08	transcription factor 25	...
CDC42SE2	protein_coding	1.17316	0.000674355	0.00171547	2.07108	0.000674355	1.01131e-05	CDC42 small effector 2	...
SLC25A27	protein_coding	1.17224	0.0019011	0.00574249	1.33483	0.0019011	0.0233289	solute carrier family 25 member 27	...
HSD17B8	protein_coding	1.1721	4.99138e-05	8.37952e-05	1.86592	4.99138e-05	1.35778e-06	hydroxysteroid 17-beta dehydrogenase 8	...
AKAP13	protein_coding	1.17161	0.000389625	0.000905738	1.87667	0.000389625	2.72446e-05	A-kinase anchoring protein 13	...
HBS1L	protein_coding	1.16993	1.91476e-06	1.95256e-06	1.47359	1.91476e-06	7.70788e-05	HBS1 like translational GTPase	...
PDE6B	protein_coding	1.169	4.09338e-09	2.24161e-09	1.55486	4.09338e-09	1.79073e-08	phosphodiesterase 6B	...
CETN3	protein_coding	1.1685	0.000642329	0.00162111	1.19809	0.000642329	0.0239385	centrin 3	...
KIF18A	protein_coding	1.16771	3.59347e-06	4.02374e-06	1.03993	3.59347e-06	0.00228749	kinesin family member 18A	...
VAPB	protein_coding	1.16729	1.8032e-07	1.27485e-07	1.35616	1.8032e-07	1.37794e-06	VAMP associated protein B and C	...
C4orf46	protein_coding	1.16717	0.00331873	0.0109373	1.4056	0.00331873	0.0238874	chromosome 4 open reading frame 46	...
FOCAD	protein_coding	1.16661	1.57979e-09	1.24005e-09	1.19614	1.57979e-09	2.12942e-07	focadhesin	...
RAD17	protein_coding	1.16619	2.36383e-05	3.52839e-05	1.26102	2.36383e-05	0.000710031	RAD17 checkpoint clamp loader component	...
TMEM135	protein_coding	1.16577	5.21926e-06	6.15932e-06	1.03544	5.21926e-06	0.0150474	transmembrane protein 135	...
MIS12	protein_coding	1.16576	3.66145e-07	2.86585e-07	1.029	3.66145e-07	0.000459935	MIS12, kinetochore complex component	...
ERC1	protein_coding	1.16572	6.01133e-07	5.0949e-07	2.51022	6.01133e-07	1.73772e-08	ELKS/RAB6-interacting/CAST family member 1	...
GLIPR1	protein_coding	1.16569	0.00517848	0.0182324	1.24132	0.00517848	0.0778682	GLI pathogenesis related 1	...
BIVM	protein_coding	1.16562	0.000148987	0.000297468	2.33585	0.000148987	5.13291e-08	basic, immunoglobulin-like variable motif containing	...
ALDH9A1	protein_coding	1.16536	5.37779e-08	3.1944e-08	2.12644	5.37779e-08	1.7378e-08	aldehyde dehydrogenase 9 family member A1	...
TLR4	protein_coding	1.1647	0.00802984	0.0298471	1.49255	0.00802984	0.033832	toll like receptor 4	...
ZCCHC9	protein_coding	1.16406	3.89349e-07	3.0851e-07	1.18532	3.89349e-07	4.2704e-05	zinc finger CCHC-type containing 9	...
MAN2A1	protein_coding	1.16215	0.00792812	0.0294351	2.46852	0.00792812	4.42227e-05	mannosidase alpha class 2A member 1	...
COMMD2	protein_coding	1.16122	2.77913e-06	2.99217e-06	1.15864	2.77913e-06	2.68829e-05	COMM domain containing 2	...
CTBS	protein_coding	1.16055	0.00209424	0.00641248	1.36875	0.00209424	0.0186679	chitobiase	...
ZNF763	protein_coding	1.15754	3.99738e-08	2.28472e-08	1.14622	3.99738e-08	9.2245e-06	zinc finger protein 763	...
ARHGAP31	protein_coding	1.15749	3.69788e-08	2.09086e-08	1.39166	3.69788e-08	1.25745e-07	Rho GTPase activating protein 31	...
WASL	protein_coding	1.15654	1.88444e-06	1.91805e-06	3.42638	1.88444e-06	1.73771e-08	Wiskott-Aldrich syndrome like	...
CYB5D1	protein_coding	1.15652	2.26108e-09	1.48777e-09	1.07045	2.26108e-09	2.81153e-06	cytochrome b5 domain containing 1	...
SLC25A21-AS1	lncRNA	1.15399	4.69018e-09	2.49096e-09	1.36257	4.69018e-09	3.42454e-08	SLC25A21 antisense RNA 1	...
ZBTB7C	protein_coding	1.15333	3.05726e-05	4.75824e-05	1.07319	3.05726e-05	0.00654196	zinc finger and BTB domain containing 7C	...
ZNF547	protein_coding	1.15213	3.10695e-08	1.70556e-08	1.24515	3.10695e-08	1.1244e-06	zinc finger protein 547	...
FRMD3	protein_coding	1.15189	0.00173782	0.00518021	2.21731	0.00173782	1.05562e-05	FERM domain containing 3	...
ZBTB6	protein_coding	1.15149	0.000407835	0.0009568	1.592	0.000407835	0.000377272	zinc finger and BTB domain containing 6	...
MED18	protein_coding	1.15063	5.15545e-06	6.07665e-06	1.94344	5.15545e-06	2.73864e-08	mediator complex subunit 18	...
FZD8	protein_coding	1.14809	1.43226e-05	1.97724e-05	1.10099	1.43226e-05	0.0273541	frizzled class receptor 8	...
MIR4683	miRNA	1.14809	1.43226e-05	1.97724e-05	1.10099	1.43226e-05	0.0273541	microRNA 4683	...
ALG5	protein_coding	1.14796	6.26949e-05	0.000108394	1.10149	6.26949e-05	0.00790813	ALG5, dolichyl-phosphate beta-glucosyltransferase	...
OVOL2	protein_coding	1.14694	0.0074825	0.0276022	2.60001	0.0074825	1.09335e-05	ovo like zinc finger 2	...
MAT2A	protein_coding	1.14692	1.73623e-09	1.29849e-09	1.78001	1.73623e-09	1.59044e-05	methionine adenosyltransferase 2A	...
DCAF17	protein_coding	1.14649	2.81508e-06	3.03826e-06	1.01882	2.81508e-06	0.00196431	DDB1 and CUL4 associated factor 17	...
MID2	protein_coding	1.14515	1.54085e-06	1.51661e-06	1.40294	1.54085e-06	4.48734e-06	midline 2	...
EPHX4	protein_coding	1.14442	0.00316943	0.0103628	2.59573	0.00316943	1.23823e-06	epoxide hydrolase 4	...
SMIM10	protein_coding	1.1441	3.43141e-06	3.80238e-06	1.75462	3.43141e-06	8.52763e-08	small integral membrane protein 10	...
DENND4A	protein_coding	1.14228	0.000695348	0.00177956	1.50929	0.000695348	0.00146033	DENN domain containing 4A	...
KIAA0232	protein_coding	1.14209	7.20737e-06	8.92325e-06	1.53107	7.20737e-06	4.05817e-06	KIAA0232	...
FBXO11	protein_coding	1.14134	3.36773e-05	5.32423e-05	1.38304	3.36773e-05	3.55223e-06	F-box protein 11	...
CHM	protein_coding	1.14066	6.15931e-06	7.44791e-06	1.14709	6.15931e-06	0.0021239	CHM, Rab escort protein 1	...
MIR4458	miRNA	1.1403	3.15369e-05	4.93392e-05	1.22438	3.15369e-05	0.0010357	microRNA 4458	...
MIR4458HG	lncRNA	1.1403	3.15369e-05	4.93392e-05	1.22438	3.15369e-05	0.0010357	MIR4458 host gene	...
ATE1	protein_coding	1.14003	2.05899e-05	3.00164e-05	1.64912	2.05899e-05	3.10301e-06	arginyltransferase 1	...
NXT2	protein_coding	1.13779	0.000924409	0.00248267	1.00238	0.000924409	0.0827512	nuclear transport factor 2 like export factor 2	...
FAM83H	protein_coding	1.13593	0.00222183	0.00687338	1.92029	0.00222183	0.000181326	family with sequence similarity 83 member H	...
MED13L	protein_coding	1.13573	1.82561e-05	2.61218e-05	2.48355	1.82561e-05	1.74279e-08	mediator complex subunit 13 like	...
NSMCE4A	protein_coding	1.13562	6.33071e-06	7.68082e-06	1.67456	6.33071e-06	1.65412e-05	NSE4 homolog A, SMC5-SMC6 complex component	...
ATRN	protein_coding	1.13371	6.63755e-05	0.000115913	1.04317	6.63755e-05	0.00202118	attractin	...
FBXO3	protein_coding	1.13359	0.000123101	0.00023771	1.37407	0.000123101	1.14779e-05	F-box protein 3	...
GSTP1	protein_coding	1.13179	3.26857e-05	5.1503e-05	1.2689	3.26857e-05	0.000564125	glutathione S-transferase pi 1	...
NEDD9	protein_coding	1.13147	0.00349452	0.011611	1.90432	0.00349452	0.000428984	neural precursor cell expressed, developmentally down-regulated 9	...
GPALPP1	protein_coding	1.13083	2.64961e-07	1.97917e-07	1.16143	2.64961e-07	2.54808e-05	GPALPP motifs containing 1	...
DNAJB11	protein_coding	1.13056	1.2819e-06	1.22209e-06	1.5206	1.2819e-06	4.69233e-07	DnaJ heat shock protein family (Hsp40) member B11	...
CHPT1	protein_coding	1.12802	0.00012943	0.000251814	1.64942	0.00012943	3.03774e-05	choline phosphotransferase 1	...
LRIF1	protein_coding	1.128	0.00193749	0.00586911	1.23041	0.00193749	0.0331977	ligand dependent nuclear receptor interacting factor 1	...
SKI	protein_coding	1.12774	7.8489e-05	0.000140757	2.42385	7.8489e-05	1.88236e-08	SKI proto-oncogene	...
GLT8D1	protein_coding	1.12622	1.1282e-08	5.6749e-09	1.30825	1.1282e-08	1.27541e-05	glycosyltransferase 8 domain containing 1	...
SSFA2	protein_coding	1.12564	4.36513e-06	5.03062e-06	1.75915	4.36513e-06	4.89867e-06	sperm specific antigen 2	...
ZNF330	protein_coding	1.12544	9.28327e-07	8.42233e-07	1.00953	9.28327e-07	0.000738868	zinc finger protein 330	...
AGL	protein_coding	1.12539	0.00771203	0.0285349	1.31881	0.00771203	0.058932	amylo-alpha-1, 6-glucosidase, 4-alpha-glucanotransferase	...
MANF	protein_coding	1.12469	4.84215e-05	8.08276e-05	1.01168	4.84215e-05	0.0130912	mesencephalic astrocyte derived neurotrophic factor	...
INTS6	protein_coding	1.12147	4.90603e-08	2.87619e-08	1.15039	4.90603e-08	5.40962e-06	integrator complex subunit 6	...
KIAA1324L	protein_coding	1.1203	0.000437435	0.00104038	1.01651	0.000437435	0.0461884	KIAA1324 like	...
PPID	protein_coding	1.12008	0.00782591	0.0289896	1.38929	0.00782591	3.42376e-06	peptidylprolyl isomerase D	...
TBC1D1	protein_coding	1.11919	3.81312e-05	6.1512e-05	1.07535	3.81312e-05	0.00531929	TBC1 domain family member 1	...
PRKAA1	protein_coding	1.11897	1.03298e-06	9.51641e-07	1.81859	1.03298e-06	3.13238e-08	protein kinase AMP-activated catalytic subunit alpha 1	...
B4GALT1	protein_coding	1.11787	0.000817611	0.0021504	1.1747	0.000817611	0.00100917	beta-1,4-galactosyltransferase 1	...
TPST2	protein_coding	1.1173	0.000894676	0.00239111	1.7359	0.000894676	0.00017087	tyrosylprotein sulfotransferase 2	...
RBPMS	protein_coding	1.117	0.0417009	0.148218	2.6133	0.0417009	3.56716e-05	RNA binding protein with multiple splicing	...
LOC100049716	NA	1.11592	6.66642e-05	0.000116475	1.04424	6.66642e-05	0.0108736	]	...
FMNL2	protein_coding	1.11542	0.0113638	0.0433186	1.36637	0.0113638	0.023924	formin like 2	...
CUL5	protein_coding	1.11455	2.11021e-07	1.51934e-07	2.00204	2.11021e-07	2.20408e-07	cullin 5	...
SMAD2	protein_coding	1.11417	1.58734e-08	8.13056e-09	1.41265	1.58734e-08	5.50999e-07	SMAD family member 2	...
USP37	protein_coding	1.11355	3.73278e-07	2.93134e-07	2.50091	3.73278e-07	4.05954e-08	ubiquitin specific peptidase 37	...
ZFR	protein_coding	1.11283	5.81374e-07	4.89993e-07	1.68312	5.81374e-07	6.26255e-08	zinc finger RNA binding protein	...
LIN7C	protein_coding	1.11264	2.17658e-06	2.25996e-06	1.17866	2.17658e-06	0.000112115	lin-7 homolog C, crumbs cell polarity complex component	...
MON1B	protein_coding	1.11094	0.000154266	0.00030996	1.59923	0.000154266	5.19309e-05	MON1 homolog B, secretory trafficking associated	...
ESYT3	protein_coding	1.1105	1.76818e-08	9.16101e-09	2.8496	1.76818e-08	1.73771e-08	extended synaptotagmin 3	...
USF1	protein_coding	1.11005	1.42078e-10	7.72052e-10	1.46938	1.42078e-10	1.73878e-08	upstream transcription factor 1	...
SPOPL	protein_coding	1.11004	3.56692e-05	5.69208e-05	1.39132	3.56692e-05	9.95752e-05	speckle type BTB/POZ protein like	...
PPP1R2	protein_coding	1.10876	6.67058e-05	0.000116571	1.97923	6.67058e-05	1.62591e-07	protein phosphatase 1 regulatory inhibitor subunit 2	...
AGGF1	protein_coding	1.10772	4.0002e-07	3.18091e-07	1.37049	4.0002e-07	4.45432e-08	angiogenic factor with G-patch and FHA domains 1	...
ITPR1-AS1	lncRNA	1.10678	0.000209665	0.000441368	1.26474	0.000209665	0.00274947	0	...
RNASEH2B	protein_coding	1.10485	0.000221717	0.000471231	1.21559	0.000221717	0.00468774	ribonuclease H2 subunit B	...
TGFBR2	protein_coding	1.10474	0.0119309	0.0456255	1.28085	0.0119309	0.0900322	transforming growth factor beta receptor 2	...
PNPLA4	protein_coding	1.10406	0.000445479	0.00106173	1.28227	0.000445479	0.00480297	patatin like phospholipase domain containing 4	...
EHD4	protein_coding	1.10386	7.6329e-08	4.75637e-08	1.93891	7.6329e-08	0.00041259	EH domain containing 4	...
CPD	protein_coding	1.10281	0.000773481	0.00201892	1.10204	0.000773481	0.0128964	carboxypeptidase D	...
CENPQ	protein_coding	1.10251	4.2221e-06	4.84365e-06	1.19038	4.2221e-06	0.000140697	centromere protein Q	...
IGF2BP3	protein_coding	1.10194	0.00205403	0.00627142	1.16165	0.00205403	0.000193462	insulin like growth factor 2 mRNA binding protein 3	...
C7orf31	protein_coding	1.10099	0.0022128	0.00683854	1.05748	0.0022128	0.081844	chromosome 7 open reading frame 31	...
VPS41	protein_coding	1.10049	3.76732e-07	2.96535e-07	1.30594	3.76732e-07	1.88856e-06	VPS41, HOPS complex subunit	...
WDR36	protein_coding	1.09957	2.91132e-07	2.19755e-07	1.2308	2.91132e-07	4.99434e-06	WD repeat domain 36	...
PCBD2	protein_coding	1.09797	1.51622e-06	1.48731e-06	1.75318	1.51622e-06	2.48537e-08	pterin-4 alpha-carbinolamine dehydratase 2	...
LOC284926	NA	1.09775	1.41257e-09	1.1816e-09	1.37393	1.41257e-09	1.82642e-08	0	...
CEP89	protein_coding	1.0967	2.62943e-09	1.62997e-09	1.74936	2.62943e-09	1.73781e-08	centrosomal protein 89	...
FBXO8	protein_coding	1.09648	1.29771e-07	8.72161e-08	1.35808	1.29771e-07	2.31976e-07	F-box protein 8	...
DIDO1	protein_coding	1.09547	4.62078e-05	7.6559e-05	1.50606	4.62078e-05	2.50255e-05	death inducer-obliterator 1	...
WNT5A	protein_coding	1.09387	0.000318452	0.000716577	1.32644	0.000318452	0.00192824	Wnt family member 5A	...
EIF4E	protein_coding	1.09327	8.56069e-10	9.88379e-10	1.34992	8.56069e-10	2.82559e-08	eukaryotic translation initiation factor 4E	...
ADAM17	protein_coding	1.09318	2.16147e-05	3.17578e-05	1.8355	2.16147e-05	1.23548e-07	ADAM metallopeptidase domain 17	...
LAMC2	protein_coding	1.09286	0.000695433	0.00177994	1.77847	0.000695433	5.0897e-05	laminin subunit gamma 2	...
ZBED6	protein_coding	1.09269	7.4461e-05	0.000132343	1.35242	7.4461e-05	0.000281773	zinc finger BED-type containing 6	...
CFAP46	protein_coding	1.0924	2.6132e-08	1.40514e-08	1.38576	2.6132e-08	3.57326e-08	cilia and flagella associated protein 46	...
APLP2	protein_coding	1.09237	4.8734e-07	4.00624e-07	1.6807	4.8734e-07	2.15423e-08	amyloid beta precursor like protein 2	...
C7orf25	protein_coding	1.0918	8.60612e-09	4.28718e-09	1.52346	8.60612e-09	1.77006e-08	chromosome 7 open reading frame 25	...
PSMA2	protein_coding	1.0918	8.60612e-09	4.28718e-09	1.52346	8.60612e-09	1.77006e-08	proteasome subunit alpha 2	...
AEBP2	protein_coding	1.09161	1.37694e-10	7.71025e-10	1.32299	1.37694e-10	2.79438e-05	AE binding protein 2	...
HIRA	protein_coding	1.09144	0.000917887	0.00246214	2.48407	0.000917887	7.67018e-08	histone cell cycle regulator	...
DNMT3A	protein_coding	1.09138	2.84637e-07	2.14325e-07	2.57098	2.84637e-07	1.73771e-08	DNA methyltransferase 3 alpha	...
HAUS6	protein_coding	1.09121	0.000712592	0.00183125	1.33366	0.000712592	0.00420664	HAUS augmin like complex subunit 6	...
SYNE4	protein_coding	1.0904	0.00167085	0.00494431	2.14921	0.00167085	6.01304e-06	spectrin repeat containing nuclear envelope family member 4	...
SKIDA1	protein_coding	1.08875	2.10488e-08	1.10053e-08	1.20969	2.10488e-08	4.07581e-07	SKI/DACH domain containing 1	...
NR1D2	protein_coding	1.08804	0.000555658	0.0013715	2.75012	0.000555658	6.67623e-08	nuclear receptor subfamily 1 group D member 2	...
IGFBP5	protein_coding	1.08681	0.00213459	0.00655664	4.5242	0.00213459	1.73785e-08	insulin like growth factor binding protein 5	...
PLA2G12A	protein_coding	1.086	0.000451282	0.00107867	2.05421	0.000451282	5.7576e-08	phospholipase A2 group XIIA	...
TXNDC9	protein_coding	1.08481	1.20396e-05	1.61554e-05	1.24041	1.20396e-05	0.000149113	thioredoxin domain containing 9	...
AKIP1	protein_coding	1.08463	0.00236056	0.00736634	1.21462	0.00236056	4.71484e-08	A-kinase interacting protein 1	...
SAMD5	protein_coding	1.08447	0.00685568	0.0250133	1.12102	0.00685568	0.00461721	sterile alpha motif domain containing 5	...
RBM7	protein_coding	1.08442	1.44403e-05	1.99522e-05	1.11481	1.44403e-05	0.000116263	RNA binding motif protein 7	...
OPN3	protein_coding	1.08364	0.000486543	0.00117565	1.43866	0.000486543	0.000877816	opsin 3	...
FUBP3	protein_coding	1.08211	1.14273e-07	7.5307e-08	1.32001	1.14273e-07	2.85149e-07	far upstream element binding protein 3	...
ATP6V1C1	protein_coding	1.07874	1.01911e-05	1.32689e-05	1.19205	1.01911e-05	0.000222605	ATPase H+ transporting V1 subunit C1	...
PUS7	protein_coding	1.07705	8.28529e-06	1.04495e-05	1.01254	8.28529e-06	0.00208714	pseudouridylate synthase 7 (putative)	...
SUMF1	protein_coding	1.07687	9.37016e-05	0.000173338	2.20167	9.37016e-05	2.5572e-08	sulfatase modifying factor 1	...
TRIM34	protein_coding	1.07429	5.15646e-07	4.28034e-07	1.7798	5.15646e-07	3.97221e-05	tripartite motif containing 34	...
TRIM6-TRIM34	protein_coding	1.07429	5.15646e-07	4.28034e-07	1.7798	5.15646e-07	3.97221e-05	TRIM6-TRIM34 readthrough	...
ANKDD1A	protein_coding	1.07202	0.00328688	0.0108159	1.18601	0.00328688	0.0443371	ankyrin repeat and death domain containing 1A	...
BPTF	protein_coding	1.07137	1.95385e-07	1.39613e-07	1.51469	1.95385e-07	0.000467559	bromodomain PHD finger transcription factor	...
LOC101927204	NA	1.06954	8.25454e-06	1.04048e-05	1.88698	8.25454e-06	2.37624e-08	0	...
LCLAT1	protein_coding	1.06946	4.08688e-07	3.2565e-07	1.08389	4.08688e-07	4.85932e-05	lysocardiolipin acyltransferase 1	...
LIMK2	protein_coding	1.06847	0.00172324	0.00512613	1.19167	0.00172324	0.0255457	LIM domain kinase 2	...
ZNF718	protein_coding	1.06843	1.66467e-10	7.78248e-10	2.16691	1.66467e-10	7.54465e-08	zinc finger protein 718	...
ALYREF	protein_coding	1.06825	0.000214025	0.000452382	2.27676	0.000214025	6.47795e-06	Aly/REF export factor	...
FAM91A1	protein_coding	1.06771	1.16521e-05	1.55559e-05	1.36674	1.16521e-05	1.84138e-05	family with sequence similarity 91 member A1	...
USP49	protein_coding	1.06709	1.00166e-05	1.29891e-05	1.3852	1.00166e-05	1.1626e-05	ubiquitin specific peptidase 49	...
CSDE1	protein_coding	1.06555	6.52271e-07	5.6102e-07	1.18731	6.52271e-07	0.000345759	cold shock domain containing E1	...
DIEXF	protein_coding	1.06449	8.4082e-07	7.51874e-07	1.02971	8.4082e-07	0.000207701	0	...
LRBA	protein_coding	1.06437	0.000153363	0.000308024	1.18435	0.000153363	0.0537215	LPS responsive beige-like anchor protein	...
YIPF5	protein_coding	1.06412	6.58917e-05	0.000114943	1.48123	6.58917e-05	5.56679e-08	Yip1 domain family member 5	...
C15orf56	lncRNA	1.06396	3.73108e-05	5.99928e-05	1.18367	3.73108e-05	0.00072248	0	...
FAS	protein_coding	1.06282	0.00962777	0.036304	1.88368	0.00962777	0.00719405	Fas cell surface death receptor	...
ZZZ3	protein_coding	1.06088	1.35195e-09	1.15886e-09	1.10636	1.35195e-09	1.28513e-07	zinc finger ZZ-type containing 3	...
LOC100506548	NA	1.06083	0.00010793	0.000204139	1.07352	0.00010793	0.00668116	0	...
RPL37	protein_coding	1.06083	0.00010793	0.000204139	1.07352	0.00010793	0.00668116	ribosomal protein L37	...
PARP14	protein_coding	1.05905	0.00700429	0.0256346	1.505	0.00700429	0.0116731	poly(ADP-ribose) polymerase family member 14	...
EOGT	protein_coding	1.05881	0.0188929	0.0724638	1.72797	0.0188929	0.011992	EGF domain specific O-linked N-acetylglucosamine transferase	...
CPEB4	protein_coding	1.05864	0.00344536	0.0114233	1.83798	0.00344536	0.00025452	cytoplasmic polyadenylation element binding protein 4	...
RSU1	protein_coding	1.05787	1.55796e-05	2.17456e-05	1.50217	1.55796e-05	3.1857e-06	Ras suppressor protein 1	...
GKAP1	protein_coding	1.05728	0.00840993	0.0313938	1.47237	0.00840993	0.0179712	G kinase anchoring protein 1	...
GCA	protein_coding	1.05709	0.0132265	0.0507879	3.24478	0.0132265	8.51275e-08	grancalcin	...
RBM18	protein_coding	1.05614	9.60939e-06	1.23693e-05	1.86324	9.60939e-06	2.55027e-08	RNA binding motif protein 18	...
MIR1244-3	miRNA	1.05494	1.05502e-07	6.85517e-08	1.41301	1.05502e-07	7.86879e-05	microRNA 1244-3	...
OSTF1	protein_coding	1.05448	0.000225769	0.000481081	1.61593	0.000225769	2.76851e-05	osteoclast stimulating factor 1	...
RB1	protein_coding	1.05307	0.000138387	0.000272245	1.71178	0.000138387	4.0471e-06	RB transcriptional corepressor 1	...
SPRTN	protein_coding	1.05273	0.000718654	0.00185023	1.30397	0.000718654	0.00359296	SprT-like N-terminal domain	...
C15orf52	protein_coding	1.05224	0.00404391	0.0137591	1.45932	0.00404391	0.0073925	0	...
ATP2C1	protein_coding	1.05204	3.86017e-06	4.37691e-06	1.3233	3.86017e-06	7.32792e-06	ATPase secretory pathway Ca2+ transporting 1	...
SLC35D2	protein_coding	1.05163	0.000735369	0.00190036	1.50447	0.000735369	0.000486728	solute carrier family 35 member D2	...
EXT1	protein_coding	1.05131	8.61217e-07	7.72817e-07	1.27609	8.61217e-07	2.86147e-06	exostosin glycosyltransferase 1	...
WBP1L	protein_coding	1.05043	8.30346e-08	5.20698e-08	1.03257	8.30346e-08	2.05231e-05	WW domain binding protein 1 like	...
SMC2	protein_coding	1.04744	0.000407756	0.000956519	1.2281	0.000407756	0.00389821	structural maintenance of chromosomes 2	...
TMEM128	protein_coding	1.04718	2.82373e-06	3.04826e-06	1.51553	2.82373e-06	2.3541e-07	transmembrane protein 128	...
ZBTB42	protein_coding	1.04687	0.000120086	0.000230936	2.39798	0.000120086	1.79337e-08	zinc finger and BTB domain containing 42	...
PER3	protein_coding	1.04558	0.000402488	0.000942056	1.89427	0.000402488	2.3674e-06	period circadian clock 3	...
KDR	protein_coding	1.04549	0.0045301	0.015681	1.07959	0.0045301	0.0852146	kinase insert domain receptor	...
ADGRD1	protein_coding	1.04421	0.0146488	0.0563788	1.15198	0.0146488	0.136163	adhesion G protein-coupled receptor D1	...
SMU1	protein_coding	1.04371	5.9305e-08	3.58161e-08	1.12424	5.9305e-08	2.31662e-06	DNA replication regulator and spliceosomal factor	...
TOR1AIP1	protein_coding	1.04367	1.28742e-06	1.22857e-06	2.24015	1.28742e-06	2.1479e-08	torsin 1A interacting protein 1	...
PKNOX1	protein_coding	1.04313	3.49257e-08	1.95378e-08	1.00831	3.49257e-08	1.31848e-05	PBX/knotted 1 homeobox 1	...
TRIM5	protein_coding	1.04286	0.013165	0.0505426	1.78669	0.013165	0.00365522	tripartite motif containing 5	...
ZDHHC13	protein_coding	1.04232	0.000910049	0.00243642	1.44498	0.000910049	0.00103936	zinc finger DHHC-type containing 13	...
PIGY	protein_coding	1.04215	4.31236e-08	2.4836e-08	1.12073	4.31236e-08	1.90618e-08	HECT and RLD domain containing E3 ubiquitin protein ligase 3	...
PYURF	protein_coding	1.04215	4.31236e-08	2.4836e-08	1.12073	4.31236e-08	1.90618e-08	PIGY upstream reading frame	...
TM2D1	protein_coding	1.04086	1.71275e-05	2.42331e-05	1.26124	1.71275e-05	6.64808e-08	TM2 domain containing 1	...
SMC6	protein_coding	1.03894	1.68487e-05	2.37823e-05	1.50166	1.68487e-05	2.41496e-06	structural maintenance of chromosomes 6	...
ZBTB44	protein_coding	1.03851	0.000565034	0.00139852	1.62632	0.000565034	7.3593e-05	zinc finger and BTB domain containing 44	...
KCNE4	protein_coding	1.03809	0.0219973	0.0837481	1.21414	0.0219973	0.0374275	potassium voltage-gated channel subfamily E regulatory subunit 4	...
EIF5	protein_coding	1.03753	9.69607e-07	8.86131e-07	1.62258	9.69607e-07	2.43214e-08	eukaryotic translation initiation factor 5	...
FBXL5	protein_coding	1.03654	1.22148e-07	8.12617e-08	1.4514	1.22148e-07	2.60841e-08	F-box and leucine rich repeat protein 5	...
WDFY1	protein_coding	1.03486	2.52364e-07	1.87037e-07	1.22936	2.52364e-07	1.20129e-06	WD repeat and FYVE domain containing 1	...
MAP3K8	protein_coding	1.03432	0.0191004	0.0732295	2.79637	0.0191004	4.62926e-06	mitogen-activated protein kinase kinase kinase 8	...
CTH	protein_coding	1.03223	0.00893188	0.0335095	1.2531	0.00893188	0.078496	cystathionine gamma-lyase	...
TTC17	protein_coding	1.03076	2.66315e-09	1.64327e-09	1.14958	2.66315e-09	3.49341e-06	tetratricopeptide repeat domain 17	...
RRN3	protein_coding	1.03047	0.00013475	0.000264158	1.22896	0.00013475	1.2581e-06	RRN3 homolog, RNA polymerase I transcription factor	...
MBOAT1	protein_coding	1.03017	0.0181402	0.0696193	2.20657	0.0181402	0.000295673	membrane bound O-acyltransferase domain containing 1	...
KPNB1	protein_coding	1.0301	0.000124555	0.000240932	1.29577	0.000124555	0.000391847	karyopherin subunit beta 1	...
DDX6	protein_coding	1.0277	3.22566e-08	1.78252e-08	1.20519	3.22566e-08	1.88135e-07	DEAD-box helicase 6	...
KDELC2	protein_coding	1.02763	0.000661311	0.00167635	1.42238	0.000661311	0.000696988	KDEL motif containing 2	...
ZNF555	protein_coding	1.02759	9.05994e-06	1.15756e-05	1.36423	9.05994e-06	1.84769e-06	zinc finger protein 555	...
CXorf38	protein_coding	1.02738	7.41163e-05	0.000131552	2.02086	7.41163e-05	3.21008e-08	chromosome X open reading frame 38	...
RWDD3	protein_coding	1.02731	2.68604e-08	1.4493e-08	1.16927	2.68604e-08	3.04284e-07	RWD domain containing 3	...
YWHAB	protein_coding	1.02712	1.3913e-05	1.9114e-05	2.18367	1.3913e-05	1.74495e-08	tyrosine 3-monooxygenase/tryptophan 5-monooxygenase activation protein beta	...
CMTM6	protein_coding	1.02704	0.00698583	0.0255377	1.32355	0.00698583	0.0282626	CKLF like MARVEL transmembrane domain containing 6	...
PABPC5	protein_coding	1.02605	2.5626e-06	2.72608e-06	2.20196	2.5626e-06	1.73796e-08	poly(A) binding protein cytoplasmic 5	...
SGO2	protein_coding	1.02517	0.0254541	0.0956395	1.58887	0.0254541	0.0295762	shugoshin 2	...
ZNF217	protein_coding	1.02442	0.0254377	0.0955753	1.65526	0.0254377	0.0209911	zinc finger protein 217	...
INIP	protein_coding	1.02406	1.09924e-09	1.06834e-09	1.33112	1.09924e-09	1.75943e-08	INTS3 and NABP interacting protein	...
RBM26	protein_coding	1.0201	1.18682e-07	7.8627e-08	1.20825	1.18682e-07	5.75396e-07	RNA binding motif protein 26	...
PTPN2	protein_coding	1.01828	0.00222427	0.00688187	1.52327	0.00222427	0.000399481	protein tyrosine phosphatase, non-receptor type 2	...
IFT22	protein_coding	1.01819	0.000858506	0.00227507	1.35092	0.000858506	0.00077341	intraflagellar transport 22	...
TAF1D	protein_coding	1.0174	0.00418035	0.0142845	1.01167	0.00418035	0.0389116	TATA-box binding protein associated factor, RNA polymerase I subunit D	...
NADK2	protein_coding	1.01672	0.00535643	0.0189522	1.84851	0.00535643	0.000277327	NAD kinase 2, mitochondrial	...
MTM1	protein_coding	1.01624	1.20615e-05	1.61993e-05	1.2574	1.20615e-05	3.6629e-05	myotubularin 1	...
CHUK	protein_coding	1.01484	1.23083e-05	1.65805e-05	1.0726	1.23083e-05	0.000543682	conserved helix-loop-helix ubiquitous kinase	...
ELF2	protein_coding	1.01413	5.25192e-05	8.87205e-05	1.31325	5.25192e-05	0.00320891	E74 like ETS transcription factor 2	...
RWDD2A	protein_coding	1.01068	0.00255078	0.00805744	1.32636	0.00255078	0.00774462	RWD domain containing 2A	...
LOC100506639	NA	1.01048	0.00012963	0.000252265	1.45491	0.00012963	4.06421e-05	0	...
ZNF131	protein_coding	1.01048	0.00012963	0.000252265	1.45491	0.00012963	4.06421e-05	zinc finger protein 131	...
PRKCH	protein_coding	1.0103	0.00515925	0.0181539	2.36481	0.00515925	2.12405e-06	protein kinase C eta	...
ATF6	protein_coding	1.00997	1.27252e-06	1.21207e-06	1.52	1.27252e-06	4.53729e-08	activating transcription factor 6	...
M6PR	protein_coding	1.0098	2.6644e-06	2.85197e-06	1.58094	2.6644e-06	4.55838e-08	mannose-6-phosphate receptor, cation dependent	...
HOPX	protein_coding	1.00839	8.605e-09	4.28467e-09	3.3397	8.605e-09	3.7381e-06	HOP homeobox	...
LOC100506098	NA	1.0078	0.0240827	0.0909885	1.91039	0.0240827	0.00336275	]	...
LGMN	protein_coding	1.00776	0.000399484	0.000934266	1.40912	0.000399484	0.000306628	legumain	...
FAM198B	protein_coding	1.00683	0.00400594	0.0136144	1.98598	0.00400594	3.69637e-05	family with sequence similarity 198 member B	...
BUB3	protein_coding	1.00679	1.2432e-05	1.67887e-05	1.07817	1.2432e-05	0.00044812	BUB3, mitotic checkpoint protein	...
EAF1	protein_coding	1.00646	1.612e-05	2.26346e-05	1.58729	1.612e-05	3.28897e-07	ELL associated factor 1	...
LINC00674	pseudogene	1.00529	4.14539e-10	8.48232e-10	1.73944	4.14539e-10	1.74225e-08	0	...
CPPED1	protein_coding	1.00506	0.00139198	0.00399553	1.42984	0.00139198	0.0012699	calcineurin like phosphoesterase domain containing 1	...
KCTD18	protein_coding	1.00419	7.92377e-07	7.02547e-07	2.25864	7.92377e-07	1.73771e-08	potassium channel tetramerization domain containing 18	...
SLC10A7	protein_coding	1.00416	2.99747e-05	4.65302e-05	1.26874	2.99747e-05	7.07327e-05	solute carrier family 10 member 7	...
ARRDC4	protein_coding	1.00323	0.0104123	0.0394787	1.42237	0.0104123	0.0198197	arrestin domain containing 4	...
FOXP4-AS1	lncRNA	1.00242	0.000864472	0.00229495	1.28658	0.000864472	0.0028151	FOXP4 antisense RNA 1	...

## Sheet: 1b (gen)
genes co-downregulated in the adult (AT) and embryonic thyroid (ET)
	###	ATAM	ATAM	ATAM	ETEM	ETEM	ETEM	###
	gene type	logFC	adj.P.Val	fdr_min	logFC	adj.P.Val	fdr_min	gene description
VCAN	protein_coding	-1.00089	0.022937	0.0870628	-2.26063	0.022937	0.000231924	versican	...
FGFR2	protein_coding	-1.0009	2.04925e-06	2.11019e-06	-1.2407	2.04925e-06	4.83523e-06	fibroblast growth factor receptor 2	...
MAPK8IP3	protein_coding	-1.0019	1.48948e-06	1.45719e-06	-1.30188	1.48948e-06	1.21336e-06	mitogen-activated protein kinase 8 interacting protein 3	...
FGFR1	protein_coding	-1.00193	0.000490174	0.00118629	-1.7453	0.000490174	7.63331e-06	fibroblast growth factor receptor 1	...
EGFL8	protein_coding	-1.00316	7.72254e-08	4.81839e-08	-1.17453	7.72254e-08	4.76912e-07	EGF like domain multiple 8	...
PPT2	protein_coding	-1.00316	7.72254e-08	4.81839e-08	-1.17453	7.72254e-08	4.76912e-07	palmitoyl-protein thioesterase 2	...
LOC389895	NA	-1.00357	0.0218211	0.083147	-1.29904	0.0218211	0.0810852	0	...
ELAVL4	protein_coding	-1.00658	0.0451261	0.158836	-1.39898	0.0451261	1.86668e-08	ELAV like RNA binding protein 4	...
WDR1	protein_coding	-1.00695	0.000849081	0.00224773	-1.15538	0.000849081	0.0537707	WD repeat domain 1	...
ACAP1	protein_coding	-1.00704	0.000100802	0.000188686	-1.16799	0.000100802	0.00106141	ArfGAP with coiled-coil, ankyrin repeat and PH domains 1	...
CADPS	protein_coding	-1.00808	0.00270608	0.00862035	-2.3407	0.00270608	4.99228e-07	calcium dependent secretion activator	...
MORC2-AS1	lncRNA	-1.0091	8.54152e-05	0.000155522	-1.71146	8.54152e-05	7.52802e-07	MORC2 antisense RNA 1	...
CLASP1	protein_coding	-1.00945	0.000201748	0.000422345	-2.18097	0.000201748	2.58895e-08	cytoplasmic linker associated protein 1	...
PDZD4	protein_coding	-1.00955	0.00535323	0.0189379	-1.40151	0.00535323	0.0105011	PDZ domain containing 4	...
PPP1R11	protein_coding	-1.00968	5.86706e-07	4.9518e-07	-1.15872	5.86706e-07	6.14866e-06	protein phosphatase 1 regulatory inhibitor subunit 11	...
PCMTD2	protein_coding	-1.01244	0.00021345	0.000450913	-1.60642	0.00021345	1.29631e-05	protein-L-isoaspartate (D-aspartate) O-methyltransferase domain containing 2	...
ATAT1	protein_coding	-1.01636	0.0390084	0.139921	-3.22491	0.0390084	2.24654e-06	alpha tubulin acetyltransferase 1	...
MEX3A	protein_coding	-1.01706	1.17159e-05	1.56566e-05	-1.3995	1.17159e-05	4.29757e-06	mex-3 RNA binding family member A	...
FAT3	protein_coding	-1.01771	0.0349475	0.12675	-2.84024	0.0349475	1.99953e-05	FAT atypical cadherin 3	...
H2AFX	protein_coding	-1.01835	1.00439e-05	1.3033e-05	-1.25915	1.00439e-05	3.00193e-05	H2A histone family member X	...
CNTROB	protein_coding	-1.01909	1.18004e-06	1.11264e-06	-1.23716	1.18004e-06	4.03802e-06	centrobin, centriole duplication and spindle assembly protein	...
GRIK5	protein_coding	-1.01991	4.51e-07	3.65694e-07	-1.2783	4.51e-07	6.88622e-07	glutamate ionotropic receptor kainate type subunit 5	...
UBTF	protein_coding	-1.01992	5.88415e-06	7.06746e-06	-1.19626	5.88415e-06	0.00011429	upstream binding transcription factor, RNA polymerase I	...
EPS15L1	protein_coding	-1.0206	1.04625e-06	9.66157e-07	-1.28986	1.04625e-06	2.38866e-06	epidermal growth factor receptor pathway substrate 15 like 1	...
PITX1	protein_coding	-1.02106	0.0227837	0.0865204	-1.27136	0.0227837	0.00416058	paired like homeodomain 1	...
ZNF609	protein_coding	-1.02264	5.97884e-07	5.05895e-07	-1.13373	5.97884e-07	1.26144e-05	zinc finger protein 609	...
CPT1C	protein_coding	-1.02407	0.0114839	0.0437949	-1.43636	0.0114839	0.0244629	carnitine palmitoyltransferase 1C	...
FN1	protein_coding	-1.02409	0.00250863	0.00790819	-1.49289	0.00250863	0.00205934	fibronectin 1	...
LRRC4B	protein_coding	-1.02765	0.0178769	0.068638	-1.66894	0.0178769	0.0115163	leucine rich repeat containing 4B	...
SHB	protein_coding	-1.02798	8.54522e-06	1.08364e-05	-1.33577	8.54522e-06	9.45612e-06	SH2 domain containing adaptor protein B	...
PTOV1-AS2	lncRNA	-1.03066	4.78913e-06	5.57407e-06	-1.70115	4.78913e-06	3.38794e-08	0	...
ANKRD13B	protein_coding	-1.03403	2.90719e-06	3.15222e-06	-2.14837	2.90719e-06	1.73859e-08	ankyrin repeat domain 13B	...
DST	protein_coding	-1.03405	1.21315e-05	1.63076e-05	-1.00005	1.21315e-05	0.00194025	dystonin	...
KLC4	protein_coding	-1.03543	3.80712e-07	3.00501e-07	-1.1163	3.80712e-07	1.40265e-05	kinesin light chain 4	...
SMYD5	protein_coding	-1.03685	1.39653e-08	7.12146e-09	-1.10242	1.39653e-08	7.3391e-07	SMYD family member 5	...
LARP4B	protein_coding	-1.03773	4.42335e-07	3.5715e-07	-1.67596	4.42335e-07	1.83028e-08	La ribonucleoprotein domain family member 4B	...
DPF3	protein_coding	-1.0402	0.00452061	0.0156427	-1.10198	0.00452061	0.0729545	double PHD fingers 3	...
SMOX	protein_coding	-1.04411	3.54757e-05	5.65595e-05	-1.00146	3.54757e-05	0.000296585	spermine oxidase	...
CSGALNACT2	protein_coding	-1.045	1.07181e-06	9.95058e-07	-1.13701	1.07181e-06	3.2412e-05	chondroitin sulfate N-acetylgalactosaminyltransferase 2	...
RAB3A	protein_coding	-1.04539	0.000515909	0.00125971	-1.53241	0.000515909	0.000201344	RAB3A, member RAS oncogene family	...
ACACB	protein_coding	-1.04671	3.52747e-07	2.74817e-07	-1.23212	3.52747e-07	2.09704e-06	acetyl-CoA carboxylase beta	...
HIF3A	protein_coding	-1.04677	4.76967e-06	5.55028e-06	-1.20972	4.76967e-06	4.74942e-05	hypoxia inducible factor 3 alpha subunit	...
PIGG	protein_coding	-1.04818	5.12896e-09	2.68098e-09	-1.18612	5.12896e-09	7.31011e-08	phosphatidylinositol glycan anchor biosynthesis class G	...
FAM65B	NA	-1.04928	0.00548263	0.0194588	-1.09429	0.00548263	0.0918856	0	...
EPN1	protein_coding	-1.0496	3.62733e-06	4.06879e-06	-1.3432	3.62733e-06	4.7688e-06	epsin 1	...
LRRTM2	protein_coding	-1.0498	0.0464172	0.16289	-3.37673	0.0464172	3.5316e-06	leucine rich repeat transmembrane neuronal 2	...
SEZ6L2	protein_coding	-1.05341	4.14477e-06	4.74604e-06	-1.33961	4.14477e-06	6.34614e-06	seizure related 6 homolog like 2	...
GRB10	protein_coding	-1.05441	0.00458929	0.0159181	-1.60486	0.00458929	0.00284901	growth factor receptor bound protein 10	...
SEZ6	protein_coding	-1.05446	0.0131349	0.0504171	-1.19401	0.0131349	0.00217984	seizure related 6 homolog	...
NKD1	protein_coding	-1.05506	7.16572e-09	3.60489e-09	-1.40942	7.16572e-09	1.82941e-08	naked cuticle homolog 1	...
PCGF3	protein_coding	-1.05557	8.02948e-07	7.13443e-07	-1.01961	8.02948e-07	0.000204674	polycomb group ring finger 3	...
NPR2	protein_coding	-1.05563	0.000152162	0.000305078	-1.04306	0.000152162	0.0114646	natriuretic peptide receptor 2	...
FAM57B	protein_coding	-1.05783	0.000159196	0.000321347	-1.51561	0.000159196	5.90282e-05	family with sequence similarity 57 member B	...
CECR6	NA	-1.05846	0.00753793	0.0278229	-1.07289	0.00753793	0.131776	0	...
PCGF2	protein_coding	-1.06228	1.23817e-06	1.17658e-06	-1.51666	1.23817e-06	1.20353e-07	polycomb group ring finger 2	...
RPS27	protein_coding	-1.06237	0.0053609	0.0189708	-1.5282	0.0053609	0.00711666	ribosomal protein S27	...
TRIM29	protein_coding	-1.06427	0.00379479	0.012776	-1.07563	0.00379479	0.0856504	tripartite motif containing 29	...
PCBP4	protein_coding	-1.06539	0.000337681	0.000766837	-1.39016	0.000337681	0.000723613	poly(rC) binding protein 4	...
MLXIPL	protein_coding	-1.06571	0.00017441	0.000356965	-1.09416	0.00017441	0.00847459	MLX interacting protein like	...
ARHGDIA	protein_coding	-1.06586	5.0709e-09	2.65298e-09	-1.03046	5.0709e-09	2.25759e-06	Rho GDP dissociation inhibitor alpha	...
BBC3	protein_coding	-1.06719	2.83629e-06	3.06318e-06	-1.27825	2.83629e-06	1.38811e-05	BCL2 binding component 3	...
MIR3190	miRNA	-1.06719	2.83629e-06	3.06318e-06	-1.27825	2.83629e-06	1.38811e-05	microRNA 3190	...
MIR3191	miRNA	-1.06719	2.83629e-06	3.06318e-06	-1.27825	2.83629e-06	1.38811e-05	microRNA 3191	...
LINC00632	lncRNA	-1.06766	0.022951	0.0871123	-1.2675	0.022951	0.134722	long intergenic non-protein coding RNA 632	...
DMTN	protein_coding	-1.06875	0.0089295	0.0334978	-1.13628	0.0089295	0.116891	dematin actin binding protein	...
GNA13	protein_coding	-1.06878	0.00206715	0.00631882	-1.44055	0.00206715	0.00437249	G protein subunit alpha 13	...
ADD2	protein_coding	-1.0706	0.0111853	0.0426064	-2.81987	0.0111853	0.000154022	adducin 2	...
HMGCS1	protein_coding	-1.07166	0.00429362	0.0147386	-2.30654	0.00429362	7.87406e-06	3-hydroxy-3-methylglutaryl-CoA synthase 1	...
TSC2	protein_coding	-1.07728	6.29525e-07	5.37425e-07	-1.01942	6.29525e-07	0.000233682	tuberous sclerosis 2	...
RAMP2	protein_coding	-1.07753	3.05864e-05	4.76111e-05	-1.00487	3.05864e-05	0.0063797	receptor activity modifying protein 2	...
IL1A	protein_coding	-1.0782	0.000763424	0.00198854	-1.52499	0.000763424	0.000611429	interleukin 1 alpha	...
SLC1A6	protein_coding	-1.08114	0.00755362	0.0278892	-2.65238	0.00755362	0.019916	solute carrier family 1 member 6	...
BCL11A	protein_coding	-1.08272	0.0233545	0.0884891	-1.75375	0.0233545	0.0180624	B-cell CLL/lymphoma 11A	...
BLOC1S1	protein_coding	-1.08288	7.67454e-09	3.84298e-09	-1.19221	7.67454e-09	1.85323e-07	biogenesis of lysosomal organelles complex 1 subunit 1	...
MDGA1	protein_coding	-1.08393	9.92562e-06	1.28522e-05	-1.1813	9.92562e-06	0.000271877	MAM domain containing glycosylphosphatidylinositol anchor 1	...
NT5DC2	protein_coding	-1.08426	0.000713332	0.00183366	-1.52622	0.000713332	0.000598756	5'-nucleotidase domain containing 2	...
MICAL1	protein_coding	-1.08543	0.000553631	0.00136571	-1.06578	0.000553631	0.0305233	microtubule associated monooxygenase, calponin and LIM domain containing 1	...
CELF5	protein_coding	-1.0869	0.0412088	0.146733	-1.93372	0.0412088	0.151002	CUGBP Elav-like family member 5	...
ACTL6B	protein_coding	-1.08801	0.0451308	0.158855	-1.74682	0.0451308	0.048986	actin like 6B	...
MVD	protein_coding	-1.08809	1.38379e-08	7.04015e-09	-1.23679	1.38379e-08	1.63077e-07	mevalonate diphosphate decarboxylase	...
GRAMD1A	protein_coding	-1.08936	1.87884e-07	1.33653e-07	-1.03241	1.87884e-07	8.25949e-05	GRAM domain containing 1A	...
RASL10B	protein_coding	-1.0929	5.60453e-05	9.5533e-05	-1.47666	5.60453e-05	4.41604e-05	RAS like family 10 member B	...
CDH4	protein_coding	-1.09484	0.00127971	0.00361379	-1.50246	0.00127971	0.00186866	cadherin 4	...
CDX2	protein_coding	-1.09795	0.00341118	0.0112955	-1.14892	0.00341118	0.0645637	caudal type homeobox 2	...
LSS	protein_coding	-1.0994	7.01575e-08	4.31553e-08	-1.26389	7.01575e-08	6.50758e-07	lanosterol synthase	...
BAG6	protein_coding	-1.10158	6.57268e-08	4.01474e-08	-1.14897	6.57268e-08	2.04878e-06	BCL2 associated athanogene 6	...
MNX1	protein_coding	-1.10354	3.2671e-06	3.58838e-06	-1.70466	3.2671e-06	7.01248e-08	motor neuron and pancreas homeobox 1	...
SLC38A3	protein_coding	-1.10392	0.00440763	0.0151844	-1.83956	0.00440763	0.000751062	solute carrier family 38 member 3	...
WIZ	protein_coding	-1.10444	2.12037e-10	7.90404e-10	-1.1888	2.12037e-10	2.49244e-08	widely interspaced zinc finger motifs	...
HOXB2	protein_coding	-1.10602	0.00148219	0.00430108	-1.04385	0.00148219	0.0714548	homeobox B2	...
TCF15	protein_coding	-1.10751	1.43336e-05	1.97978e-05	-1.07657	1.43336e-05	0.00207883	transcription factor 15	...
SC5D	protein_coding	-1.10877	0.000166167	0.000337835	-1.07419	0.000166167	0.014929	sterol-C5-desaturase	...
DMWD	protein_coding	-1.10921	7.27909e-08	4.49732e-08	-1.04911	7.27909e-08	3.70895e-06	dystrophia myotonica, WD repeat containing	...
FOXO3	protein_coding	-1.11122	7.01436e-06	8.63241e-06	-1.26138	7.01436e-06	9.71475e-05	forkhead box O3	...
FOXO3B	pseudogene	-1.11122	7.01436e-06	8.63241e-06	-1.26138	7.01436e-06	9.71475e-05	0	...
KIAA0754	NA	-1.11254	0.0183551	0.0704106	-1.29258	0.0183551	0.126192	microtubule-actin crosslinking factor 1	...
PAX6	protein_coding	-1.11349	0.0354379	0.128316	-3.81025	0.0354379	2.74581e-07	paired box 6	...
TMEM214	protein_coding	-1.11351	4.63637e-06	5.37637e-06	-1.17349	4.63637e-06	0.000229982	transmembrane protein 214	...
SLC4A7	protein_coding	-1.11478	0.00026411	0.000577946	-1.0928	0.00026411	0.0186735	solute carrier family 4 member 7	...
GPSM2	protein_coding	-1.11693	0.0029396	0.00951148	-1.00337	0.0029396	0.0485161	G protein signaling modulator 2	...
DMRT2	protein_coding	-1.11729	0.0389623	0.139743	-1.4263	0.0389623	0.147613	doublesex and mab-3 related transcription factor 2	...
MBNL2	protein_coding	-1.11762	0.000214367	0.000453259	-1.99716	0.000214367	1.06726e-06	muscleblind like splicing regulator 2	...
KCNS1	protein_coding	-1.11831	0.00012943	0.00025178	-1.55714	0.00012943	7.45591e-05	potassium voltage-gated channel modifier subfamily S member 1	...
DLX2	protein_coding	-1.11857	1.57086e-08	8.03779e-09	-1.52354	1.57086e-08	1.87869e-08	distal-less homeobox 2	...
UBR4	protein_coding	-1.11885	2.88292e-08	1.56729e-08	-1.27321	2.88292e-08	3.27959e-07	ubiquitin protein ligase E3 component n-recognin 4	...
EXOC4	protein_coding	-1.12155	7.60415e-05	0.000135806	-1.16001	7.60415e-05	0.00380385	exocyst complex component 4	...
SORBS3	protein_coding	-1.12402	9.58745e-08	6.14483e-08	-1.13911	9.58745e-08	1.39581e-05	sorbin and SH3 domain containing 3	...
EFNA3	protein_coding	-1.12477	3.93315e-06	4.46715e-06	-1.68317	3.93315e-06	1.68709e-07	ephrin A3	...
CBFA2T2	protein_coding	-1.12788	1.85657e-05	2.66091e-05	-1.68074	1.85657e-05	0.00207293	CBFA2/RUNX1 translocation partner 2	...
ATCAY	protein_coding	-1.12799	0.0157205	0.0604602	-1.83818	0.0157205	0.00898993	ATCAY, caytaxin	...
CROCCP3	pseudogene	-1.12953	2.33938e-05	3.48408e-05	-1.2323	2.33938e-05	0.000614259	ciliary rootlet coiled-coil, rootletin pseudogene 3	...
JARID2	protein_coding	-1.13126	4.21146e-05	6.88627e-05	-1.10465	4.21146e-05	0.00473088	jumonji and AT-rich interaction domain containing 2	...
PLPPR2	protein_coding	-1.13269	7.32149e-08	4.52833e-08	-1.05555	7.32149e-08	0.000691335	phospholipid phosphatase related 2	...
BIRC5	protein_coding	-1.13764	0.000592816	0.00147738	-1.90176	0.000592816	2.81849e-06	baculoviral IAP repeat containing 5	...
RBM33	protein_coding	-1.13842	2.15354e-05	3.1626e-05	-1.60746	2.15354e-05	5.47637e-06	RNA binding motif protein 33	...
CTNND1	protein_coding	-1.14036	9.88684e-06	1.27972e-05	-1.0563	9.88684e-06	0.00150555	catenin delta 1	...
TMX2-CTNND1	protein_coding	-1.14036	9.88684e-06	1.27972e-05	-1.0563	9.88684e-06	0.00150555	0	...
SLC7A8	protein_coding	-1.14192	0.000192267	0.000399747	-1.00212	0.000192267	0.0371785	solute carrier family 7 member 8	...
ARHGEF2	protein_coding	-1.14572	5.46862e-06	6.49794e-06	-1.24312	5.46862e-06	0.000165417	Rho/Rac guanine nucleotide exchange factor 2	...
RANBP3	protein_coding	-1.14771	2.50701e-13	7.41993e-10	-1.23674	2.50701e-13	1.74633e-08	RAN binding protein 3	...
HIP1R	protein_coding	-1.15829	2.67686e-05	4.07102e-05	-1.15252	2.67686e-05	5.13586e-05	huntingtin interacting protein 1 related	...
RCE1	protein_coding	-1.1627	5.54964e-10	8.90453e-10	-1.059	5.54964e-10	3.6741e-07	Ras converting CAAX endopeptidase 1	...
SMARCB1	protein_coding	-1.16284	2.24063e-08	1.18544e-08	-1.6991	2.24063e-08	1.76683e-08	SWI/SNF related, matrix associated, actin dependent regulator of chromatin, subfamily b, member 1	...
XKR4	protein_coding	-1.163	0.0453514	0.159552	-2.27438	0.0453514	0.00939228	XK related 4	...
SRGAP3	protein_coding	-1.16395	0.00292283	0.00944474	-1.42106	0.00292283	0.000872894	SLIT-ROBO Rho GTPase activating protein 3	...
HCRP1	NA	-1.16507	4.54361e-05	7.51287e-05	-1.23912	4.54361e-05	0.00166216	0	...
YWHAE	protein_coding	-1.16667	3.00093e-09	1.78639e-09	-1.88998	3.00093e-09	1.73778e-08	tyrosine 3-monooxygenase/tryptophan 5-monooxygenase activation protein epsilon	...
CR1L	protein_coding	-1.16902	0.0214424	0.081802	-1.85211	0.0214424	0.0194466	complement C3b/C4b receptor 1 like	...
KIAA0922	NA	-1.17014	0.00830775	0.0309697	-1.4594	0.00830775	0.0421674	0	...
SV2C	protein_coding	-1.17089	0.0376386	0.13552	-2.96379	0.0376386	0.000153286	synaptic vesicle glycoprotein 2C	...
METTL9	protein_coding	-1.17326	0.00173782	0.00517914	-1.34672	0.00173782	0.020154	methyltransferase like 9	...
SSTR2	protein_coding	-1.17441	0.00170243	0.0050511	-1.25764	0.00170243	0.0345416	somatostatin receptor 2	...
GPC6	protein_coding	-1.17759	3.18424e-05	4.99006e-05	-1.0963	3.18424e-05	0.00670915	glypican 6	...
KIF1B	protein_coding	-1.17888	0.00180626	0.00541181	-1.37081	0.00180626	0.018558	kinesin family member 1B	...
ARL4C	protein_coding	-1.18181	0.000801956	0.00210454	-2.012	0.000801956	0.0227003	ADP ribosylation factor like GTPase 4C	...
WSB1	protein_coding	-1.18428	1.04992e-05	1.37202e-05	-1.36876	1.04992e-05	0.000107145	WD repeat and SOCS box containing 1	...
LINC01158	lncRNA	-1.18662	0.00754801	0.0278649	-3.21762	0.00754801	2.3239e-07	long intergenic non-protein coding RNA 1158	...
FIZ1	protein_coding	-1.18864	8.07687e-09	4.03254e-09	-1.20742	8.07687e-09	1.17756e-06	FLT3 interacting zinc finger 1	...
BRD3	protein_coding	-1.19025	1.5109e-06	1.48174e-06	-2.12434	1.5109e-06	1.76959e-08	bromodomain containing 3	...
GABRP	protein_coding	-1.19364	0.0234263	0.0887384	-1.76307	0.0234263	0.0379711	gamma-aminobutyric acid type A receptor pi subunit	...
FKSG49	NA	-1.19492	2.97285e-09	1.77362e-09	-2.08566	2.97285e-09	1.73771e-08	0	...
PDE4A	protein_coding	-1.19685	6.40174e-06	7.77922e-06	-1.0063	6.40174e-06	0.00153414	phosphodiesterase 4A	...
ANGPTL2	protein_coding	-1.19793	6.20255e-05	0.00010697	-1.25397	6.20255e-05	0.00271727	angiopoietin like 2	...
ACSS2	protein_coding	-1.1996	1.28281e-05	1.74001e-05	-1.25041	1.28281e-05	0.000697288	acyl-CoA synthetase short-chain family member 2	...
ATXN2L	protein_coding	-1.20176	1.09889e-07	7.19744e-08	-1.18577	1.09889e-07	2.45911e-05	ataxin 2 like	...
PLK1	protein_coding	-1.20316	9.47832e-05	0.000175859	-2.05344	9.47832e-05	7.73934e-07	polo like kinase 1	...
KIF5A	protein_coding	-1.20338	0.0454913	0.160017	-2.68892	0.0454913	0.00183867	kinesin family member 5A	...
PALM	protein_coding	-1.21039	0.000916665	0.00245822	-1.52355	0.000916665	0.00386611	paralemmin	...
GTF3A	protein_coding	-1.21594	1.52323e-05	2.11846e-05	-1.25409	1.52323e-05	0.000951376	general transcription factor IIIA	...
FAM127A	NA	-1.21867	2.93325e-05	4.53164e-05	-1.26124	2.93325e-05	0.00163099	0	...
PODXL2	protein_coding	-1.21894	0.000496982	0.00120619	-1.15305	0.000496982	0.0374833	podocalyxin like 2	...
DLGAP4	protein_coding	-1.21922	9.78233e-05	0.00018241	-1.89677	9.78233e-05	5.99414e-06	DLG associated protein 4	...
ADM	protein_coding	-1.22312	0.00277158	0.00887164	-1.66134	0.00277158	0.00576899	adrenomedullin	...
RAPGEF2	protein_coding	-1.22573	8.93529e-05	0.000163865	-1.83478	8.93529e-05	1.08101e-07	Rap guanine nucleotide exchange factor 2	...
PCDHGA2	protein_coding	-1.22631	0.000414861	0.000977131	-1.26757	0.000414861	0.0170395	protocadherin gamma subfamily A, 2	...
PCDHGA4	protein_coding	-1.22631	0.000414861	0.000977131	-1.26757	0.000414861	0.0170395	protocadherin gamma subfamily A, 4	...
PCDHGA7	protein_coding	-1.22631	0.000414861	0.000977131	-1.26757	0.000414861	0.0170395	protocadherin gamma subfamily A, 7	...
PCDHGA8	protein_coding	-1.22631	0.000414861	0.000977131	-1.26757	0.000414861	0.0170395	protocadherin gamma subfamily A, 8	...
PCDHGA9	protein_coding	-1.22631	0.000414861	0.000977131	-1.26757	0.000414861	0.0170395	protocadherin gamma subfamily A, 9	...
PCDHGB1	protein_coding	-1.22631	0.000414861	0.000977131	-1.26757	0.000414861	0.0170395	protocadherin gamma subfamily B, 1	...
PCDHGB2	protein_coding	-1.22631	0.000414861	0.000977131	-1.26757	0.000414861	0.0170395	protocadherin gamma subfamily B, 2	...
PCDHGB3	protein_coding	-1.22631	0.000414861	0.000977131	-1.26757	0.000414861	0.0170395	protocadherin gamma subfamily B, 3	...
PCDHGB4	protein_coding	-1.22631	0.000414861	0.000977131	-1.26757	0.000414861	0.0170395	protocadherin gamma subfamily B, 4	...
PCDHGB5	protein_coding	-1.22631	0.000414861	0.000977131	-1.26757	0.000414861	0.0170395	protocadherin gamma subfamily B, 5	...
PCDHGB6	protein_coding	-1.22631	0.000414861	0.000977131	-1.26757	0.000414861	0.0170395	protocadherin gamma subfamily B, 6	...
PCDHGB7	protein_coding	-1.22631	0.000414861	0.000977131	-1.26757	0.000414861	0.0170395	protocadherin gamma subfamily B, 7	...
PCDHGC4	protein_coding	-1.22631	0.000414861	0.000977131	-1.26757	0.000414861	0.0170395	protocadherin gamma subfamily C, 4	...
TMTC1	protein_coding	-1.22873	0.000546812	0.00134591	-2.66702	0.000546812	1.32075e-05	transmembrane and tetratricopeptide repeat containing 1	...
RNF123	protein_coding	-1.22884	4.39565e-05	7.23045e-05	-1.04935	4.39565e-05	0.0201554	ring finger protein 123	...
MIR1204	miRNA	-1.23296	0.000152495	0.000305965	-1.08855	0.000152495	0.0313845	microRNA 1204	...
PDE4DIP	protein_coding	-1.23398	0.00227087	0.0070444	-1.14897	0.00227087	0.126405	phosphodiesterase 4D interacting protein	...
KDM6B	protein_coding	-1.23439	5.98519e-07	5.06871e-07	-1.3323	5.98519e-07	2.13509e-05	lysine demethylase 6B	...
C2orf72	protein_coding	-1.23562	0.00264994	0.00841453	-1.51485	0.00264994	0.016354	chromosome 2 open reading frame 72	...
TFG	protein_coding	-1.23683	1.85945e-08	9.67994e-09	-1.78406	1.85945e-08	1.77113e-08	TRK-fused gene	...
SRGAP2	protein_coding	-1.2371	5.53905e-06	6.59484e-06	-2.23028	5.53905e-06	2.61136e-05	SLIT-ROBO Rho GTPase activating protein 2	...
MEF2D	protein_coding	-1.2392	3.80838e-08	2.16385e-08	-1.24579	3.80838e-08	6.48142e-06	myocyte enhancer factor 2D	...
FGF9	protein_coding	-1.24018	0.00633277	0.0228664	-1.89553	0.00633277	0.00441415	fibroblast growth factor 9	...
UBE3B	protein_coding	-1.24042	7.70865e-07	6.79446e-07	-1.03205	7.70865e-07	0.00188753	ubiquitin protein ligase E3B	...
MDM4	protein_coding	-1.24271	0.00120988	0.00338592	-1.3591	0.00120988	0.00134846	MDM4, p53 regulator	...
SPTBN2	protein_coding	-1.24585	0.000745469	0.00193032	-1.36348	0.000745469	0.0149627	spectrin beta, non-erythrocytic 2	...
ODF3B	protein_coding	-1.24885	1.50528e-05	2.08953e-05	-1.704	1.50528e-05	7.0132e-06	outer dense fiber of sperm tails 3B	...
EPHB3	protein_coding	-1.25156	0.000200369	0.000418837	-1.39297	0.000200369	0.00368889	EPH receptor B3	...
GRIA3	protein_coding	-1.25272	0.00680893	0.0248349	-1.33638	0.00680893	0.0942364	glutamate ionotropic receptor AMPA type subunit 3	...
GIGYF1	protein_coding	-1.25389	4.41933e-11	7.49716e-10	-1.32694	4.41933e-11	1.9761e-08	GRB10 interacting GYF protein 1	...
UNC13A	protein_coding	-1.2549	0.00199255	0.00605807	-1.17559	0.00199255	0.00390523	unc-13 homolog A	...
DMXL2	protein_coding	-1.2573	6.26446e-05	0.000108292	-1.12363	6.26446e-05	0.0164863	Dmx like 2	...
ADAMTS10	protein_coding	-1.25833	1.44296e-06	1.40598e-06	-1.40024	1.44296e-06	2.85348e-05	ADAM metallopeptidase with thrombospondin type 1 motif 10	...
GAP43	protein_coding	-1.25959	0.0188347	0.072201	-3.60907	0.0188347	1.26204e-06	growth associated protein 43	...
CAMSAP1	protein_coding	-1.26002	4.77856e-05	7.95524e-05	-1.20937	4.77856e-05	0.00154559	calmodulin regulated spectrin associated protein 1	...
HPSE2	protein_coding	-1.26168	4.98608e-08	2.93856e-08	-1.2117	4.98608e-08	2.06107e-05	heparanase 2 (inactive)	...
WNK2	protein_coding	-1.26216	4.96244e-06	5.81247e-06	-1.01212	4.96244e-06	0.0100586	WNK lysine deficient protein kinase 2	...
LSAMP	protein_coding	-1.26534	0.00273488	0.00873084	-1.17225	0.00273488	0.0758736	limbic system-associated membrane protein	...
KMT2D	protein_coding	-1.26883	6.00345e-12	7.42712e-10	-1.35515	6.00345e-12	1.7603e-08	lysine methyltransferase 2D	...
AUTS2	protein_coding	-1.26929	0.000644028	0.00162649	-2.27892	0.000644028	3.07331e-08	AUTS2, activator of transcription and developmental regulator	...
TP53	protein_coding	-1.27014	2.04749e-05	2.98193e-05	-1.48001	2.04749e-05	0.00115448	tumor protein p53	...
PDK3	protein_coding	-1.27139	1.34937e-07	9.11418e-08	-1.139	1.34937e-07	0.0180061	pyruvate dehydrogenase kinase 3	...
KCNC3	protein_coding	-1.28135	2.50853e-06	2.65719e-06	-1.21636	2.50853e-06	0.00069803	potassium voltage-gated channel subfamily C member 3	...
SCAF1	protein_coding	-1.2842	2.37145e-10	7.97498e-10	-1.07267	2.37145e-10	3.83963e-06	SR-related CTD associated factor 1	...
GATS	protein_coding	-1.28458	0.00235326	0.00734039	-1.07654	0.00235326	0.0996245	0	...
PMF1	protein_coding	-1.28548	6.87284e-11	7.54933e-10	-1.02893	6.87284e-11	3.49872e-06	polyamine modulated factor 1	...
PCYT1B	protein_coding	-1.28596	0.00188431	0.00568473	-2.10748	0.00188431	0.000229979	phosphate cytidylyltransferase 1, choline, beta	...
CHST11	protein_coding	-1.28782	0.000185134	0.0003827	-1.48595	0.000185134	0.00213476	carbohydrate sulfotransferase 11	...
AGO2	protein_coding	-1.28795	2.48328e-06	2.62749e-06	-1.68258	2.48328e-06	1.96861e-06	argonaute 2, RISC catalytic component	...
BMPR1B	protein_coding	-1.28997	0.00733687	0.0269797	-2.48657	0.00733687	0.000202467	bone morphogenetic protein receptor type 1B	...
FOLR1	protein_coding	-1.29065	7.44286e-08	4.61638e-08	-2.54981	7.44286e-08	1.73772e-08	folate receptor 1	...
ANK1	protein_coding	-1.29074	0.0200791	0.0768892	-1.74199	0.0200791	0.0247077	ankyrin 1	...
MKI67	protein_coding	-1.29128	0.00215343	0.00662442	-2.08444	0.00215343	0.000364774	marker of proliferation Ki-67	...
CEP68	protein_coding	-1.29428	0.000658868	0.00166907	-1.42435	0.000658868	0.0126975	centrosomal protein 68	...
LRRFIP2	protein_coding	-1.29515	3.55136e-08	1.99654e-08	-1.12599	3.55136e-08	0.0135383	LRR binding FLII interacting protein 2	...
PPP1CB	protein_coding	-1.29536	1.91977e-07	1.36823e-07	-2.39345	1.91977e-07	1.73814e-08	protein phosphatase 1 catalytic subunit beta	...
PNPLA3	protein_coding	-1.29551	0.00253641	0.00800508	-1.73656	0.00253641	0.00602988	patatin like phospholipase domain containing 3	...
TM4SF5	protein_coding	-1.29633	0.0107353	0.0407923	-1.92195	0.0107353	0.0135242	transmembrane 4 L six family member 5	...
CNOT3	protein_coding	-1.30342	3.84716e-09	2.13738e-09	-1.48201	3.84716e-09	5.39131e-08	CCR4-NOT transcription complex subunit 3	...
KDM2A	protein_coding	-1.30391	1.17525e-13	7.41982e-10	-1.09276	1.17525e-13	2.26811e-08	lysine demethylase 2A	...
OAF	protein_coding	-1.30647	0.000308695	0.000691683	-1.52256	0.000308695	0.00315741	out at first homolog	...
VSTM2L	protein_coding	-1.30686	0.00044506	0.00106052	-1.85444	0.00044506	0.000279778	V-set and transmembrane domain containing 2 like	...
ADGRL3	protein_coding	-1.30874	0.00621273	0.0223657	-2.17061	0.00621273	0.00145824	adhesion G protein-coupled receptor L3	...
PCIF1	protein_coding	-1.30901	2.28503e-10	7.94983e-10	-1.16904	2.28503e-10	8.67589e-07	PDX1 C-terminal inhibiting factor 1	...
TMEM132C	protein_coding	-1.31156	2.86979e-05	4.41099e-05	-1.99988	2.86979e-05	1.56999e-06	transmembrane protein 132C	...
HOTS	NA	-1.31333	4.81219e-05	8.02127e-05	-4.05441	4.81219e-05	1.73771e-08	0	...
NAMPT	protein_coding	-1.31409	0.0480948	0.168095	-2.40833	0.0480948	0.0201342	nicotinamide phosphoribosyltransferase	...
SOGA1	protein_coding	-1.31831	0.000560939	0.00138719	-1.72823	0.000560939	0.00125542	suppressor of glucose, autophagy associated 1	...
ARF3	protein_coding	-1.3188	3.41156e-06	3.77795e-06	-1.24025	3.41156e-06	0.00362668	ADP ribosylation factor 3	...
MIR4745	miRNA	-1.32119	8.87696e-06	1.13079e-05	-1.08455	8.87696e-06	0.0111755	microRNA 4745	...
IRX5	protein_coding	-1.32291	0.00617641	0.0222225	-2.52868	0.00617641	0.000161277	iroquois homeobox 5	...
KIAA0907	protein_coding	-1.327	1.60382e-05	2.25044e-05	-1.91376	1.60382e-05	2.37739e-06	0	...
ACTR1A	protein_coding	-1.32962	1.27057e-09	1.12982e-09	-1.04748	1.27057e-09	4.44481e-05	ARP1 actin-related protein 1 homolog A, centractin alpha	...
PEG10	protein_coding	-1.33148	0.0283693	0.105451	-1.84356	0.0283693	0.0562286	paternally expressed 10	...
LINC01138	lncRNA	-1.33152	8.33681e-10	9.81516e-10	-1.34331	8.33681e-10	1.74827e-07	long intergenic non-protein coding RNA 1138	...
IRX1	protein_coding	-1.33366	0.0263985	0.0988774	-1.90442	0.0263985	0.0541048	iroquois homeobox 1	...
GALNT2	protein_coding	-1.33557	2.02149e-06	2.07631e-06	-1.37634	2.02149e-06	0.0126128	polypeptide N-acetylgalactosaminyltransferase 2	...
STAT5B	protein_coding	-1.33793	6.29275e-08	3.82438e-08	-1.05154	6.29275e-08	0.000757943	signal transducer and activator of transcription 5B	...
NCALD	protein_coding	-1.33841	0.0047019	0.0163627	-2.35099	0.0047019	0.0115354	neurocalcin delta	...
CENPT	protein_coding	-1.33902	8.15296e-08	5.10616e-08	-1.02264	8.15296e-08	0.00136109	centromere protein T	...
MRPS15	protein_coding	-1.33985	6.58932e-06	8.03388e-06	-1.36953	6.58932e-06	0.000514008	mitochondrial ribosomal protein S15	...
COL5A1	protein_coding	-1.34247	0.00430654	0.0147911	-1.32451	0.00430654	0.0955985	collagen type V alpha 1 chain	...
KIAA0485	NA	-1.34272	0.00065116	0.0016474	-2.51964	0.00065116	2.66908e-06	0	...
EDN1	protein_coding	-1.34422	0.000696108	0.00178183	-1.83269	0.000696108	0.000933466	endothelin 1	...
DDX11	protein_coding	-1.34426	4.29795e-06	4.94091e-06	-1.00399	4.29795e-06	0.0187814	DEAD/H-box helicase 11	...
DDX12P	pseudogene	-1.34426	4.29795e-06	4.94091e-06	-1.00399	4.29795e-06	0.0187814	0	...
LOC642846	NA	-1.34426	4.29795e-06	4.94091e-06	-1.00399	4.29795e-06	0.0187814	0	...
CNOT1	protein_coding	-1.34589	1.77978e-10	7.81139e-10	-1.57871	1.77978e-10	1.79327e-08	CCR4-NOT transcription complex subunit 1	...
HOXA7	protein_coding	-1.34619	0.000184126	0.000380143	-2.52874	0.000184126	2.68788e-07	homeobox A7	...
COL1A1	protein_coding	-1.34712	0.0357751	0.129399	-2.09587	0.0357751	6.65088e-07	collagen type I alpha 1 chain	...
TNRC6B	protein_coding	-1.34814	2.22525e-08	1.17569e-08	-2.224	2.22525e-08	1.73839e-08	trinucleotide repeat containing 6B	...
LAD1	protein_coding	-1.35175	1.20615e-05	1.62021e-05	-1.3007	1.20615e-05	0.00206847	ladinin 1	...
SLC6A10PB	NA	-1.35179	4.96421e-07	4.09615e-07	-1.00743	4.96421e-07	0.00578487	0	...
REC8	protein_coding	-1.35352	1.42916e-06	1.38797e-06	-1.0961	1.42916e-06	0.0040865	REC8 meiotic recombination protein	...
ECM1	protein_coding	-1.35422	6.84918e-05	0.000120198	-1.3238	6.84918e-05	0.00686625	extracellular matrix protein 1	...
CNTN2	protein_coding	-1.35618	0.0490628	0.171021	-3.59533	0.0490628	0.000173056	contactin 2	...
BEST1	protein_coding	-1.35629	1.69329e-07	1.18789e-07	-1.11618	1.69329e-07	0.000760223	bestrophin 1	...
COCH	protein_coding	-1.35713	3.60099e-06	4.03409e-06	-3.13912	3.60099e-06	1.73775e-08	cochlin	...
SMURF1	protein_coding	-1.36129	2.49005e-08	1.33054e-08	-1.09997	2.49005e-08	0.00552824	SMAD specific E3 ubiquitin protein ligase 1	...
LOC101930075	NA	-1.36163	4.08851e-09	2.23884e-09	-1.03523	4.08851e-09	0.000201988	0	...
PKD1	protein_coding	-1.36163	4.08851e-09	2.23884e-09	-1.03523	4.08851e-09	0.000201988	polycystin 1, transient receptor potential channel interacting	...
PRELP	protein_coding	-1.36318	0.00182122	0.00546437	-1.32711	0.00182122	0.0669635	proline and arginine rich end leucine rich repeat protein	...
LOC149401	NA	-1.36352	1.07677e-07	7.02318e-08	-1.31209	1.07677e-07	3.87122e-05	0	...
NDUFA4L2	protein_coding	-1.36426	3.64057e-06	4.0888e-06	-1.01176	3.64057e-06	0.0184192	NDUFA4, mitochondrial complex associated like 2	...
TRIP10	protein_coding	-1.36451	7.7766e-05	0.000139257	-1.02265	7.7766e-05	0.0668736	thyroid hormone receptor interactor 10	...
SLC1A2	protein_coding	-1.36575	0.00334825	0.0110553	-3.88518	0.00334825	0.00580272	solute carrier family 1 member 2	...
ARHGEF1	protein_coding	-1.36586	3.10304e-10	8.18626e-10	-1.04959	3.10304e-10	2.54169e-05	Rho guanine nucleotide exchange factor 1	...
LOC100505585	NA	-1.36586	3.10304e-10	8.18626e-10	-1.04959	3.10304e-10	2.54169e-05	Rho guanine nucleotide exchange factor 1	...
LGR5	protein_coding	-1.37169	0.017318	0.0665693	-1.2056	0.017318	0.000741703	leucine rich repeat containing G protein-coupled receptor 5	...
ELN	protein_coding	-1.37621	5.93361e-06	7.13394e-06	-1.22333	5.93361e-06	0.0033809	elastin	...
UCP2	protein_coding	-1.3796	0.00298297	0.00967043	-1.79462	0.00298297	0.010263	uncoupling protein 2	...
CD4	protein_coding	-1.38396	0.000198792	0.000415209	-1.09131	0.000198792	0.0745786	CD4 molecule	...
FOXA3	protein_coding	-1.38409	0.0140735	0.0540817	-1.82183	0.0140735	0.0479696	forkhead box A3	...
AK4	protein_coding	-1.38499	0.000498006	0.00120902	-1.79293	0.000498006	0.00130127	adenylate kinase 4	...
SHMT2	protein_coding	-1.38504	4.27888e-06	4.91389e-06	-1.03825	4.27888e-06	0.0181182	serine hydroxymethyltransferase 2	...
LRP1	protein_coding	-1.38781	2.35675e-09	1.52663e-09	-1.42293	2.35675e-09	3.03326e-07	LDL receptor related protein 1	...
DHCR7	protein_coding	-1.38947	7.37834e-05	0.000130806	-2.13428	7.37834e-05	5.13324e-06	7-dehydrocholesterol reductase	...
GSTM1	protein_coding	-1.39572	1.57421e-07	1.08647e-07	-1.13307	1.57421e-07	0.000880728	glutathione S-transferase mu 1	...
ILDR2	protein_coding	-1.39821	0.000899366	0.00240532	-1.4181	0.000899366	0.0330109	immunoglobulin like domain containing receptor 2	...
VAC14	protein_coding	-1.39991	1.10922e-13	7.41982e-10	-1.3787	1.10922e-13	1.74226e-08	Vac14, PIKFYVE complex component	...
PTPN5	protein_coding	-1.40056	0.0067508	0.0245951	-2.3479	0.0067508	0.00145723	protein tyrosine phosphatase, non-receptor type 5	...
CMIP	protein_coding	-1.40905	3.15056e-07	2.40985e-07	-1.15412	3.15056e-07	5.16413e-07	c-Maf inducing protein	...
MGEA5	protein_coding	-1.40945	3.86482e-07	3.0597e-07	-1.5317	3.86482e-07	0.0107245	0	...
SGK494	NA	-1.41543	5.2953e-05	8.95165e-05	-1.33844	5.2953e-05	0.00821011	uncharacterized serine/threonine-protein kinase SgK494	...
GNG3	protein_coding	-1.41605	0.0334881	0.122078	-2.48717	0.0334881	0.0153268	G protein subunit gamma 3	...
HMGA1	protein_coding	-1.41618	1.50828e-05	2.09407e-05	-1.22911	1.50828e-05	2.89015e-07	high mobility group AT-hook 1	...
PSMB7	protein_coding	-1.41732	7.53549e-06	9.3852e-06	-1.32742	7.53549e-06	0.00204019	proteasome subunit beta 7	...
GSTM2	protein_coding	-1.42101	7.94457e-07	7.04769e-07	-1.16184	7.94457e-07	0.00243962	glutathione S-transferase mu 2	...
NOTCH3	protein_coding	-1.42262	3.59347e-06	4.02481e-06	-1.29218	3.59347e-06	0.00175126	notch 3	...
LOC728061	NA	-1.42331	0.000506617	0.00123269	-1.4154	0.000506617	0.0260617	0	...
MID1IP1	protein_coding	-1.42567	3.31479e-07	2.55487e-07	-1.06019	3.31479e-07	0.00465303	MID1 interacting protein 1	...
WWP2	protein_coding	-1.42573	3.51005e-09	1.99607e-09	-1.57868	3.51005e-09	8.24972e-08	WW domain containing E3 ubiquitin protein ligase 2	...
ARSE	protein_coding	-1.42737	0.0242323	0.0915085	-1.71102	0.0242323	0.134332	arylsulfatase E (chondrodysplasia punctata 1)	...
CAMK2N1	protein_coding	-1.4286	0.00173492	0.00516633	-2.19687	0.00173492	0.0239699	calcium/calmodulin dependent protein kinase II inhibitor 1	...
USP9X	protein_coding	-1.42989	1.42083e-06	1.37785e-06	-2.47632	1.42083e-06	1.80742e-08	ubiquitin specific peptidase 9, X-linked	...
GATA4	protein_coding	-1.43144	0.0119993	0.0458919	-1.52212	0.0119993	0.140407	GATA binding protein 4	...
CELF2	protein_coding	-1.43369	0.000558418	0.00137925	-1.10698	0.000558418	0.132376	CUGBP Elav-like family member 2	...
TMEM163	protein_coding	-1.43468	0.00236815	0.00739469	-1.23563	0.00236815	0.147384	transmembrane protein 163	...
JUND	protein_coding	-1.43475	1.20347e-08	6.09307e-09	-1.38008	1.20347e-08	6.27585e-08	JunD proto-oncogene, AP-1 transcription factor subunit	...
CALM1	protein_coding	-1.43718	0.00011425	0.000217782	-1.63048	0.00011425	0.00164497	calmodulin 1	...
HES6	protein_coding	-1.43822	0.000488942	0.00118249	-2.32008	0.000488942	3.41762e-05	hes family bHLH transcription factor 6	...
ACSL4	protein_coding	-1.43839	5.07773e-06	5.96445e-06	-1.50663	5.07773e-06	0.000276238	acyl-CoA synthetase long-chain family member 4	...
RUSC1	protein_coding	-1.44165	7.32288e-06	9.08722e-06	-1.05369	7.32288e-06	0.0290353	RUN and SH3 domain containing 1	...
B3GAT2	protein_coding	-1.44661	0.00928961	0.0349456	-2.83305	0.00928961	0.000260472	beta-1,3-glucuronyltransferase 2	...
EVI5L	protein_coding	-1.4467	4.44628e-08	2.57328e-08	-1.19343	4.44628e-08	0.000278679	ecotropic viral integration site 5 like	...
GRIA1	protein_coding	-1.44782	0.0337442	0.122853	-2.6096	0.0337442	0.0120067	glutamate ionotropic receptor AMPA type subunit 1	...
COPA	protein_coding	-1.45109	1.5687e-06	1.54963e-06	-1.28945	1.5687e-06	0.00126853	coatomer protein complex subunit alpha	...
RPRM	protein_coding	-1.45282	0.00948936	0.0357597	-1.49247	0.00948936	0.141404	reprimo, TP53 dependent G2 arrest mediator homolog	...
ZER1	protein_coding	-1.45511	6.39598e-08	3.89048e-08	-1.04239	6.39598e-08	0.00279604	zyg-11 related cell cycle regulator	...
IGFBP4	protein_coding	-1.45753	0.00273763	0.00874199	-1.49905	0.00273763	0.0618756	insulin like growth factor binding protein 4	...
ND2	NA	-1.46103	1.89088e-11	7.44861e-10	-1.12485	1.89088e-11	2.93899e-06	mitochondrially encoded NADH	...
RALYL	protein_coding	-1.46249	0.0342388	0.124465	-2.17953	0.0342388	0.0555357	RALY RNA binding protein-like	...
PNPLA2	protein_coding	-1.46341	5.94308e-10	9.02486e-10	-1.46049	5.94308e-10	2.30938e-05	patatin like phospholipase domain containing 2	...
ANAPC2	protein_coding	-1.4635	3.90257e-15	7.41974e-10	-1.02391	3.90257e-15	5.64364e-08	anaphase promoting complex subunit 2	...
AAAS	protein_coding	-1.46464	5.5297e-13	7.42021e-10	-1.49818	5.5297e-13	1.74483e-08	aladin WD repeat nucleoporin	...
SATB1	protein_coding	-1.46562	0.00544576	0.0193152	-2.10977	0.00544576	0.00721603	SATB homeobox 1	...
GPSM3	protein_coding	-1.46861	4.21008e-05	6.88301e-05	-1.12353	4.21008e-05	0.0454035	G protein signaling modulator 3	...
RGMB	protein_coding	-1.46934	0.000338762	0.000769937	-3.00186	0.000338762	1.20973e-07	repulsive guidance molecule family member b	...
CHL1	protein_coding	-1.47051	0.0229564	0.0871392	-1.71579	0.0229564	0.144411	cell adhesion molecule L1 like	...
HNRNPUL1	protein_coding	-1.4729	1.50346e-11	7.44174e-10	-1.72248	1.50346e-11	1.74165e-08	heterogeneous nuclear ribonucleoprotein U like 1	...
PRKAR1B	protein_coding	-1.47627	5.68263e-06	6.79967e-06	-1.51952	5.68263e-06	0.000405052	protein kinase cAMP-dependent type I regulatory subunit beta	...
NTN1	protein_coding	-1.47665	0.000163855	0.000332704	-1.78413	0.000163855	0.00098616	netrin 1	...
NECTIN2	protein_coding	-1.47677	1.55595e-05	2.17065e-05	-1.15655	1.55595e-05	0.023947	nectin cell adhesion molecule 2	...
HMP19	NA	-1.47811	0.0484984	0.169309	-3.95797	0.0484984	0.000140244	0	...
MARCKS	protein_coding	-1.47848	3.37835e-05	5.34424e-05	-2.25212	3.37835e-05	2.02814e-06	myristoylated alanine rich protein kinase C substrate	...
SEMA6A	protein_coding	-1.47885	2.92985e-08	1.59719e-08	-1.97629	2.92985e-08	2.25852e-08	semaphorin 6A	...
PAQR9	protein_coding	-1.48088	0.0291813	0.108119	-2.95178	0.0291813	0.00270162	progestin and adipoQ receptor family member 9	...
ITGA5	protein_coding	-1.48201	9.5972e-06	1.23468e-05	-1.64251	9.5972e-06	0.000199376	integrin subunit alpha 5	...
NUMA1	protein_coding	-1.48458	1.19988e-09	1.10312e-09	-1.32509	1.19988e-09	3.56724e-06	nuclear mitotic apparatus protein 1	...
SLC1A5	protein_coding	-1.48483	2.60026e-05	3.94148e-05	-1.72089	2.60026e-05	0.000264028	solute carrier family 1 member 5	...
ADD1	protein_coding	-1.4875	2.48752e-12	7.42231e-10	-1.10898	2.48752e-12	1.20555e-06	adducin 1	...
ADH6	protein_coding	-1.49219	0.0394645	0.141361	-2.56721	0.0394645	0.0245757	alcohol dehydrogenase 6 (class V)	...
RBFOX1	protein_coding	-1.49518	0.00172364	0.00512773	-2.19233	0.00172364	0.00111387	RNA binding protein, fox-1 homolog 1	...
HIST2H2AA3	protein_coding	-1.4963	0.000129092	0.000251033	-1.08221	0.000129092	9.30531e-08	histone cluster 2 H2A family member a3	...
SP5	protein_coding	-1.50283	2.35067e-09	1.52293e-09	-2.29393	2.35067e-09	1.73808e-08	Sp5 transcription factor	...
FRMD4A	protein_coding	-1.50405	2.73574e-05	4.1743e-05	-2.08402	2.73574e-05	6.74432e-05	FERM domain containing 4A	...
DPYSL4	protein_coding	-1.50512	0.0141191	0.054253	-1.59452	0.0141191	8.50952e-05	dihydropyrimidinase like 4	...
EPG5	protein_coding	-1.50877	1.74936e-08	9.04107e-09	-1.1009	1.74936e-08	0.000963294	ectopic P-granules autophagy protein 5 homolog	...
LOC284219	NA	-1.51056	4.52204e-05	7.47287e-05	-1.58395	4.52204e-05	0.00200943	0	...
CRMP1	protein_coding	-1.5145	0.00407727	0.0138911	-2.69313	0.00407727	0.000235751	collapsin response mediator protein 1	...
GTPBP2	protein_coding	-1.51797	6.08951e-11	7.53238e-10	-1.24399	6.08951e-11	1.9177e-06	GTP binding protein 2	...
DCAF15	protein_coding	-1.51868	3.96427e-08	2.26168e-08	-1.45027	3.96427e-08	1.24035e-06	DDB1 and CUL4 associated factor 15	...
SNAPC2	protein_coding	-1.52859	1.92411e-10	7.85049e-10	-1.17027	1.92411e-10	1.89637e-05	small nuclear RNA activating complex polypeptide 2	...
C2	protein_coding	-1.52904	0.00036669	0.000843486	-1.72874	0.00036669	0.00545321	complement C2	...
ACTC1	protein_coding	-1.52929	0.0422982	0.150095	-2.26183	0.0422982	0.0749471	actin, alpha, cardiac muscle 1	...
CALCOCO1	protein_coding	-1.53884	3.35748e-12	7.42346e-10	-1.0388	3.35748e-12	1.22765e-05	calcium binding and coiled-coil domain 1	...
KLHL29	protein_coding	-1.54347	0.000135509	0.000265905	-1.22207	0.000135509	0.000165068	kelch like family member 29	...
TCF7L2	protein_coding	-1.54623	1.87558e-07	1.33333e-07	-2.46128	1.87558e-07	1.77969e-08	transcription factor 7 like 2	...
PCDHGC3	protein_coding	-1.54688	0.000152197	0.000305185	-1.57311	0.000152197	6.66713e-05	protocadherin gamma subfamily C, 3	...
PCDHGA11	protein_coding	-1.54688	0.000152197	0.000305185	-1.88677	0.000152197	0.000790633	protocadherin gamma subfamily A, 11	...
PCDHGA12	protein_coding	-1.54688	0.000152197	0.000305185	-1.88677	0.000152197	0.000790633	protocadherin gamma subfamily A, 12	...
PCDHGA5	protein_coding	-1.54688	0.000152197	0.000305185	-1.88677	0.000152197	0.000790633	protocadherin gamma subfamily A, 5	...
PCDHGA6	protein_coding	-1.54688	0.000152197	0.000305185	-1.88677	0.000152197	0.000790633	protocadherin gamma subfamily A, 6	...
HYMAI	lncRNA	-1.5514	7.69073e-06	9.61157e-06	-1.54291	7.69073e-06	0.000889621	hydatidiform mole associated and imprinted (non-protein coding)	...
TMEM259	protein_coding	-1.55764	1.49076e-10	7.7396e-10	-1.20045	1.49076e-10	1.37736e-05	transmembrane protein 259	...
GATSL2	NA	-1.56173	9.34186e-06	1.19871e-05	-1.07583	9.34186e-06	0.0484985	0	...
BRSK1	protein_coding	-1.56582	2.81825e-09	1.70652e-09	-1.7865	2.81825e-09	4.11946e-08	BR serine/threonine kinase 1	...
CYP4F12	protein_coding	-1.56652	1.69053e-07	1.18516e-07	-1.79031	1.69053e-07	1.84791e-06	cytochrome P450 family 4 subfamily F member 12	...
ELMO2	protein_coding	-1.56676	9.81796e-09	4.88715e-09	-1.03728	9.81796e-09	0.00259636	engulfment and cell motility 2	...
CDC42	protein_coding	-1.56741	5.45708e-12	7.42638e-10	-2.3008	5.45708e-12	1.73771e-08	cell division cycle 42	...
CTNNA2	protein_coding	-1.56789	0.0298047	0.110175	-2.1569	0.0298047	0.0775	catenin alpha 2	...
RAP1GDS1	protein_coding	-1.57093	8.38721e-05	0.000152212	-2.53125	8.38721e-05	2.2597e-06	Rap1 GTPase-GDP dissociation stimulator 1	...
INSIG1	protein_coding	-1.57563	1.94103e-05	2.80234e-05	-1.29684	1.94103e-05	0.00916973	insulin induced gene 1	...
KIF21B	protein_coding	-1.5775	0.00185298	0.00557406	-2.47158	0.00185298	0.000459657	kinesin family member 21B	...
SPSB1	protein_coding	-1.578	3.60248e-07	2.81465e-07	-1.34006	3.60248e-07	0.000817695	splA/ryanodine receptor domain and SOCS box containing 1	...
HIST1H2BG	protein_coding	-1.5833	0.00968918	0.0365623	-2.45596	0.00968918	0.000304252	histone cluster 1 H2B family member g	...
HIST1H2BJ	protein_coding	-1.5833	0.00968918	0.0365623	-2.45596	0.00968918	0.000304252	histone cluster 1 H2B family member j	...
LDLR	protein_coding	-1.58345	1.37502e-07	9.30245e-08	-2.10729	1.37502e-07	0.0003386	low density lipoprotein receptor	...
FXYD2	protein_coding	-1.58588	0.0270109	0.100944	-2.0712	0.0270109	0.0951175	FXYD domain containing ion transport regulator 2	...
FXYD6-FXYD2	protein_coding	-1.58588	0.0270109	0.100944	-2.0712	0.0270109	0.0951175	FXYD6-FXYD2 readthrough	...
FGF14	protein_coding	-1.5979	0.00513713	0.0180571	-2.17678	0.00513713	0.00761682	fibroblast growth factor 14	...
ROR1	protein_coding	-1.60013	2.05085e-06	2.11281e-06	-1.29001	2.05085e-06	0.0005069	receptor tyrosine kinase like orphan receptor 1	...
EMX2	protein_coding	-1.60248	0.0250034	0.0941413	-3.29587	0.0250034	0.00121667	empty spiracles homeobox 2	...
SLC26A6	protein_coding	-1.60426	2.51972e-06	2.67145e-06	-1.02485	2.51972e-06	0.0489735	solute carrier family 26 member 6	...
TTYH1	protein_coding	-1.60427	0.0188479	0.0722623	-3.43873	0.0188479	0.000322257	tweety family member 1	...
SLC25A37	protein_coding	-1.60599	7.56776e-05	0.000135047	-3.30777	7.56776e-05	1.73771e-08	solute carrier family 25 member 37	...
SIN3B	protein_coding	-1.60685	1.68995e-09	1.28083e-09	-1.20455	1.68995e-09	0.000131634	SIN3 transcription regulator family member B	...
PRAF2	protein_coding	-1.60831	8.59808e-10	9.89661e-10	-1.49822	8.59808e-10	1.06688e-06	PRA1 domain family member 2	...
NHSL1	protein_coding	-1.60916	1.18411e-05	1.58466e-05	-2.48537	1.18411e-05	3.44715e-07	NHS like 1	...
EPHA7	protein_coding	-1.60922	0.00286762	0.00923836	-2.51499	0.00286762	1.83952e-07	EPH receptor A7	...
CNTNAP2	protein_coding	-1.6139	0.00078941	0.00206718	-1.69461	0.00078941	0.0228827	contactin associated protein-like 2	...
MAZ	protein_coding	-1.61673	1.02997e-10	7.63016e-10	-1.87204	1.02997e-10	1.78278e-08	MYC associated zinc finger protein	...
APCDD1	protein_coding	-1.62038	0.000528893	0.00129567	-1.69763	0.000528893	0.0170791	APC down-regulated 1	...
AP1M1	protein_coding	-1.62381	4.05827e-10	8.45515e-10	-1.13994	4.05827e-10	0.000154966	adaptor related protein complex 1 mu 1 subunit	...
JAM3	protein_coding	-1.6277	0.000121066	0.000233202	-1.35305	0.000121066	0.0425312	junctional adhesion molecule 3	...
BTBD2	protein_coding	-1.62845	2.06729e-08	1.08023e-08	-1.14226	2.06729e-08	0.00186264	BTB domain containing 2	...
ASTN1	protein_coding	-1.63283	0.0236065	0.0893865	-2.04301	0.0236065	0.106582	astrotactin 1	...
CARM1	protein_coding	-1.63901	2.26743e-08	1.20252e-08	-1.50777	2.26743e-08	2.36639e-05	coactivator associated arginine methyltransferase 1	...
YIPF2	protein_coding	-1.63901	2.26743e-08	1.20252e-08	-1.50777	2.26743e-08	2.36639e-05	Yip1 domain family member 2	...
WTAP	protein_coding	-1.6449	6.22341e-09	3.16306e-09	-3.51115	6.22341e-09	1.73771e-08	WT1 associated protein	...
TERF2	protein_coding	-1.65622	3.18028e-10	8.2061e-10	-1.35797	3.18028e-10	7.16834e-06	telomeric repeat binding factor 2	...
IGF2	protein_coding	-1.66337	4.20422e-05	6.87142e-05	-3.06577	4.20422e-05	2.24373e-08	insulin like growth factor 2	...
INS-IGF2	protein_coding	-1.66337	4.20422e-05	6.87142e-05	-3.06577	4.20422e-05	2.24373e-08	INS-IGF2 readthrough	...
CLASP2	protein_coding	-1.66413	0.000104837	0.000197414	-1.63394	0.000104837	0.000751847	cytoplasmic linker associated protein 2	...
SET	protein_coding	-1.6675	1.66794e-11	7.4445e-10	-2.94934	1.66794e-11	1.73771e-08	SET nuclear proto-oncogene	...
PHYHIPL	protein_coding	-1.6679	0.0106624	0.040501	-1.97241	0.0106624	0.0727094	phytanoyl-CoA 2-hydroxylase interacting protein like	...
SREBF2	protein_coding	-1.68361	5.61456e-11	7.52198e-10	-1.18965	5.61456e-11	2.0193e-07	sterol regulatory element binding transcription factor 2	...
CRYM	protein_coding	-1.68615	0.00340152	0.0112589	-1.58658	0.00340152	0.119341	crystallin mu	...
PSME3	protein_coding	-1.68824	2.10597e-16	7.41974e-10	-1.38279	2.10597e-16	1.74165e-08	proteasome activator subunit 3	...
ENTPD5	protein_coding	-1.68847	0.000141682	0.000280635	-1.0269	0.000141682	0.000996053	ectonucleoside triphosphate diphosphohydrolase 5	...
STRN4	protein_coding	-1.68921	3.74028e-11	7.48357e-10	-1.30114	3.74028e-11	4.90168e-06	striatin 4	...
RBM14	protein_coding	-1.69385	8.30058e-07	7.40279e-07	-1.52066	8.30058e-07	0.000669277	RNA binding motif protein 14	...
PRR14	protein_coding	-1.69892	2.88049e-08	1.56534e-08	-1.22139	2.88049e-08	0.00163102	proline rich 14	...
FAM222B	protein_coding	-1.69957	4.72809e-14	7.41977e-10	-2.16893	4.72809e-14	1.73771e-08	family with sequence similarity 222 member B	...
FKBP8	protein_coding	-1.70067	5.66433e-10	8.94332e-10	-1.52225	5.66433e-10	1.78835e-06	FK506 binding protein 8	...
PSMF1	protein_coding	-1.70484	2.95264e-11	7.46837e-10	-1.07035	2.95264e-11	0.000193336	proteasome inhibitor subunit 1	...
AMPH	protein_coding	-1.71213	0.0019889	0.00604569	-1.86183	0.0019889	0.0345952	amphiphysin	...
COL6A1	protein_coding	-1.71382	2.74996e-06	2.95618e-06	-1.33004	2.74996e-06	0.000231418	collagen type VI alpha 1 chain	...
SLC20A1	protein_coding	-1.72132	0.000591871	0.0014746	-1.73474	0.000591871	0.0260256	solute carrier family 20 member 1	...
CS	protein_coding	-1.72506	2.13336e-09	1.44207e-09	-1.18178	2.13336e-09	0.000651088	citrate synthase	...
INO80B	protein_coding	-1.72881	7.14249e-10	9.4091e-10	-1.23334	7.14249e-10	0.000170971	INO80 complex subunit B	...
INO80B-WBP1	protein_coding	-1.72881	7.14249e-10	9.4091e-10	-1.23334	7.14249e-10	0.000170971	INO80B-WBP1 readthrough (NMD candidate)	...
HOXA5	protein_coding	-1.73502	0.00641038	0.023182	-2.68617	0.00641038	0.00383532	homeobox A5	...
NNAT	protein_coding	-1.7372	0.00039842	0.000931114	-3.98276	0.00039842	2.47462e-08	neuronatin	...
MAP4K4	protein_coding	-1.75652	0.000239509	0.000515896	-1.78484	0.000239509	0.0122564	mitogen-activated protein kinase kinase kinase kinase 4	...
GPI	protein_coding	-1.76433	7.04522e-11	7.55359e-10	-1.14143	7.04522e-11	0.000199632	glucose-6-phosphate isomerase	...
ZIC1	protein_coding	-1.78023	0.0450417	0.158573	-6.9245	0.0450417	5.20986e-08	Zic family member 1	...
SH3BGRL3	protein_coding	-1.78722	1.96577e-07	1.40506e-07	-1.07125	1.96577e-07	0.0309107	SH3 domain binding glutamate rich protein like 3	...
BAZ2A	protein_coding	-1.78922	4.16035e-12	7.42454e-10	-2.10431	4.16035e-12	1.73848e-08	bromodomain adjacent to zinc finger domain 2A	...
SYT11	protein_coding	-1.79524	0.00107649	0.00295956	-1.51612	0.00107649	0.00437885	synaptotagmin 11	...
SLC4A2	protein_coding	-1.79843	1.4396e-11	7.4407e-10	-1.57021	1.4396e-11	1.45975e-07	solute carrier family 4 member 2	...
GREM2	protein_coding	-1.79912	0.000369626	0.000851601	-1.62351	0.000369626	0.0436232	gremlin 2, DAN family BMP antagonist	...
GDI1	protein_coding	-1.80007	1.34792e-06	1.29432e-06	-1.90236	1.34792e-06	6.88903e-05	GDP dissociation inhibitor 1	...
ATP1A3	protein_coding	-1.80359	0.00782894	0.0290097	-1.95821	0.00782894	0.0944735	ATPase Na+/K+ transporting subunit alpha 3	...
APPL2	protein_coding	-1.80759	2.61118e-09	1.62256e-09	-1.12096	2.61118e-09	0.00294909	adaptor protein, phosphotyrosine interacting with PH domain and leucine zipper 2	...
COPE	protein_coding	-1.81306	4.05118e-15	7.41974e-10	-1.5133	4.05118e-15	1.76855e-08	coatomer protein complex subunit epsilon	...
RGMA	protein_coding	-1.81881	0.000162425	0.000329065	-1.50517	0.000162425	0.050479	repulsive guidance molecule family member a	...
KCTD13	protein_coding	-1.81899	1.44086e-06	1.40242e-06	-1.03027	1.44086e-06	0.0851718	potassium channel tetramerization domain containing 13	...
FYN	protein_coding	-1.81928	2.5531e-06	2.71232e-06	-1.7348	2.5531e-06	0.000661933	FYN proto-oncogene, Src family tyrosine kinase	...
PIP4K2A	protein_coding	-1.82441	2.25374e-05	3.33663e-05	-2.05602	2.25374e-05	0.000357704	phosphatidylinositol-5-phosphate 4-kinase type 2 alpha	...
GRK2	protein_coding	-1.8291	1.31811e-08	6.69087e-09	-1.00281	1.31811e-08	0.0234867	G protein-coupled receptor kinase 2	...
PHACTR3	protein_coding	-1.83641	0.00765961	0.0283312	-1.9956	0.00765961	0.0924664	phosphatase and actin regulator 3	...
SLC16A7	protein_coding	-1.83789	1.12347e-06	1.04996e-06	-1.037	1.12347e-06	0.0805413	solute carrier family 16 member 7	...
MEIS1	protein_coding	-1.83983	6.30695e-05	0.000109177	-1.16577	6.30695e-05	0.149491	Meis homeobox 1	...
LMF1	protein_coding	-1.84098	0.00201742	0.0061419	-2.20889	0.00201742	0.00941878	lipase maturation factor 1	...
KDM5D	protein_coding	-1.85403	0.0173736	0.0667647	-2.23193	0.0173736	0.100148	lysine demethylase 5D	...
DHCR24	protein_coding	-1.85598	0.000223818	0.000476337	-2.77314	0.000223818	4.39078e-05	24-dehydrocholesterol reductase	...
BHLHE40	protein_coding	-1.86212	1.08894e-05	1.43366e-05	-1.7943	1.08894e-05	0.00127592	basic helix-loop-helix family member e40	...
PLPPR1	protein_coding	-1.86566	0.00723245	0.0265529	-2.47087	0.00723245	0.0234863	phospholipid phosphatase related 1	...
PTPN14	protein_coding	-1.8672	0.000146844	0.000292315	-1.22999	0.000146844	0.000855679	protein tyrosine phosphatase, non-receptor type 14	...
CLIP2	protein_coding	-1.86858	9.57795e-05	0.000178073	-1.72971	9.57795e-05	0.0156934	CAP-Gly domain containing linker protein 2	...
SAMD4B	protein_coding	-1.86928	2.7243e-14	7.41976e-10	-1.95744	2.7243e-14	1.73786e-08	sterile alpha motif domain containing 4B	...
ETV6	protein_coding	-1.87124	1.1676e-05	1.5595e-05	-1.10299	1.1676e-05	0.000230562	ETS variant 6	...
AP2A1	protein_coding	-1.87171	2.28579e-08	1.21384e-08	-1.0797	2.28579e-08	5.4235e-06	adaptor related protein complex 2 alpha 1 subunit	...
LIPE	protein_coding	-1.87426	1.96759e-10	7.86239e-10	-1.09033	1.96759e-10	0.00179305	lipase E, hormone sensitive type	...
ABCA5	protein_coding	-1.87456	3.35662e-08	1.8655e-08	-1.11354	3.35662e-08	0.0166603	ATP binding cassette subfamily A member 5	...
CCDC124	protein_coding	-1.88852	1.36627e-14	7.41975e-10	-1.34087	1.36627e-14	8.63644e-08	coiled-coil domain containing 124	...
CLMP	protein_coding	-1.89514	3.79037e-06	4.28438e-06	-1.48306	3.79037e-06	0.0111207	CXADR like membrane protein	...
FASN	protein_coding	-1.89879	2.5026e-07	1.85305e-07	-2.09232	2.5026e-07	5.95636e-06	fatty acid synthase	...
ZYX	protein_coding	-1.89964	4.04526e-11	7.48974e-10	-1.84733	4.04526e-11	3.89757e-08	zyxin	...
VAMP2	protein_coding	-1.90177	3.397e-08	1.89029e-08	-1.37482	3.397e-08	0.00167722	vesicle associated membrane protein 2	...
PDLIM7	protein_coding	-1.90248	2.08517e-06	2.15214e-06	-1.40658	2.08517e-06	6.17112e-05	PDZ and LIM domain 7	...
CIZ1	protein_coding	-1.91255	1.62829e-15	7.41974e-10	-1.57441	1.62829e-15	1.75847e-08	CDKN1A interacting zinc finger protein 1	...
LOC100996724	NA	-1.92778	0.00255445	0.00807123	-1.14897	0.00255445	0.126405	0	...
REEP1	protein_coding	-1.9298	0.00525176	0.018533	-1.96313	0.00525176	0.102941	receptor accessory protein 1	...
DNAJB5	protein_coding	-1.93971	9.31304e-06	1.19412e-05	-1.18508	9.31304e-06	0.0172986	DnaJ heat shock protein family (Hsp40) member B5	...
MAOB	protein_coding	-1.94446	0.000797013	0.00209008	-1.58561	0.000797013	0.118755	monoamine oxidase B	...
PELI1	protein_coding	-1.94638	3.27375e-07	2.51519e-07	-1.54646	3.27375e-07	6.33273e-05	pellino E3 ubiquitin protein ligase 1	...
TRIM28	protein_coding	-1.95158	3.49916e-13	7.42002e-10	-1.49572	3.49916e-13	1.51948e-07	tripartite motif containing 28	...
UBAP2L	protein_coding	-1.9544	2.38754e-20	7.41974e-10	-1.97481	2.38754e-20	1.73771e-08	ubiquitin associated protein 2 like	...
MAPT	protein_coding	-1.95452	0.000100065	0.000187162	-2.24794	0.000100065	0.00118899	microtubule associated protein tau	...
AGT	protein_coding	-1.97015	0.0309205	0.113831	-3.72595	0.0309205	0.00592073	angiotensinogen	...
APOE	protein_coding	-1.97136	0.00195578	0.00593039	-1.33608	0.00195578	0.000452106	apolipoprotein E	...
PPP1R12B	protein_coding	-1.97206	1.80227e-07	1.27376e-07	-1.08016	1.80227e-07	0.153494	protein phosphatase 1 regulatory subunit 12B	...
APLP1	protein_coding	-1.97211	0.00149671	0.00434864	-1.76304	0.00149671	0.0991471	amyloid beta precursor like protein 1	...
MEG3	lncRNA	-1.97294	3.87568e-05	6.26324e-05	-1.95167	3.87568e-05	1.83348e-08	maternally expressed 3 (non-protein coding)	...
CA2	protein_coding	-1.97819	0.00644586	0.0233219	-1.88569	0.00644586	0.154536	carbonic anhydrase 2	...
BAMBI	protein_coding	-1.97926	8.2222e-07	7.32511e-07	-1.65296	8.2222e-07	0.00187724	BMP and activin membrane bound inhibitor	...
TUBB2A	protein_coding	-1.97984	0.000435341	0.00103437	-2.01663	0.000435341	0.02693	tubulin beta 2A class IIa	...
PTPRO	protein_coding	-1.98575	2.74783e-08	1.48522e-08	-1.97002	2.74783e-08	0.0189441	protein tyrosine phosphatase, receptor type O	...
MUM1	protein_coding	-1.98592	5.71358e-09	2.93335e-09	-2.86776	5.71358e-09	1.74454e-08	melanoma associated antigen (mutated) 1	...
NEFM	protein_coding	-1.98755	0.0260737	0.0977767	-3.03015	0.0260737	0.0344939	neurofilament medium	...
MAPRE3	protein_coding	-2.00006	7.46383e-05	0.00013273	-1.302	7.46383e-05	0.000160603	microtubule associated protein RP/EB family member 3	...
MLF2	protein_coding	-2.00616	3.15278e-13	7.41998e-10	-1.40661	3.15278e-13	1.02748e-06	myeloid leukemia factor 2	...
HSD17B2	protein_coding	-2.02342	0.0193657	0.0742469	-3.30487	0.0193657	0.0123937	hydroxysteroid 17-beta dehydrogenase 2	...
PNPLA6	protein_coding	-2.03293	7.69702e-13	7.42041e-10	-1.02415	7.69702e-13	0.000812423	patatin like phospholipase domain containing 6	...
ZNF275	protein_coding	-2.05321	5.65218e-16	7.41974e-10	-1.50236	5.65218e-16	1.99175e-08	zinc finger protein 275	...
PEA15	protein_coding	-2.07498	1.68252e-05	2.37371e-05	-1.60016	1.68252e-05	0.0281947	phosphoprotein enriched in astrocytes 15	...
ALDOC	protein_coding	-2.09611	0.00161054	0.00473294	-1.73549	0.00161054	0.147623	aldolase, fructose-bisphosphate C	...
ISYNA1	protein_coding	-2.09712	5.47338e-08	3.2577e-08	-2.04928	5.47338e-08	1.59398e-05	inositol-3-phosphate synthase 1	...
TPP1	protein_coding	-2.10086	1.67866e-12	7.42139e-10	-1.01079	1.67866e-12	0.00225631	tripeptidyl peptidase 1	...
MRPL38	protein_coding	-2.10566	6.88378e-16	7.41974e-10	-1.29016	6.88378e-16	3.1095e-07	mitochondrial ribosomal protein L38	...
ENC1	protein_coding	-2.11719	0.000209948	0.000442162	-1.55158	0.000209948	0.116482	ectodermal-neural cortex 1	...
FADS1	protein_coding	-2.12507	1.80173e-07	1.27295e-07	-1.68431	1.80173e-07	0.000376477	fatty acid desaturase 1	...
MIR1908	miRNA	-2.12507	1.80173e-07	1.27295e-07	-1.68431	1.80173e-07	0.000376477	microRNA 1908	...
CDK16	protein_coding	-2.13021	4.14249e-10	8.48059e-10	-1.64642	4.14249e-10	2.79647e-05	cyclin dependent kinase 16	...
QKI	protein_coding	-2.14307	1.05253e-06	9.74408e-07	-3.84653	1.05253e-06	1.75298e-08	QKI, KH domain containing RNA binding	...
ARRB2	protein_coding	-2.16426	1.01502e-09	1.04067e-09	-1.06341	1.01502e-09	0.0241072	arrestin beta 2	...
CLIP3	protein_coding	-2.1773	3.57814e-05	5.71409e-05	-2.46493	3.57814e-05	0.000531578	CAP-Gly domain containing linker protein 3	...
EMP3	protein_coding	-2.19918	4.62585e-08	2.68967e-08	-2.69032	4.62585e-08	1.07927e-07	epithelial membrane protein 3	...
HOXA10	protein_coding	-2.20031	0.000161118	0.00032584	-4.34232	0.000161118	7.56731e-08	homeobox A10	...
HOXA10-HOXA9	NA	-2.20031	0.000161118	0.00032584	-4.34232	0.000161118	7.56731e-08	0	...
HOXA9	protein_coding	-2.20031	0.000161118	0.00032584	-4.34232	0.000161118	7.56731e-08	homeobox A9	...
MIR196B	miRNA	-2.20031	0.000161118	0.00032584	-4.34232	0.000161118	7.56731e-08	microRNA 196b	...
KLHDC3	protein_coding	-2.2015	2.88281e-12	7.42281e-10	-1.51863	2.88281e-12	7.06889e-06	kelch domain containing 3	...
NUCB1	protein_coding	-2.20906	6.37718e-14	7.41978e-10	-1.83458	6.37718e-14	2.13489e-08	nucleobindin 1	...
CAMK2G	protein_coding	-2.20998	3.21217e-08	1.77077e-08	-1.46137	3.21217e-08	0.00513499	calcium/calmodulin dependent protein kinase II gamma	...
SLC29A1	protein_coding	-2.21065	2.9719e-09	1.7721e-09	-1.03809	2.9719e-09	0.0460026	solute carrier family 29 member 1 (Augustine blood group)	...
PCGF1	protein_coding	-2.21641	4.1405e-19	7.41974e-10	-2.08216	4.1405e-19	1.73771e-08	polycomb group ring finger 1	...
YIF1B	protein_coding	-2.2205	1.29143e-14	7.41975e-10	-1.56531	1.29143e-14	9.65746e-08	Yip1 interacting factor homolog B, membrane trafficking protein	...
SETD5	protein_coding	-2.22328	8.21754e-17	7.41974e-10	-2.31239	8.21754e-17	1.73771e-08	SET domain containing 5	...
BCL2L1	protein_coding	-2.24233	1.47947e-10	7.73612e-10	-1.69378	1.47947e-10	2.02561e-05	BCL2 like 1	...
NPTX2	protein_coding	-2.24352	0.00017834	0.00036607	-2.04966	0.00017834	0.0263324	neuronal pentraxin 2	...
PPP2R1A	protein_coding	-2.24955	6.18687e-14	7.41978e-10	-1.74473	6.18687e-14	4.15517e-08	protein phosphatase 2 scaffold subunit Aalpha	...
HIPK1	protein_coding	-2.28761	1.05507e-12	7.4207e-10	-2.56576	1.05507e-12	1.73847e-08	homeodomain interacting protein kinase 1	...
SERPINA1	protein_coding	-2.28816	0.0185375	0.0711386	-8.22444	0.0185375	2.14506e-08	serpin family A member 1	...
UBA1	protein_coding	-2.28921	4.3882e-18	7.41974e-10	-1.88704	4.3882e-18	1.7378e-08	ubiquitin like modifier activating enzyme 1	...
MIAT	lncRNA	-2.30168	0.00092403	0.00248121	-5.45766	0.00092403	3.83628e-08	myocardial infarction associated transcript (non-protein coding)	...
RBP4	protein_coding	-2.3143	0.00666161	0.0242312	-4.9897	0.00666161	2.1815e-05	retinol binding protein 4	...
LINC00511	lncRNA	-2.32227	1.40187e-06	1.35679e-06	-2.15692	1.40187e-06	0.000605166	long intergenic non-protein coding RNA 511	...
LINC00673	NA	-2.32227	1.40187e-06	1.35679e-06	-2.15692	1.40187e-06	0.000605166	0	...
FTX	lncRNA	-2.33279	4.26665e-07	3.42284e-07	-1.99423	4.26665e-07	0.000366624	FTX transcript, XIST regulator (non-protein coding)	...
SH3GLB2	protein_coding	-2.33859	2.31281e-12	7.42211e-10	-1.05764	2.31281e-12	0.00564363	SH3 domain containing GRB2 like, endophilin B2	...
FLNA	protein_coding	-2.34658	3.71027e-06	4.17952e-06	-1.22849	3.71027e-06	0.0941104	filamin A	...
KCNH2	protein_coding	-2.35099	6.08225e-07	5.16363e-07	-1.2852	6.08225e-07	0.0805627	potassium voltage-gated channel subfamily H member 2	...
CUX1	protein_coding	-2.36028	4.11808e-10	8.47336e-10	-1.86745	4.11808e-10	1.77488e-05	cut like homeobox 1	...
ALDOB	protein_coding	-2.36553	0.0360288	0.130198	-4.84073	0.0360288	0.00318655	aldolase, fructose-bisphosphate B	...
LY6E	protein_coding	-2.36687	3.19952e-11	7.47334e-10	-1.06915	3.19952e-11	0.0158184	lymphocyte antigen 6 family member E	...
LOC613037	NA	-2.37354	3.7496e-08	2.12622e-08	-2.43487	3.7496e-08	4.1962e-06	0	...
NPIPA5	protein_coding	-2.37354	3.7496e-08	2.12622e-08	-2.43487	3.7496e-08	4.1962e-06	nuclear pore complex interacting protein family member A5	...
NPIPB3	protein_coding	-2.37354	3.7496e-08	2.12622e-08	-2.43487	3.7496e-08	4.1962e-06	nuclear pore complex interacting protein family member B3	...
NPIPB4	protein_coding	-2.37354	3.7496e-08	2.12622e-08	-2.43487	3.7496e-08	4.1962e-06	nuclear pore complex interacting protein family member B4	...
NPIPB5	protein_coding	-2.37354	3.7496e-08	2.12622e-08	-2.43487	3.7496e-08	4.1962e-06	nuclear pore complex interacting protein family member B5	...
NSG1	NA	-2.38637	6.30168e-05	0.000109055	-2.60279	6.30168e-05	0.00180078	Neuron-specific protein family member 1	...
TMEM97	protein_coding	-2.38759	4.12816e-07	3.29315e-07	-1.66729	4.12816e-07	0.0107742	transmembrane protein 97	...
PTPRZ1	protein_coding	-2.39667	0.00827489	0.0308417	-2.98537	0.00827489	0.0423834	protein tyrosine phosphatase, receptor type Z1	...
ATP6V1G2-DDX39B	protein_coding	-2.39894	7.28936e-21	7.41974e-10	-2.49084	7.28936e-21	1.73771e-08	ATP6V1G2-DDX39B readthrough (NMD candidate)	...
DDX39B	protein_coding	-2.39894	7.28936e-21	7.41974e-10	-2.49084	7.28936e-21	1.73771e-08	DExD-box helicase 39B	...
SNORD84	snoRNA	-2.39894	7.28936e-21	7.41974e-10	-2.49084	7.28936e-21	1.73771e-08	small nucleolar RNA, C/D box 84	...
SNX27	protein_coding	-2.40235	6.95127e-15	7.41974e-10	-2.49275	6.95127e-15	1.73776e-08	sorting nexin family member 27	...
TUBB2B	protein_coding	-2.421	0.00559442	0.0199101	-2.01663	0.00559442	0.02693	tubulin beta 2B class IIb	...
DACH1	protein_coding	-2.4283	2.88856e-08	1.5709e-08	-3.19183	2.88856e-08	3.7515e-08	dachshund family transcription factor 1	...
NREP	protein_coding	-2.44896	2.71533e-05	4.1373e-05	-2.02825	2.71533e-05	0.000630029	neuronal regeneration related protein	...
FAM19A5	protein_coding	-2.47154	0.000248363	0.000538519	-1.41651	0.000248363	0.0578477	family with sequence similarity 19 member A5, C-C motif chemokine like	...
AP2M1	protein_coding	-2.4889	2.76625e-18	7.41974e-10	-2.09136	2.76625e-18	1.73774e-08	adaptor related protein complex 2 mu 1 subunit	...
C9orf16	protein_coding	-2.49067	2.59286e-12	7.42243e-10	-1.40099	2.59286e-12	0.000277122	chromosome 9 open reading frame 16	...
ARHGEF7	protein_coding	-2.49268	7.38316e-08	4.57465e-08	-4.08883	7.38316e-08	1.74226e-08	Rho guanine nucleotide exchange factor 7	...
PFKFB3	protein_coding	-2.4945	3.00629e-11	7.46932e-10	-1.32766	3.00629e-11	0.00231997	6-phosphofructo-2-kinase/fructose-2,6-biphosphatase 3	...
RAB11FIP3	protein_coding	-2.5244	6.44886e-07	5.53445e-07	-1.32553	6.44886e-07	0.103814	RAB11 family interacting protein 3	...
RBM6	protein_coding	-2.54675	2.13905e-10	7.90882e-10	-3.65356	2.13905e-10	1.73784e-08	RNA binding motif protein 6	...
NEFL	protein_coding	-2.55306	0.0144165	0.0554299	-3.51791	0.0144165	0.00966295	neurofilament light	...
DDA1	protein_coding	-2.55953	7.11361e-14	7.41979e-10	-1.58363	7.11361e-14	5.39666e-06	DET1 and DDB1 associated 1	...
SLC6A1	protein_coding	-2.58289	0.0036019	0.0120093	-3.38014	0.0036019	0.0119739	solute carrier family 6 member 1	...
CLDN11	protein_coding	-2.62012	0.000183368	0.000378145	-2.56779	0.000183368	0.0143313	claudin 11	...
LOC100190986	NA	-2.64083	5.44101e-08	3.23757e-08	-1.23444	5.44101e-08	0.102495	0	...
NAPA	protein_coding	-2.65611	3.86378e-20	7.41974e-10	-1.95282	3.86378e-20	1.73775e-08	NSF attachment protein alpha	...
PPP1R1A	protein_coding	-2.65624	7.73695e-05	0.000138473	-1.73848	7.73695e-05	0.139524	protein phosphatase 1 regulatory inhibitor subunit 1A	...
MYO18A	protein_coding	-2.66644	1.49456e-12	7.42117e-10	-1.60803	1.49456e-12	6.10586e-05	myosin XVIIIA	...
TIAF1	protein_coding	-2.66644	1.49456e-12	7.42117e-10	-1.60803	1.49456e-12	6.10586e-05	TGFB1-induced anti-apoptotic factor 1	...
WIF1	protein_coding	-2.6827	0.00147019	0.00426022	-2.82424	0.00147019	0.0352091	WNT inhibitory factor 1	...
FGFR3	protein_coding	-2.68587	7.32103e-06	9.08318e-06	-3.01957	7.32103e-06	0.000120105	fibroblast growth factor receptor 3	...
ARID1A	protein_coding	-2.71588	3.02221e-15	7.41974e-10	-2.78436	3.02221e-15	1.73774e-08	AT-rich interaction domain 1A	...
STMN2	protein_coding	-2.7293	0.00693085	0.0253205	-4.42039	0.00693085	0.00123378	stathmin 2	...
SLC7A5	protein_coding	-2.73468	3.09543e-08	1.6973e-08	-1.60845	3.09543e-08	0.0176417	solute carrier family 7 member 5	...
TF	protein_coding	-2.74716	0.004955	0.0173393	-5.7839	0.004955	1.70693e-05	transferrin	...
ERI3	protein_coding	-2.74958	5.65218e-16	7.41974e-10	-1.97867	5.65218e-16	2.14489e-08	ERI1 exoribonuclease family member 3	...
HMGCS2	protein_coding	-2.75127	0.00422594	0.0144646	-3.33518	0.00422594	0.0282934	3-hydroxy-3-methylglutaryl-CoA synthase 2	...
MIR612	miRNA	-2.83968	9.28499e-10	1.011e-09	-2.64292	9.28499e-10	2.03243e-06	microRNA 612	...
NEAT1	lncRNA	-2.83968	9.28499e-10	1.011e-09	-2.64292	9.28499e-10	2.03243e-06	nuclear paraspeckle assembly transcript 1 (non-protein coding)	...
SPINK1	protein_coding	-2.87516	0.0197661	0.0757412	-3.85083	0.0197661	0.0597763	serine peptidase inhibitor, Kazal type 1	...
SPTAN1	protein_coding	-2.87824	6.75113e-12	7.42826e-10	-3.12635	6.75113e-12	1.75325e-08	spectrin alpha, non-erythrocytic 1	...
DCTN1	protein_coding	-2.90513	1.66408e-15	7.41974e-10	-2.01876	1.66408e-15	4.17214e-08	dynactin subunit 1	...
SLC4A5	protein_coding	-2.90513	1.66408e-15	7.41974e-10	-2.01876	1.66408e-15	4.17214e-08	solute carrier family 4 member 5	...
PLEC	protein_coding	-2.96082	3.16248e-16	7.41974e-10	-1.64013	3.16248e-16	1.76535e-06	plectin	...
TGFB1	protein_coding	-2.96774	2.82326e-10	8.09754e-10	-1.72167	2.82326e-10	0.00224986	transforming growth factor beta 1	...
LARP1	protein_coding	-2.96947	4.97055e-19	7.41974e-10	-1.83991	4.97055e-19	1.83284e-08	La ribonucleoprotein domain family member 1	...
PRKCSH	protein_coding	-3.00392	3.27918e-21	7.41974e-10	-2.6374	3.27918e-21	1.73771e-08	protein kinase C substrate 80K-H	...
CYB5R3	protein_coding	-3.00709	3.39185e-17	7.41974e-10	-2.16579	3.39185e-17	1.77794e-08	cytochrome b5 reductase 3	...
BANF1	protein_coding	-3.03748	5.64778e-23	7.41974e-10	-2.67352	5.64778e-23	1.73771e-08	barrier to autointegration factor 1	...
GSTA2	protein_coding	-3.13319	0.00397055	0.0134686	-3.89488	0.00397055	0.0216882	glutathione S-transferase alpha 2	...
COL6A2	protein_coding	-3.17492	4.49519e-08	2.60828e-08	-2.63437	4.49519e-08	0.000255747	collagen type VI alpha 2 chain	...
HSPD1	protein_coding	-3.22207	9.20666e-07	8.33531e-07	-2.55524	9.20666e-07	0.00397797	heat shock protein family D (Hsp60) member 1	...
TOX3	protein_coding	-3.45961	1.09423e-05	1.44219e-05	-2.84135	1.09423e-05	0.0126483	TOX high mobility group box family member 3	...
EPHX1	protein_coding	-3.50893	2.48047e-13	7.41993e-10	-2.55685	2.48047e-13	3.65154e-07	epoxide hydrolase 1	...
PKM	protein_coding	-3.5713	2.36461e-16	7.41974e-10	-2.72238	2.36461e-16	1.77562e-08	pyruvate kinase, muscle	...
CFL1	protein_coding	-3.71048	5.2381e-19	7.41974e-10	-2.51775	5.2381e-19	1.74446e-08	cofilin 1	...
SCD	protein_coding	-3.83517	1.23614e-08	6.27666e-09	-3.2157	1.23614e-08	6.1054e-08	stearoyl-CoA desaturase	...
TRAPPC1	protein_coding	-3.9	4.74201e-26	7.41974e-10	-2.71596	4.74201e-26	1.73771e-08	trafficking protein particle complex 1	...

## Sheet: 1c (gen)
genes specifically upregulated in adult thyroid (AT)
	###	ATAM	ATAM	ATAM	ETEM	ETEM	ETEM	###
	gene type	logFC	adj.P.Val	fdr_min	logFC	adj.P.Val	fdr_min	gene description
ARMCX5-GPRASP2	lncRNA	1.30785	0.000391202	0.000909591	0.387604	0.000391202	1	G protein-coupled receptor associated sorting protein 2	...
ATP6V0E2-AS1	lncRNA	1.37376	1.13183e-07	7.435e-08	0.197934	1.13183e-07	1	ATP6V0E2 antisense RNA 1	...
DUBR	lncRNA	1.29078	9.55117e-05	0.00017737	-0.305933	9.55117e-05	0.968726	DPPA2 upstream binding RNA	...
ENO1-AS1	lncRNA	1.01888	0.00350199	0.0116384	0.0761911	0.00350199	1	ENO1 antisense RNA 1	...
HCG18	lncRNA	1.50867	2.39118e-08	1.27323e-08	-1.39385	2.39118e-08	2.56605e-06	0	...
LINC00310	lncRNA	1.37495	6.85601e-06	8.40482e-06	-0.149847	6.85601e-06	1	long intergenic non-protein coding RNA 310	...
LINC00473	lncRNA	1.40822	3.93315e-06	4.46712e-06	-0.353941	3.93315e-06	0.975491	long intergenic non-protein coding RNA 473	...
LINC00894	lncRNA	1.45712	4.03724e-13	7.42006e-10	-0.497649	4.03724e-13	0.0625769	long intergenic non-protein coding RNA 894	...
LINC01023	lncRNA	1.06272	2.17315e-05	3.19502e-05	0.162647	2.17315e-05	1	long intergenic non-protein coding RNA 1023	...
LINC01139	lncRNA	1.20311	0.000458313	0.00109798	-0.172236	0.000458313	1	long intergenic non-protein coding RNA 1139	...
LINC01315	lncRNA	2.74159	2.47515e-13	7.41993e-10	-0.324659	2.47515e-13	1	long intergenic non-protein coding RNA 1315	...
LINC-PINT	lncRNA	1.04249	0.00146492	0.00424193	-0.338286	0.00146492	0.131513	long intergenic non-protein coding RNA, p53 induced transcript	...
LRRC75A-AS1	lncRNA	1.076	0.000320472	0.000721961	-0.479111	0.000320472	0.00163159	LRRC75A antisense RNA 1	...
MAGI2-AS3	lncRNA	1.96537	2.28658e-07	1.66972e-07	-1.02398	2.28658e-07	0.080411	MAGI2 antisense RNA 3	...
MALAT1	lncRNA	3.15457	1.066e-11	7.43455e-10	-5.04373	1.066e-11	1.7378e-08	metastasis associated lung adenocarcinoma transcript 1 (non-protein coding)	...
MIR100HG	lncRNA	2.38863	1.13792e-05	1.51145e-05	-0.314817	1.13792e-05	1	mir-100-let-7a-2 cluster host gene	...
MIR99AHG	lncRNA	1.70053	9.01752e-14	7.4198e-10	-1.88734	9.01752e-14	0.0142604	0	...
NEBL-AS1	lncRNA	1.53491	2.29273e-07	1.67474e-07	-0.270907	2.29273e-07	1	NEBL antisense RNA 1	...
NIFK-AS1	lncRNA	1.34969	9.98865e-07	9.17378e-07	-0.546314	9.98865e-07	0.142665	NIFK antisense RNA 1	...
PWAR6	lncRNA	2.99699	6.59364e-05	0.000115036	-1.42089	6.59364e-05	0.112654	Prader Willi/Angelman region RNA 6	...
RBPMS-AS1	lncRNA	1.70911	1.74936e-08	9.0422e-09	0.19627	1.74936e-08	1	RBPMS antisense RNA 1	...
SNRK-AS1	lncRNA	1.30841	6.17779e-09	3.13941e-09	-0.0432323	6.17779e-09	1	0	...
TUG1	lncRNA	2.20646	5.77177e-09	2.95843e-09	-1.06715	5.77177e-09	7.36704e-05	taurine up-regulated 1 (non-protein coding)	...
USP27X-AS1	lncRNA	1.18179	4.02767e-09	2.2108e-09	0.139108	4.02767e-09	1	USP27X antisense RNA 1 (head to head)	...
MIR101-1	miRNA	1.33386	1.11284e-08	5.57941e-09	-0.112702	1.11284e-08	1	microRNA 101-1	...
MIR21	miRNA	1.65256	0.00515711	0.0181446	0.181971	0.00515711	1	microRNA 21	...
MIR3671	miRNA	1.33386	1.11284e-08	5.57941e-09	-0.112702	1.11284e-08	1	microRNA 3671	...
MIR7110	miRNA	1.03131	0.0257536	0.0966331	0.0824635	0.0257536	1	microRNA 7110	...
FAM95A	NA	1.07607	1.48691e-05	2.06156e-05	-0.129348	1.48691e-05	1	0	...
LINC01279	NA	2.17931	0.000377068	0.000872157	0.229306	0.000377068	1	0	...
LOC100128727	NA	5.06081	1.26954e-17	7.41974e-10	0.301948	1.26954e-17	1	0	...
LOC100129129	NA	1.28262	2.5392e-05	3.83984e-05	-0.763264	2.5392e-05	0.042134	]	...
LOC100134317	NA	1.07155	0.00912346	0.0342822	0.218114	0.00912346	1	0	...
LOC100506718	NA	1.59618	0.000911515	0.00244077	-1.12321	0.000911515	0.0317078	0	...
LOC101927365	NA	1.54918	6.37979e-07	5.4633e-07	-0.276097	6.37979e-07	0.0514521	0	...
LOC101927560	NA	1.04711	5.45122e-11	7.5181e-10	0.0759004	5.45122e-11	1	long intergenic non-protein coding RNA 1725	...
LOC101927587	NA	1.04711	5.45122e-11	7.5181e-10	0.0759004	5.45122e-11	1	0	...
LOC101929480	NA	2.36242	3.60136e-12	7.42378e-10	-0.140137	3.60136e-12	1	0	...
LOC145783	NA	1.84796	4.82893e-07	3.96398e-07	-0.745143	4.82893e-07	0.00676228	zinc finger protein 280D	...
LOC284412	NA	1.07155	0.00912346	0.0342822	0.218114	0.00912346	1	0	...
LOC389765	NA	1.70945	8.1785e-06	1.02953e-05	0.399324	8.1785e-06	1	0	...
LOC389834	NA	2.18608	6.08073e-07	5.1609e-07	-0.439751	6.08073e-07	0.00408031	0	...
LOC642852	NA	1.1788	0.00172092	0.00511766	-0.401537	0.00172092	0.0199633	long intergenic non-protein coding RNA 205	...
MRE11A	NA	1.36618	3.61929e-05	5.7893e-05	-0.447068	3.61929e-05	0.00526101	0	...
PNMAL1	NA	1.57929	0.0220361	0.0838923	0.616071	0.0220361	1	0	...
SGK223	NA	2.26431	2.36269e-09	1.52918e-09	-0.153858	2.36269e-09	1	0	...
SNORD116@	NA	1.33847	6.4362e-08	3.9184e-08	-0.259025	6.4362e-08	1	0	...
SPG20	NA	2.14708	2.61202e-08	1.40392e-08	-0.360902	2.61202e-08	0.114861	0	...
ZNF638-IT1	NA	1.87559	2.82776e-09	1.7118e-09	-1.75242	2.82776e-09	0.00906695	0	...
ZNF790-AS1	NA	1.07368	6.37741e-07	5.458e-07	0.146497	6.37741e-07	1	ZNF790 antisense RNA 1	...
PWAR5	other	2.42025	7.73448e-07	6.81905e-07	0.290074	7.73448e-07	1	Prader Willi/Angelman region RNA 5	...
2002-09-01	protein_coding	1.10674	3.53577e-08	1.98711e-08	-2.50183	3.53577e-08	2.55503e-08	-	...
AAK1	protein_coding	1.99041	8.15973e-14	7.41979e-10	-0.498391	8.15973e-14	0.0595796	AP2 associated kinase 1	...
ABCA1	protein_coding	1.23666	0.0199126	0.0762833	-0.448057	0.0199126	0.0730004	ATP binding cassette subfamily A member 1	...
ABCA6	protein_coding	1.3565	0.00320299	0.0104885	0.0219217	0.00320299	1	ATP binding cassette subfamily A member 6	...
ABCA8	protein_coding	1.41917	0.0129183	0.0495937	-0.603517	0.0129183	0.0277408	ATP binding cassette subfamily A member 8	...
ABCA9	protein_coding	1.145	5.52208e-11	7.52017e-10	0.11684	5.52208e-11	1	ATP binding cassette subfamily A member 9	...
ABI2	protein_coding	1.18253	2.40828e-05	3.60796e-05	-1.47455	2.40828e-05	0.0156864	abl interactor 2	...
ADD3	protein_coding	2.0358	2.74318e-07	2.05535e-07	-0.800044	2.74318e-07	3.16067e-05	adducin 3	...
ADGRG1	protein_coding	2.09337	7.51341e-07	6.60284e-07	-0.65512	7.51341e-07	0.0568624	adhesion G protein-coupled receptor G1	...
ADGRV1	protein_coding	1.31123	0.000961076	0.0026012	-1.29043	0.000961076	4.71009e-06	adhesion G protein-coupled receptor V1	...
ADIRF	protein_coding	1.40827	0.00689457	0.0251823	-0.457244	0.00689457	1	adipogenesis regulatory factor	...
AJUBA	protein_coding	1.19823	0.000516306	0.00126086	-0.689115	0.000516306	0.00117797	ajuba LIM protein	...
AKAP9	protein_coding	1.33162	9.37699e-07	8.51868e-07	-2.12299	9.37699e-07	2.35491e-05	A-kinase anchoring protein 9	...
AKT3	protein_coding	1.23631	8.92634e-05	0.000163658	-1.78689	8.92634e-05	0.000121791	AKT serine/threonine kinase 3	...
ALCAM	protein_coding	2.77694	1.08783e-07	7.11539e-08	-1.74139	1.08783e-07	3.83341e-05	activated leukocyte cell adhesion molecule	...
ALG11	protein_coding	1.29339	9.65151e-10	1.02323e-09	0.21748	9.65151e-10	0.989133	ALG11, alpha-1,2-mannosyltransferase	...
ANAPC7	protein_coding	1.10088	3.88378e-07	3.07649e-07	-0.51944	3.88378e-07	0.000348174	anaphase promoting complex subunit 7	...
ANKHD1	protein_coding	1.16545	1.13008e-09	1.08046e-09	-0.530369	1.13008e-09	0.0476821	ankyrin repeat and KH domain containing 1	...
ANKHD1-EIF4EBP3	protein_coding	1.16545	1.13008e-09	1.08046e-09	-0.530369	1.13008e-09	0.0476821	ANKHD1-EIF4EBP3 readthrough	...
ANKMY2	protein_coding	1.52069	1.10373e-08	5.53629e-09	0.185395	1.10373e-08	1	ankyrin repeat and MYND domain containing 2	...
ANKRD20A8P	protein_coding	1.35178	1.23178e-05	1.65973e-05	0.177571	1.23178e-05	1	0	...
ANKRD50	protein_coding	1.75466	1.25268e-06	1.19185e-06	-0.918351	1.25268e-06	0.0287327	ankyrin repeat domain 50	...
ANKRD6	protein_coding	1.14879	0.00129322	0.00365746	0.106204	0.00129322	1	ankyrin repeat domain 6	...
ANOS1	protein_coding	2.44568	0.000376601	0.000870986	-0.579284	0.000376601	0.000338094	anosmin 1	...
ANP32E	protein_coding	1.4739	2.35541e-05	3.51358e-05	-2.37861	2.35541e-05	5.16968e-06	acidic nuclear phosphoprotein 32 family member E	...
ANTXR1	protein_coding	2.22663	2.49731e-06	2.64293e-06	-0.399044	2.49731e-06	0.0513864	anthrax toxin receptor 1	...
ANXA9	protein_coding	2.16791	2.90003e-05	4.46786e-05	-0.348915	2.90003e-05	1	annexin A9	...
AOX1	protein_coding	1.61115	0.0261734	0.0980997	-0.647115	0.0261734	1	aldehyde oxidase 1	...
APH1B	protein_coding	1.24623	4.51698e-06	5.22286e-06	0.211103	4.51698e-06	1	aph-1 homolog B, gamma-secretase subunit	...
APOLD1	protein_coding	1.71487	1.20744e-07	8.01349e-08	-0.31113	1.20744e-07	1	apolipoprotein L domain containing 1	...
ARG2	protein_coding	2.4056	1.73043e-05	2.45452e-05	-0.983168	1.73043e-05	2.10055e-05	arginase 2	...
ARHGAP28	protein_coding	1.06279	0.00934974	0.0351985	-0.973664	0.00934974	0.00578859	Rho GTPase activating protein 28	...
ARHGAP42	protein_coding	1.48227	6.33071e-06	7.68011e-06	-0.491259	6.33071e-06	0.110033	Rho GTPase activating protein 42	...
ARID2	protein_coding	1.07799	2.45984e-05	3.69987e-05	-1.96793	2.45984e-05	2.07896e-08	AT-rich interaction domain 2	...
ARL3	protein_coding	1.18327	4.63161e-05	7.67716e-05	-0.935931	4.63161e-05	0.0944215	ADP ribosylation factor like GTPase 3	...
ARL4D	protein_coding	1.25684	1.42938e-05	1.97156e-05	-0.114023	1.42938e-05	1	ADP ribosylation factor like GTPase 4D	...
ARMCX4	protein_coding	1.08448	2.4606e-05	3.70161e-05	-0.47973	2.4606e-05	0.016853	armadillo repeat containing, X-linked 4	...
ART4	protein_coding	3.03328	5.40409e-08	3.2125e-08	-1.36524	5.40409e-08	0.0614536	ADP-ribosyltransferase 4 (Dombrock blood group)	...
ASXL3	protein_coding	1.45335	0.000217127	0.000459974	-0.644238	0.000217127	0.021067	additional sex combs like 3, transcriptional regulator	...
ATOH8	protein_coding	2.17614	4.42644e-09	2.38158e-09	-0.59516	4.42644e-09	0.00226797	atonal bHLH transcription factor 8	...
ATP11C	protein_coding	1.23967	0.00183528	0.00551268	-0.164111	0.00183528	1	ATPase phospholipid transporting 11C	...
ATP6V0E1	protein_coding	1.49102	1.55048e-10	7.75538e-10	-1.06027	1.55048e-10	0.000420468	ATPase H+ transporting V0 subunit e1	...
ATP7A	protein_coding	1.22695	4.37695e-06	5.04634e-06	-1.15035	4.37695e-06	0.0349312	ATPase copper transporting alpha	...
ATXN7	protein_coding	1.22661	1.6459e-08	8.48451e-09	-1.4908	1.6459e-08	1.19737e-05	ataxin 7	...
BACH1	protein_coding	1.12801	0.000840104	0.00221922	-1.24721	0.000840104	0.0122455	BTB domain and CNC homolog 1	...
BAZ1A	protein_coding	1.27802	0.0184734	0.0708691	0.158553	0.0184734	1	bromodomain adjacent to zinc finger domain 1A	...
BBOF1	protein_coding	2.38606	5.15484e-09	2.69322e-09	-1.0269	5.15484e-09	0.000996053	basal body orientation factor 1	...
BBOX1	protein_coding	2.90639	0.000384095	0.000890691	-0.322763	0.000384095	1	gamma-butyrobetaine hydroxylase 1	...
BCAS2	protein_coding	1.34703	1.24148e-06	1.18031e-06	0.18009	1.24148e-06	1	BCAS2, pre-mRNA processing factor	...
BCCIP	protein_coding	2.35494	1.34365e-12	7.42101e-10	0.154015	1.34365e-12	1	BRCA2 and CDKN1A interacting protein	...
BCL2L11	protein_coding	1.24617	1.13854e-05	1.51281e-05	-0.671628	1.13854e-05	0.000671284	BCL2 like 11	...
BEX3	protein_coding	1.12906	6.49066e-05	0.000112791	0.189283	6.49066e-05	1	brain expressed X-linked 3	...
BEX5	protein_coding	1.74452	0.00407907	0.0139004	0.403363	0.00407907	1	brain expressed X-linked 5	...
BHLHE41	protein_coding	3.55972	4.35874e-13	7.42009e-10	-0.852904	4.35874e-13	0.0036316	basic helix-loop-helix family member e41	...
BHMT2	protein_coding	1.2642	0.0374585	0.1349	-0.19473	0.0374585	1	betaine--homocysteine S-methyltransferase 2	...
BMP2	protein_coding	2.62912	1.579e-08	8.07935e-09	0.511788	1.579e-08	0.963826	bone morphogenetic protein 2	...
BOC	protein_coding	1.00654	0.00173804	0.00518126	-0.452271	0.00173804	0.140085	BOC cell adhesion associated, oncogene regulated	...
BTAF1	protein_coding	1.27628	3.76986e-07	2.96938e-07	-0.130484	3.76986e-07	1	B-TFIID TATA-box binding protein associated factor 1	...
BTBD7	protein_coding	1.17354	1.39144e-08	7.08765e-09	-0.925937	1.39144e-08	2.96635e-06	BTB domain containing 7	...
C11orf1	protein_coding	1.24143	1.01316e-05	1.31745e-05	-0.831586	1.01316e-05	9.63423e-05	chromosome 11 open reading frame 1	...
C11orf74	protein_coding	2.41447	2.07695e-12	7.42184e-10	-0.15261	2.07695e-12	1	chromosome 11 open reading frame 74	...
C17orf80	protein_coding	1.09621	1.48995e-07	1.01769e-07	0.238278	1.48995e-07	1	chromosome 17 open reading frame 80	...
C18orf32	protein_coding	1.10176	1.75508e-08	9.0777e-09	0.198348	1.75508e-08	0.957066	chromosome 18 open reading frame 32	...
C1QTNF7	protein_coding	2.06571	6.57018e-05	0.000114517	-0.777698	6.57018e-05	0.061437	C1q and TNF related 7	...
C4orf47	protein_coding	1.27038	1.613e-06	1.59914e-06	0.431097	1.613e-06	1	chromosome 4 open reading frame 47	...
C6orf48	protein_coding	1.01391	1.00622e-05	1.30674e-05	-2.91048	1.00622e-05	1.73771e-08	chromosome 6 open reading frame 48	...
C8orf88	protein_coding	1.39298	0.00115756	0.00321484	-0.537092	0.00115756	0.958636	chromosome 8 open reading frame 88	...
CA4	protein_coding	1.48485	0.000886243	0.00236399	-0.307395	0.000886243	1	carbonic anhydrase 4	...
CADM1	protein_coding	2.94152	4.78466e-09	2.5324e-09	-1.49082	4.78466e-09	4.08591e-05	cell adhesion molecule 1	...
CALD1	protein_coding	2.55684	3.99556e-08	2.28276e-08	-0.834528	3.99556e-08	0.00503465	caldesmon 1	...
CAV2	protein_coding	3.01106	1.69053e-07	1.1851e-07	-1.10751	1.69053e-07	4.98917e-05	caveolin 2	...
CBLB	protein_coding	1.18024	8.37538e-05	0.000151958	-0.407137	8.37538e-05	0.0230055	Cbl proto-oncogene B	...
CCDC85A	protein_coding	3.0044	3.74769e-07	2.94569e-07	-0.446306	3.74769e-07	0.0773966	coiled-coil domain containing 85A	...
CCNG1	protein_coding	1.12549	0.00107373	0.00295048	0.305301	0.00107373	1	cyclin G1	...
CD36	protein_coding	2.55061	0.00289486	0.00934134	0.891911	0.00289486	1	CD36 molecule	...
CD69	protein_coding	1.44913	0.0246963	0.093091	-0.314361	0.0246963	1	CD69 molecule	...
CD96	protein_coding	1.65091	1.07583e-08	5.38688e-09	0.171129	1.07583e-08	1	CD96 molecule	...
CDC42BPA	protein_coding	2.2084	1.97369e-08	1.02762e-08	-1.51338	1.97369e-08	1.7868e-08	CDC42 binding protein kinase alpha	...
CDC5L	protein_coding	1.34261	2.36652e-07	1.738e-07	-0.553994	2.36652e-07	0.0129281	cell division cycle 5 like	...
CDH16	protein_coding	1.87805	0.000175271	0.00035902	-0.0115081	0.000175271	1	cadherin 16	...
CEP120	protein_coding	1.61207	3.45332e-07	2.68276e-07	-0.0679374	3.45332e-07	1	centrosomal protein 120	...
CEP350	protein_coding	1.27903	2.74616e-06	2.95078e-06	-1.57918	2.74616e-06	4.0343e-05	centrosomal protein 350	...
CEP63	protein_coding	1.75847	1.46139e-06	1.42589e-06	-0.567222	1.46139e-06	0.00638109	centrosomal protein 63	...
CETN2	protein_coding	1.39643	1.19037e-08	6.02344e-09	0.128994	1.19037e-08	1	centrin 2	...
CHD1	protein_coding	1.02644	0.0017069	0.00506707	-0.07016	0.0017069	1	chromodomain helicase DNA binding protein 1	...
CHD6	protein_coding	1.36095	1.63309e-07	1.13618e-07	-0.536609	1.63309e-07	0.0101292	chromodomain helicase DNA binding protein 6	...
CHRDL1	protein_coding	1.45498	0.00343404	0.011382	0.560482	0.00343404	1	chordin like 1	...
CISH	protein_coding	1.00868	0.00109451	0.00301648	0.386065	0.00109451	0.959703	cytokine inducible SH2 containing protein	...
CLEC2B	protein_coding	1.07425	0.0401623	0.143546	-0.239031	0.0401623	1	C-type lectin domain family 2 member B	...
CLIC2	protein_coding	3.33184	5.91126e-09	3.01905e-09	0.00123245	5.91126e-09	1	chloride intracellular channel 2	...
CLIC6	protein_coding	2.54535	0.000325803	0.000735986	-0.414164	0.000325803	0.969257	chloride intracellular channel 6	...
CLK1	protein_coding	1.54464	9.53556e-08	6.1006e-08	-0.0380999	9.53556e-08	1	CDC like kinase 1	...
CNN3	protein_coding	1.79784	5.38606e-06	6.38443e-06	-3.29417	5.38606e-06	1.73788e-08	calponin 3	...
CNTN3	protein_coding	1.40928	0.0094906	0.0357658	-1.42016	0.0094906	0.151901	contactin 3	...
CNTRL	protein_coding	1.00694	0.00533105	0.0188466	0.247378	0.00533105	1	centriolin	...
COL9A3	protein_coding	1.54758	0.00298345	0.00967264	-1.75973	0.00298345	0.0340951	collagen type IX alpha 3 chain	...
COPB2	protein_coding	1.05727	8.46181e-05	0.000153808	-0.350427	8.46181e-05	0.0699265	coatomer protein complex subunit beta 2	...
CORO6	protein_coding	1.17187	0.0111277	0.0423736	-0.210833	0.0111277	1	coronin 6	...
CPSF6	protein_coding	1.26146	0.000241594	0.000521308	0.42335	0.000241594	0.96122	cleavage and polyadenylation specific factor 6	...
CRABP1	protein_coding	3.16869	4.49819e-10	8.58242e-10	-2.8007	4.49819e-10	1.93241e-06	cellular retinoic acid binding protein 1	...
CREB3L2	protein_coding	2.38526	1.11284e-08	5.58384e-09	-0.378561	1.11284e-08	0.108917	cAMP responsive element binding protein 3 like 2	...
CRIM1	protein_coding	1.10057	0.00099163	0.00269543	-1.45054	0.00099163	0.00110792	cysteine rich transmembrane BMP regulator 1	...
CRNKL1	protein_coding	1.36733	2.67687e-06	2.86741e-06	0.331234	2.67687e-06	0.989869	crooked neck pre-mRNA splicing factor 1	...
CRYBG3	protein_coding	3.08293	1.12479e-10	7.65168e-10	0.416732	1.12479e-10	1	crystallin beta-gamma domain containing 3	...
CST6	protein_coding	2.91847	6.04576e-11	7.53128e-10	-0.478921	6.04576e-11	0.00883314	cystatin E/M	...
CTTNBP2	protein_coding	1.40386	0.000122947	0.000237352	0.0356394	0.000122947	1	cortactin binding protein 2	...
CUX2	protein_coding	1.72024	0.0199165	0.0762983	-1.22455	0.0199165	0.0588904	cut like homeobox 2	...
CXCL9	protein_coding	1.75388	0.00552009	0.0196178	-0.187274	0.00552009	1	C-X-C motif chemokine ligand 9	...
CXorf57	protein_coding	2.16737	2.08928e-08	1.09193e-08	0.384751	2.08928e-08	1	chromosome X open reading frame 57	...
CXXC4	protein_coding	1.59945	2.93294e-06	3.18194e-06	-0.982173	2.93294e-06	0.0505494	CXXC finger protein 4	...
CYP24A1	protein_coding	1.43657	0.000237793	0.000511577	-0.232308	0.000237793	1	cytochrome P450 family 24 subfamily A member 1	...
CYS1	protein_coding	1.28468	0.0324163	0.118669	0.689464	0.0324163	1	cystin 1	...
CYYR1	protein_coding	1.27733	0.003033	0.00985944	0.161328	0.003033	1	cysteine and tyrosine rich 1	...
DAAM1	protein_coding	1.37594	0.00118711	0.0033126	-2.03723	0.00118711	1.95022e-08	dishevelled associated activator of morphogenesis 1	...
DAB1	protein_coding	1.02002	0.000416298	0.000981354	-0.767607	0.000416298	0.00604958	DAB1, reelin adaptor protein	...
DDR2	protein_coding	1.06053	0.012899	0.0495159	-2.02662	0.012899	2.10255e-05	discoidin domain receptor tyrosine kinase 2	...
DDX1	protein_coding	1.19212	2.14488e-07	1.54674e-07	0.153029	2.14488e-07	1	DEAD-box helicase 1	...
DDX25	protein_coding	1.36437	0.0300322	0.110923	0.316407	0.0300322	1	DEAD-box helicase 25	...
DDX43	protein_coding	1.37033	0.00141341	0.0040689	-0.00889683	0.00141341	1	DEAD-box helicase 43	...
DDX50	protein_coding	1.29074	3.07398e-08	1.68384e-08	-0.440049	3.07398e-08	0.0418007	DExD-box helicase 50	...
DDX59	protein_coding	1.03812	0.000181325	0.000373408	-0.581667	0.000181325	0.0608168	DEAD-box helicase 59	...
DGKI	protein_coding	5.06081	1.26954e-17	7.41974e-10	0.301948	1.26954e-17	1	diacylglycerol kinase iota	...
DHX30	protein_coding	1.06282	1.37073e-08	6.9676e-09	-0.605945	1.37073e-08	0.00686274	DExH-box helicase 30	...
DLG1	protein_coding	1.48167	5.59024e-09	2.88205e-09	-0.630771	5.59024e-09	0.0108682	discs large MAGUK scaffold protein 1	...
DLG5	protein_coding	1.45767	9.24331e-05	0.000170594	0.441666	9.24331e-05	0.985342	discs large MAGUK scaffold protein 5	...
DMRT3	protein_coding	3.40896	1.74361e-10	7.80218e-10	-0.319205	1.74361e-10	0.143294	doublesex and mab-3 related transcription factor 3	...
DMTF1	protein_coding	1.51668	1.56528e-07	1.07811e-07	0.11189	1.56528e-07	1	cyclin D binding myb like transcription factor 1	...
DNAJC13	protein_coding	1.25011	2.04009e-07	1.46326e-07	-0.297994	2.04009e-07	0.0331801	DnaJ heat shock protein family (Hsp40) member C13	...
DNM1L	protein_coding	1.02739	0.000702363	0.00179976	0.0179009	0.000702363	1	dynamin 1 like	...
DNTTIP2	protein_coding	1.97903	1.74536e-06	1.74905e-06	-0.0244911	1.74536e-06	1	deoxynucleotidyltransferase terminal interacting protein 2	...
DOCK1	protein_coding	1.08308	4.40156e-06	5.07625e-06	-0.774243	4.40156e-06	0.00797591	dedicator of cytokinesis 1	...
DOCK11	protein_coding	2.8213	3.19036e-07	2.44554e-07	-0.36813	3.19036e-07	1	dedicator of cytokinesis 11	...
DOCK3	protein_coding	1.53254	0.0111817	0.0425913	0.422851	0.0111817	1	dedicator of cytokinesis 3	...
DOCK5	protein_coding	1.30817	0.00346185	0.0114861	-0.309647	0.00346185	0.0317031	dedicator of cytokinesis 5	...
DPT	protein_coding	1.33061	0.035868	0.129701	-0.392861	0.035868	1	dermatopontin	...
DYNC1I2	protein_coding	1.03391	0.00144917	0.00418702	-0.206799	0.00144917	1	dynein cytoplasmic 1 intermediate chain 2	...
DYNC2H1	protein_coding	1.39843	1.29908e-08	6.58947e-09	-0.702776	1.29908e-08	0.0106121	dynein cytoplasmic 2 heavy chain 1	...
EBF1	protein_coding	1.47929	7.05641e-06	8.69448e-06	-1.53657	7.05641e-06	0.00243253	early B-cell factor 1	...
EBF2	protein_coding	2.99896	1.90472e-09	1.35795e-09	-2.28207	1.90472e-09	1.13296e-07	early B-cell factor 2	...
EBF3	protein_coding	2.04592	4.19348e-07	3.35225e-07	-1.4249	4.19348e-07	3.4312e-06	early B-cell factor 3	...
EDNRB	protein_coding	1.97748	0.000991312	0.00269409	0.360929	0.000991312	1	endothelin receptor type B	...
EFCAB13	protein_coding	2.2918	1.04414e-15	7.41974e-10	-0.516028	1.04414e-15	0.123077	EF-hand calcium binding domain 13	...
EGR1	protein_coding	2.63394	3.0743e-07	2.34262e-07	-2.85913	3.0743e-07	9.465e-05	early growth response 1	...
EIF2A	protein_coding	1.52776	1.63461e-06	1.6268e-06	-0.0141208	1.63461e-06	1	eukaryotic translation initiation factor 2A	...
EIF3E	protein_coding	1.59012	6.25101e-08	3.79652e-08	0.32513	6.25101e-08	0.973668	eukaryotic translation initiation factor 3 subunit E	...
EIF3F	protein_coding	2.23912	1.3224e-08	6.72918e-09	-1.46895	1.3224e-08	2.15445e-07	eukaryotic translation initiation factor 3 subunit F	...
EML4	protein_coding	1.07705	0.00694411	0.0253733	-1.08535	0.00694411	0.000284601	echinoderm microtubule associated protein like 4	...
ENOX2	protein_coding	1.18273	1.99604e-07	1.42849e-07	-1.01919	1.99604e-07	0.000149692	ecto-NOX disulfide-thiol exchanger 2	...
EPHA3	protein_coding	3.94932	7.00204e-12	7.42862e-10	-0.0857856	7.00204e-12	1	EPH receptor A3	...
EPHA5	protein_coding	1.77664	0.000189969	0.000394336	-1.83109	0.000189969	0.000619637	EPH receptor A5	...
ERMAP	protein_coding	1.10219	0.00153373	0.00447795	0.217088	0.00153373	1	erythroblast membrane associated protein (Scianna blood group)	...
ESR1	protein_coding	1.54282	0.0150422	0.0578768	-0.61467	0.0150422	0.0244579	estrogen receptor 1	...
EXOC1	protein_coding	1.45772	3.41121e-06	3.77675e-06	-0.0419557	3.41121e-06	1	exocyst complex component 1	...
EYA2	protein_coding	1.73001	0.000125493	0.000243064	-0.0578821	0.000125493	1	EYA transcriptional coactivator and phosphatase 2	...
FAM155B	protein_coding	1.27064	8.17927e-05	0.000147697	0.164756	8.17927e-05	1	family with sequence similarity 155 member B	...
FAM186A	protein_coding	1.40824	4.1865e-11	7.49238e-10	-0.226389	4.1865e-11	0.116392	family with sequence similarity 186 member A	...
FAM208B	protein_coding	2.48131	9.43781e-08	6.02305e-08	-0.873396	9.43781e-08	0.00130381	family with sequence similarity 208 member B	...
FAM46A	protein_coding	1.2832	0.012058	0.046135	-1.46683	0.012058	0.0697514	0	...
FAM81B	protein_coding	1.78824	0.00049475	0.00120007	-0.130644	0.00049475	1	family with sequence similarity 81 member B	...
FAP	protein_coding	1.53944	1.87307e-06	1.90298e-06	-1.08309	1.87307e-06	0.0213245	fibroblast activation protein alpha	...
FAT4	protein_coding	1.69742	7.63263e-06	9.52949e-06	0.270745	7.63263e-06	1	FAT atypical cadherin 4	...
FBLN2	protein_coding	1.03243	0.00458125	0.0158862	0.176833	0.00458125	1	fibulin 2	...
FBXL2	protein_coding	1.63322	7.17528e-05	0.000126674	0.382422	7.17528e-05	1	F-box and leucine rich repeat protein 2	...
FILIP1L	protein_coding	1.26792	0.029445	0.108995	-0.282883	0.029445	0.104582	filamin A interacting protein 1 like	...
FLRT2	protein_coding	1.59618	0.000911515	0.00244077	-1.12321	0.000911515	0.0317078	fibronectin leucine rich transmembrane protein 2	...
FMO2	protein_coding	1.5965	0.000929194	0.00249703	-0.470822	0.000929194	1	flavin containing monooxygenase 2	...
FMOD	protein_coding	1.09903	0.00964586	0.0363888	-0.357128	0.00964586	1	fibromodulin	...
FOS	protein_coding	1.90355	0.00174968	0.00522021	-0.376634	0.00174968	1	Fos proto-oncogene, AP-1 transcription factor subunit	...
FOSB	protein_coding	1.71484	0.00566562	0.0201905	-0.345921	0.00566562	1	FosB proto-oncogene, AP-1 transcription factor subunit	...
FOXP2	protein_coding	2.3809	8.24137e-08	5.16269e-08	-1.80883	8.24137e-08	4.23002e-06	forkhead box P2	...
FRAS1	protein_coding	2.94292	5.52727e-08	3.2996e-08	-0.482408	5.52727e-08	0.0591809	Fraser extracellular matrix complex subunit 1	...
FRS2	protein_coding	1.30767	8.3233e-07	7.42701e-07	-0.894106	8.3233e-07	0.000467323	fibroblast growth factor receptor substrate 2	...
FRYL	protein_coding	1.12587	0.00452915	0.0156748	-0.512711	0.00452915	0.0662591	FRY like transcription coactivator	...
FZD3	protein_coding	1.96458	7.42072e-05	0.00013175	-1.36732	7.42072e-05	0.031676	frizzled class receptor 3	...
GABBR2	protein_coding	1.84994	0.0496862	0.172934	-1.5163	0.0496862	0.135475	gamma-aminobutyric acid type B receptor subunit 2	...
GABRB3	protein_coding	1.75129	0.000343195	0.000781646	-0.312241	0.000343195	0.071913	gamma-aminobutyric acid type A receptor beta3 subunit	...
GALNT10	protein_coding	1.08658	3.45518e-05	5.48721e-05	-1.48283	3.45518e-05	3.35829e-05	polypeptide N-acetylgalactosaminyltransferase 10	...
GCC2	protein_coding	1.35136	1.83974e-08	9.57203e-09	-0.265538	1.83974e-08	0.0822204	GRIP and coiled-coil domain containing 2	...
GCFC2	protein_coding	1.61242	2.35313e-06	2.46831e-06	0.263167	2.35313e-06	0.951145	GC-rich sequence DNA-binding factor 2	...
GJA1	protein_coding	2.12063	0.000327761	0.000740955	-0.268115	0.000327761	1	gap junction protein alpha 1	...
GLT8D2	protein_coding	2.73145	1.89088e-11	7.44862e-10	0.54492	1.89088e-11	1	glycosyltransferase 8 domain containing 2	...
GNAI1	protein_coding	1.25948	0.00371251	0.0124425	0.387705	0.00371251	1	G protein subunit alpha i1	...
GOLGA4	protein_coding	1.49073	3.86245e-06	4.38042e-06	-1.50998	3.86245e-06	0.00458838	golgin A4	...
GPBP1	protein_coding	2.05776	1.4753e-08	7.513e-09	0.324154	1.4753e-08	1	GC-rich promoter binding protein 1	...
GPC3	protein_coding	1.47442	0.000303678	0.000678563	-0.6593	0.000303678	7.22923e-05	glypican 3	...
GPR183	protein_coding	1.36281	0.00309461	0.0100827	-0.432435	0.00309461	1	G protein-coupled receptor 183	...
GPRASP1	protein_coding	1.65185	0.000387088	0.000898645	0.5108	0.000387088	1	G protein-coupled receptor associated sorting protein 1	...
GPRASP2	protein_coding	1.30785	0.000391202	0.000909591	0.387604	0.000391202	1	G protein-coupled receptor associated sorting protein 2	...
GPX8	protein_coding	2.71951	1.80515e-08	9.3715e-09	0.495263	1.80515e-08	1	glutathione peroxidase 8 (putative)	...
GRIP1	protein_coding	1.79315	3.49257e-08	1.95351e-08	-0.48176	3.49257e-08	0.0466892	glutamate receptor interacting protein 1	...
GULP1	protein_coding	1.20179	0.00263639	0.008363	-0.27895	0.00263639	0.102581	GULP, engulfment adaptor PTB domain containing 1	...
GXYLT2	protein_coding	1.3084	0.000185775	0.000384477	-1.4926	0.000185775	0.0548496	glucoside xylosyltransferase 2	...
HAUS1	protein_coding	1.12924	0.000109329	0.000207282	-0.190683	0.000109329	1	HAUS augmin like complex subunit 1	...
HBP1	protein_coding	1.16382	1.52515e-06	1.49898e-06	-0.166237	1.52515e-06	1	HMG-box transcription factor 1	...
HEATR5B	protein_coding	1.01449	1.4947e-05	2.07379e-05	0.27017	1.4947e-05	0.993991	HEAT repeat containing 5B	...
HECTD4	protein_coding	1.41494	4.268e-08	2.45577e-08	-1.01777	4.268e-08	0.0533868	HECT domain E3 ubiquitin protein ligase 4	...
HGF	protein_coding	1.87674	0.000136779	0.000268787	-1.03276	0.000136779	1.03803e-05	hepatocyte growth factor	...
HKDC1	protein_coding	1.89683	4.17121e-05	6.81149e-05	-1.02295	4.17121e-05	0.00111569	hexokinase domain containing 1	...
HLA-DQA1	protein_coding	1.15907	0.0464281	0.162933	-0.469369	0.0464281	1	major histocompatibility complex, class II, DQ alpha 1	...
HLF	protein_coding	1.52301	0.000200837	0.000420007	0.445685	0.000200837	1	HLF, PAR bZIP transcription factor	...
HLTF	protein_coding	2.0189	2.52287e-09	1.58977e-09	-0.0527078	2.52287e-09	1	helicase like transcription factor	...
HNRNPH1	protein_coding	1.9354	4.46298e-07	3.61089e-07	-1.6139	4.46298e-07	1.79792e-08	heterogeneous nuclear ribonucleoprotein H1	...
HNRNPU	protein_coding	1.40171	1.76481e-08	9.14076e-09	-0.326473	1.76481e-08	0.0417148	heterogeneous nuclear ribonucleoprotein U	...
HSD17B4	protein_coding	1.65644	2.26007e-08	1.1967e-08	0.331348	2.26007e-08	0.957966	hydroxysteroid 17-beta dehydrogenase 4	...
HSD17B6	protein_coding	2.80101	0.000957171	0.00258833	0.168248	0.000957171	1	hydroxysteroid 17-beta dehydrogenase 6	...
HTR2B	protein_coding	1.93095	4.48007e-05	7.39176e-05	-0.261759	4.48007e-05	1	5-hydroxytryptamine receptor 2B	...
ICE1	protein_coding	1.18021	1.86479e-07	1.32437e-07	0.164549	1.86479e-07	1	interactor of little elongation complex ELL subunit 1	...
ID1	protein_coding	2.13999	2.66635e-06	2.85486e-06	0.165992	2.66635e-06	1	inhibitor of DNA binding 1, HLH protein	...
ID3	protein_coding	2.18559	6.50896e-08	3.96877e-08	-0.203281	6.50896e-08	1	inhibitor of DNA binding 3, HLH protein	...
IFI44	protein_coding	1.95923	8.59827e-06	1.0914e-05	0.447867	8.59827e-06	1	interferon induced protein 44	...
IFIT1	protein_coding	1.5779	0.000148397	0.000296186	0.112515	0.000148397	1	interferon induced protein with tetratricopeptide repeats 1	...
IFIT5	protein_coding	1.19005	0.000282651	0.000625229	0.173903	0.000282651	1	interferon induced protein with tetratricopeptide repeats 5	...
IGDCC4	protein_coding	1.57002	0.00442109	0.01524	0.398566	0.00442109	1	immunoglobulin superfamily DCC subclass member 4	...
IGFBPL1	protein_coding	3.24493	1.59441e-11	7.4433e-10	-2.26046	1.59441e-11	1.98488e-05	insulin like growth factor binding protein like 1	...
IGSF6	protein_coding	1.07143	0.0297716	0.110059	0.583597	0.0297716	1	immunoglobulin superfamily member 6	...
INPP5J	protein_coding	2.20396	3.8084e-11	7.48507e-10	-0.00801091	3.8084e-11	1	inositol polyphosphate-5-phosphatase J	...
INTU	protein_coding	2.25595	1.90434e-09	1.35737e-09	0.197878	1.90434e-09	1	inturned planar cell polarity protein	...
IP6K3	protein_coding	1.8259	0.000717221	0.00184586	-0.0588429	0.000717221	1	inositol hexakisphosphate kinase 3	...
IQCH	protein_coding	2.48231	2.74593e-12	7.42261e-10	-0.430809	2.74593e-12	0.0930529	IQ motif containing H	...
ISG20	protein_coding	1.19793	0.0327885	0.11981	0.0737795	0.0327885	1	interferon stimulated exonuclease gene 20	...
ITGB3	protein_coding	2.16078	3.27918e-21	7.41974e-10	-0.525851	3.27918e-21	0.00464426	integrin subunit beta 3	...
ITGB3BP	protein_coding	1.24168	0.000109812	0.000208348	0.0491665	0.000109812	1	integrin subunit beta 3 binding protein	...
ITGBL1	protein_coding	1.63814	4.96538e-07	4.0983e-07	-1.08757	4.96538e-07	0.0612638	integrin subunit beta like 1	...
ITPR2	protein_coding	1.46147	3.71523e-05	5.97202e-05	-0.507993	3.71523e-05	0.0704937	inositol 1,4,5-trisphosphate receptor type 2	...
JAG1	protein_coding	1.16843	0.00170262	0.00505205	-0.709885	0.00170262	0.0038225	jagged 1	...
JMJD1C	protein_coding	2.14454	6.57451e-10	9.22894e-10	-0.750665	6.57451e-10	0.000326662	jumonji domain containing 1C	...
JUN	protein_coding	2.14861	7.13057e-07	6.21912e-07	-1.31309	7.13057e-07	0.0106238	Jun proto-oncogene, AP-1 transcription factor subunit	...
KCNT2	protein_coding	2.18445	5.94912e-07	5.0309e-07	-1.73475	5.94912e-07	8.13394e-05	potassium sodium-activated channel subfamily T member 2	...
KIAA1109	protein_coding	1.72968	3.41818e-09	1.95916e-09	-0.588837	3.41818e-09	0.00334172	KIAA1109	...
KIDINS220	protein_coding	1.26387	5.53564e-06	6.58814e-06	-1.06872	5.53564e-06	0.0560446	kinase D interacting substrate 220	...
KLHL28	protein_coding	1.17971	0.000112609	0.000214253	-1.29835	0.000112609	4.24817e-05	kelch like family member 28	...
KLRG2	protein_coding	1.72207	6.01837e-12	7.42715e-10	-0.111167	6.01837e-12	1	killer cell lectin like receptor G2	...
KMT2A	protein_coding	1.42757	6.02184e-09	3.07171e-09	-1.31398	6.02184e-09	3.61438e-07	lysine methyltransferase 2A	...
KNSTRN	protein_coding	1.36786	6.33357e-05	0.000109728	-0.104259	6.33357e-05	1	kinetochore localized astrin/SPAG5 binding protein	...
LAMA1	protein_coding	1.3449	0.00109265	0.00301059	-0.919686	0.00109265	5.10647e-05	laminin subunit alpha 1	...
LATS2	protein_coding	1.3487	3.18365e-05	4.98762e-05	-0.730296	3.18365e-05	0.000447381	large tumor suppressor kinase 2	...
LGR4	protein_coding	1.00009	0.0138105	0.0531062	-0.918476	0.0138105	1.34654e-05	leucine rich repeat containing G protein-coupled receptor 4	...
LIMCH1	protein_coding	1.82821	0.000984794	0.00267456	-0.818118	0.000984794	0.0237044	LIM and calponin homology domains 1	...
LIN7A	protein_coding	1.46007	0.00182733	0.00548685	-1.24583	0.00182733	0.0308795	lin-7 homolog A, crumbs cell polarity complex component	...
LINGO2	protein_coding	1.73649	1.96722e-05	2.84626e-05	0.294981	1.96722e-05	1	leucine rich repeat and Ig domain containing 2	...
LIPI	protein_coding	1.75793	3.28066e-12	7.42335e-10	-0.0565595	3.28066e-12	1	lipase I	...
LIX1	protein_coding	2.75887	2.44211e-05	3.66738e-05	-2.64521	2.44211e-05	7.15416e-07	limb and CNS expressed 1	...
LMBRD2	protein_coding	1.05711	0.000268827	0.000590126	-0.397789	0.000268827	0.000114252	LMBR1 domain containing 2	...
LMO3	protein_coding	2.79	6.57594e-05	0.000114681	-0.924231	6.57594e-05	0.153094	LIM domain only 3	...
LOX	protein_coding	1.71408	0.000824708	0.00217256	-1.25971	0.000824708	2.52737e-05	lysyl oxidase	...
LPAR1	protein_coding	1.00684	0.0188832	0.0724251	-0.696009	0.0188832	0.0860662	lysophosphatidic acid receptor 1	...
LRCH2	protein_coding	1.86079	0.000147992	0.000295094	-0.13378	0.000147992	1	leucine rich repeats and calponin homology domain containing 2	...
LRP6	protein_coding	1.30849	0.000407926	0.000957305	-0.970849	0.000407926	0.00315172	LDL receptor related protein 6	...
LRP8	protein_coding	3.73484	2.93911e-08	1.60345e-08	-0.641553	2.93911e-08	1	LDL receptor related protein 8	...
LRRC49	protein_coding	1.25693	0.00843075	0.0314856	-1.42163	0.00843075	0.0785737	leucine rich repeat containing 49	...
LTV1	protein_coding	1.26938	3.17927e-05	4.97924e-05	0.350244	3.17927e-05	1	LTV1 ribosome biogenesis factor	...
MAML2	protein_coding	1.26463	0.000602085	0.00150475	0.0228122	0.000602085	1	mastermind like transcriptional coactivator 2	...
MAP2	protein_coding	2.03246	0.00931241	0.0350473	-2.1039	0.00931241	0.00035824	microtubule associated protein 2	...
MAP3K13	protein_coding	1.1829	3.84467e-05	6.20762e-05	-0.971792	3.84467e-05	0.00250725	mitogen-activated protein kinase kinase kinase 13	...
MAP3K7	protein_coding	1.24791	1.59506e-06	1.57946e-06	-0.288359	1.59506e-06	1	mitogen-activated protein kinase kinase kinase 7	...
MAPK8	protein_coding	1.09244	0.0008275	0.00218108	-0.302987	0.0008275	0.957349	mitogen-activated protein kinase 8	...
MARCH7	protein_coding	1.50786	7.62327e-08	4.74649e-08	-0.22562	7.62327e-08	0.0537294	membrane associated ring-CH-type finger 7	...
MATR3	protein_coding	1.81513	4.98692e-09	2.61657e-09	-0.747105	4.98692e-09	0.000330791	matrin 3	...
MGA	protein_coding	1.70363	4.25909e-09	2.30739e-09	-2.27682	4.25909e-09	1.73771e-08	MGA, MAX dimerization protein	...
MIA3	protein_coding	1.16359	0.000232138	0.000497227	-0.928883	0.000232138	0.000781254	MIA family member 3, ER export factor	...
MICU3	protein_coding	1.58767	0.00182733	0.00548655	0.36891	0.00182733	1	mitochondrial calcium uptake family member 3	...
MIER3	protein_coding	1.50979	3.99976e-07	3.1796e-07	-0.703672	3.99976e-07	0.0470346	MIER family member 3	...
MIOX	protein_coding	1.64849	0.00425606	0.0145882	-0.231243	0.00425606	1	myo-inositol oxygenase	...
MMP28	protein_coding	1.41162	0.00102242	0.00279342	-0.660972	0.00102242	0.00479424	matrix metallopeptidase 28	...
MNAT1	protein_coding	1.04048	6.32889e-07	5.40595e-07	0.0837809	6.32889e-07	1	MNAT1, CDK activating kinase assembly factor	...
MON2	protein_coding	1.27789	6.6292e-07	5.71907e-07	0.136947	6.6292e-07	1	MON2 homolog, regulator of endosome-to-Golgi trafficking	...
MPPED2	protein_coding	3.59269	2.03416e-09	1.40612e-09	-1.55516	2.03416e-09	0.0106775	metallophosphoesterase domain containing 2	...
MSANTD2	protein_coding	1.11967	3.10591e-05	4.84729e-05	0.0126942	3.10591e-05	1	Myb/SANT DNA binding domain containing 2	...
MSANTD3-TMEFF1	protein_coding	1.83937	0.00275748	0.00881636	0.789944	0.00275748	1	0	...
MSH3	protein_coding	1.3308	2.17185e-08	1.14355e-08	-0.472143	2.17185e-08	0.000567393	mutS homolog 3	...
MSH6	protein_coding	1.15843	1.07483e-05	1.41226e-05	-0.240057	1.07483e-05	0.155314	mutS homolog 6	...
MT1E	protein_coding	1.66339	0.000201233	0.000421076	-1.59827	0.000201233	0.0184793	metallothionein 1E	...
MT1F	protein_coding	3.45528	2.58952e-08	1.38999e-08	-1.39627	2.58952e-08	0.117208	metallothionein 1F	...
MT1G	protein_coding	2.69078	8.96824e-06	1.14435e-05	-2.71871	8.96824e-06	0.000803037	metallothionein 1G	...
MT1H	protein_coding	2.36687	9.60954e-06	1.23718e-05	-2.24409	9.60954e-06	0.00209108	metallothionein 1H	...
MT1HL1	protein_coding	1.73834	8.342e-05	0.000151093	-1.78777	8.342e-05	0.00442262	metallothionein 1H like 1	...
MT1X	protein_coding	2.25004	1.03892e-05	1.35516e-05	-1.68388	1.03892e-05	0.0357014	metallothionein 1X	...
MT2A	protein_coding	1.55143	0.000161385	0.000326458	-1.71155	0.000161385	0.00335766	metallothionein 2A	...
MXRA5	protein_coding	1.46464	0.00536401	0.0189827	-0.372903	0.00536401	1	matrix remodeling associated 5	...
N4BP2L2	protein_coding	1.76762	4.73308e-10	8.65669e-10	-1.19303	4.73308e-10	0.0507363	NEDD4 binding protein 2 like 2	...
NAE1	protein_coding	1.03056	3.77666e-06	4.26511e-06	0.0836814	3.77666e-06	1	NEDD8 activating enzyme E1 subunit 1	...
NAP1L3	protein_coding	1.73786	0.0255757	0.0960434	0.0753914	0.0255757	1	nucleosome assembly protein 1 like 3	...
NAP1L5	protein_coding	1.96013	0.000461098	0.00110555	0.62343	0.000461098	1	nucleosome assembly protein 1 like 5	...
NCAM1	protein_coding	2.21567	0.000776498	0.00202858	-1.60055	0.000776498	0.00858399	neural cell adhesion molecule 1	...
NEB	protein_coding	1.77956	0.0387081	0.138946	-2.26276	0.0387081	0.149071	nebulin	...
NEBL	protein_coding	3.8901	3.52544e-06	3.93348e-06	-0.945158	3.52544e-06	0.0371007	nebulette	...
NF1	protein_coding	1.63941	6.41817e-12	7.42778e-10	-1.24881	6.41817e-12	3.5338e-05	neurofibromin 1	...
NFIA	protein_coding	1.5177	9.59694e-10	1.02141e-09	-1.48231	9.59694e-10	0.0298506	nuclear factor I A	...
NIFK	protein_coding	1.45639	1.48189e-06	1.44906e-06	-0.345332	1.48189e-06	0.116563	nucleolar protein interacting with the FHA domain of MKI67	...
NME7	protein_coding	1.76307	3.01019e-09	1.79089e-09	-1.74485	3.01019e-09	0.0287306	NME/NM23 family member 7	...
NOC3L	protein_coding	1.03009	6.04243e-05	0.000103877	0.0482995	6.04243e-05	1	NOC3 like DNA replication regulator	...
NOP58	protein_coding	1.39501	1.0678e-05	1.40073e-05	0.107356	1.0678e-05	1	NOP58 ribonucleoprotein	...
NPM1	protein_coding	1.06509	5.37241e-07	4.48493e-07	-0.354348	5.37241e-07	1	nucleophosmin	...
NPY1R	protein_coding	1.63883	0.00265962	0.00845071	-0.260055	0.00265962	1	neuropeptide Y receptor Y1	...
NQO1	protein_coding	1.55442	0.00211537	0.00649035	0.552099	0.00211537	1	NAD(P)H quinone dehydrogenase 1	...
NRG1	protein_coding	2.28432	3.68694e-06	4.14708e-06	-1.11891	3.68694e-06	0.000146773	neuregulin 1	...
NSA2	protein_coding	1.07379	6.98764e-06	8.58904e-06	-0.0517684	6.98764e-06	1	NSA2, ribosome biogenesis homolog	...
NUAK2	protein_coding	1.08463	0.00236056	0.00736634	0.242565	0.00236056	1	NUAK family kinase 2	...
NUCKS1	protein_coding	1.80065	5.62178e-12	7.4266e-10	-1.86657	5.62178e-12	3.66307e-08	nuclear casein kinase and cyclin dependent kinase substrate 1	...
NUDT3	protein_coding	1.06497	0.000326681	0.000738127	-0.435888	0.000326681	0.00140092	nudix hydrolase 3	...
NUP107	protein_coding	1.02431	2.7551e-05	4.21104e-05	-0.199817	2.7551e-05	1	nucleoporin 107	...
NUP160	protein_coding	1.32149	1.2308e-06	1.1687e-06	-1.25611	1.2308e-06	1.0013e-05	nucleoporin 160	...
NUPR1	protein_coding	1.82378	0.000182953	0.000377111	0.285876	0.000182953	1	nuclear protein 1, transcriptional regulator	...
OCA2	protein_coding	2.16056	1.00217e-12	7.42064e-10	0.265586	1.00217e-12	1	OCA2 melanosomal transmembrane protein	...
OGN	protein_coding	2.56631	5.43051e-05	9.2079e-05	0.678505	5.43051e-05	1	osteoglycin	...
OMD	protein_coding	3.53762	2.14428e-11	7.45311e-10	-0.442492	2.14428e-11	1	osteomodulin	...
OPA1	protein_coding	1.03514	0.000420657	0.000993784	0.325597	0.000420657	1	OPA1, mitochondrial dynamin like GTPase	...
ORC3	protein_coding	1.33818	1.38459e-06	1.33777e-06	-0.0198678	1.38459e-06	1	origin recognition complex subunit 3	...
ORC4	protein_coding	1.4021	8.55646e-08	5.37971e-08	0.215184	8.55646e-08	0.965825	origin recognition complex subunit 4	...
OSBPL11	protein_coding	1.01932	0.00449499	0.0155318	-0.538481	0.00449499	0.0549156	oxysterol binding protein like 11	...
OSBPL9	protein_coding	1.46755	5.81312e-06	6.97245e-06	0.164424	5.81312e-06	1	oxysterol binding protein like 9	...
P2RY14	protein_coding	2.21291	0.000148815	0.000297055	-0.448768	0.000148815	1	purinergic receptor P2Y14	...
PAK1	protein_coding	1.13623	0.00333829	0.0110119	-0.366872	0.00333829	0.121237	p21 (RAC1) activated kinase 1	...
PAK3	protein_coding	2.73614	3.33761e-05	5.26864e-05	-2.38091	3.33761e-05	5.5164e-06	p21 (RAC1) activated kinase 3	...
PAPD4	protein_coding	1.52408	8.10032e-09	4.04701e-09	-2.20363	8.10032e-09	2.09489e-06	0	...
PAPSS2	protein_coding	1.80003	0.00119496	0.00333782	0.688024	0.00119496	1	3'-phosphoadenosine 5'-phosphosulfate synthase 2	...
PBX3	protein_coding	1.36385	2.43978e-06	2.57158e-06	-0.263934	2.43978e-06	1	PBX homeobox 3	...
PCLO	protein_coding	1.63456	0.00034654	0.000790418	-0.35795	0.00034654	0.0765362	piccolo presynaptic cytomatrix protein	...
PCMTD1	protein_coding	2.0609	1.57183e-07	1.08406e-07	-0.999033	1.57183e-07	0.00547024	protein-L-isoaspartate (D-aspartate) O-methyltransferase domain containing 1	...
PCNX4	protein_coding	1.83437	3.71805e-08	2.10452e-08	-1.21488	3.71805e-08	1.0496e-07	pecanex homolog 4 (Drosophila)	...
PDE10A	protein_coding	3.53624	7.01666e-11	7.55288e-10	-0.439077	7.01666e-11	0.15316	phosphodiesterase 10A	...
PDE11A	protein_coding	1.17829	0.00694173	0.0253637	-0.732995	0.00694173	0.00615036	phosphodiesterase 11A	...
PDIA5	protein_coding	1.03131	0.0257536	0.0966331	0.0824635	0.0257536	1	protein disulfide isomerase family A member 5	...
PDS5B	protein_coding	1.02297	0.000130343	0.000253901	-2.00147	0.000130343	6.34881e-05	PDS5 cohesin associated factor B	...
PGAP1	protein_coding	1.26382	0.000142485	0.000282423	-2.34247	0.000142485	7.0509e-05	post-GPI attachment to proteins 1	...
PGGT1B	protein_coding	1.62231	9.55349e-09	4.74381e-09	-1.87976	9.55349e-09	4.49031e-06	protein geranylgeranyltransferase type I subunit beta	...
PHF20L1	protein_coding	2.39248	5.44556e-11	7.51787e-10	-0.481191	5.44556e-11	0.0487816	PHD finger protein 20-like 1	...
PHF6	protein_coding	1.18583	3.66072e-08	2.06622e-08	-0.763819	3.66072e-08	1.29441e-06	PHD finger protein 6	...
PIK3R4	protein_coding	1.31001	9.9396e-10	1.03305e-09	-0.22942	9.9396e-10	0.046013	phosphoinositide-3-kinase regulatory subunit 4	...
PKIA	protein_coding	2.70301	0.000890316	0.00237673	-0.510028	0.000890316	1	cAMP-dependent protein kinase inhibitor alpha	...
PLCE1	protein_coding	1.10002	0.0081246	0.0302342	-0.456409	0.0081246	0.00387389	phospholipase C epsilon 1	...
PPP1R9A	protein_coding	1.33821	0.000198475	0.000414405	-1.46442	0.000198475	2.29221e-05	protein phosphatase 1 regulatory subunit 9A	...
PRDM2	protein_coding	1.35056	6.98203e-09	3.51651e-09	-0.474457	6.98203e-09	0.018331	PR/SET domain 2	...
PREPL	protein_coding	1.29253	0.000292355	0.00064971	0.371971	0.000292355	1	prolyl endopeptidase-like	...
PRRX1	protein_coding	2.54977	7.9942e-06	1.00423e-05	-1.20368	7.9942e-06	0.155755	paired related homeobox 1	...
PSIP1	protein_coding	1.94543	3.50872e-06	3.90646e-06	-1.4132	3.50872e-06	0.015205	PC4 and SFRS1 interacting protein 1	...
PTBP2	protein_coding	1.45061	0.000504849	0.00122791	-0.363333	0.000504849	1	polypyrimidine tract binding protein 2	...
PTTG1	protein_coding	2.24981	7.04275e-05	0.000123964	-0.597696	7.04275e-05	1	pituitary tumor-transforming 1	...
PUM2	protein_coding	1.13163	2.83453e-08	1.53614e-08	-0.191069	2.83453e-08	0.982723	pumilio RNA binding family member 2	...
QSER1	protein_coding	1.41832	2.62457e-07	1.95552e-07	-2.40551	2.62457e-07	1.73787e-08	glutamine and serine rich 1	...
RAB2A	protein_coding	1.75507	2.15447e-06	2.23317e-06	-1.60392	2.15447e-06	1.83567e-08	RAB2A, member RAS oncogene family	...
RAB30	protein_coding	1.52157	0.000757661	0.00197031	-0.814144	0.000757661	0.00155658	RAB30, member RAS oncogene family	...
RAB3GAP2	protein_coding	1.24865	2.1798e-08	1.14903e-08	-1.88235	2.1798e-08	0.000135507	RAB3 GTPase activating non-catalytic protein subunit 2	...
RAG2	protein_coding	1.15721	0.0184771	0.0708981	-0.239771	0.0184771	1	recombination activating 2	...
RANBP6	protein_coding	1.35383	2.25317e-05	3.33516e-05	0.0651379	2.25317e-05	1	RAN binding protein 6	...
RAP1GAP	protein_coding	1.84322	0.000693733	0.00177461	-0.538675	0.000693733	0.0074424	RAP1 GTPase activating protein	...
RARB	protein_coding	1.49352	3.45101e-06	3.82821e-06	-0.56069	3.45101e-06	0.0656673	retinoic acid receptor beta	...
RASA1	protein_coding	1.54371	3.45783e-08	1.93106e-08	0.261061	3.45783e-08	1	RAS p21 protein activator 1	...
RBBP6	protein_coding	2.29443	1.21325e-07	8.05747e-08	-0.833839	1.21325e-07	5.59104e-07	RB binding protein 6, ubiquitin ligase	...
RBM12	protein_coding	1.41456	1.11284e-08	5.58316e-09	0.285867	1.11284e-08	0.992823	RNA binding motif protein 12	...
RBMS3	protein_coding	3.09462	2.96117e-14	7.41976e-10	-1.66336	2.96117e-14	5.53817e-05	RNA binding motif single stranded interacting protein 3	...
RERGL	protein_coding	2.01955	1.49731e-06	1.46627e-06	-0.320264	1.49731e-06	1	RERG like	...
RGPD3	protein_coding	1.22422	7.22717e-08	4.4606e-08	-0.0985952	7.22717e-08	1	RANBP2-like and GRIP domain containing 3	...
RGPD4	protein_coding	1.22422	7.22717e-08	4.4606e-08	-0.0985952	7.22717e-08	1	RANBP2-like and GRIP domain containing 4	...
RGPD6	protein_coding	1.22422	7.22717e-08	4.4606e-08	-0.0985952	7.22717e-08	1	RANBP2-like and GRIP domain containing 6	...
RGPD8	protein_coding	1.22422	7.22717e-08	4.4606e-08	-0.0985952	7.22717e-08	1	RANBP2-like and GRIP domain containing 8	...
RICTOR	protein_coding	1.85829	4.58576e-07	3.73462e-07	-1.18741	4.58576e-07	0.000372108	RPTOR independent companion of MTOR complex 2	...
RIT1	protein_coding	1.39689	8.41665e-07	7.53232e-07	-2.15578	8.41665e-07	8.32036e-08	Ras like without CAAX 1	...
RNF128	protein_coding	3.49662	8.63933e-05	0.000157427	0.649554	8.63933e-05	1	ring finger protein 128, E3 ubiquitin protein ligase	...
RNF165	protein_coding	1.49542	0.00321696	0.0105429	-0.320152	0.00321696	0.0570628	ring finger protein 165	...
RNF219	protein_coding	1.16106	5.31532e-05	8.99056e-05	-0.787617	5.31532e-05	3.63524e-06	ring finger protein 219	...
ROCK1	protein_coding	1.65259	1.37679e-06	1.32793e-06	-1.15049	1.37679e-06	4.20305e-08	Rho associated coiled-coil containing protein kinase 1	...
RPF2	protein_coding	1.31904	6.60988e-06	8.06367e-06	0.298301	6.60988e-06	1	ribosome production factor 2 homolog	...
RPGR	protein_coding	1.00907	1.99164e-06	2.04137e-06	0.0904294	1.99164e-06	1	retinitis pigmentosa GTPase regulator	...
RPGRIP1L	protein_coding	1.50734	5.55367e-06	6.62152e-06	-0.471743	5.55367e-06	0.0348493	RPGRIP1 like	...
RPL17	protein_coding	1.10176	1.75508e-08	9.0777e-09	0.198348	1.75508e-08	0.957066	ribosomal protein L17	...
RPL17-C18orf32	protein_coding	1.10176	1.75508e-08	9.0777e-09	0.198348	1.75508e-08	0.957066	RPL17-C18orf32 readthrough	...
RUNX1T1	protein_coding	1.2218	0.00744609	0.0274449	-1.84918	0.00744609	0.0126766	RUNX1 translocation partner 1	...
S100A13	protein_coding	2.01681	2.1211e-09	1.43704e-09	-0.612905	2.1211e-09	0.000813808	S100 calcium binding protein A13	...
SAT1	protein_coding	1.59921	1.0862e-05	1.42979e-05	-0.749792	1.0862e-05	0.000162272	spermidine/spermine N1-acetyltransferase 1	...
SCN3A	protein_coding	1.27592	0.0418523	0.148665	-3.12873	0.0418523	0.000362563	sodium voltage-gated channel alpha subunit 3	...
SCN4B	protein_coding	1.50986	0.00481086	0.0167898	0.587931	0.00481086	1	sodium voltage-gated channel beta subunit 4	...
SCUBE3	protein_coding	4.61919	1.35129e-19	7.41974e-10	-1.00745	1.35129e-19	0.000180299	signal peptide, CUB domain and EGF like domain containing 3	...
SDCCAG8	protein_coding	1.58996	1.75738e-09	1.30694e-09	-0.873818	1.75738e-09	0.00797772	serologically defined colon cancer antigen 8	...
SELENBP1	protein_coding	1.16419	0.0109198	0.0415369	0.235935	0.0109198	1	selenium binding protein 1	...
SELENOP	protein_coding	1.95452	1.39581e-05	1.91826e-05	-1.3895	1.39581e-05	0.0110475	selenoprotein P	...
SEMA6D	protein_coding	1.19818	0.0131225	0.0503689	-0.694495	0.0131225	0.00312611	semaphorin 6D	...
SERPINB6	protein_coding	1.25598	2.96198e-08	1.61884e-08	-0.401567	2.96198e-08	0.00115172	serpin family B member 6	...
SERTM1	protein_coding	3.0702	5.11842e-07	4.24393e-07	0.281074	5.11842e-07	1	serine rich and transmembrane domain containing 1	...
SF3B1	protein_coding	1.18156	6.68913e-08	4.09573e-08	-1.3853	6.68913e-08	2.44138e-08	splicing factor 3b subunit 1	...
SFRP4	protein_coding	1.64548	0.00905497	0.0340123	0.428352	0.00905497	1	secreted frizzled related protein 4	...
SGCE	protein_coding	1.19796	0.000304578	0.000680936	0.0911339	0.000304578	1	sarcoglycan epsilon	...
SKIV2L2	protein_coding	1.34609	7.74796e-07	6.83277e-07	-0.372715	7.74796e-07	0.0602634	0	...
SLC14A1	protein_coding	1.27989	0.0222237	0.0845775	-0.286019	0.0222237	1	solute carrier family 14 member 1 (Kidd blood group)	...
SLC16A9	protein_coding	1.55266	0.00260152	0.00823847	0.188598	0.00260152	1	solute carrier family 16 member 9	...
SLC25A15	protein_coding	2.51515	1.16491e-08	5.86601e-09	0.442867	1.16491e-08	1	solute carrier family 25 member 15	...
SLC25A29	protein_coding	2.02276	1.48616e-10	7.73826e-10	-0.612736	1.48616e-10	0.0273061	solute carrier family 25 member 29	...
SLC35E2	protein_coding	1.05552	0.00356582	0.0118833	-0.981162	0.00356582	0.129539	0	...
SLC35E2B	protein_coding	1.05552	0.00356582	0.0118833	-0.692813	0.00356582	0.0375126	solute carrier family 35 member E2B	...
SLC39A10	protein_coding	2.10397	2.43208e-06	2.56255e-06	0.352076	2.43208e-06	1	solute carrier family 39 member 10	...
SLC39A6	protein_coding	1.74341	5.61032e-06	6.70327e-06	-0.375992	5.61032e-06	0.989234	solute carrier family 39 member 6	...
SLC7A2	protein_coding	1.29867	0.0137698	0.0529314	-0.280193	0.0137698	0.144579	solute carrier family 7 member 2	...
SLIT2	protein_coding	1.47727	0.00173708	0.00517598	-3.43814	0.00173708	6.05506e-06	slit guidance ligand 2	...
SMAD6	protein_coding	1.68311	9.15176e-06	1.17148e-05	-0.782186	9.15176e-06	0.00103453	SMAD family member 6	...
SMARCA1	protein_coding	2.56269	1.00832e-09	1.03846e-09	-0.574922	1.00832e-09	4.8469e-05	SWI/SNF related, matrix associated, actin dependent regulator of chromatin, subfamily a, member 1	...
SMC4	protein_coding	1.66245	0.00123371	0.00346197	0.337677	0.00123371	1	structural maintenance of chromosomes 4	...
SMIM4	protein_coding	1.85071	6.66082e-09	3.36184e-09	-0.785608	6.66082e-09	0.000253898	small integral membrane protein 4	...
SMOC2	protein_coding	2.29989	0.000321543	0.000724986	-0.274595	0.000321543	1	SPARC related modular calcium binding 2	...
SMYD3	protein_coding	1.3747	4.61582e-08	2.68069e-08	0.184558	4.61582e-08	1	SET and MYND domain containing 3	...
SP3	protein_coding	1.60034	3.64819e-09	2.05326e-09	-0.606182	3.64819e-09	0.00117911	Sp3 transcription factor	...
SPAG9	protein_coding	1.28145	2.68477e-05	4.08433e-05	-0.976703	2.68477e-05	0.032368	sperm associated antigen 9	...
SPATA5	protein_coding	1.03161	3.12219e-05	4.87792e-05	-0.669686	3.12219e-05	0.0687993	spermatogenesis associated 5	...
SPEN	protein_coding	1.86749	4.13725e-12	7.42449e-10	-0.812741	4.13725e-12	4.21778e-05	spen family transcriptional repressor	...
SPG11	protein_coding	1.35149	4.28177e-11	7.49455e-10	-0.53952	4.28177e-11	3.92128e-05	SPG11, spatacsin vesicle trafficking associated	...
SRSF11	protein_coding	1.1152	5.17061e-07	4.29454e-07	-1.26274	5.17061e-07	0.00630577	serine and arginine rich splicing factor 11	...
ST6GALNAC2	protein_coding	1.03175	0.00879001	0.0329343	0.421159	0.00879001	1	ST6 N-acetylgalactosaminide alpha-2,6-sialyltransferase 2	...
STAG1	protein_coding	1.27705	6.94805e-09	3.50135e-09	-0.953057	6.94805e-09	0.0111048	stromal antigen 1	...
STK33	protein_coding	1.18594	5.85697e-05	0.000100297	0.326682	5.85697e-05	1	serine/threonine kinase 33	...
STMN3	protein_coding	1.43559	0.0116193	0.0443619	-0.427589	0.0116193	0.952191	stathmin 3	...
STOX2	protein_coding	1.15967	0.00172657	0.00513799	-0.378319	0.00172657	1	storkhead box 2	...
STX11	protein_coding	1.38805	0.000863532	0.00229205	-0.236057	0.000863532	1	syntaxin 11	...
SUCNR1	protein_coding	3.68416	6.37805e-10	9.16574e-10	-0.424338	6.37805e-10	1	succinate receptor 1	...
SYT14	protein_coding	2.67178	1.48053e-17	7.41974e-10	0.0190173	1.48053e-17	1	synaptotagmin 14	...
TARS	protein_coding	1.04604	4.89474e-05	8.18286e-05	-0.694407	4.89474e-05	0.000319949	threonyl-tRNA synthetase	...
TATDN1	protein_coding	1.58719	2.0106e-07	1.44029e-07	0.0665434	2.0106e-07	1	TatD DNase domain containing 1	...
TBCK	protein_coding	1.35515	4.19906e-08	2.41328e-08	-0.0555232	4.19906e-08	1	TBC1 domain containing kinase	...
TBK1	protein_coding	1.04878	4.4228e-05	7.28355e-05	0.0804161	4.4228e-05	1	TANK binding kinase 1	...
TCEAL2	protein_coding	2.22933	0.00164585	0.00485846	-0.180176	0.00164585	1	transcription elongation factor A like 2	...
TCEANC	protein_coding	1.11756	6.45909e-07	5.54476e-07	-0.547586	6.45909e-07	0.000714947	transcription elongation factor A N-terminal and central domain containing	...
TCF4	protein_coding	1.74756	1.94251e-05	2.80507e-05	-1.17691	1.94251e-05	0.0215936	transcription factor 4	...
TCTE3	protein_coding	1.13974	9.67337e-07	8.83366e-07	-0.353401	9.67337e-07	0.039458	t-complex-associated-testis-expressed 3	...
TENM3	protein_coding	1.56879	1.2364e-05	1.66792e-05	-0.687382	1.2364e-05	1.31246e-05	teneurin transmembrane protein 3	...
TEPP	protein_coding	1.78863	1.4404e-09	1.19164e-09	0.244542	1.4404e-09	1	testis, prostate and placenta expressed	...
TFB2M	protein_coding	1.05395	4.8857e-05	8.16478e-05	-0.521457	4.8857e-05	0.000313625	transcription factor B2, mitochondrial	...
THAP12	protein_coding	1.21823	3.49165e-06	3.8833e-06	0.118313	3.49165e-06	1	THAP domain containing 12	...
THOC1	protein_coding	1.23582	3.45239e-08	1.92649e-08	0.0238278	3.45239e-08	1	THO complex 1	...
THSD7A	protein_coding	1.92343	8.43515e-05	0.000153183	-1.31804	8.43515e-05	0.0143514	thrombospondin type 1 domain containing 7A	...
THSD7B	protein_coding	1.13549	4.84625e-06	5.65673e-06	-0.626273	4.84625e-06	0.138227	thrombospondin type 1 domain containing 7B	...
TIGD1	protein_coding	1.02712	6.19972e-05	0.000106906	0.225547	6.19972e-05	1	tigger transposable element derived 1	...
TIPARP	protein_coding	1.00636	0.00245777	0.00771983	0.399736	0.00245777	0.99409	TCDD inducible poly(ADP-ribose) polymerase	...
TMED5	protein_coding	1.75944	4.75805e-06	5.53222e-06	-0.908931	4.75805e-06	2.45159e-06	transmembrane p24 trafficking protein 5	...
TMEFF1	protein_coding	1.83937	0.00275748	0.00881636	0.789944	0.00275748	1	transmembrane protein with EGF like and two follistatin like domains 1	...
TMEM139	protein_coding	1.95463	0.000111099	0.000211062	0.588273	0.000111099	1	transmembrane protein 139	...
TMEM165	protein_coding	1.2106	6.76059e-08	4.14676e-08	-0.730374	6.76059e-08	3.06113e-05	transmembrane protein 165	...
TMEM178B	protein_coding	1.46931	3.10712e-06	3.39713e-06	-0.622471	3.10712e-06	0.00116149	transmembrane protein 178B	...
TMEM47	protein_coding	1.27351	0.00086734	0.00230441	-0.39224	0.00086734	1	transmembrane protein 47	...
TOMM20	protein_coding	1.27535	1.85391e-08	9.64884e-09	-0.364164	1.85391e-08	0.114904	translocase of outer mitochondrial membrane 20	...
TP53BP2	protein_coding	1.18917	6.65033e-09	3.35454e-09	0.108671	6.65033e-09	1	tumor protein p53 binding protein 2	...
TPBG	protein_coding	1.44432	1.33253e-09	1.15224e-09	-1.36701	1.33253e-09	0.0398269	trophoblast glycoprotein	...
TRA2A	protein_coding	1.06777	2.62134e-06	2.79793e-06	-1.29348	2.62134e-06	1.20141e-05	transformer 2 alpha homolog	...
TRDMT1	protein_coding	1.67208	6.70377e-10	9.26771e-10	-0.451884	6.70377e-10	0.0515131	tRNA aspartic acid methyltransferase 1	...
TRIM2	protein_coding	2.33552	0.000180481	0.000371369	-1.18929	0.000180481	0.0927344	tripartite motif containing 2	...
TRIQK	protein_coding	1.46402	1.59361e-05	2.23382e-05	-0.489796	1.59361e-05	0.0175641	triple QxxK/R motif containing	...
TRMT10C	protein_coding	1.03147	0.00150772	0.00438743	-0.0359379	0.00150772	1	tRNA methyltransferase 10C, mitochondrial RNase P subunit	...
TRMT11	protein_coding	1.44729	3.68669e-07	2.88908e-07	0.223346	3.68669e-07	1	tRNA methyltransferase 11 homolog	...
TRPM7	protein_coding	1.60112	3.4246e-07	2.65724e-07	-0.776546	3.4246e-07	3.04615e-07	transient receptor potential cation channel subfamily M member 7	...
TRPS1	protein_coding	1.52028	2.4302e-05	3.6466e-05	-1.2045	2.4302e-05	0.000314135	transcriptional repressor GATA binding 1	...
TSHZ3	protein_coding	1.28165	0.000138196	0.000271836	-1.34691	0.000138196	0.0319645	teashirt zinc finger homeobox 3	...
TSPAN5	protein_coding	1.12226	0.0495891	0.172599	-0.456748	0.0495891	0.0296787	tetraspanin 5	...
TVP23C	protein_coding	1.0656	1.45219e-05	2.00753e-05	-0.594181	1.45219e-05	0.00749831	trans-golgi network vesicle protein 23 homolog C	...
TWF1	protein_coding	2.30044	5.73025e-08	3.44129e-08	-0.638538	5.73025e-08	0.000519942	twinfilin actin binding protein 1	...
U2SURP	protein_coding	1.50838	3.26533e-09	1.8946e-09	-1.78427	3.26533e-09	0.000695194	U2 snRNP associated SURP domain containing	...
USP25	protein_coding	1.51723	1.80391e-05	2.57338e-05	-0.246572	1.80391e-05	0.0514318	ubiquitin specific peptidase 25	...
USP33	protein_coding	1.0268	8.1214e-06	1.02157e-05	-1.07111	8.1214e-06	4.73862e-06	ubiquitin specific peptidase 33	...
UTP14C	protein_coding	1.29339	9.65151e-10	1.02323e-09	0.21748	9.65151e-10	0.989133	UTP14, small subunit processome component homolog C (S. cerevisiae)	...
VMP1	protein_coding	1.55635	0.000236273	0.000507855	-1.95975	0.000236273	0.0189734	vacuole membrane protein 1	...
VRK1	protein_coding	1.07727	0.0122002	0.0467039	-0.245972	0.0122002	1	vaccinia related kinase 1	...
VRK2	protein_coding	1.0234	0.00106024	0.002909	-0.365943	0.00106024	1	vaccinia related kinase 2	...
WASF3	protein_coding	1.24872	0.0040066	0.013618	0.197004	0.0040066	1	WAS protein family member 3	...
WBP11	protein_coding	1.19386	3.82374e-07	3.02084e-07	-1.0787	3.82374e-07	1.52159e-05	WW domain binding protein 11	...
WDR17	protein_coding	1.40634	3.53577e-08	1.98694e-08	0.0016776	3.53577e-08	1	WD repeat domain 17	...
WDR19	protein_coding	2.12532	7.8984e-09	3.94852e-09	-0.266262	7.8984e-09	1	WD repeat domain 19	...
WDR43	protein_coding	1.28465	2.68706e-06	2.88088e-06	0.230651	2.68706e-06	1	WD repeat domain 43	...
WDR75	protein_coding	1.04498	0.000128726	0.000250229	-0.0560036	0.000128726	1	WD repeat domain 75	...
WDR86	protein_coding	1.3059	4.58384e-07	3.73035e-07	-0.660432	4.58384e-07	0.115942	WD repeat domain 86	...
WDR89	protein_coding	1.74962	7.27696e-08	4.49429e-08	-0.570147	7.27696e-08	0.000772376	WD repeat domain 89	...
WWC2	protein_coding	1.69297	2.34348e-06	2.45668e-06	-0.765991	2.34348e-06	3.92976e-05	WW and C2 domain containing 2	...
YES1	protein_coding	1.5033	0.000168821	0.000344036	-0.374743	0.000168821	0.0378568	YES proto-oncogene 1, Src family tyrosine kinase	...
ZBED5	protein_coding	1.90484	7.01486e-09	3.53457e-09	-0.559915	7.01486e-09	0.0198337	zinc finger BED-type containing 5	...
ZBED8	protein_coding	1.91541	3.08061e-07	2.34862e-07	0.11096	3.08061e-07	1	zinc finger BED-type containing 8	...
ZBED9	protein_coding	1.86639	2.02654e-07	1.45263e-07	0.206607	2.02654e-07	1	zinc finger BED-type containing 9	...
ZBTB20	protein_coding	2.06077	3.59522e-14	7.41976e-10	-1.38068	3.59522e-14	3.10692e-05	zinc finger and BTB domain containing 20	...
ZC2HC1A	protein_coding	2.8572	3.38222e-09	1.94425e-09	-0.304498	3.38222e-09	0.0175144	zinc finger C2HC-type containing 1A	...
ZC3H13	protein_coding	1.20932	5.78628e-09	2.96669e-09	-0.220028	5.78628e-09	0.983161	zinc finger CCCH-type containing 13	...
ZC3H15	protein_coding	1.36157	1.09096e-06	1.01517e-06	-0.307228	1.09096e-06	0.127252	zinc finger CCCH-type containing 15	...
ZDHHC17	protein_coding	1.18106	0.000208234	0.000437659	-1.18049	0.000208234	0.00500584	zinc finger DHHC-type containing 17	...
ZEB1	protein_coding	1.25633	0.000382803	0.000887423	-1.17399	0.000382803	0.080506	zinc finger E-box binding homeobox 1	...
ZFHX3	protein_coding	1.77944	2.24209e-07	1.63149e-07	-2.02719	2.24209e-07	1.73771e-08	zinc finger homeobox 3	...
ZFP82	protein_coding	1.51966	1.71203e-06	1.71035e-06	-0.515591	1.71203e-06	0.0290393	ZFP82 zinc finger protein	...
ZFPM2	protein_coding	1.98001	0.000683275	0.00174399	-0.13049	0.000683275	1	zinc finger protein, FOG family member 2	...
ZMAT4	protein_coding	2.94289	2.67947e-14	7.41976e-10	0.0173321	2.67947e-14	1	zinc finger matrin-type 4	...
ZMYM2	protein_coding	1.29852	5.95518e-10	9.03435e-10	-0.62826	5.95518e-10	0.00324627	zinc finger MYM-type containing 2	...
ZNF136	protein_coding	1.08712	0.000503933	0.00122545	0.321806	0.000503933	1	zinc finger protein 136	...
ZNF146	protein_coding	1.89029	4.84625e-06	5.65498e-06	0.165057	4.84625e-06	1	zinc finger protein 146	...
ZNF185	protein_coding	1.77515	4.00154e-08	2.28798e-08	0.053469	4.00154e-08	1	zinc finger protein 185 with LIM domain	...
ZNF195	protein_coding	1.73702	1.28099e-05	1.73724e-05	0.312933	1.28099e-05	1	zinc finger protein 195	...
ZNF24	protein_coding	1.01538	1.19731e-06	1.13149e-06	-0.128525	1.19731e-06	1	zinc finger protein 24	...
ZNF248	protein_coding	1.35293	9.24705e-07	8.38067e-07	0.0957789	9.24705e-07	1	zinc finger protein 248	...
ZNF277	protein_coding	2.09109	1.08459e-07	7.08921e-08	-1.11202	1.08459e-07	1.64672e-05	zinc finger protein 277	...
ZNF280D	protein_coding	1.84796	4.82893e-07	3.96398e-07	-0.745143	4.82893e-07	0.00676228	zinc finger protein 280D	...
ZNF285	protein_coding	1.45202	1.33876e-06	1.28333e-06	0.271543	1.33876e-06	1	zinc finger protein 285	...
ZNF287	protein_coding	2.01867	5.15443e-12	7.42594e-10	-0.563767	5.15443e-12	0.0387497	zinc finger protein 287	...
ZNF292	protein_coding	1.62687	4.94578e-08	2.90951e-08	-1.47154	4.94578e-08	0.00188337	zinc finger protein 292	...
ZNF300	protein_coding	1.79896	1.07799e-07	7.03365e-08	-0.387253	1.07799e-07	0.957054	zinc finger protein 300	...
ZNF43	protein_coding	1.30084	1.61836e-11	7.44369e-10	0.364957	1.61836e-11	1	zinc finger protein 43	...
ZNF432	protein_coding	1.54676	9.9103e-08	6.38473e-08	0.186926	9.9103e-08	1	zinc finger protein 432	...
ZNF449	protein_coding	1.43091	3.2139e-08	1.77399e-08	-0.457468	3.2139e-08	0.000550227	zinc finger protein 449	...
ZNF451	protein_coding	1.71256	1.06671e-08	5.33988e-09	-0.738856	1.06671e-08	0.150181	zinc finger protein 451	...
ZNF462	protein_coding	1.4652	6.71233e-07	5.80465e-07	-1.05277	6.71233e-07	3.40087e-06	zinc finger protein 462	...
ZNF493	protein_coding	2.16596	1.73339e-11	7.44576e-10	-2.23628	1.73339e-11	8.94888e-06	zinc finger protein 493	...
ZNF518B	protein_coding	1.36457	2.41336e-06	2.53971e-06	-0.579925	2.41336e-06	0.00211118	zinc finger protein 518B	...
ZNF540	protein_coding	1.43893	1.81739e-10	7.82226e-10	-0.180368	1.81739e-10	1	zinc finger protein 540	...
ZNF585A	protein_coding	2.02133	9.9925e-12	7.43343e-10	-0.57623	9.9925e-12	0.000471654	zinc finger protein 585A	...
ZNF610	protein_coding	1.17538	0.000151294	0.000303051	0.243272	0.000151294	1	zinc finger protein 610	...
ZNF615	protein_coding	1.48003	2.89989e-09	1.74276e-09	-0.182652	2.89989e-09	1	zinc finger protein 615	...
ZNF627	protein_coding	1.53615	7.21336e-10	9.43401e-10	-0.413631	7.21336e-10	0.0306214	zinc finger protein 627	...
ZNF638	protein_coding	1.87559	2.82776e-09	1.7118e-09	-1.75242	2.82776e-09	0.00906695	zinc finger protein 638	...
ZNF644	protein_coding	2.06224	9.5808e-11	7.61255e-10	-1.31183	9.5808e-11	1.77787e-05	zinc finger protein 644	...
ZNF711	protein_coding	1.89472	8.75465e-06	1.1125e-05	0.57603	8.75465e-06	1	zinc finger protein 711	...
ZNF729	protein_coding	1.30084	1.61836e-11	7.44369e-10	0.075363	1.61836e-11	1	zinc finger protein 729	...
ZNF791	protein_coding	1.54533	3.81422e-09	2.12113e-09	0.115011	3.81422e-09	1	zinc finger protein 791	...
ZNF84	protein_coding	2.12726	5.3707e-10	8.85153e-10	0.216019	5.3707e-10	1	zinc finger protein 84	...
AADACP1	pseudogene	1.81958	1.85718e-06	1.88189e-06	-0.0255744	1.85718e-06	1	arylacetamide deacetylase pseudogene 1	...
ANKRD20A11P	pseudogene	1.53558	0.000498681	0.00121126	-0.148229	0.000498681	1	ankyrin repeat domain 20 family member A11, pseudogene	...
ANKRD20A5P	pseudogene	1.35178	1.23178e-05	1.65973e-05	-0.219037	1.23178e-05	1	0	...
ANKRD20A9P	pseudogene	1.53558	0.000498681	0.00121126	0.232033	0.000498681	1	0	...
AURKAPS1	pseudogene	1.24865	2.1798e-08	1.14903e-08	-1.88235	2.1798e-08	0.000135507	0	...
CASP12	pseudogene	1.04727	9.37521e-09	4.65099e-09	0.074361	9.37521e-09	1	caspase 12 (gene/pseudogene)	...
FAR2P2	pseudogene	1.55151	0.00224449	0.00695048	0.0666055	0.00224449	1	0	...
FAR2P3	pseudogene	1.55151	0.00224449	0.00695048	0.0666055	0.00224449	1	0	...
FRG1BP	pseudogene	1.51122	1.63493e-05	2.29955e-05	-1.39268	1.63493e-05	0.000159573	0	...
FRG1HP	pseudogene	1.13007	1.42971e-07	9.72409e-08	0.0988419	1.42971e-07	1	0	...
HCG4	pseudogene	1.53468	1.08281e-09	1.06217e-09	0.110643	1.08281e-09	1	0	...
PRKY	pseudogene	2.24752	4.56286e-10	8.60349e-10	0.316575	4.56286e-10	1	protein kinase, Y-linked, pseudogene	...
PTTG3P	pseudogene	1.35148	5.45016e-05	9.24594e-05	0.108552	5.45016e-05	1	pituitary tumor-transforming 3, pseudogene	...
RRN3P1	pseudogene	1.03047	0.00013475	0.000264158	-0.600842	0.00013475	0.128099	0	...
TPTEP1	pseudogene	1.46493	3.07175e-07	2.3395e-07	0.282836	3.07175e-07	1	transmembrane phosphatase with tensin homology pseudogene 1	...
ZNF300P1	pseudogene	2.53597	5.59817e-10	8.92152e-10	-0.0348476	5.59817e-10	1	0	...
ZNF806	pseudogene	1.45202	1.33876e-06	1.28333e-06	0.271543	1.33876e-06	1	0	...
SNORD116-17	snoRNA	1.33847	6.4362e-08	3.9184e-08	-0.259025	6.4362e-08	1	small nucleolar RNA, C/D box 116-17	...
SNORD116-19	snoRNA	1.33847	6.4362e-08	3.9184e-08	-0.259025	6.4362e-08	1	small nucleolar RNA, C/D box 116-19	...
SNORD116-20	snoRNA	1.33847	6.4362e-08	3.9184e-08	-0.259025	6.4362e-08	1	small nucleolar RNA, C/D box 116-20	...
SNORD116-21	snoRNA	1.33847	6.4362e-08	3.9184e-08	-0.259025	6.4362e-08	1	small nucleolar RNA, C/D box 116-21	...
SNORD3A	snoRNA	3.03058	2.81959e-07	2.12047e-07	0.240998	2.81959e-07	1	small nucleolar RNA, C/D box 3A	...
SNORD3B-1	snoRNA	3.03058	2.81959e-07	2.12047e-07	0.240998	2.81959e-07	1	small nucleolar RNA, C/D box 3B-1	...
SNORD3B-2	snoRNA	3.03058	2.81959e-07	2.12047e-07	0.240998	2.81959e-07	1	small nucleolar RNA, C/D box 3B-2	...
SNORD3C	snoRNA	3.03058	2.81959e-07	2.12047e-07	0.240998	2.81959e-07	1	small nucleolar RNA, C/D box 3C	...
SNORD3D	snoRNA	3.03058	2.81959e-07	2.12047e-07	0.240998	2.81959e-07	1	small nucleolar RNA, C/D box 3D	...
SNORD49A	snoRNA	1.076	0.000320472	0.000721961	-0.479111	0.000320472	0.00163159	small nucleolar RNA, C/D box 49A	...
SNORD49B	snoRNA	1.076	0.000320472	0.000721961	-0.479111	0.000320472	0.00163159	0	...
SNORD58A	snoRNA	1.10176	1.75508e-08	9.0777e-09	0.198348	1.75508e-08	0.957066	small nucleolar RNA, C/D box 58A	...
SNORD58B	snoRNA	1.10176	1.75508e-08	9.0777e-09	0.198348	1.75508e-08	0.957066	small nucleolar RNA, C/D box 58B	...
SNORD58C	snoRNA	1.10176	1.75508e-08	9.0777e-09	0.198348	1.75508e-08	0.957066	0	...
SNORD65	snoRNA	1.076	0.000320472	0.000721961	-0.479111	0.000320472	0.00163159	small nucleolar RNA, C/D box 65	...

## Sheet: 1d (gen)
genes specifically downregulated in adult thyroid (AT)
	###	ATAM	ATAM	ATAM	ETEM	ETEM	ETEM	###
	gene type	logFC	adj.P.Val	fdr_min	logFC	adj.P.Val	fdr_min	gene description
EP300-AS1	lncRNA	-1.18554	0.017426	0.0669523	1.35183	0.017426	0.132348	0	...
GATA6-AS1	lncRNA	-1.09665	0.0196899	0.0754472	-0.457558	0.0196899	1	GATA6 antisense RNA 1 (head to head)	...
LINC00173	lncRNA	-1.11849	0.0129325	0.0496456	-0.26497	0.0129325	1	long intergenic non-protein coding RNA 173	...
LINC00844	lncRNA	-2.25868	0.0079979	0.0297126	-0.118575	0.0079979	1	0	...
LINC01002	lncRNA	-1.6355	1.37204e-05	1.88068e-05	0.262685	1.37204e-05	1	0	...
MIR145	miRNA	-1.00256	0.0282371	0.105007	-0.16998	0.0282371	1	microRNA 145	...
MIR637	miRNA	-1.7106	3.20553e-08	1.7665e-08	0.0984868	3.20553e-08	1	microRNA 637	...
MIR6732	miRNA	-1.19857	0.000488509	0.00118132	-0.109082	0.000488509	1	microRNA 6732	...
MIR6884	miRNA	-1.2618	3.47369e-09	1.98141e-09	0.00308137	3.47369e-09	1	microRNA 6884	...
C10orf54	NA	-1.11423	0.000220727	0.000468759	-0.0927203	0.000220727	1	0	...
C1orf106	NA	-1.91724	0.00151859	0.00442472	0.25175	0.00151859	1	0	...
CECR1	NA	-1.14339	0.00173689	0.005175	0.232397	0.00173689	1	0	...
FAM179A	NA	-1.29713	0.000436715	0.00103836	-0.261718	0.000436715	1	0	...
LOC100129518	NA	-1.60843	2.75799e-07	2.06875e-07	1.34759	2.75799e-07	0.00790406	0	...
LOC100132062	NA	-1.6355	1.37204e-05	1.88068e-05	0.262685	1.37204e-05	1	0	...
LOC100133331	NA	-1.6355	1.37204e-05	1.88068e-05	0.262685	1.37204e-05	1	0	...
LOC100506725	NA	-1.15743	0.0267999	0.100204	-0.449707	0.0267999	1	]	...
LOC100507281	NA	-1.32871	8.81716e-07	7.93888e-07	0.148984	8.81716e-07	1	0	...
LOC100507472	NA	-2.02688	0.000180975	0.000372602	-0.401187	0.000180975	0.958888	0	...
LOC101060386	NA	-1.16289	0.00285775	0.00919472	0.863935	0.00285775	0.0185959	0	...
LOC101060521	NA	-1.07608	9.35595e-06	1.20096e-05	1.03602	9.35595e-06	0.000336179	RNA polymerase III subunit E	...
LOC101060596	NA	-1.16289	0.00285775	0.00919472	0.214021	0.00285775	1	0	...
LOC101926951	NA	-1.04898	0.0137436	0.0528131	3.60305	0.0137436	2.14266e-08	0	...
LOC101930123	NA	-1.16396	0.000694146	0.00177582	1.19164	0.000694146	0.0256441	eukaryotic elongation factor 2 kinase	...
LOC158863	NA	-1.18256	0.00045887	0.00109942	-0.352747	0.00045887	1	0	...
LOC284009	NA	-1.20169	0.000274278	0.000603922	1.20046	0.000274278	0.0161038	0	...
LOC285812	NA	-1.33697	0.00567036	0.0202115	-0.314278	0.00567036	1	0	...
LOC653602	NA	-1.27949	0.00680348	0.0248078	-0.310861	0.00680348	1	0	...
LOC729218	NA	-1.06324	0.0011138	0.00307499	0.270196	0.0011138	1	0	...
LOC729732	NA	-1.30368	0.00970601	0.0366252	-0.112587	0.00970601	1	]	...
LOC729737	NA	-1.6355	1.37204e-05	1.88068e-05	0.262685	1.37204e-05	1	0	...
RUNX1-IT1	NA	-1.32581	0.00426165	0.0146105	-0.409591	0.00426165	1	0	...
WHSC1	NA	-1.19038	0.000898358	0.00240199	1.08364	0.000898358	0.00728684	0	...
2001-09-01	protein_coding	-1.0967	0.0057297	0.0204483	-0.42407	0.0057297	1	-	...
ABHD18	protein_coding	-1.37817	5.72379e-05	9.77981e-05	0.663583	5.72379e-05	0.0581878	abhydrolase domain containing 18	...
ABHD2	protein_coding	-2.42444	8.12874e-11	7.57902e-10	1.36586	8.12874e-11	0.000247625	abhydrolase domain containing 2	...
ACP5	protein_coding	-1.49666	0.00648382	0.0234865	-0.08783	0.00648382	1	acid phosphatase 5, tartrate resistant	...
ACSL5	protein_coding	-1.20036	0.0237001	0.0897289	0.207314	0.0237001	1	acyl-CoA synthetase long-chain family member 5	...
ACTA2	protein_coding	-1.12396	0.0468052	0.164115	-0.174483	0.0468052	0.985426	actin, alpha 2, smooth muscle, aorta	...
ADA	protein_coding	-1.27397	0.00824673	0.030734	-0.477069	0.00824673	1	adenosine deaminase	...
ADAMTSL4	protein_coding	-1.07495	0.00222782	0.00689427	-0.108288	0.00222782	1	ADAMTS like 4	...
ADORA3	protein_coding	-1.58924	0.00145656	0.00421304	0.162087	0.00145656	1	adenosine A3 receptor	...
AHNAK2	protein_coding	-1.6571	0.00523237	0.0184562	-0.177958	0.00523237	1	AHNAK nucleoprotein 2	...
AK2	protein_coding	-1.28112	6.12379e-07	5.20323e-07	0.761641	6.12379e-07	0.1499	adenylate kinase 2	...
AKIRIN2	protein_coding	-2.08442	2.51664e-09	1.58708e-09	0.978594	2.51664e-09	0.0183239	akirin 2	...
AKR1B10	protein_coding	-1.91767	0.018993	0.0728177	0.423466	0.018993	1	aldo-keto reductase family 1 member B10	...
AKT1	protein_coding	-1.28859	2.78533e-10	8.08518e-10	-0.0706238	2.78533e-10	1	AKT serine/threonine kinase 1	...
ALOX5AP	protein_coding	-1.056	0.0386448	0.138772	0.63877	0.0386448	0.965992	arachidonate 5-lipoxygenase activating protein	...
ANKRD2	protein_coding	-1.1399	0.0381915	0.137319	-0.593251	0.0381915	1	ankyrin repeat domain 2	...
ANKRD23	protein_coding	-1.35011	0.0184072	0.0706047	-0.303161	0.0184072	1	ankyrin repeat domain 23	...
ANKRD35	protein_coding	-1.20605	0.000347609	0.000793353	0.269941	0.000347609	1	ankyrin repeat domain 35	...
ANKRD39	protein_coding	-1.35011	0.0184072	0.0706047	0.733094	0.0184072	0.017112	ankyrin repeat domain 39	...
ANXA13	protein_coding	-1.12861	0.0147433	0.0567269	-0.552162	0.0147433	1	annexin A13	...
ANXA6	protein_coding	-1.047	0.000118606	0.000227615	-0.270942	0.000118606	1	annexin A6	...
APOBEC2	protein_coding	-1.36856	0.0449956	0.158427	-0.636568	0.0449956	1	apolipoprotein B mRNA editing enzyme catalytic subunit 2	...
AQP1	protein_coding	-1.6819	0.00260989	0.00826976	-0.0619924	0.00260989	1	aquaporin 1 (Colton blood group)	...
AQP3	protein_coding	-1.52877	0.000412211	0.000969616	-0.476176	0.000412211	1	aquaporin 3 (Gill blood group)	...
ARHGAP9	protein_coding	-1.51871	0.000710079	0.00182413	-0.561935	0.000710079	0.950303	Rho GTPase activating protein 9	...
ARPC3	protein_coding	-1.21601	3.37868e-05	5.34556e-05	0.860842	3.37868e-05	0.0673803	actin related protein 2/3 complex subunit 3	...
ARPIN	protein_coding	-1.29546	6.26475e-09	3.18362e-09	1.69524	6.26475e-09	1.13269e-07	actin-related protein 2/3 complex inhibitor	...
ART3	protein_coding	-1.65157	0.0164887	0.0633825	0.197665	0.0164887	1	ADP-ribosyltransferase 3	...
ASPHD1	protein_coding	-1.3921	0.00368208	0.0123207	-0.443225	0.00368208	1	aspartate beta-hydroxylase domain containing 1	...
ASRGL1	protein_coding	-1.53286	0.000298992	0.000666668	-0.207353	0.000298992	1	asparaginase like 1	...
ASTN2	protein_coding	-1.69484	0.000154699	0.00031105	-0.395743	0.000154699	1	astrotactin 2	...
ATG4B	protein_coding	-1.17736	8.4598e-12	7.43087e-10	-0.163621	8.4598e-12	1	autophagy related 4B cysteine peptidase	...
ATP11B	protein_coding	-1.16419	0.000163476	0.000331779	1.3488	0.000163476	0.00182542	ATPase phospholipid transporting 11B (putative)	...
ATP1B2	protein_coding	-1.17065	0.023994	0.0906747	-0.190734	0.023994	1	ATPase Na+/K+ transporting subunit beta 2	...
AUNIP	protein_coding	-1.20999	0.000248051	0.000537604	0.168634	0.000248051	1	aurora kinase A and ninein interacting protein	...
AVL9	protein_coding	-1.28437	2.04932e-06	2.11075e-06	1.20122	2.04932e-06	0.000540404	AVL9 cell migration associated	...
AZGP1	protein_coding	-3.84381	0.000604185	0.00151043	-0.434243	0.000604185	1	alpha-2-glycoprotein 1, zinc-binding	...
B3GALNT2	protein_coding	-1.16028	0.000158763	0.000320359	0.86685	0.000158763	0.105271	beta-1,3-N-acetylgalactosaminyltransferase 2	...
B3GNT7	protein_coding	-1.08921	0.00361903	0.0120782	1.62396	0.00361903	0.00259819	UDP-GlcNAc	...
B4GALT5	protein_coding	-1.62443	9.76313e-08	6.27238e-08	0.804428	9.76313e-08	0.133926	beta-1,4-galactosyltransferase 5	...
BAP1	protein_coding	-1.46486	7.20129e-10	9.42892e-10	-0.0884142	7.20129e-10	1	BRCA1 associated protein 1	...
BCAS1	protein_coding	-1.33981	0.010853	0.0412618	-0.153768	0.010853	1	breast carcinoma amplified sequence 1	...
BCL2L13	protein_coding	-1.03337	1.51315e-07	1.03739e-07	0.587157	1.51315e-07	0.0363612	BCL2 like 13	...
BID	protein_coding	-1.4029	3.23868e-05	5.08929e-05	0.944285	3.23868e-05	0.0881648	BH3 interacting domain death agonist	...
BOLA2	protein_coding	-1.16289	0.00285775	0.00919472	0.863935	0.00285775	0.0185959	bolA family member 2B	...
BST2	protein_coding	-1.31317	0.000224277	0.000477366	0.209946	0.000224277	1	bone marrow stromal cell antigen 2	...
C12orf75	protein_coding	-1.61562	0.000261221	0.000570417	1.79077	0.000261221	0.00500619	chromosome 12 open reading frame 75	...
C15orf59	protein_coding	-1.152	0.00197931	0.00601171	-0.555267	0.00197931	0.983075	chromosome 15 open reading frame 59	...
C1QA	protein_coding	-1.70059	0.000508522	0.00123827	-0.232787	0.000508522	1	complement C1q A chain	...
C1QB	protein_coding	-1.20626	0.020657	0.0789958	0.25708	0.020657	1	complement C1q B chain	...
C1QC	protein_coding	-1.82953	0.000339494	0.000771692	-0.235354	0.000339494	1	complement C1q C chain	...
C20orf27	protein_coding	-1.08962	3.86894e-05	6.25141e-05	-0.272694	3.86894e-05	1	chromosome 20 open reading frame 27	...
C2orf88	protein_coding	-1.1469	0.00740217	0.0272535	1.12509	0.00740217	0.139036	chromosome 2 open reading frame 88	...
C4orf19	protein_coding	-1.18695	0.0311709	0.114628	0.476666	0.0311709	1	chromosome 4 open reading frame 19	...
C5AR1	protein_coding	-1.74582	0.000796617	0.00208885	-0.179649	0.000796617	1	complement C5a receptor 1	...
C6orf106	protein_coding	-1.01944	1.70468e-05	2.41027e-05	1.62091	1.70468e-05	2.76442e-06	chromosome 6 open reading frame 106	...
C6orf136	protein_coding	-1.07799	0.00175849	0.00525209	-0.195097	0.00175849	1	chromosome 6 open reading frame 136	...
C9orf152	protein_coding	-1.61001	0.0167626	0.0644426	0.231875	0.0167626	1	chromosome 9 open reading frame 152	...
CA10	protein_coding	-1.14797	0.0438219	0.154794	1.99525	0.0438219	0.0911562	carbonic anhydrase 10	...
CA8	protein_coding	-1.40091	6.19319e-05	0.000106779	-0.317452	6.19319e-05	1	carbonic anhydrase 8	...
CABYR	protein_coding	-1.02028	0.0456859	0.160621	-0.44953	0.0456859	1	calcium binding tyrosine phosphorylation regulated	...
CALM2	protein_coding	-1.24031	0.00181742	0.00545137	0.437007	0.00181742	0.152457	calmodulin 3	...
CALM3	protein_coding	-1.24031	0.00181742	0.00545137	0.437007	0.00181742	0.152457	calmodulin 3	...
CALY	protein_coding	-1.16876	0.0390186	0.139957	-0.24238	0.0390186	1	calcyon neuron specific vesicular protein	...
CAPN3	protein_coding	-1.80835	0.00293094	0.00947716	0.271939	0.00293094	1	calpain 3	...
CAPN8	protein_coding	-1.04392	0.0392084	0.140523	-0.32414	0.0392084	1	calpain 8	...
CAPZB	protein_coding	-1.38904	6.92787e-10	9.34437e-10	0.914224	6.92787e-10	6.34521e-06	capping actin protein of muscle Z-line beta subunit	...
CBFA2T3	protein_coding	-1.53584	9.78303e-05	0.000182446	-0.0416439	9.78303e-05	1	CBFA2/RUNX1 translocation partner 3	...
CCBE1	protein_coding	-1.11023	0.00133232	0.00378749	-0.507277	0.00133232	1	collagen and calcium binding EGF domains 1	...
CCDC69	protein_coding	-1.39811	0.00392309	0.0132778	0.536539	0.00392309	1	coiled-coil domain containing 69	...
CCL11	protein_coding	-1.69762	0.00192088	0.00581071	-0.235085	0.00192088	1	C-C motif chemokine ligand 11	...
CCL15	protein_coding	-1.44691	0.0319465	0.11714	-0.29526	0.0319465	1	C-C motif chemokine ligand 15	...
CCND3	protein_coding	-1.53887	0.000576895	0.00143169	-0.283598	0.000576895	1	cyclin D3	...
CCR1	protein_coding	-1.18923	0.0110557	0.0420913	0.439852	0.0110557	1	C-C motif chemokine receptor 1	...
CCR10	protein_coding	-1.13523	1.33902e-05	1.83063e-05	-0.0206939	1.33902e-05	1	C-C motif chemokine receptor 10	...
CD177	protein_coding	-1.24289	0.0150321	0.0578343	-0.292184	0.0150321	1	CD177 molecule	...
CD3E	protein_coding	-1.14607	0.00740329	0.0272605	0.0534809	0.00740329	1	CD3e molecule	...
CD5L	protein_coding	-1.13377	0.0400719	0.143251	-0.544389	0.0400719	1	CD5 molecule like	...
CDA	protein_coding	-1.77095	0.00106052	0.00291001	-0.25652	0.00106052	1	cytidine deaminase	...
CDC20	protein_coding	-1.54994	0.0128302	0.0492409	-0.384612	0.0128302	1	cell division cycle 20	...
CDCA8	protein_coding	-1.12188	0.00619241	0.0222848	-0.122909	0.00619241	1	cell division cycle associated 8	...
CDKN3	protein_coding	-1.61468	0.00432884	0.0148757	0.563331	0.00432884	1	cyclin dependent kinase inhibitor 3	...
CDR2L	protein_coding	-1.22869	5.66469e-05	9.6626e-05	-0.169146	5.66469e-05	1	cerebellar degeneration related protein 2 like	...
CDS2	protein_coding	-1.54402	1.05905e-05	1.38621e-05	0.921793	1.05905e-05	3.32813e-05	CDP-diacylglycerol synthase 2	...
CDYL2	protein_coding	-1.17455	0.00906234	0.0340454	-0.114603	0.00906234	1	chromodomain Y like 2	...
CEACAM6	protein_coding	-2.37722	0.00740414	0.0272649	2.97928	0.00740414	0.0574963	carcinoembryonic antigen related cell adhesion molecule 6	...
CEL	protein_coding	-2.04793	0.00417673	0.0142693	-0.871377	0.00417673	0.984594	carboxyl ester lipase	...
CFDP1	protein_coding	-1.99651	2.26236e-05	3.35019e-05	0.46024	2.26236e-05	0.0972891	craniofacial development protein 1	...
CFP	protein_coding	-1.00288	0.0226986	0.086211	-0.272422	0.0226986	1	complement factor properdin	...
CFTR	protein_coding	-1.4381	0.0317102	0.116343	-0.127597	0.0317102	0.998538	cystic fibrosis transmembrane conductance regulator	...
CH25H	protein_coding	-1.40927	0.0199236	0.0763277	-0.495161	0.0199236	1	cholesterol 25-hydroxylase	...
CHP2	protein_coding	-1.06583	0.031019	0.114143	0.00877587	0.031019	1	calcineurin like EF-hand protein 2	...
CHRNA3	protein_coding	-1.52161	0.00381493	0.0128566	0.239578	0.00381493	1	cholinergic receptor nicotinic alpha 3 subunit	...
CHST6	protein_coding	-1.48802	0.00100616	0.00274173	-0.406174	0.00100616	1	carbohydrate sulfotransferase 6	...
CHST9	protein_coding	-1.51974	0.00527811	0.018645	0.664603	0.00527811	0.975228	carbohydrate sulfotransferase 9	...
CKS2	protein_coding	-1.71598	0.00233177	0.00725701	0.276636	0.00233177	1	CDC28 protein kinase regulatory subunit 2	...
CLC	protein_coding	-1.62342	0.0122391	0.0468721	-0.499414	0.0122391	1	Charcot-Leyden crystal galectin	...
CLDN15	protein_coding	-1.04381	0.000123273	0.000238101	-0.209342	0.000123273	1	claudin 15	...
CLEC4G	protein_coding	-1.01684	0.0235306	0.0891187	-0.139456	0.0235306	1	C-type lectin domain family 4 member G	...
CLGN	protein_coding	-1.70379	0.00912377	0.0342851	-0.721363	0.00912377	1	calmegin	...
CLN8	protein_coding	-1.51359	9.4534e-10	1.01678e-09	1.89986	9.4534e-10	8.19496e-07	CLN8, transmembrane ER and ERGIC protein	...
CMTM5	protein_coding	-1.15693	0.0102852	0.0389506	-0.0673845	0.0102852	1	CKLF like MARVEL transmembrane domain containing 5	...
CNN1	protein_coding	-2.29549	0.00282233	0.00906256	-0.426369	0.00282233	1	calponin 1	...
CNTNAP1	protein_coding	-1.20868	0.00380154	0.0128033	-0.0858507	0.00380154	1	contactin associated protein 1	...
COQ8A	protein_coding	-1.42295	1.06145e-05	1.38991e-05	0.372101	1.06145e-05	0.991455	coenzyme Q8A	...
CPA3	protein_coding	-1.5693	0.016735	0.0643411	-0.0128348	0.016735	1	carboxypeptidase A3	...
CPEB2	protein_coding	-1.10076	0.000776498	0.00202862	-0.295922	0.000776498	1	cytoplasmic polyadenylation element binding protein 2	...
CPLX1	protein_coding	-1.87374	0.00452553	0.0156617	-0.790699	0.00452553	1	complexin 1	...
CPNE5	protein_coding	-1.36335	0.00136852	0.00391415	-0.187435	0.00136852	1	copine 5	...
CRTC3	protein_coding	-1.00022	0.00132919	0.00377675	0.180645	0.00132919	1	CREB regulated transcription coactivator 3	...
CSF1R	protein_coding	-1.37896	5.67208e-05	9.67657e-05	-0.399753	5.67208e-05	0.994908	colony stimulating factor 1 receptor	...
CSNK1D	protein_coding	-1.14681	3.40584e-10	8.26837e-10	0.60198	3.40584e-10	0.00713402	casein kinase 1 delta	...
CTPS1	protein_coding	-1.14712	0.000505673	0.00123027	-0.139016	0.000505673	1	CTP synthase 1	...
CTSA	protein_coding	-1.05808	9.68699e-05	0.000180424	-0.245584	9.68699e-05	1	cathepsin A	...
CTSD	protein_coding	-1.00419	9.05728e-05	0.000166475	-0.194814	9.05728e-05	1	cathepsin D	...
CTSG	protein_coding	-1.01191	0.0383304	0.137779	-0.246314	0.0383304	1	cathepsin G	...
CUL4A	protein_coding	-1.34085	0.000392942	0.000915081	1.61378	0.000392942	5.9616e-08	cullin 4A	...
CXCL1	protein_coding	-1.80471	0.00134951	0.00384856	0.663935	0.00134951	1	C-X-C motif chemokine ligand 1	...
CXCL17	protein_coding	-1.33281	0.0390064	0.139908	0.106119	0.0390064	1	C-X-C motif chemokine ligand 17	...
CXCL6	protein_coding	-2.09873	0.00288701	0.00930847	0.17465	0.00288701	1	C-X-C motif chemokine ligand 6	...
CYFIP2	protein_coding	-1.1785	0.0144419	0.0555479	-0.598351	0.0144419	0.971937	cytoplasmic FMR1 interacting protein 2	...
CYP1A1	protein_coding	-1.77061	0.00133342	0.00379153	-0.346324	0.00133342	1	cytochrome P450 family 1 subfamily A member 1	...
CYP27A1	protein_coding	-1.00776	0.0007988	0.00209532	-0.0258168	0.0007988	1	cytochrome P450 family 27 subfamily A member 1	...
CYP46A1	protein_coding	-1.44703	0.00590285	0.0211399	-0.0190202	0.00590285	1	cytochrome P450 family 46 subfamily A member 1	...
CYP4F2	protein_coding	-1.17712	0.028937	0.107314	-0.650095	0.028937	0.998065	cytochrome P450 family 4 subfamily F member 2	...
DAAM2	protein_coding	-1.06915	0.00443231	0.0152902	-0.18718	0.00443231	1	dishevelled associated activator of morphogenesis 2	...
DAPK3	protein_coding	-1.7106	3.20553e-08	1.7665e-08	0.0984868	3.20553e-08	1	death associated protein kinase 3	...
DAZAP2	protein_coding	-1.07784	1.406e-06	1.3618e-06	1.30846	1.406e-06	1.09743e-07	DAZ associated protein 2	...
DBNDD2	protein_coding	-1.18554	0.0244938	0.0924018	0.114269	0.0244938	1	dysbindin domain containing 2	...
DCXR	protein_coding	-1.369	0.000142485	0.000282441	-0.355383	0.000142485	1	dicarbonyl and L-xylulose reductase	...
DEFA1	protein_coding	-2.50633	0.0115639	0.0441345	0.702343	0.0115639	1	defensin alpha 1	...
DEFA1B	protein_coding	-2.50633	0.0115639	0.0441345	0.702343	0.0115639	1	defensin alpha 1B	...
DEFA3	protein_coding	-2.50633	0.0115639	0.0441345	0.702343	0.0115639	1	defensin alpha 3	...
DEFB1	protein_coding	-1.87668	0.026668	0.0997642	-0.514213	0.026668	1	defensin beta 1	...
DENND4B	protein_coding	-1.14606	2.36591e-05	3.53488e-05	-0.115198	2.36591e-05	1	DENN domain containing 4B	...
DGKQ	protein_coding	-1.02127	0.000445921	0.00106311	0.914677	0.000445921	0.0507011	diacylglycerol kinase theta	...
DGKZ	protein_coding	-1.72081	5.28096e-06	6.24473e-06	-0.139451	5.28096e-06	1	diacylglycerol kinase zeta	...
DHRS2	protein_coding	-1.59725	0.0200447	0.0767658	-0.362822	0.0200447	0.957798	dehydrogenase/reductase 2	...
DHRS9	protein_coding	-1.31686	0.0167012	0.0642119	-0.467448	0.0167012	1	dehydrogenase/reductase 9	...
DLGAP5	protein_coding	-1.15251	0.0302319	0.111572	-0.162498	0.0302319	1	DLG associated protein 5	...
DMBT1	protein_coding	-1.42321	0.0432985	0.153158	0.0745864	0.0432985	1	deleted in malignant brain tumors 1	...
DNA2	protein_coding	-1.0351	0.000426475	0.00100944	0.837074	0.000426475	0.0922522	DNA replication helicase/nuclease 2	...
DNAJC12	protein_coding	-2.56462	3.79037e-06	4.28512e-06	-0.306436	3.79037e-06	1	DnaJ heat shock protein family (Hsp40) member C12	...
DUSP26	protein_coding	-1.06275	0.0236603	0.0895897	-0.356454	0.0236603	1	dual specificity phosphatase 26	...
DUSP4	protein_coding	-1.14206	0.00191692	0.00579703	0.606398	0.00191692	1	dual specificity phosphatase 4	...
E2F8	protein_coding	-1.62074	0.00934007	0.03516	2.0722	0.00934007	0.0396099	E2F transcription factor 8	...
EEF2K	protein_coding	-1.16396	0.000694146	0.00177582	1.19164	0.000694146	0.0256441	eukaryotic elongation factor 2 kinase	...
EHMT1	protein_coding	-1.12085	1.82698e-07	1.29461e-07	1.82889	1.82698e-07	1.77694e-08	euchromatic histone lysine methyltransferase 1	...
EMILIN1	protein_coding	-1.09244	0.0109639	0.041721	-0.511798	0.0109639	1	elastin microfibril interfacer 1	...
ENPP6	protein_coding	-1.22764	0.0356511	0.129005	-0.449672	0.0356511	1	ectonucleotide pyrophosphatase/phosphodiesterase 6	...
EZH2	protein_coding	-1.44291	0.014626	0.0562876	-0.109026	0.014626	1	enhancer of zeste 2 polycomb repressive complex 2 subunit	...
F2RL2	protein_coding	-1.13358	0.000388771	0.000903106	1.37308	0.000388771	0.00243147	coagulation factor II thrombin receptor like 2	...
FABP3	protein_coding	-1.90501	0.00202544	0.00616986	-0.757886	0.00202544	0.974171	fatty acid binding protein 3	...
FABP6	protein_coding	-1.42622	0.0113084	0.0430854	-0.644338	0.0113084	1	fatty acid binding protein 6	...
FADS3	protein_coding	-1.293	2.47936e-06	2.62098e-06	-0.109433	2.47936e-06	1	fatty acid desaturase 3	...
FAM107B	protein_coding	-1.13188	0.00102993	0.00281632	0.351674	0.00102993	1	family with sequence similarity 107 member B	...
FAM149A	protein_coding	-1.43103	0.000752724	0.00195445	1.47531	0.000752724	0.0159446	family with sequence similarity 149 member A	...
FAM168B	protein_coding	-1.04519	9.135e-08	5.79948e-08	0.465126	9.135e-08	0.1447	family with sequence similarity 168 member B	...
FAM171A1	protein_coding	-1.13953	0.00499318	0.01748	-0.319563	0.00499318	1	family with sequence similarity 171 member A1	...
FAM78A	protein_coding	-1.02192	0.00700772	0.0256478	0.28152	0.00700772	1	family with sequence similarity 78 member A	...
FAM83D	protein_coding	-2.58112	0.000121027	0.00023307	0.330012	0.000121027	1	family with sequence similarity 83 member D	...
FAR2	protein_coding	-1.02444	0.0375432	0.135184	-0.588123	0.0375432	1	fatty acyl-CoA reductase 2	...
FBXO17	protein_coding	-1.1441	0.000524557	0.00128347	0.178218	0.000524557	1	F-box protein 17	...
FBXO32	protein_coding	-1.42516	0.00744609	0.0274437	0.709535	0.00744609	1	F-box protein 32	...
FBXO41	protein_coding	-1.2623	0.014822	0.0570183	-0.0516626	0.014822	1	F-box protein 41	...
FBXW5	protein_coding	-1.03907	6.71952e-07	5.81293e-07	0.190195	6.71952e-07	1	F-box and WD repeat domain containing 5	...
FCER1G	protein_coding	-1.21078	0.0141208	0.0542638	-0.451253	0.0141208	1	Fc fragment of IgE receptor Ig	...
FCMR	protein_coding	-1.12063	0.00603836	0.0216843	-0.212128	0.00603836	1	Fc fragment of IgM receptor	...
FITM1	protein_coding	-1.09642	0.0317099	0.116338	-0.591631	0.0317099	1	fat storage inducing transmembrane protein 1	...
FJX1	protein_coding	-1.38698	0.00066791	0.0016963	-0.0631504	0.00066791	1	four jointed box 1	...
FLNC	protein_coding	-1.26221	0.0074825	0.0276021	-0.48229	0.0074825	1	filamin C	...
FMO5	protein_coding	-1.44325	0.00118293	0.00329846	-0.738623	0.00118293	0.956349	flavin containing monooxygenase 5	...
FOXM1	protein_coding	-1.08489	0.0207608	0.0793752	-0.0623353	0.0207608	1	forkhead box M1	...
FPR1	protein_coding	-1.23694	0.0155215	0.0596957	0.0361502	0.0155215	1	formyl peptide receptor 1	...
FRK	protein_coding	-1.2218	0.0286557	0.106407	-0.314171	0.0286557	1	fyn related Src family tyrosine kinase	...
FRRS1L	protein_coding	-1.577	0.0393974	0.141151	-0.982616	0.0393974	0.952983	ferric chelate reductase 1 like	...
FUS	protein_coding	-1.06349	0.00295448	0.00956553	0.933035	0.00295448	0.00362973	FUS RNA binding protein	...
FXYD3	protein_coding	-1.12232	0.00405591	0.0138032	0.780798	0.00405591	1	FXYD domain containing ion transport regulator 3	...
G0S2	protein_coding	-2.56404	1.09089e-05	1.43701e-05	-0.165545	1.09089e-05	1	G0/G1 switch 2	...
G3BP1	protein_coding	-1.1061	0.000368736	0.000848936	1.42063	0.000368736	6.79074e-05	G3BP stress granule assembly factor 1	...
G6PD	protein_coding	-1.03514	0.00552092	0.0196243	-0.242601	0.00552092	1	glucose-6-phosphate dehydrogenase	...
GAB2	protein_coding	-1.06064	0.000215847	0.000456902	-0.121748	0.000215847	1	GRB2 associated binding protein 2	...
GAL3ST1	protein_coding	-1.02625	0.000895447	0.00239359	-0.359728	0.000895447	1	galactose-3-O-sulfotransferase 1	...
GALNT15	protein_coding	-1.42533	0.00201894	0.00614837	0.242188	0.00201894	1	polypeptide N-acetylgalactosaminyltransferase 15	...
GAREM1	protein_coding	-1.2554	0.000678844	0.0017293	1.87609	0.000678844	0.00201495	GRB2 associated regulator of MAPK1 subtype 1	...
GCNT2	protein_coding	-1.07189	0.000369642	0.000851727	-0.0885008	0.000369642	1	glucosaminyl (N-acetyl) transferase 2, I-branching enzyme (I blood group)	...
GDA	protein_coding	-2.49827	0.000882031	0.00235215	0.206054	0.000882031	1	guanine deaminase	...
GGNBP2	protein_coding	-1.17913	6.0692e-05	0.000104424	1.37201	6.0692e-05	3.1889e-05	gametogenetin binding protein 2	...
GGT6	protein_coding	-1.21826	0.0169675	0.0652165	0.293388	0.0169675	1	gamma-glutamyltransferase 6	...
GID4	protein_coding	-1.21165	0.00169407	0.00502367	1.51807	0.00169407	1.31443e-07	GID complex subunit 4 homolog	...
GLDN	protein_coding	-1.21292	0.0346828	0.125866	-0.106112	0.0346828	1	gliomedin	...
GLRB	protein_coding	-1.23448	0.0272371	0.101714	2.50702	0.0272371	0.00178749	glycine receptor beta	...
GLRX	protein_coding	-1.22893	0.000133814	0.000261922	-0.142932	0.000133814	1	glutaredoxin	...
GLS	protein_coding	-1.37114	2.77651e-07	2.08487e-07	1.5825	2.77651e-07	0.0127025	glutaminase	...
GLT1D1	protein_coding	-1.36606	0.00196755	0.00597036	-0.399451	0.00196755	1	glycosyltransferase 1 domain containing 1	...
GMDS	protein_coding	-1.03438	0.0451702	0.159	-0.28889	0.0451702	1	GDP-mannose 4,6-dehydratase	...
GMPR	protein_coding	-1.56893	0.00133988	0.00381572	0.106092	0.00133988	1	guanosine monophosphate reductase	...
GNA15	protein_coding	-1.33953	0.000844709	0.00223357	-0.32446	0.000844709	1	G protein subunit alpha 15	...
GNAL	protein_coding	-1.10627	0.0396812	0.142021	2.14662	0.0396812	0.00763045	G protein subunit alpha L	...
GNL3L	protein_coding	-1.72775	6.78769e-06	8.3146e-06	0.447539	6.78769e-06	0.0345205	G protein nucleolar 3 like	...
GP2	protein_coding	-1.70605	0.0257042	0.0964699	-0.274169	0.0257042	1	glycoprotein 2	...
GPBP1L1	protein_coding	-1.65147	0.000131339	0.000256103	0.641154	0.000131339	0.000101562	GC-rich promoter binding protein 1 like 1	...
GPR146	protein_coding	-1.05631	0.0012041	0.00336796	0.117878	0.0012041	1	G protein-coupled receptor 146	...
GPR89B	protein_coding	-1.62294	1.5655e-06	1.5461e-06	0.557682	1.5655e-06	0.0707792	G protein-coupled receptor 89B	...
GPS2	protein_coding	-1.14196	2.66881e-09	1.64582e-09	-0.0629526	2.66881e-09	1	G protein pathway suppressor 2	...
GPT2	protein_coding	-2.42626	2.12898e-06	2.20395e-06	-0.545659	2.12898e-06	1	glutamic--pyruvic transaminase 2	...
GPX2	protein_coding	-2.63236	0.00141741	0.0040827	-0.224036	0.00141741	1	glutathione peroxidase 2	...
GRTP1	protein_coding	-1.29847	0.0121349	0.0464389	0.417253	0.0121349	0.118768	growth hormone regulated TBC protein 1	...
GSTM4	protein_coding	-1.74016	4.00466e-06	4.5646e-06	0.138082	4.00466e-06	1	glutathione S-transferase mu 4	...
GTSF1	protein_coding	-1.21345	0.0296979	0.109795	-0.545115	0.0296979	1	gametocyte specific factor 1	...
HAPLN4	protein_coding	-1.26235	0.00709917	0.0260135	-0.256125	0.00709917	1	hyaluronan and proteoglycan link protein 4	...
HCAR3	protein_coding	-1.47324	0.0164537	0.0632546	0.237963	0.0164537	1	hydroxycarboxylic acid receptor 3	...
HEPACAM2	protein_coding	-1.60421	0.0143646	0.0552336	0.0260238	0.0143646	1	HEPACAM family member 2	...
HID1	protein_coding	-1.04571	1.15214e-05	1.53418e-05	-0.248954	1.15214e-05	1	HID1 domain containing	...
HIST1H3F	protein_coding	-1.02628	0.0317083	0.11633	0.585867	0.0317083	0.143803	histone cluster 1 H3 family member f	...
HMOX1	protein_coding	-1.38774	0.00634398	0.0229167	0.0435657	0.00634398	1	heme oxygenase 1	...
HNRNPC	protein_coding	-1.1113	4.74504e-11	7.50355e-10	0.900671	4.74504e-11	0.000494665	heterogeneous nuclear ribonucleoprotein C (C1/C2)	...
HPCAL1	protein_coding	-1.42279	0.000150244	0.000300587	-0.152607	0.000150244	1	hippocalcin like 1	...
HSPA2	protein_coding	-1.86196	0.00136308	0.00389511	0.598399	0.00136308	1	heat shock protein family A (Hsp70) member 2	...
HSPB1	protein_coding	-1.32898	0.000370223	0.000853506	-0.124896	0.000370223	1	heat shock protein family B (small) member 1	...
HSPB6	protein_coding	-2.20576	0.000220461	0.000468141	-0.366888	0.000220461	1	heat shock protein family B (small) member 6	...
HSPB8	protein_coding	-1.48665	0.0123871	0.0474677	-0.0881687	0.0123871	1	heat shock protein family B (small) member 8	...
IBTK	protein_coding	-1.36791	2.19157e-05	3.22942e-05	0.914869	2.19157e-05	0.0846424	inhibitor of Bruton tyrosine kinase	...
IDH2	protein_coding	-2.54556	3.19736e-08	1.7599e-08	1.04718	3.19736e-08	0.0772385	isocitrate dehydrogenase (NADP(+)) 2, mitochondrial	...
IFFO1	protein_coding	-1.28417	8.02948e-07	7.13303e-07	-0.147949	8.02948e-07	1	intermediate filament family orphan 1	...
IGFBP2	protein_coding	-2.10042	3.4633e-05	5.50177e-05	-0.599688	3.4633e-05	0.978793	insulin like growth factor binding protein 2	...
IGHV3-23	protein_coding	-2.08317	0.00337181	0.0111442	-0.585497	0.00337181	1	0	...
IGSF11	protein_coding	-1.36442	0.0157156	0.060433	0.125897	0.0157156	1	immunoglobulin superfamily member 11	...
IKBKB	protein_coding	-1.23886	1.15517e-05	1.53905e-05	1.76334	1.15517e-05	2.61007e-08	inhibitor of nuclear factor kappa B kinase subunit beta	...
IL17RB	protein_coding	-1.13914	0.0126276	0.0484258	0.213903	0.0126276	1	interleukin 17 receptor B	...
IL2RG	protein_coding	-2.16944	0.000159382	0.000321798	-0.353989	0.000159382	1	interleukin 2 receptor subunit gamma	...
IL32	protein_coding	-2.67414	3.52163e-05	5.61123e-05	-0.754461	3.52163e-05	0.990954	interleukin 32	...
INPP5A	protein_coding	-1.21633	0.00172991	0.00515071	0.880209	0.00172991	0.0536187	inositol polyphosphate-5-phosphatase A	...
IQCJ-SCHIP1	protein_coding	-1.72256	0.00450581	0.0155748	-0.574364	0.00450581	1	IQCJ-SCHIP1 readthrough	...
ITGA7	protein_coding	-1.39877	0.000126608	0.000245448	0.383256	0.000126608	1	integrin subunit alpha 7	...
ITGB1BP2	protein_coding	-1.06138	0.0434688	0.153658	-0.442112	0.0434688	1	integrin subunit beta 1 binding protein 2	...
ITGB2	protein_coding	-1.05054	0.043582	0.154007	-0.278283	0.043582	0.981316	integrin subunit beta 2	...
ITLN1	protein_coding	-2.20432	0.00148927	0.00432328	-0.354743	0.00148927	1	intelectin 1	...
KANK4	protein_coding	-1.05897	0.0219844	0.0837066	2.0507	0.0219844	0.0020855	KN motif and ankyrin repeat domains 4	...
KCNJ4	protein_coding	-1.14788	0.0348755	0.12651	0.148943	0.0348755	1	potassium voltage-gated channel subfamily J member 4	...
KCNMB1	protein_coding	-2.2903	5.4532e-05	9.2537e-05	-0.67371	5.4532e-05	0.978824	potassium calcium-activated channel subfamily M regulatory beta subunit 1	...
KCTD20	protein_coding	-1.22877	4.46342e-09	2.39635e-09	1.01496	4.46342e-09	0.00964073	potassium channel tetramerization domain containing 20	...
KHK	protein_coding	-1.05029	0.00840993	0.0313923	-0.240986	0.00840993	1	ketohexokinase	...
KIAA0513	protein_coding	-1.327	0.000685305	0.00174981	-0.0873937	0.000685305	1	KIAA0513	...
KIF18B	protein_coding	-1.42811	0.00138651	0.00397614	0.497469	0.00138651	1	kinesin family member 18B	...
KIF20A	protein_coding	-1.3517	0.00904241	0.0339641	0.660061	0.00904241	0.955832	kinesin family member 20A	...
KLHDC8A	protein_coding	-1.62911	6.08815e-05	0.000104779	-0.372113	6.08815e-05	1	kelch domain containing 8A	...
KLHL13	protein_coding	-1.78109	2.95592e-05	4.57724e-05	-0.48078	2.95592e-05	1	kelch like family member 13	...
KLHL21	protein_coding	-1.17732	3.69216e-06	4.15472e-06	-0.251019	3.69216e-06	1	kelch like family member 21	...
KLK10	protein_coding	-1.04449	0.00306297	0.00997181	-0.0504865	0.00306297	1	kallikrein related peptidase 10	...
KLK11	protein_coding	-1.78694	0.00246856	0.00776416	0.0843135	0.00246856	1	kallikrein related peptidase 11	...
KPNA4	protein_coding	-1.49885	3.16724e-05	4.95662e-05	1.15136	3.16724e-05	0.00139742	karyopherin subunit alpha 4	...
KPNA6	protein_coding	-1.50104	3.86922e-15	7.41974e-10	2.2402	3.86922e-15	1.73771e-08	karyopherin subunit alpha 6	...
KRBA2	protein_coding	-1.50878	4.89042e-06	5.71411e-06	-0.191073	4.89042e-06	1	KRAB-A domain containing 2	...
KRT23	protein_coding	-1.62575	0.013038	0.0500421	-0.167934	0.013038	1	keratin 23	...
LAMP1	protein_coding	-1.16033	0.000150001	0.000299886	1.04584	0.000150001	0.000121781	lysosomal associated membrane protein 1	...
LAPTM5	protein_coding	-1.20498	0.0252535	0.0949475	0.399515	0.0252535	1	lysosomal protein transmembrane 5	...
LAT2	protein_coding	-1.10483	0.00904866	0.0339872	-0.0567134	0.00904866	1	linker for activation of T-cells family member 2	...
LCN2	protein_coding	-2.65764	0.00143402	0.00413638	-0.508859	0.00143402	1	lipocalin 2	...
LDLRAD3	protein_coding	-1.25083	0.00289762	0.00935209	-0.19297	0.00289762	1	low density lipoprotein receptor class A domain containing 3	...
LGALS4	protein_coding	-1.81069	0.0446121	0.157225	-0.303784	0.0446121	1	galectin 4	...
LGALS8	protein_coding	-1.6543	0.000272337	0.000599065	0.988446	0.000272337	0.0452547	galectin 8	...
LGALS9	protein_coding	-1.31568	0.000184378	0.00038075	-0.378475	0.000184378	1	galectin 9	...
LGI1	protein_coding	-1.15326	0.0457217	0.160729	-0.730552	0.0457217	0.958821	leucine rich glioma inactivated 1	...
LMNB1	protein_coding	-2.10289	0.000212538	0.000448814	1.92638	0.000212538	0.0286554	lamin B1	...
LPIN1	protein_coding	-1.47681	0.000600336	0.00149953	1.34103	0.000600336	0.000274775	lipin 1	...
LRG1	protein_coding	-1.7517	0.00405994	0.0138202	-0.747922	0.00405994	0.978412	leucine rich alpha-2-glycoprotein 1	...
LRRC10B	protein_coding	-1.08462	0.00105952	0.00290602	-0.124694	0.00105952	1	leucine rich repeat containing 10B	...
LRRC37A	protein_coding	-2.07548	9.71863e-06	1.25401e-05	-0.485739	9.71863e-06	1	leucine rich repeat containing 37A	...
LRRC3B	protein_coding	-1.51897	0.0413972	0.1473	-0.465197	0.0413972	1	leucine rich repeat containing 3B	...
LRRFIP1	protein_coding	-1.34952	7.41931e-05	0.000131708	2.52211	7.41931e-05	0.000187268	LRR binding FLII interacting protein 1	...
LSP1	protein_coding	-1.33893	0.00259894	0.00822956	-0.317962	0.00259894	1	lymphocyte-specific protein 1	...
LURAP1L	protein_coding	-1.35695	0.00349557	0.0116152	-0.390158	0.00349557	1	leucine rich adaptor protein 1 like	...
LY6G5C	protein_coding	-1.14028	2.35928e-07	1.73158e-07	0.117712	2.35928e-07	1	lymphocyte antigen 6 family member G5C	...
LY86	protein_coding	-1.16108	0.00265853	0.00844668	-0.0835587	0.00265853	1	lymphocyte antigen 86	...
LYNX1	protein_coding	-1.29543	0.00109928	0.0030316	0.529618	0.00109928	0.0496992	Ly6/neurotoxin 1	...
MAD2L2	protein_coding	-1.41572	1.00622e-07	6.49826e-08	-0.139284	1.00622e-07	1	mitotic arrest deficient 2 like 2	...
MAFK	protein_coding	-1.30796	2.04009e-07	1.46315e-07	-0.117301	2.04009e-07	1	MAF bZIP transcription factor K	...
MAP1LC3A	protein_coding	-1.54145	4.90215e-06	5.73249e-06	-0.235085	4.90215e-06	1	microtubule associated protein 1 light chain 3 alpha	...
MAP2K6	protein_coding	-1.2484	0.000146258	0.000290974	0.863154	0.000146258	0.0469525	mitogen-activated protein kinase kinase 6	...
MAP4	protein_coding	-1.04965	1.63235e-05	2.29554e-05	3.18562	1.63235e-05	1.7393e-08	microtubule associated protein 4	...
MAPK1IP1L	protein_coding	-1.04222	1.05752e-07	6.87375e-08	1.60519	1.05752e-07	1.28013e-07	mitogen-activated protein kinase 1 interacting protein 1 like	...
MARK3	protein_coding	-1.52477	0.000134212	0.000263006	0.960572	0.000134212	0.00205597	microtubule affinity regulating kinase 3	...
MAVS	protein_coding	-2.13648	1.85305e-10	7.83105e-10	1.278	1.85305e-10	6.13631e-05	mitochondrial antiviral signaling protein	...
MBP	protein_coding	-2.44112	0.0106328	0.040389	0.980128	0.0106328	0.0172617	myelin basic protein	...
MCOLN1	protein_coding	-1.43886	4.64627e-07	3.79325e-07	-0.147412	4.64627e-07	1	mucolipin 1	...
MED24	protein_coding	-1.2618	3.47369e-09	1.98141e-09	-0.023708	3.47369e-09	1	mediator complex subunit 24	...
MELK	protein_coding	-1.23569	0.0235615	0.0892188	0.275244	0.0235615	1	maternal embryonic leucine zipper kinase	...
METTL16	protein_coding	-1.20169	0.000274278	0.000603922	1.20046	0.000274278	0.0161038	methyltransferase like 16	...
MGLL	protein_coding	-2.21507	1.17891e-08	5.95966e-09	0.294922	1.17891e-08	1	monoglyceride lipase	...
MISP	protein_coding	-1.00284	0.00580228	0.0207316	-0.284106	0.00580228	1	mitotic spindle positioning	...
MME	protein_coding	-1.38452	0.00395696	0.0134126	-0.189115	0.00395696	1	membrane metalloendopeptidase	...
MMP7	protein_coding	-1.21937	0.0436564	0.15427	-0.241922	0.0436564	1	matrix metallopeptidase 7	...
MORN5	protein_coding	-1.45901	0.00406705	0.0138464	-0.0144719	0.00406705	1	MORN repeat containing 5	...
MRAP2	protein_coding	-2.00295	2.94448e-05	4.55391e-05	-0.146298	2.94448e-05	1	melanocortin 2 receptor accessory protein 2	...
MRPL4	protein_coding	-1.59983	4.23632e-09	2.297e-09	0.803258	4.23632e-09	0.000435495	mitochondrial ribosomal protein L4	...
MRVI1	protein_coding	-1.48857	3.79988e-05	6.12696e-05	0.529755	3.79988e-05	0.96449	murine retrovirus integration site 1 homolog	...
MSH5-SAPCD1	protein_coding	-1.0648	0.00270836	0.00862876	-0.407713	0.00270836	1	MSH5-SAPCD1 readthrough (NMD candidate)	...
MSRB1	protein_coding	-1.16644	0.00166491	0.00492255	0.189545	0.00166491	1	methionine sulfoxide reductase B1	...
MTHFD2	protein_coding	-1.01403	0.021172	0.0808239	0.287834	0.021172	1	methylenetetrahydrofolate dehydrogenase (NADP+ dependent) 2, methenyltetrahydrofolate cyclohydrolase	...
MTUS1	protein_coding	-1.1716	0.00117357	0.00326692	2.17492	0.00117357	0.00134618	microtubule associated scaffold protein 1	...
MUC13	protein_coding	-1.33711	0.0078403	0.029055	-0.625435	0.0078403	1	mucin 13, cell surface associated	...
MUC5B	protein_coding	-1.08281	0.00194094	0.00588038	-0.387161	0.00194094	1	mucin 5B, oligomeric mucus/gel-forming	...
MYO1F	protein_coding	-1.09026	0.00736154	0.0270793	0.0619985	0.00736154	1	myosin IF	...
MYOM2	protein_coding	-1.19653	0.0344853	0.125259	0.39756	0.0344853	1	myomesin 2	...
NCAPH	protein_coding	-1.00672	0.0145777	0.0560941	0.0673568	0.0145777	1	non-SMC condensin I complex subunit H	...
NDE1	protein_coding	-1.36414	6.5411e-07	5.62787e-07	-0.294389	6.5411e-07	1	nudE neurodevelopment protein 1	...
NDRG2	protein_coding	-2.4019	0.000199719	0.000417288	-0.246564	0.000199719	1	NDRG family member 2	...
NEFH	protein_coding	-2.14674	0.00233757	0.00727864	-0.676479	0.00233757	1	neurofilament heavy	...
NFATC2IP	protein_coding	-1.0061	2.52658e-05	3.81691e-05	1.21202	2.52658e-05	0.00147181	nuclear factor of activated T-cells 2 interacting protein	...
NFATC3	protein_coding	-1.35254	0.00744165	0.0274241	1.30728	0.00744165	0.00503906	nuclear factor of activated T-cells 3	...
NFIX	protein_coding	-1.07902	0.0108376	0.0412015	1.49472	0.0108376	0.000261725	nuclear factor I X	...
NFS1	protein_coding	-1.10778	1.58547e-05	2.22129e-05	0.12811	1.58547e-05	1	NFS1, cysteine desulfurase	...
NINJ2	protein_coding	-1.36429	0.00145814	0.00421898	0.0662483	0.00145814	1	ninjurin 2	...
NMT2	protein_coding	-1.0782	0.00226109	0.00700866	2.13481	0.00226109	2.23332e-07	N-myristoyltransferase 2	...
NPTX1	protein_coding	-1.53836	0.020331	0.0778187	0.72538	0.020331	1	neuronal pentraxin 1	...
NRTN	protein_coding	-1.10364	0.0117244	0.0447642	-0.14898	0.0117244	1	neurturin	...
NTNG2	protein_coding	-1.41177	2.27307e-05	3.36959e-05	-0.307671	2.27307e-05	1	netrin G2	...
NUP153	protein_coding	-1.1617	0.00113246	0.00313356	0.414288	0.00113246	0.14556	nucleoporin 153	...
NXPE3	protein_coding	-1.23214	0.0167072	0.0642337	1.21892	0.0167072	0.0999867	neurexophilin and PC-esterase domain family member 3	...
OLFM4	protein_coding	-3.1436	0.00510943	0.017946	-0.721527	0.00510943	1	olfactomedin 4	...
P2RX1	protein_coding	-1.22865	0.000758936	0.00197452	-0.244277	0.000758936	1	purinergic receptor P2X 1	...
P2RX5	protein_coding	-1.84053	4.96599e-05	8.32859e-05	-0.551327	4.96599e-05	0.960854	purinergic receptor P2X 5	...
P4HB	protein_coding	-1.09678	0.0123559	0.0473523	0.240096	0.0123559	1	prolyl 4-hydroxylase subunit beta	...
PACSIN2	protein_coding	-1.14744	1.35391e-07	9.14779e-08	1.04979	1.35391e-07	1.41471e-05	protein kinase C and casein kinase substrate in neurons 2	...
PADI2	protein_coding	-2.3093	0.000109625	0.000207895	-0.282719	0.000109625	1	peptidyl arginine deiminase 2	...
PAQR5	protein_coding	-1.61444	0.0137407	0.052801	-0.10694	0.0137407	1	progestin and adipoQ receptor family member 5	...
PAQR6	protein_coding	-1.24908	0.0333264	0.121561	-0.608982	0.0333264	1	progestin and adipoQ receptor family member 6	...
PAQR8	protein_coding	-1.13604	0.0106155	0.0403099	0.404534	0.0106155	1	progestin and adipoQ receptor family member 8	...
PCBD1	protein_coding	-1.07329	0.00057111	0.00141586	0.316081	0.00057111	1	pterin-4 alpha-carbinolamine dehydratase 1	...
PCDH20	protein_coding	-1.04898	0.0137436	0.0528131	3.60305	0.0137436	2.14266e-08	protocadherin 20	...
PCP4L1	protein_coding	-1.21712	0.00278361	0.00891544	-0.450954	0.00278361	1	Purkinje cell protein 4 like 1	...
PDAP1	protein_coding	-1.14555	4.39795e-07	3.54269e-07	0.382091	4.39795e-07	0.0770121	PDGFA associated protein 1	...
PDK2	protein_coding	-1.13191	0.000140118	0.000276719	-0.161221	0.000140118	1	pyruvate dehydrogenase kinase 2	...
PDXDC1	protein_coding	-1.2736	4.57718e-05	7.57492e-05	0.609234	4.57718e-05	0.0482877	pyridoxal dependent decarboxylase domain containing 1	...
PDZK1IP1	protein_coding	-2.13651	0.00602429	0.0216298	-0.511657	0.00602429	1	PDZK1 interacting protein 1	...
PENK	protein_coding	-1.83685	0.0123696	0.0474026	-0.272284	0.0123696	0.970126	proenkephalin	...
PHYHIP	protein_coding	-1.00382	0.0451666	0.15898	-0.38156	0.0451666	1	phytanoyl-CoA 2-hydroxylase interacting protein	...
PI3	protein_coding	-1.27863	0.0149456	0.0574861	-0.22338	0.0149456	1	peptidase inhibitor 3	...
PIGR	protein_coding	-2.61795	0.00299375	0.00971642	-0.600764	0.00299375	1	polymeric immunoglobulin receptor	...
PIGZ	protein_coding	-1.20158	0.000148972	0.000297404	-0.389125	0.000148972	0.960632	phosphatidylinositol glycan anchor biosynthesis class Z	...
PIP5K1A	protein_coding	-1.19861	2.58212e-07	1.91909e-07	-0.269191	2.58212e-07	1	phosphatidylinositol-4-phosphate 5-kinase type 1 alpha	...
PITPNM2	protein_coding	-1.42076	4.91336e-05	8.2239e-05	-0.226168	4.91336e-05	0.971486	phosphatidylinositol transfer protein membrane associated 2	...
PKDCC	protein_coding	-1.41244	0.000111487	0.000211877	0.241497	0.000111487	1	protein kinase domain containing, cytoplasmic	...
PLA2G2A	protein_coding	-2.69981	0.00192383	0.00582089	-0.205676	0.00192383	1	phospholipase A2 group IIA	...
PLAUR	protein_coding	-1.18463	0.00233449	0.00726798	-0.194203	0.00233449	1	plasminogen activator, urokinase receptor	...
PLEKHM2	protein_coding	-1.11722	2.93943e-06	3.19068e-06	-0.0787781	2.93943e-06	1	pleckstrin homology and RUN domain containing M2	...
PLIN1	protein_coding	-1.12067	0.00091193	0.00244231	0.0223026	0.00091193	1	perilipin 1	...
PLPP7	protein_coding	-1.00335	0.0261855	0.0981479	-0.284195	0.0261855	1	phospholipid phosphatase 7 (inactive)	...
POLDIP2	protein_coding	-1.0145	1.87451e-06	1.9057e-06	0.0638548	1.87451e-06	1	DNA polymerase delta interacting protein 2	...
POLR3E	protein_coding	-1.07608	9.35595e-06	1.20096e-05	1.03602	9.35595e-06	0.000336179	RNA polymerase III subunit E	...
POMZP3	protein_coding	-1.11018	0.000348635	0.000796126	0.349902	0.000348635	0.971434	POM121 and ZP3 fusion	...
PPIF	protein_coding	-1.02394	5.48035e-05	9.30893e-05	0.179318	5.48035e-05	1	peptidylprolyl isomerase F	...
PPM1K	protein_coding	-1.73363	0.000161763	0.000327415	1.50309	0.000161763	0.0369479	protein phosphatase, Mg2+/Mn2+ dependent 1K	...
PPP1R14A	protein_coding	-2.58135	1.70805e-06	1.70597e-06	0.348996	1.70805e-06	1	protein phosphatase 1 regulatory inhibitor subunit 14A	...
PPP1R16A	protein_coding	-1.51754	9.53598e-05	0.000177065	0.216167	9.53598e-05	1	protein phosphatase 1 regulatory subunit 16A	...
PPP1R1B	protein_coding	-2.84248	6.14364e-06	7.42016e-06	-0.500279	6.14364e-06	1	protein phosphatase 1 regulatory inhibitor subunit 1B	...
PPP2R3C	protein_coding	-1.15701	0.00103172	0.00282193	0.780181	0.00103172	0.00205875	protein phosphatase 2 regulatory subunit B''gamma	...
PRC1	protein_coding	-1.35716	0.0167617	0.064437	0.155282	0.0167617	1	protein regulator of cytokinesis 1	...
PREX1	protein_coding	-1.05022	0.0085757	0.0320656	-0.26769	0.0085757	1	phosphatidylinositol-3,4,5-trisphosphate dependent Rac exchange factor 1	...
PRIMA1	protein_coding	-1.14025	0.0295433	0.109304	0.170143	0.0295433	1	proline rich membrane anchor 1	...
PRKAG2	protein_coding	-1.41191	5.54622e-06	6.60866e-06	1.60242	5.54622e-06	5.12643e-06	protein kinase AMP-activated non-catalytic subunit gamma 2	...
PRKAR2B	protein_coding	-1.06337	0.00753029	0.0277895	0.152633	0.00753029	1	protein kinase cAMP-dependent type II regulatory subunit beta	...
PROK2	protein_coding	-1.40165	0.0212388	0.081094	-0.307719	0.0212388	1	prokineticin 2	...
PRR15	protein_coding	-1.21301	0.0151136	0.0581415	-0.377601	0.0151136	1	proline rich 15	...
PRSS2	protein_coding	-2.19256	0.0109063	0.0414777	0.273677	0.0109063	1	protease, serine 2	...
PRSS3	protein_coding	-2.36043	0.00112656	0.00311436	-0.288221	0.00112656	1	protease, serine 3	...
PSAT1	protein_coding	-1.59432	0.0013872	0.00397844	-0.333517	0.0013872	1	phosphoserine aminotransferase 1	...
PSMG4	protein_coding	-2.274	3.1489e-06	3.44581e-06	1.30546	3.1489e-06	9.67096e-07	proteasome assembly chaperone 4	...
PTCHD1	protein_coding	-1.60941	0.0062323	0.0224455	-0.447199	0.0062323	1	patched domain containing 1	...
PTPN7	protein_coding	-1.06205	0.011189	0.0426244	-0.463312	0.011189	1	protein tyrosine phosphatase, non-receptor type 7	...
PTPRF	protein_coding	-1.3919	4.18511e-05	6.83619e-05	1.59277	4.18511e-05	0.0185415	protein tyrosine phosphatase, receptor type F	...
PYGM	protein_coding	-1.36071	0.0468133	0.164152	0.849986	0.0468133	0.97068	glycogen phosphorylase, muscle associated	...
RAB37	protein_coding	-1.56079	0.000543125	0.00133581	-0.348559	0.000543125	1	RAB37, member RAS oncogene family	...
RAB5C	protein_coding	-1.00006	1.6528e-05	2.32863e-05	-0.136714	1.6528e-05	1	RAB5C, member RAS oncogene family	...
RAC2	protein_coding	-1.34728	0.0148946	0.0573001	-0.278373	0.0148946	1	ras-related C3 botulinum toxin substrate 2 (rho family, small GTP binding protein Rac2)	...
RACGAP1	protein_coding	-1.29133	0.00640923	0.0231763	0.389062	0.00640923	1	Rac GTPase activating protein 1	...
RAMP1	protein_coding	-2.14412	3.25058e-05	5.11497e-05	0.517656	3.25058e-05	1	receptor activity modifying protein 1	...
RAPGEFL1	protein_coding	-1.16713	0.000608219	0.0015218	-0.403306	0.000608219	0.999936	Rap guanine nucleotide exchange factor like 1	...
RASL12	protein_coding	-1.01153	0.0155119	0.0596597	0.531352	0.0155119	0.957509	RAS like family 12	...
RASSF2	protein_coding	-1.13585	0.0490317	0.170924	-0.100894	0.0490317	1	Ras association domain family member 2	...
RASSF3	protein_coding	-3.08918	9.86339e-09	4.91339e-09	0.822633	9.86339e-09	0.00775234	Ras association domain family member 3	...
RBM38	protein_coding	-1.6281	7.89646e-05	0.000141758	-0.483048	7.89646e-05	0.994495	RNA binding motif protein 38	...
REPS2	protein_coding	-1.02488	0.000173739	0.000355301	1.28201	0.000173739	0.0110857	RALBP1 associated Eps domain containing 2	...
RGS11	protein_coding	-1.09053	0.00125781	0.0035409	-0.183313	0.00125781	1	regulator of G protein signaling 11	...
RHOH	protein_coding	-1.57415	0.0141738	0.0544858	-0.526478	0.0141738	1	ras homolog family member H	...
RIN2	protein_coding	-1.18244	0.000433991	0.00103075	1.20476	0.000433991	0.062492	Ras and Rab interactor 2	...
RNF125	protein_coding	-1.77748	1.52487e-06	1.49834e-06	1.68184	1.52487e-06	0.0163857	ring finger protein 125	...
RNF19B	protein_coding	-1.11758	2.45873e-05	3.69762e-05	-0.178636	2.45873e-05	1	ring finger protein 19B	...
RNF24	protein_coding	-1.45986	7.26086e-07	6.35169e-07	1.20784	7.26086e-07	0.0530256	ring finger protein 24	...
RNF41	protein_coding	-1.05573	8.13748e-09	4.07277e-09	1.47958	8.13748e-09	1.70226e-06	ring finger protein 41	...
RNFT1	protein_coding	-1.04379	0.0001133	0.000215756	2.02157	0.0001133	0.000189423	ring finger protein, transmembrane 1	...
ROGDI	protein_coding	-1.81368	1.35662e-06	1.30688e-06	-0.425259	1.35662e-06	0.986132	rogdi homolog	...
RPA4	protein_coding	-1.04417	0.000112813	0.000214706	-0.14379	0.000112813	1	replication protein A4	...
RPUSD3	protein_coding	-1.55567	3.18681e-09	1.8608e-09	2.17618	3.18681e-09	1.96954e-08	RNA pseudouridylate synthase domain containing 3	...
RRM2	protein_coding	-1.76426	0.0173778	0.0667808	0.433062	0.0173778	1	ribonucleotide reductase regulatory subunit M2	...
RYR3	protein_coding	-1.2479	0.00758788	0.0280289	-0.156891	0.00758788	1	ryanodine receptor 3	...
S100A12	protein_coding	-1.91967	0.0158927	0.0611289	0.173234	0.0158927	1	S100 calcium binding protein A12	...
S100A9	protein_coding	-1.61332	0.0342755	0.12457	-0.259702	0.0342755	1	S100 calcium binding protein A9	...
S100B	protein_coding	-1.95814	0.0177197	0.0680627	-0.450044	0.0177197	1	S100 calcium binding protein B	...
S100P	protein_coding	-2.35979	0.00407169	0.0138709	0.25834	0.00407169	1	S100 calcium binding protein P	...
SAPCD1	protein_coding	-1.0648	0.00270836	0.00862876	-0.407713	0.00270836	1	suppressor APC domain containing 1	...
SASH3	protein_coding	-1.03848	0.0304317	0.112226	-0.297944	0.0304317	1	SAM and SH3 domain containing 3	...
SCHIP1	protein_coding	-1.72256	0.00450581	0.0155748	-0.574364	0.00450581	1	IQCJ-SCHIP1 readthrough	...
SCRG1	protein_coding	-2.09599	0.00254017	0.00802087	-0.668484	0.00254017	1	stimulator of chondrogenesis 1	...
SDK1	protein_coding	-1.45452	4.17121e-05	6.81144e-05	1.03192	4.17121e-05	0.0722991	sidekick cell adhesion molecule 1	...
SDR16C5	protein_coding	-1.84697	0.0016673	0.00493114	-0.121931	0.0016673	1	short chain dehydrogenase/reductase family 16C member 5	...
SEC14L5	protein_coding	-1.00303	0.0285793	0.106164	0.511452	0.0285793	1	SEC14 like lipid binding 5	...
SEL1L3	protein_coding	-1.31198	0.00387563	0.0130903	1.63357	0.00387563	0.0803843	SEL1L family member 3	...
SELENOW	protein_coding	-1.13593	0.000873434	0.00232492	0.148233	0.000873434	1	selenoprotein W	...
SFN	protein_coding	-1.01639	0.0271641	0.10145	-0.533547	0.0271641	1	stratifin	...
SFRP1	protein_coding	-1.85561	0.000880715	0.00234807	2.23691	0.000880715	0.00437367	secreted frizzled related protein 1	...
SIDT1	protein_coding	-1.86379	0.000124842	0.000241696	0.467098	0.000124842	1	SID1 transmembrane family member 1	...
SLC15A2	protein_coding	-1.31991	0.000875858	0.00233177	3.78759	0.000875858	5.18225e-07	solute carrier family 15 member 2	...
SLC22A3	protein_coding	-1.34521	0.0317736	0.116548	3.64487	0.0317736	2.50716e-05	solute carrier family 22 member 3	...
SLC37A4	protein_coding	-1.12969	0.00339044	0.0112161	-0.421647	0.00339044	1	solute carrier family 37 member 4	...
SLC45A3	protein_coding	-1.72264	4.98697e-05	8.36973e-05	-0.350744	4.98697e-05	1	solute carrier family 45 member 3	...
SLC51A	protein_coding	-1.24851	0.0366421	0.13231	-0.0717347	0.0366421	1	solute carrier family 51 alpha subunit	...
SLC51B	protein_coding	-1.16685	0.0119541	0.045712	-0.186457	0.0119541	1	solute carrier family 51 beta subunit	...
SLC5A1	protein_coding	-1.29603	0.00636564	0.0230067	-0.361867	0.00636564	1	solute carrier family 5 member 1	...
SLC9A3R1	protein_coding	-1.9662	1.25559e-07	8.37958e-08	0.12639	1.25559e-07	1	SLC9A3 regulator 1	...
SMDT1	protein_coding	-1.00428	0.000567233	0.0014045	0.832866	0.000567233	0.000179703	single-pass membrane protein with aspartate rich tail 1	...
SMG1	protein_coding	-1.16289	0.00285775	0.00919472	0.863935	0.00285775	0.0185959	SMG1, nonsense mediated mRNA decay associated PI3K related kinase	...
SMIM14	protein_coding	-1.0178	4.08068e-06	4.66488e-06	1.75286	4.08068e-06	9.35937e-05	small integral membrane protein 14	...
SMIM24	protein_coding	-1.70494	0.00896018	0.0336384	-0.677343	0.00896018	1	small integral membrane protein 24	...
SMIM6	protein_coding	-1.05236	0.00178819	0.00535014	-0.0261544	0.00178819	1	small integral membrane protein 6	...
SNRPA1	protein_coding	-1.49908	0.000852969	0.00225982	0.952175	0.000852969	0.000100918	small nuclear ribonucleoprotein polypeptide A'	...
SOD2	protein_coding	-1.60843	2.75799e-07	2.06875e-07	1.34759	2.75799e-07	0.00790406	superoxide dismutase 2	...
SORT1	protein_coding	-1.34684	8.27632e-05	0.000149692	0.865011	8.27632e-05	0.0239087	sortilin 1	...
SOX13	protein_coding	-1.63522	1.15289e-05	1.53572e-05	-0.392096	1.15289e-05	1	SRY-box 13	...
SP110	protein_coding	-1.34742	0.000964496	0.00261151	0.971856	0.000964496	0.0696845	SP110 nuclear body protein	...
SPAG4	protein_coding	-1.26481	0.0026068	0.00825829	-0.306947	0.0026068	1	sperm associated antigen 4	...
SRD5A1	protein_coding	-1.42222	0.00113559	0.00314434	1.24769	0.00113559	0.0659736	steroid 5 alpha-reductase 1	...
ST6GALNAC1	protein_coding	-3.24029	2.98744e-05	4.63603e-05	-0.796514	2.98744e-05	1	ST6 N-acetylgalactosaminide alpha-2,6-sialyltransferase 1	...
STRIP2	protein_coding	-1.41678	0.0102004	0.0386155	0.302084	0.0102004	1	striatin interacting protein 2	...
STYK1	protein_coding	-1.50232	0.0103337	0.0391425	0.183316	0.0103337	1	serine/threonine/tyrosine kinase 1	...
SUSD4	protein_coding	-1.49167	0.000119891	0.000230394	0.833353	0.000119891	0.0811237	sushi domain containing 4	...
SYMPK	protein_coding	-1.04582	4.85e-05	8.09817e-05	1.04791	4.85e-05	8.48252e-05	symplekin	...
SYNGR2	protein_coding	-1.02868	0.00023315	0.000499921	1.11876	0.00023315	0.00564956	synaptogyrin 2	...
SYNJ2	protein_coding	-1.26973	2.32529e-07	1.70308e-07	2.51292	2.32529e-07	3.48868e-06	synaptojanin 2	...
SYNPO2	protein_coding	-1.22881	0.00513819	0.0180629	0.833464	0.00513819	1	synaptopodin 2	...
SYS1-DBNDD2	protein_coding	-1.18554	0.0244938	0.0924018	0.114269	0.0244938	1	SYS1-DBNDD2 readthrough (NMD candidate)	...
TAF15	protein_coding	-1.0719	0.0121478	0.0464886	1.3915	0.0121478	4.90184e-05	TATA-box binding protein associated factor 15	...
TBC1D2B	protein_coding	-1.09842	2.81106e-06	3.03124e-06	0.741726	2.81106e-06	0.113345	TBC1 domain family member 2B	...
TCF21	protein_coding	-2.37942	0.000904648	0.0024207	-0.35193	0.000904648	1	transcription factor 21	...
TECR	protein_coding	-1.04826	9.6262e-06	1.24011e-05	-0.184303	9.6262e-06	1	trans-2,3-enoyl-CoA reductase	...
THADA	protein_coding	-1.07251	6.89844e-06	8.46507e-06	1.27345	6.89844e-06	2.45113e-05	THADA, armadillo repeat containing	...
TK1	protein_coding	-1.37234	0.000510595	0.00124392	0.454187	0.000510595	1	thymidine kinase 1	...
TMC6	protein_coding	-1.35441	3.11657e-05	4.86617e-05	0.304337	3.11657e-05	1	transmembrane channel like 6	...
TMEM130	protein_coding	-1.47653	0.00252269	0.00795653	-0.19456	0.00252269	1	transmembrane protein 130	...
TMEM35A	protein_coding	-1.49283	0.0365221	0.131889	-0.385795	0.0365221	1	transmembrane protein 35A	...
TMEM52	protein_coding	-1.51161	0.00718181	0.0263421	-0.3769	0.00718181	1	transmembrane protein 52	...
TMEM70	protein_coding	-1.19168	3.55491e-07	2.77164e-07	1.24629	3.55491e-07	0.000703969	transmembrane protein 70	...
TMEM8A	protein_coding	-1.1439	1.72097e-05	2.43782e-05	0.313501	1.72097e-05	0.975393	transmembrane protein 8A	...
TOX4	protein_coding	-1.36115	1.20423e-08	6.10167e-09	0.602088	1.20423e-08	0.00791219	TOX high mobility group box family member 4	...
TPSB2	protein_coding	-2.86549	1.2922e-05	1.75676e-05	-0.576249	1.2922e-05	0.97698	tryptase beta 2 (gene/pseudogene)	...
TPX2	protein_coding	-1.88796	0.00180292	0.00539935	-0.602901	0.00180292	1	TPX2, microtubule nucleation factor	...
TRAPPC10	protein_coding	-1.43063	0.000572768	0.00142037	0.925643	0.000572768	0.00378831	trafficking protein particle complex 10	...
TRHDE	protein_coding	-1.05264	0.0435364	0.153861	0.288439	0.0435364	1	thyrotropin releasing hormone degrading enzyme	...
TRIP13	protein_coding	-1.38977	0.00226987	0.00703976	0.0258248	0.00226987	1	thyroid hormone receptor interactor 13	...
TRMT2B	protein_coding	-1.50533	2.98196e-07	2.25995e-07	0.724271	2.98196e-07	0.000548377	tRNA methyltransferase 2 homolog B	...
TST	protein_coding	-1.02313	0.0274512	0.102406	-0.445958	0.0274512	1	thiosulfate sulfurtransferase	...
TTC39C	protein_coding	-1.28002	0.00414874	0.0141576	-0.442599	0.00414874	1	tetratricopeptide repeat domain 39C	...
[truncated: 54 more rows]

## Sheet: 1e (gen)
genes specifically upregulated in embryonic thyroid (ET)
[truncated: 470 more rows]

## Sheet: 1f (gen)
genes specifically downregulated in embryonic thyroid (ET)
[truncated: 356 more rows]
