# Supplementary material for: Transcriptomic Signature of Human Embryonic Thyroid Reveals Transition From Differentiation to Functional Maturation
Source: Front Cell Dev Biol. 2021 Jun 11;9:669354. doi: 10.3389/fcell.2021.669354 (PMC8270686; doi:10.3389/fcell.2021.669354)
Supplement: Supplementary file 12 [file Table_11.XLSX]

## Sheet: info
Supplementary table 11
File description
Intersection 1 =	comparison 1	X	comparison 3
	AT vs. ET		AM vs. EM
2."a"	UP	AND	UP	genes developmentally co-upregualted in the adult thryoid (AT) comapred to embryonic thyroid (ET) and adult non-thyroid tissues mix (AM) comapred to embryonic mix (EM)
2."b"	DOWN	AND	DOWN	genes developmentally co-downregualted in the adult thryoid (AT) comapred to embryonic thyroid (ET) and adult non-thyroid tissues mix (AM) comapred to embryonic mix (EM)
2."c"	UP	AND	(notDE OR DOWN)	genes developmentally specifically upregualted in the adult thryoid (AT) comapred to embryonic thyroid (ET)
2."d"	DOWN	AND	(notDE OR UP)	genes developmentally specifically downregualted in the adult thryoid (AT) comapred to embryonic thyroid (ET)

## Sheet: 2a (gen)
genes developmentally co-upregualted in the adult thryoid (AT) comapred to embryonic thyroid (ET) and adult non-thyroid tissues mix (AM) comapred to embryonic mix (EM)
	###	ATET	ATET	ATET	AMEM	AMEM	AMEM	###
	gene type	logFC	adj.P.Val	fdr_min	logFC	adj.P.Val	fdr_min	gene description
ADAMTS9-AS2	lncRNA	1.02805	1.87396e-08	5.05443e-07	1.00392	0.00667133	0.02091	ADAMTS9 antisense RNA 2	...
C1orf132	lncRNA	3.76257	1.81751e-08	5.05357e-07	2.92061	4.11752e-08	1.60062e-08	0	...
HCP5	lncRNA	2.31499	0.000715899	0.000679749	2.69791	1.73194e-06	1.1442e-06	HLA complex P5 (non-protein coding)	...
KANSL1-AS1	lncRNA	1.13049	0.0288585	0.0676395	2.26661	1.00719e-07	4.24413e-08	KANSL1 antisense RNA 1	...
LINC01140	lncRNA	1.6984	3.04424e-05	1.57426e-05	1.21838	0.000123758	0.000180846	long intergenic non-protein coding RNA 1140	...
LINC01184	lncRNA	1.10799	0.00762154	0.012645	1.67638	8.91396e-07	5.2772e-07	long intergenic non-protein coding RNA 1184	...
LINC-PINT	lncRNA	4.1737	1.09397e-13	5.02987e-07	3.11718	1.93138e-12	1.89916e-09	long intergenic non-protein coding RNA, p53 induced transcript	...
MIR22HG	lncRNA	2.79165	1.29115e-07	5.27095e-07	1.90376	3.19502e-06	2.34694e-06	MIR22 host gene	...
NEAT1	lncRNA	2.87143	5.27305e-07	6.29623e-07	4.49485	1.47944e-12	1.89914e-09	nuclear paraspeckle assembly transcript 1 (non-protein coding)	...
PRR34-AS1	lncRNA	2.57082	6.9064e-12	5.02987e-07	4.18815	7.969e-22	1.89905e-09	0	...
PSMB8-AS1	lncRNA	2.41673	0.00219036	0.00263861	3.0352	2.59352e-06	1.82961e-06	PSMB8 antisense RNA 1 (head to head)	...
SP2-AS1	lncRNA	1.76952	2.32426e-09	5.03211e-07	1.59566	1.57607e-05	1.56018e-05	SP2 antisense RNA 1	...
UBR5-AS1	lncRNA	1.36512	2.33938e-06	1.23505e-06	1.08834	2.37065e-06	1.64606e-06	UBR5 antisense RNA 1	...
ZBED5-AS1	lncRNA	1.45394	0.000149766	0.000103599	2.10744	1.13165e-09	2.10004e-09	ZBED5 antisense RNA 1	...
MIR22	miRNA	2.79165	1.29115e-07	5.27095e-07	1.90376	3.19502e-06	2.34694e-06	microRNA 22	...
MIR29B2	miRNA	3.76257	1.81751e-08	5.05357e-07	2.92061	4.11752e-08	1.60062e-08	microRNA 29b-2	...
MIR29C	miRNA	3.76257	1.81751e-08	5.05357e-07	2.92061	4.11752e-08	1.60062e-08	microRNA 29c	...
MIR612	miRNA	2.87143	5.27305e-07	6.29623e-07	4.49485	1.47944e-12	1.89914e-09	microRNA 612	...
MIR6513	miRNA	1.35462	0.000202947	0.000149462	1.0877	0.000145512	0.000219967	microRNA 6513	...
MIR6883	miRNA	1.42422	2.32554e-05	1.15315e-05	1.74869	3.56194e-09	2.66888e-09	microRNA 6883	...
MIR8071-1	miRNA	6.45832	1.24271e-05	5.86189e-06	6.25394	3.19763e-07	1.57907e-07	microRNA 8071-1	...
MIR8071-2	miRNA	6.45832	1.24271e-05	5.86189e-06	6.25394	3.19763e-07	1.57907e-07	microRNA 8071-2	...
AIM1	NA	2.24632	0.0172753	0.035855	2.65946	0.000233121	0.000386316	0	...
C10orf54	NA	1.23113	0.00249385	0.00312872	2.27491	7.37028e-10	2.02084e-09	0	...
CRIPAK	NA	1.16563	0.00618285	0.00967405	1.01122	4.00664e-07	2.06332e-07	cysteine rich PAK1 inhibitor	...
CYAT1	NA	4.03881	0.00133908	0.00144468	3.96384	6.91847e-05	9.06051e-05	0	...
DYX1C1-CCPG1	NA	1.59276	2.45386e-05	1.23242e-05	1.2916	2.57998e-05	2.80105e-05	0	...
FYB	NA	2.04338	0.0311669	0.0747017	1.88529	0.00712082	0.0225968	0	...
GRAMD3	NA	2.72961	2.43897e-06	1.27326e-06	1.91718	7.88941e-05	0.000105628	0	...
IGK	NA	4.41421	0.000244962	0.000186258	4.74637	1.65518e-06	1.08649e-06	0	...
IGLV@	NA	3.81038	0.00293903	0.00382298	4.1824	3.90733e-05	4.58612e-05	0	...
LINC00341	NA	1.18053	0.00284753	0.00367131	1.2323	7.80054e-05	0.000104141	0	...
LINC00849	NA	1.19504	0.00148015	0.00163063	1.87195	1.25206e-08	5.33144e-09	0	...
LOC100233156	NA	1.3176	7.566e-05	4.61459e-05	1.88991	4.58764e-10	1.9693e-09	tektin 4 pseudogene 2	...
LOC100996506	NA	1.94285	2.69902e-05	1.3722e-05	2.49089	1.53125e-09	2.18594e-09	0	...
LOC100996740	NA	2.42109	8.29546e-08	5.17501e-07	1.26074	0.000157919	0.000242702	0	...
LOC101060604	NA	1.42111	0.0189446	0.0403365	1.94001	7.52327e-06	6.4664e-06	0	...
LOC101928361	NA	2.03114	0.00245736	0.00307043	1.29204	0.0116751	0.0400461	0	...
LOC101929072	NA	1.23096	0.00206492	0.00244919	1.26495	6.2259e-05	7.99663e-05	0	...
LOC101929964	NA	1.10799	0.00762154	0.012645	1.67638	8.91396e-07	5.2772e-07	0	...
LOC102724517	NA	1.1219	0.0187838	0.0398424	1.07768	0.00268976	0.00709368	0	...
LOC114224	NA	1.23356	0.0114029	0.0212186	1.74742	7.29376e-06	6.22931e-06	0	...
LOC285835	NA	1.23096	0.00206492	0.00244919	1.26495	6.2259e-05	7.99663e-05	0	...
LOC389834	NA	5.08552	1.88831e-13	5.02987e-07	3.97052	8.60454e-13	1.8991e-09	0	...
MAFIP	NA	5.08552	1.88831e-13	5.02987e-07	3.97052	8.60454e-13	1.8991e-09	MaFF-interacting protein	...
MIA2	NA	1.43253	4.66312e-05	2.58933e-05	1.55987	1.41265e-07	6.17851e-08	CTAGE family member 5, ER export factor	...
MINOS1P1	NA	1.00456	0.0384264	0.0971881	1.89055	9.37704e-07	5.60387e-07	0	...
SQRDL	NA	1.49382	0.0346578	0.0853547	3.30665	2.15818e-08	8.45173e-09	0	...
TARP	NA	2.23658	0.012498	0.0238974	2.82708	5.34622e-05	6.65577e-05	T-cell receptor gamma constant 1	...
TRBC1	NA	3.20571	0.000300436	0.000239081	3.25941	3.39561e-06	2.52646e-06	0	...
2008-09-01	protein_coding	1.95227	0.0125527	0.0240125	1.19661	0.0110994	0.03778	-	...
AAK1	protein_coding	1.81506	1.76489e-09	5.03146e-07	1.5591	5.20979e-07	2.79736e-07	AP2 associated kinase 1	...
ABCA5	protein_coding	1.37725	0.00666885	0.0106735	1.25608	0.000120766	0.000175554	ATP binding cassette subfamily A member 5	...
ABCA6	protein_coding	2.49922	8.08812e-05	4.99241e-05	1.16464	0.0159434	0.0566605	ATP binding cassette subfamily A member 6	...
ABCA8	protein_coding	3.15118	6.92996e-05	4.14663e-05	2.50992	5.87591e-05	7.46098e-05	ATP binding cassette subfamily A member 8	...
ABCB1	protein_coding	2.19792	0.000466598	0.00040516	1.61723	0.000894448	0.00191103	ATP binding cassette subfamily B member 1	...
ABCC4	protein_coding	1.41683	0.0255438	0.0580754	1.27238	0.0101005	0.0339557	ATP binding cassette subfamily C member 4	...
ABCG1	protein_coding	1.03303	0.0185418	0.0391935	2.18675	3.33338e-08	1.29313e-08	ATP binding cassette subfamily G member 1	...
ABHD11	protein_coding	1.0801	0.000371547	0.000308477	1.14314	8.20319e-06	7.17351e-06	abhydrolase domain containing 11	...
ABHD12	protein_coding	1.22369	0.0118652	0.0223217	1.28138	4.00953e-05	4.72955e-05	abhydrolase domain containing 12	...
ABHD15	protein_coding	1.13863	0.00139435	0.00151889	1.63954	7.29814e-08	2.97839e-08	abhydrolase domain containing 15	...
ABHD6	protein_coding	1.24319	0.0307694	0.0733001	1.42986	0.00087748	0.00186877	abhydrolase domain containing 6	...
ACAT1	protein_coding	1.13313	0.0422905	0.109313	1.3924	0.000748121	0.00154674	acetyl-CoA acetyltransferase 1	...
ACKR1	protein_coding	1.59665	0.0138971	0.0272195	1.84983	0.000212954	0.000346063	atypical chemokine receptor 1 (Duffy blood group)	...
ACOT8	protein_coding	1.18734	2.78626e-06	1.39894e-06	1.08963	1.76355e-07	7.9512e-08	acyl-CoA thioesterase 8	...
ACSL1	protein_coding	2.16738	0.000105341	6.8179e-05	2.60609	5.14006e-08	2.04628e-08	acyl-CoA synthetase long-chain family member 1	...
ACSL5	protein_coding	1.87267	0.0204219	0.0441934	2.63932	2.74524e-05	3.01677e-05	acyl-CoA synthetase long-chain family member 5	...
ACTR3C	protein_coding	1.24587	0.00596428	0.0092076	1.18699	0.000663452	0.00133995	ARP3 actin-related protein 3 homolog C	...
ADAM28	protein_coding	1.54472	0.0375997	0.0945126	1.14054	0.0222401	0.0809893	ADAM metallopeptidase domain 28	...
ADH1B	protein_coding	6.05264	4.62811e-06	2.15222e-06	4.89043	3.56115e-06	2.68171e-06	alcohol dehydrogenase 1B (class I), beta polypeptide	...
ADI1	protein_coding	1.12314	0.014426	0.0285232	1.84857	8.03006e-07	4.66225e-07	acireductone dioxygenase 1	...
ADIRF	protein_coding	6.02872	2.93931e-12	5.02987e-07	4.16321	2.9393e-10	1.94112e-09	adipogenesis regulatory factor	...
ADRB2	protein_coding	1.37644	0.0170729	0.0352969	2.03944	8.22047e-06	7.19448e-06	adrenoceptor beta 2	...
AGA	protein_coding	1.15448	0.000551135	0.000497174	1.90284	4.91788e-10	1.97506e-09	aspartylglucosaminidase	...
AKIP1	protein_coding	1.1757	0.0186878	0.0395791	1.11929	1.5101e-08	6.18603e-09	A-kinase interacting protein 1	...
AKR1C3	protein_coding	3.88319	2.94259e-05	1.51336e-05	2.92201	6.12303e-05	7.8412e-05	aldo-keto reductase family 1 member C3	...
ALDH1A1	protein_coding	1.80986	0.0354794	0.0880759	1.68017	0.00799214	0.0258265	aldehyde dehydrogenase 1 family member A1	...
ALDH1L2	protein_coding	1.5469	0.0154385	0.0310817	1.0158	0.0344472	0.125696	aldehyde dehydrogenase 1 family member L2	...
ANAPC16	protein_coding	1.10578	0.00350034	0.00474542	1.8377	2.09325e-08	8.20473e-09	anaphase promoting complex subunit 16	...
ANKH	protein_coding	1.86396	0.0001066	6.93476e-05	2.43056	1.0294e-07	4.35067e-08	ANKH inorganic pyrophosphate transport regulator	...
ANKHD1	protein_coding	1.75451	3.24159e-06	1.57382e-06	2.21556	2.67803e-08	1.03803e-08	ankyrin repeat and KH domain containing 1	...
ANKHD1-EIF4EBP3	protein_coding	1.75451	3.24159e-06	1.57382e-06	1.04427	0.000273085	0.000465454	ANKHD1-EIF4EBP3 readthrough	...
ANKRD29	protein_coding	1.12734	0.0497027	0.132811	1.08321	0.00940712	0.0312644	ankyrin repeat domain 29	...
ANXA4	protein_coding	1.70608	0.0290654	0.0682528	1.79634	0.00202144	0.00503357	annexin A4	...
AOC3	protein_coding	2.25374	0.0071269	0.0116432	3.65567	1.89706e-07	8.64703e-08	amine oxidase, copper containing 3	...
AOX1	protein_coding	4.51	9.33762e-06	4.28779e-06	2.45509	0.00147714	0.00346467	aldehyde oxidase 1	...
APOD	protein_coding	3.28842	0.000132022	8.91549e-05	3.88926	1.03273e-07	4.37361e-08	apolipoprotein D	...
APOL1	protein_coding	1.63528	0.000737415	0.00070639	1.2657	0.00076272	0.00158161	apolipoprotein L1	...
APOL3	protein_coding	1.41407	0.00722784	0.0118325	2.02319	2.31419e-06	1.59645e-06	apolipoprotein L3	...
APOL6	protein_coding	1.47223	0.000348308	0.000285803	1.5255	9.95321e-07	6.01093e-07	apolipoprotein L6	...
ARAP2	protein_coding	2.45485	0.000239242	0.000180951	2.3269	1.47972e-05	1.44581e-05	ArfGAP with RhoGAP domain, ankyrin repeat and PH domain 2	...
ARF3	protein_coding	1.02661	0.01877	0.0398025	1.3949	4.02851e-05	4.75577e-05	ADP ribosylation factor 3	...
ARFGEF2	protein_coding	1.10925	3.3255e-05	1.75317e-05	1.08518	9.85698e-05	0.000137701	ADP ribosylation factor guanine nucleotide exchange factor 2	...
ARHGAP15	protein_coding	2.03114	0.00245736	0.00307043	1.29204	0.0116751	0.0400461	Rho GTPase activating protein 15	...
ARHGAP6	protein_coding	1.85309	0.00926063	0.0161586	1.08621	0.0443909	0.159554	Rho GTPase activating protein 6	...
ARHGDIB	protein_coding	1.4675	0.0497027	0.132811	2.17457	0.000101016	0.000141712	Rho GDP dissociation inhibitor beta	...
ARHGEF28	protein_coding	1.26134	0.00433631	0.0061576	1.03983	0.00110693	0.00246595	Rho guanine nucleotide exchange factor 28	...
ARRDC4	protein_coding	1.52367	0.00510987	0.00755518	1.94282	8.73986e-06	7.73205e-06	arrestin domain containing 4	...
ARSG	protein_coding	1.25157	0.000614802	0.000567423	1.2677	1.61377e-05	1.60402e-05	arylsulfatase G	...
ASAH1	protein_coding	1.97123	4.76622e-10	5.03023e-07	1.33701	9.90124e-06	8.97819e-06	N-acylsphingosine amidohydrolase 1	...
ASPA	protein_coding	2.51282	0.000454945	0.000392818	3.2211	1.25751e-07	5.42813e-08	aspartoacylase	...
ATF3	protein_coding	4.40755	1.43648e-07	5.30401e-07	1.65759	0.0063818	0.0198502	activating transcription factor 3	...
ATP5S	protein_coding	1.23353	6.95933e-06	3.13739e-06	1.0772	3.41343e-05	3.90876e-05	ATP synthase, H+ transporting, mitochondrial Fo complex subunit s (factor B)	...
ATP6V0E1	protein_coding	1.41191	3.46269e-07	5.81467e-07	1.35902	2.93327e-07	1.43126e-07	ATPase H+ transporting V0 subunit e1	...
ATP6V0E2	protein_coding	1.99169	0.00308461	0.00405185	1.45266	0.00477798	0.0140941	ATPase H+ transporting V0 subunit e2	...
ATP8B4	protein_coding	1.69287	0.00572561	0.00873118	1.12091	0.0159415	0.0566492	ATPase phospholipid transporting 8B4 (putative)	...
B2M	protein_coding	1.31513	3.33313e-06	1.61194e-06	1.807	1.067e-11	1.8999e-09	beta-2-microglobulin	...
BCL2A1	protein_coding	2.04987	0.0214045	0.0467172	1.99192	0.00284563	0.0075918	BCL2 related protein A1	...
BCL6	protein_coding	1.96518	3.36674e-05	1.77884e-05	2.07504	1.92709e-08	7.61722e-09	B-cell CLL/lymphoma 6	...
BHLHE40	protein_coding	3.22977	2.70118e-08	5.06709e-07	2.22118	7.29259e-07	4.16993e-07	basic helix-loop-helix family member e40	...
BHLHE41	protein_coding	4.51715	6.90498e-13	5.02987e-07	3.45276	3.67454e-08	1.42701e-08	basic helix-loop-helix family member e41	...
BIRC3	protein_coding	3.15422	0.00049464	0.000437073	1.03455	0.00502759	0.0149669	baculoviral IAP repeat containing 3	...
BORCS8	protein_coding	1.02131	0.0159315	0.03239	1.3754	3.29829e-05	3.75104e-05	BLOC-1 related complex subunit 8	...
BST2	protein_coding	1.32404	0.00617077	0.00964434	2.84715	1.58344e-10	1.91923e-09	bone marrow stromal cell antigen 2	...
BTD	protein_coding	1.11224	0.000324104	0.000261981	1.23178	1.43537e-06	9.13786e-07	biotinidase	...
BTG2	protein_coding	1.43142	0.0185825	0.0393217	1.62434	0.000446071	0.000836903	BTG anti-proliferation factor 2	...
BTN3A2	protein_coding	1.3417	0.00989464	0.0176373	3.31534	3.31417e-09	2.60131e-09	butyrophilin subfamily 3 member A2	...
BTN3A3	protein_coding	1.37474	0.0167606	0.0344621	2.80377	3.20259e-08	1.2369e-08	butyrophilin subfamily 3 member A3	...
BTNL9	protein_coding	1.28412	0.0327967	0.0797408	2.38754	7.22634e-07	4.12363e-07	butyrophilin like 9	...
C10orf10	protein_coding	1.83389	0.00250907	0.00315532	1.79837	0.000155942	0.000239219	0	...
C10orf128	protein_coding	1.58519	0.000702228	0.00066322	2.11148	1.14801e-07	4.8973e-08	0	...
C11orf52	protein_coding	1.94767	0.00301128	0.00393422	1.95787	0.000141289	0.000212139	chromosome 11 open reading frame 52	...
C12orf66	protein_coding	2.0108	2.6518e-08	5.06632e-07	2.61272	7.22014e-14	1.89906e-09	chromosome 12 open reading frame 66	...
C14orf28	protein_coding	1.50646	0.000163928	0.000115665	1.65934	6.11182e-07	3.40048e-07	chromosome 14 open reading frame 28	...
C15orf52	protein_coding	1.54807	0.00213044	0.0025463	1.95515	2.23621e-06	1.52943e-06	0	...
C16orf54	protein_coding	2.51208	0.0141103	0.0277146	2.79207	0.000366746	0.000662996	chromosome 16 open reading frame 54	...
C16orf89	protein_coding	1.66147	0.00356726	0.00486861	1.29799	0.00296389	0.00797002	chromosome 16 open reading frame 89	...
C1orf162	protein_coding	1.90937	0.0035108	0.00476355	2.53042	2.26786e-06	1.55644e-06	chromosome 1 open reading frame 162	...
C1S	protein_coding	3.27183	8.57666e-06	3.88906e-06	2.53533	1.29377e-05	1.2297e-05	complement C1s	...
C3	protein_coding	3.63959	7.06726e-05	4.25155e-05	2.43215	0.00059167	0.0011672	complement C3	...
C3AR1	protein_coding	1.22116	0.0188506	0.0400439	1.55986	9.95955e-05	0.000139405	complement C3a receptor 1	...
C4A	protein_coding	3.0433	5.59838e-05	3.21581e-05	2.38844	5.95474e-05	7.58323e-05	complement C4A (Rodgers blood group)	...
C4B	protein_coding	3.0433	5.59838e-05	3.21581e-05	2.38844	5.95474e-05	7.58323e-05	complement C4B (Chido blood group)	...
C4B_2	protein_coding	3.0433	5.59838e-05	3.21581e-05	2.38844	5.95474e-05	7.58323e-05	complement component 4B (Chido blood group), copy 2	...
C5orf56	protein_coding	1.07015	0.000483468	0.000424273	1.94474	2.75879e-11	1.90164e-09	0	...
C8orf44-SGK3	protein_coding	1.24555	0.0021208	0.00253048	2.37248	1.24164e-07	5.35025e-08	C8orf44-SGK3 readthrough	...
CA13	protein_coding	1.23878	0.0347703	0.0857763	1.85389	3.67707e-05	4.26485e-05	carbonic anhydrase 13	...
CA4	protein_coding	4.19135	7.12932e-07	6.82907e-07	2.27402	0.000334406	0.000591981	carbonic anhydrase 4	...
CALCOCO2	protein_coding	1.06007	0.000166984	0.000118103	1.67599	1.44735e-10	1.91713e-09	calcium binding and coiled-coil domain 2	...
CARD16	protein_coding	3.42266	1.29727e-05	6.11614e-06	2.90303	4.14219e-06	3.22433e-06	caspase recruitment domain family member 16	...
CARD6	protein_coding	1.31649	0.0182707	0.0384328	2.25836	6.59797e-07	3.71494e-07	caspase recruitment domain family member 6	...
CASP1	protein_coding	2.88995	0.000245482	0.000186818	2.50996	5.85138e-05	7.42378e-05	caspase 1	...
CAV2	protein_coding	2.76403	0.00011626	7.68036e-05	2.52945	1.15988e-05	1.08343e-05	caveolin 2	...
CBR3	protein_coding	1.15451	0.00689857	0.0111594	1.34514	6.11704e-05	7.83209e-05	carbonyl reductase 3	...
CBX7	protein_coding	2.30378	4.15939e-09	5.03421e-07	3.00244	6.04068e-15	1.89905e-09	chromobox 7	...
CCDC28A	protein_coding	1.92121	1.68906e-10	5.02998e-07	1.35762	5.94279e-09	3.32049e-09	coiled-coil domain containing 28A	...
CCL18	protein_coding	1.46806	0.018323	0.0385773	1.27173	0.00640215	0.0199275	C-C motif chemokine ligand 18	...
CCL19	protein_coding	2.33202	0.00690167	0.0111735	2.35299	0.000413436	0.000763108	C-C motif chemokine ligand 19	...
CCL28	protein_coding	2.72847	0.000873889	0.000867135	1.58351	0.0142898	0.0502647	C-C motif chemokine ligand 28	...
CCL3	protein_coding	1.58095	0.0188853	0.040143	1.30624	0.00952778	0.0317325	C-C motif chemokine ligand 3	...
CCL3L1	protein_coding	1.58095	0.0188853	0.040143	1.30624	0.00952778	0.0317325	C-C motif chemokine ligand 3 like 1	...
CCL3L3	protein_coding	1.58095	0.0188853	0.040143	1.30624	0.00952778	0.0317325	C-C motif chemokine ligand 3 like 3	...
CCL4	protein_coding	2.3233	3.75458e-05	2.01981e-05	1.62942	0.000199173	0.000319217	C-C motif chemokine ligand 4	...
CCL5	protein_coding	3.12259	0.000706151	0.000669068	2.7421	2.50271e-05	2.69634e-05	C-C motif chemokine ligand 5	...
CCL8	protein_coding	2.1473	0.0159168	0.0323445	1.69007	0.0114654	0.0392092	C-C motif chemokine ligand 8	...
CCPG1	protein_coding	1.59276	2.45386e-05	1.23242e-05	1.2916	2.57998e-05	2.80105e-05	cell cycle progression 1	...
CCR2	protein_coding	2.12621	0.00187575	0.00217639	1.95797	0.00024537	0.000410339	C-C motif chemokine receptor 2	...
CD14	protein_coding	1.45859	0.0371468	0.0932109	1.71962	0.000936464	0.00201739	CD14 molecule	...
CD2	protein_coding	2.06366	0.00664832	0.0106138	2.15964	0.000247951	0.000415605	CD2 molecule	...
CD274	protein_coding	2.39539	0.000187345	0.000135353	2.36828	5.42493e-06	4.42368e-06	CD274 molecule	...
CD302	protein_coding	1.44326	0.038076	0.0960056	1.39392	0.00639281	0.0198935	CD302 molecule	...
CD3D	protein_coding	1.68443	0.0158189	0.0320763	1.30191	0.0129264	0.0449746	CD3d molecule	...
CD47	protein_coding	1.02217	0.00591365	0.00909938	1.73006	4.68093e-08	1.84434e-08	CD47 molecule	...
CD48	protein_coding	2.00223	0.00850129	0.0144935	2.03033	0.000517282	0.00099653	CD48 molecule	...
CD52	protein_coding	3.25484	0.00147312	0.00162108	3.49036	2.06806e-05	2.14107e-05	CD52 molecule	...
CD53	protein_coding	1.8893	0.00761868	0.0126377	2.32503	3.20771e-05	3.62286e-05	CD53 molecule	...
CD59	protein_coding	2.42674	8.99722e-12	5.02987e-07	1.94483	3.38989e-11	1.90235e-09	CD59 molecule (CD59 blood group)	...
CD69	protein_coding	3.42157	0.000126262	8.48868e-05	1.65808	0.014975	0.0529304	CD69 molecule	...
CD74	protein_coding	2.61328	0.000139293	9.52135e-05	3.5681	4.34004e-09	2.88451e-09	CD74 molecule	...
CD84	protein_coding	1.40063	0.0140622	0.0276067	1.31638	0.000429855	0.000800662	CD84 molecule	...
CD8A	protein_coding	1.98133	0.0150639	0.0301173	1.9561	0.00153645	0.00362948	CD8a molecule	...
CDC37L1	protein_coding	1.08157	0.0132831	0.0257041	1.09113	0.00102799	0.00225558	cell division cycle 37 like 1	...
CDC42SE2	protein_coding	1.17982	0.0152845	0.0306926	1.54207	3.65628e-05	4.23465e-05	CDC42 small effector 2	...
CDKN1A	protein_coding	1.08888	0.0366923	0.0918043	1.15133	0.00277051	0.00735452	cyclin dependent kinase inhibitor 1A	...
CEBPB	protein_coding	1.39565	0.00747278	0.0123483	3.10397	1.18033e-10	1.91311e-09	CCAAT/enhancer binding protein beta	...
CEBPD	protein_coding	2.98947	5.0187e-05	2.82701e-05	2.59214	2.46183e-08	9.53582e-09	CCAAT/enhancer binding protein delta	...
CFD	protein_coding	3.71783	3.94106e-05	2.1376e-05	3.79571	4.32469e-07	2.25233e-07	complement factor D	...
CFH	protein_coding	4.18188	1.91004e-06	1.0793e-06	2.07343	0.00160904	0.00383476	complement factor H	...
CFLAR	protein_coding	1.44131	9.11635e-05	5.77002e-05	3.15824	6.47748e-10	2.00332e-09	CASP8 and FADD like apoptosis regulator	...
CHCHD10	protein_coding	1.17346	0.0302135	0.0716937	1.87297	9.17316e-06	8.20471e-06	coiled-coil-helix-coiled-coil-helix domain containing 10	...
CHI3L2	protein_coding	1.89899	0.018404	0.0387895	1.67283	0.00561337	0.0170605	chitinase 3 like 2	...
CHPT1	protein_coding	1.24961	0.000250438	0.000191257	1.09426	5.31183e-05	6.59402e-05	choline phosphotransferase 1	...
CHRDL1	protein_coding	2.80995	4.40544e-05	2.42373e-05	1.91545	0.000322888	0.00056897	chordin like 1	...
CIB1	protein_coding	1.08893	0.00672306	0.0107934	2.15525	1.74704e-09	2.23177e-09	calcium and integrin binding 1	...
CLEC2B	protein_coding	3.11656	2.02453e-05	9.892e-06	2.37272	3.70798e-05	4.30599e-05	C-type lectin domain family 2 member B	...
CLEC3B	protein_coding	2.03	0.000281467	0.00022088	2.67543	3.13546e-08	1.2075e-08	C-type lectin domain family 3 member B	...
CLIC2	protein_coding	4.54234	1.9882e-09	5.03172e-07	1.21173	0.0204333	0.0741238	chloride intracellular channel 2	...
CLIC5	protein_coding	2.82382	0.0184944	0.0390555	2.86001	0.00156887	0.00372183	chloride intracellular channel 5	...
CLIP4	protein_coding	2.03104	0.000274151	0.000214133	2.39832	3.18506e-07	1.57218e-07	CAP-Gly domain containing linker protein family member 4	...
CLN5	protein_coding	2.05478	1.74587e-08	5.05245e-07	1.228	4.03339e-06	3.11734e-06	ceroid-lipofuscinosis, neuronal 5	...
CLU	protein_coding	4.17617	3.66632e-08	5.08436e-07	2.85139	2.28321e-07	1.07603e-07	clusterin	...
CMTM4	protein_coding	1.29443	4.46237e-06	2.08261e-06	1.20337	0.0133481	0.0466174	CKLF like MARVEL transmembrane domain containing 4	...
COBL	protein_coding	2.40608	0.00353914	0.00481392	2.70926	3.50864e-05	4.03613e-05	cordon-bleu WH2 repeat protein	...
COL4A3	protein_coding	5.16645	8.9537e-09	5.04033e-07	2.29532	0.000355443	0.000636736	collagen type IV alpha 3 chain	...
COL4A4	protein_coding	2.99691	1.05922e-09	5.03075e-07	1.12281	0.000969787	0.00210464	collagen type IV alpha 4 chain	...
COQ10B	protein_coding	1.28454	3.89491e-09	5.03387e-07	1.5264	9.70804e-14	1.89906e-09	coenzyme Q10B	...
COX14	protein_coding	1.08524	0.000390463	0.00032719	1.46368	3.21375e-08	1.24131e-08	COX14, cytochrome c oxidase assembly factor	...
COX17	protein_coding	1.24524	2.4016e-05	1.20058e-05	1.24125	3.80224e-07	1.93462e-07	COX17, cytochrome c oxidase copper chaperone	...
CPEB2	protein_coding	1.08901	0.00846892	0.0144299	1.80514	1.81941e-07	8.236e-08	cytoplasmic polyadenylation element binding protein 2	...
CPEB3	protein_coding	1.45527	0.000111681	7.33081e-05	2.21488	2.09279e-08	8.19349e-09	cytoplasmic polyadenylation element binding protein 3	...
CPT1A	protein_coding	1.32667	0.000255147	0.000195514	1.2416	1.96646e-05	2.01578e-05	carnitine palmitoyltransferase 1A	...
CREBL2	protein_coding	1.81592	5.25591e-10	5.03028e-07	2.59603	9.70804e-14	1.89906e-09	cAMP responsive element binding protein like 2	...
CREBRF	protein_coding	2.29962	1.52435e-08	5.04913e-07	1.30466	2.35791e-06	1.6333e-06	CREB3 regulatory factor	...
CRYAB	protein_coding	3.50087	0.000135691	9.2306e-05	2.07615	0.00318778	0.00870147	crystallin alpha B	...
CSGALNACT1	protein_coding	1.72606	0.00332231	0.00443566	1.13234	0.00484648	0.014336	chondroitin sulfate N-acetylgalactosaminyltransferase 1	...
CSRNP1	protein_coding	1.18952	0.000613093	0.000565631	1.77729	6.85856e-09	3.58846e-09	cysteine and serine rich nuclear protein 1	...
CSRP1	protein_coding	1.2422	0.039164	0.0995339	1.79062	8.45893e-05	0.000114949	cysteine and glycine rich protein 1	...
CST3	protein_coding	1.53365	6.67662e-06	3.01354e-06	2.30076	2.53193e-12	1.89921e-09	cystatin C	...
CTBS	protein_coding	1.27601	0.0153456	0.0308398	1.48421	0.00023853	0.000396866	chitobiase	...
CTSB	protein_coding	1.28403	0.00353301	0.00480281	1.71446	6.62311e-08	2.67953e-08	cathepsin B	...
CTSD	protein_coding	1.2317	0.000324542	0.000262499	2.04108	1.47029e-10	1.91765e-09	cathepsin D	...
CTSF	protein_coding	1.02631	0.00254672	0.00321435	1.1299	3.04275e-05	3.3975e-05	cathepsin F	...
CTSS	protein_coding	2.44915	0.00118426	0.00124252	3.05148	2.62742e-05	2.86256e-05	cathepsin S	...
CX3CL1	protein_coding	1.94766	6.10792e-05	3.57201e-05	1.62926	2.48354e-05	2.67334e-05	C-X3-C motif chemokine ligand 1	...
CXCL10	protein_coding	2.30105	0.0227157	0.0503185	1.85676	0.0134963	0.047167	C-X-C motif chemokine ligand 10	...
CXCL9	protein_coding	3.76254	1.93979e-05	9.44661e-06	1.82138	0.00630541	0.0195783	C-X-C motif chemokine ligand 9	...
CYBRD1	protein_coding	1.45081	0.0119362	0.0225107	1.45316	0.000961976	0.00208393	cytochrome b reductase 1	...
CYLD	protein_coding	1.62947	1.10735e-07	5.2324e-07	1.62394	2.76142e-07	1.33473e-07	CYLD lysine 63 deubiquitinase	...
CYP2U1	protein_coding	1.41066	0.0164705	0.0337231	2.38475	6.66879e-07	3.76888e-07	cytochrome P450 family 2 subfamily U member 1	...
CYP4B1	protein_coding	3.57963	0.000769575	0.000744713	2.63389	0.00137392	0.00318069	cytochrome P450 family 4 subfamily B member 1	...
CYP4V2	protein_coding	1.87425	0.000212031	0.000157204	1.85532	5.01984e-05	6.17785e-05	cytochrome P450 family 4 subfamily V member 2	...
CYS1	protein_coding	2.11412	0.0119359	0.0225062	1.5189	0.0165975	0.0592239	cystin 1	...
CYSTM1	protein_coding	1.67497	0.000341506	0.000279365	2.49143	2.62348e-09	2.43362e-09	cysteine rich transmembrane module containing 1	...
CYTIP	protein_coding	2.74548	0.00203062	0.00239391	2.92708	3.51845e-05	4.04825e-05	cytohesin 1 interacting protein	...
DAZAP2	protein_coding	1.08665	9.01209e-06	4.12597e-06	1.98992	1.06855e-14	1.89905e-09	DAZ associated protein 2	...
DBNDD2	protein_coding	1.64329	0.0291925	0.068685	2.94311	1.04371e-06	6.34692e-07	dysbindin domain containing 2	...
DBP	protein_coding	1.46599	0.000503036	0.000445502	2.02461	2.94796e-08	1.13403e-08	D-box binding PAR bZIP transcription factor	...
DDX24	protein_coding	1.0383	0.000293176	0.000232425	1.1261	1.85039e-06	1.23244e-06	DEAD-box helicase 24	...
DENND2D	protein_coding	1.04548	0.0468852	0.123808	1.49104	0.000147895	0.000224133	DENN domain containing 2D	...
DEPTOR	protein_coding	1.93392	0.00243576	0.00303366	1.54323	0.00168435	0.00405197	DEP domain containing MTOR interacting protein	...
DHRS12	protein_coding	1.00891	0.00337758	0.0045266	1.39091	9.82296e-07	5.92318e-07	dehydrogenase/reductase 12	...
DNAJB9	protein_coding	1.25824	3.08232e-05	1.59846e-05	1.57589	3.71276e-07	1.88247e-07	DnaJ heat shock protein family (Hsp40) member B9	...
DPP7	protein_coding	1.62289	1.6268e-10	5.02998e-07	1.63498	3.9198e-13	1.89907e-09	dipeptidyl peptidase 7	...
DPT	protein_coding	3.93453	9.73648e-06	4.4955e-06	2.7082	8.81536e-05	0.00012077	dermatopontin	...
DRAM1	protein_coding	1.51827	0.00705488	0.0114741	1.30997	0.00231541	0.00593984	DNA damage regulated autophagy modulator 1	...
DUSP1	protein_coding	3.43046	2.75173e-11	5.02988e-07	2.02734	7.7575e-08	3.19633e-08	dual specificity phosphatase 1	...
ECM2	protein_coding	3.55752	2.09567e-07	5.46662e-07	1.29194	0.00959813	0.0320137	extracellular matrix protein 2	...
EGR1	protein_coding	2.66297	4.37679e-05	2.40682e-05	1.01748	0.040401	0.146099	early growth response 1	...
EGR2	protein_coding	4.7756	4.77867e-11	5.02989e-07	1.34305	0.00521545	0.0156241	early growth response 2	...
EGR3	protein_coding	2.16952	0.0191032	0.0407525	2.29632	0.00103343	0.00227019	early growth response 3	...
EIF4EBP3	protein_coding	1.75451	3.24159e-06	1.57382e-06	1.04427	0.000273085	0.000465454	eukaryotic translation initiation factor 4E binding protein 3	...
ELL2	protein_coding	1.75749	0.000815984	0.000799789	1.89949	8.06641e-06	7.03476e-06	elongation factor for RNA polymerase II 2	...
ELOVL7	protein_coding	1.97285	0.00652062	0.0103597	2.64552	5.88675e-06	4.86844e-06	ELOVL fatty acid elongase 7	...
EMP1	protein_coding	2.63882	1.89589e-06	1.07231e-06	1.16557	0.00469664	0.0138034	epithelial membrane protein 1	...
ENPP4	protein_coding	1.05035	0.0280632	0.0652664	1.65279	9.61069e-06	8.67594e-06	ectonucleotide pyrophosphatase/phosphodiesterase 4 (putative)	...
EPAS1	protein_coding	2.51184	2.57318e-08	5.06498e-07	2.00174	3.1514e-08	1.21417e-08	endothelial PAS domain protein 1	...
EPDR1	protein_coding	1.60154	0.00518254	0.00770275	2.7441	2.60775e-08	1.00895e-08	ependymin related 1	...
EPSTI1	protein_coding	1.30531	0.0386124	0.0977711	1.40641	0.00250946	0.0065323	epithelial stromal interaction 1	...
ERAP1	protein_coding	2.21788	8.98413e-05	5.67949e-05	1.52668	0.000503437	0.00096523	endoplasmic reticulum aminopeptidase 1	...
ESYT2	protein_coding	1.42495	1.00758e-07	5.21161e-07	2.51258	2.16095e-17	1.89905e-09	extended synaptotagmin 2	...
EVA1C	protein_coding	2.51088	8.12284e-07	7.1427e-07	3.35878	3.05238e-12	1.89924e-09	eva-1 homolog C	...
EVI2A	protein_coding	2.04957	0.0451312	0.118348	1.67267	0.0249626	0.0910998	ecotropic viral integration site 2A	...
EVI2B	protein_coding	2.78082	0.0025475	0.00321666	2.59192	0.000306335	0.000534293	ecotropic viral integration site 2B	...
EXOSC7	protein_coding	2.03	0.000281467	0.00022088	2.67543	3.13546e-08	1.2075e-08	exosome component 7	...
EZR	protein_coding	1.31057	0.0100419	0.0179982	1.76515	3.73469e-05	4.34943e-05	ezrin	...
F3	protein_coding	2.01213	0.00365928	0.00501513	2.62109	3.32287e-06	2.4629e-06	coagulation factor III, tissue factor	...
F8	protein_coding	2.81394	6.21066e-08	5.13266e-07	2.35117	2.64071e-08	1.02182e-08	coagulation factor VIII	...
FABP4	protein_coding	2.62074	1.0276e-05	4.77226e-06	3.15601	0.000364546	0.000658133	fatty acid binding protein 4	...
FAM126B	protein_coding	1.04719	0.00132064	0.00142034	1.20497	0.000166671	0.000258526	family with sequence similarity 126 member B	...
FAM162A	protein_coding	1.46669	0.00368167	0.00505824	1.43937	0.000251628	0.000422817	family with sequence similarity 162 member A	...
FAM199X	protein_coding	1.222	0.000622157	0.000575886	1.50143	5.70794e-07	3.1268e-07	family with sequence similarity 199, X-linked	...
FAM214A	protein_coding	1.5364	9.42548e-05	6.0006e-05	1.70398	2.51514e-07	1.19885e-07	family with sequence similarity 214 member A	...
FBXO33	protein_coding	1.08367	0.000648983	0.000606615	2.17027	8.90056e-13	1.8991e-09	F-box protein 33	...
FBXO9	protein_coding	1.14231	0.000330716	0.000268488	1.13137	3.43012e-06	2.56354e-06	F-box protein 9	...
FCER1A	protein_coding	2.11561	4.31304e-05	2.36891e-05	1.15827	0.00332818	0.00916968	Fc fragment of IgE receptor Ia	...
FCGBP	protein_coding	3.06003	0.00153045	0.0016981	2.59653	0.000533979	0.00103706	Fc fragment of IgG binding protein	...
FCGR2A	protein_coding	1.26347	0.0353873	0.08778	1.6086	0.00034974	0.000624609	Fc fragment of IgG receptor IIa	...
FCGR2B	protein_coding	2.59585	3.06456e-05	1.58746e-05	2.03034	3.58642e-05	4.13924e-05	Fc fragment of IgG receptor IIb	...
FCGR3B	protein_coding	1.7797	0.0416795	0.107207	2.10926	0.00108192	0.00240026	Fc fragment of IgG receptor IIIb	...
FGL2	protein_coding	4.51652	8.07213e-10	5.03052e-07	3.78801	5.7191e-08	2.28261e-08	fibrinogen like 2	...
FHL5	protein_coding	2.05038	0.000261121	0.000201511	1.62061	0.000226401	0.000372705	four and a half LIM domains 5	...
FKBP5	protein_coding	1.66517	0.00874552	0.0150354	1.55774	0.00131805	0.00303381	FK506 binding protein 5	...
FMO2	protein_coding	3.82784	4.9459e-08	5.10889e-07	2.57382	1.11739e-05	1.03524e-05	flavin containing monooxygenase 2	...
FNBP1	protein_coding	1.61786	0.0222147	0.0489778	1.95768	0.000273771	0.000467015	formin binding protein 1	...
FOS	protein_coding	4.18967	1.15793e-06	8.22139e-07	1.90949	0.00284986	0.00760836	Fos proto-oncogene, AP-1 transcription factor subunit	...
FOSB	protein_coding	3.36402	8.56518e-05	5.33309e-05	1.30326	0.0468234	0.167546	FosB proto-oncogene, AP-1 transcription factor subunit	...
FOSL2	protein_coding	2.59636	3.69807e-06	1.76084e-06	2.75973	9.46867e-09	4.36871e-09	FOS like 2, AP-1 transcription factor subunit	...
FOXO1	protein_coding	1.23987	0.000391105	0.000327859	2.68705	1.02891e-13	1.89906e-09	forkhead box O1	...
FPR3	protein_coding	1.95684	0.00219562	0.00264865	1.51787	0.00201707	0.00501878	formyl peptide receptor 3	...
FRY	protein_coding	1.76436	0.000582738	0.000531755	1.3569	0.000662573	0.00133801	FRY microtubule binding protein	...
FTH1	protein_coding	1.39637	6.2808e-05	3.69714e-05	1.65691	3.2808e-08	1.27183e-08	ferritin heavy chain 1	...
GABARAPL1	protein_coding	1.35575	0.00142118	0.0015529	1.65401	2.15491e-06	1.46928e-06	GABA type A receptor associated protein like 1	...
GADD45B	protein_coding	3.115	5.60963e-11	5.0299e-07	1.6125	5.59333e-05	7.0166e-05	growth arrest and DNA damage inducible beta	...
GAS6	protein_coding	1.60911	1.80541e-06	1.03963e-06	1.96942	1.07469e-10	1.91165e-09	growth arrest specific 6	...
GBE1	protein_coding	1.06309	0.0196769	0.0423195	1.95884	1.9278e-07	8.81156e-08	1,4-alpha-glucan branching enzyme 1	...
GBP1	protein_coding	3.14078	1.82815e-07	5.4016e-07	2.91962	7.52485e-05	9.98879e-05	guanylate binding protein 1	...
GBP2	protein_coding	2.94424	6.36103e-05	3.76091e-05	2.94224	5.32605e-06	4.3239e-06	guanylate binding protein 2	...
GBP3	protein_coding	3.85292	3.60503e-05	1.92553e-05	3.81807	6.97138e-07	3.95892e-07	guanylate binding protein 3	...
GBP4	protein_coding	1.08516	0.0339669	0.0832159	1.06339	0.0139332	0.0488284	guanylate binding protein 4	...
GIMAP1	protein_coding	1.07324	0.0259691	0.0592766	2.27736	4.78869e-06	3.82406e-06	GTPase, IMAP family member 1	...
GIMAP5	protein_coding	1.07324	0.0259691	0.0592766	1.64982	4.12146e-06	3.19645e-06	GTPase, IMAP family member 5	...
GLIS3	protein_coding	1.37887	0.00447829	0.00640376	1.12245	0.0024913	0.00647516	GLIS family zinc finger 3	...
GLS	protein_coding	1.96427	0.00166634	0.00188146	1.35314	1.07019e-06	6.53545e-07	glutaminase	...
GLUL	protein_coding	1.1855	0.0393939	0.100202	1.41626	8.14988e-05	0.000109929	glutamate-ammonia ligase	...
GNA14	protein_coding	1.00095	0.00129097	0.00138015	1.66238	0.000485448	0.000924885	G protein subunit alpha 14	...
GPAT3	protein_coding	2.87523	0.00016935	0.000120112	2.58663	2.31863e-05	2.45834e-05	glycerol-3-phosphate acyltransferase 3	...
GPNMB	protein_coding	3.81759	1.03502e-06	7.83019e-07	2.56207	2.2073e-05	2.3146e-05	glycoprotein nmb	...
GPR155	protein_coding	1.53529	0.0133353	0.0258403	1.90302	2.75867e-06	1.97223e-06	G protein-coupled receptor 155	...
GPR171	protein_coding	1.87409	0.00914149	0.0158888	1.58031	0.00378382	0.0106486	G protein-coupled receptor 171	...
GPX3	protein_coding	3.18373	3.28643e-05	1.72863e-05	3.51756	1.6408e-08	6.62337e-09	glutathione peroxidase 3	...
GRAMD1C	protein_coding	1.8596	0.00389227	0.00542757	1.25946	0.0103109	0.0347241	GRAM domain containing 1C	...
GSAP	protein_coding	1.75266	0.000766271	0.000740482	2.56478	1.6929e-08	6.79755e-09	gamma-secretase activating protein	...
GSN	protein_coding	2.54097	1.08568e-06	8.00204e-07	1.69793	2.45e-05	2.62966e-05	gelsolin	...
GSPT1	protein_coding	1.1979	0.041687	0.107251	1.84304	3.77672e-05	4.40915e-05	G1 to S phase transition 1	...
GSTM3	protein_coding	2.38119	3.06907e-09	5.03289e-07	1.34923	5.18667e-06	4.18487e-06	glutathione S-transferase mu 3	...
GSTT1	protein_coding	1.28616	0.022429	0.0495313	3.23712	1.84164e-10	1.92284e-09	glutathione S-transferase theta 1	...
GUCY1A3	protein_coding	1.3419	0.00605591	0.00941807	1.60796	0.0035019	0.00974188	0	...
GZMB	protein_coding	1.54011	0.0473811	0.125413	1.80101	0.00157158	0.00372973	granzyme B	...
GZMH	protein_coding	1.39759	0.0209674	0.0456246	1.38297	0.00233677	0.00600151	granzyme H	...
GZMK	protein_coding	2.18537	0.00377966	0.00524383	1.40653	0.0144355	0.0508647	granzyme K	...
HBEGF	protein_coding	1.64058	0.00395295	0.00552682	1.63226	0.000231663	0.000383183	heparin binding EGF like growth factor	...
HCLS1	protein_coding	1.79083	0.0314668	0.0756898	3.11806	2.25334e-06	1.54488e-06	hematopoietic cell-specific Lyn substrate 1	...
HERC5	protein_coding	2.03354	0.00101492	0.00103442	1.53633	0.00131562	0.00302629	HECT and RLD domain containing E3 ubiquitin protein ligase 5	...
HERPUD1	protein_coding	1.5251	1.60086e-05	7.68927e-06	2.27006	1.31592e-11	1.90012e-09	homocysteine inducible ER protein with ubiquitin like domain 1	...
HEXB	protein_coding	1.12764	0.00774057	0.0128994	1.28671	9.95309e-05	0.000139267	hexosaminidase subunit beta	...
HHATL	protein_coding	3.17755	0.00978892	0.0173508	1.87748	0.0441295	0.158656	hedgehog acyltransferase-like	...
HIPK3	protein_coding	1.14362	0.000282858	0.000222351	1.25229	1.4698e-06	9.39505e-07	homeodomain interacting protein kinase 3	...
HLA-A	protein_coding	1.73731	7.8047e-06	3.5241e-06	2.98786	6.0301e-14	1.89906e-09	major histocompatibility complex, class I, A	...
HLA-B	protein_coding	2.33771	8.81394e-06	4.02194e-06	4.33132	6.94966e-15	1.89905e-09	major histocompatibility complex, class I, B	...
HLA-C	protein_coding	2.31044	5.91387e-06	2.68431e-06	3.89702	3.40452e-14	1.89905e-09	major histocompatibility complex, class I, C	...
HLA-DMA	protein_coding	3.55546	2.75375e-06	1.3857e-06	4.72932	2.04901e-11	1.90081e-09	major histocompatibility complex, class II, DM alpha	...
HLA-DMB	protein_coding	1.67528	0.00210472	0.00250609	2.52144	6.21071e-08	2.49505e-08	major histocompatibility complex, class II, DM beta	...
HLA-DOA	protein_coding	1.43999	0.00855337	0.014608	1.58036	0.000195844	0.000312999	major histocompatibility complex, class II, DO alpha	...
HLA-DPA1	protein_coding	4.33216	4.06765e-08	5.09197e-07	5.98763	2.18835e-13	1.89906e-09	major histocompatibility complex, class II, DP alpha 1	...
HLA-DPB1	protein_coding	2.89334	5.68713e-05	3.28328e-05	3.19979	1.33552e-07	5.78488e-08	major histocompatibility complex, class II, DP beta 1	...
HLA-DQA1	protein_coding	5.21622	5.14292e-07	6.24761e-07	5.05103	8.13062e-09	3.96558e-09	major histocompatibility complex, class II, DQ alpha 1	...
HLA-DQA2	protein_coding	5.21622	5.14292e-07	6.24761e-07	5.05103	8.13062e-09	3.96558e-09	major histocompatibility complex, class II, DQ alpha 2	...
HLA-DQB1	protein_coding	4.00852	4.37563e-08	5.09815e-07	5.1328	2.02566e-13	1.89906e-09	major histocompatibility complex, class II, DQ beta 1	...
HLA-DRA	protein_coding	5.59874	3.84949e-10	5.03015e-07	5.49766	2.10643e-12	1.89918e-09	major histocompatibility complex, class II, DR alpha	...
HLA-DRB1	protein_coding	4.00852	4.37563e-08	5.09815e-07	5.1328	2.02566e-13	1.89906e-09	major histocompatibility complex, class II, DR beta 1	...
HLA-DRB3	protein_coding	3.99373	2.63301e-07	5.59995e-07	5.402	4.52604e-13	1.89907e-09	major histocompatibility complex, class II, DR beta 3	...
HLA-DRB4	protein_coding	4.00852	4.37563e-08	5.09815e-07	5.1328	2.02566e-13	1.89906e-09	major histocompatibility complex, class II, DR beta 4	...
HLA-DRB5	protein_coding	4.00852	4.37563e-08	5.09815e-07	5.1328	2.02566e-13	1.89906e-09	major histocompatibility complex, class II, DR beta 5	...
HLA-E	protein_coding	2.54409	2.3763e-06	1.25106e-06	2.67857	2.55697e-11	1.90142e-09	major histocompatibility complex, class I, E	...
HLA-F	protein_coding	2.08662	5.00941e-05	2.81584e-05	3.72937	4.67466e-13	1.89908e-09	major histocompatibility complex, class I, F	...
HLA-G	protein_coding	1.65475	0.000276216	0.000215929	2.32428	5.13494e-12	1.8994e-09	major histocompatibility complex, class I, G	...
HLF	protein_coding	3.67286	1.92826e-09	5.03163e-07	2.5623	4.39942e-08	1.71607e-08	HLF, PAR bZIP transcription factor	...
HOMER2	protein_coding	1.84899	0.00449643	0.0064349	1.47084	0.00287415	0.00768145	homer scaffolding protein 2	...
HOPX	protein_coding	1.46122	6.05294e-10	5.03034e-07	2.4199	2.64293e-05	2.88322e-05	HOP homeobox	...
HSD11B1	protein_coding	1.88933	0.0101704	0.0182811	2.09668	0.000222892	0.000365867	hydroxysteroid 11-beta dehydrogenase 1	...
HSD17B6	protein_coding	5.86443	9.95548e-07	7.68977e-07	3.23167	0.000337363	0.000598176	hydroxysteroid 17-beta dehydrogenase 6	...
HSPA4L	protein_coding	1.45344	0.0130498	0.0251242	1.24055	0.00500172	0.0148788	heat shock protein family A (Hsp70) member 4 like	...
HSPB2	protein_coding	1.94767	0.00301128	0.00393422	1.95787	0.000141289	0.000212139	heat shock protein family B (small) member 2	...
HSPB2-C11orf52	protein_coding	1.94767	0.00301128	0.00393422	1.95787	0.000141289	0.000212139	HSPB2-C11orf52 readthrough (NMD candidate)	...
HSPB8	protein_coding	1.89763	0.0248809	0.0562564	3.42395	5.67674e-07	3.10712e-07	heat shock protein family B (small) member 8	...
HTATIP2	protein_coding	3.73193	4.0658e-16	5.02987e-07	2.03168	9.73493e-11	1.91026e-09	HIV-1 Tat interactive protein 2	...
IDH3A	protein_coding	1.17038	0.00167485	0.00189359	2.2227	1.34674e-10	1.91564e-09	isocitrate dehydrogenase 3 (NAD(+)) alpha	...
IDNK	protein_coding	1.333	0.000985527	0.000999812	1.23417	0.000109459	0.000156125	IDNK, gluconokinase	...
IDO1	protein_coding	1.53561	0.033593	0.0821172	1.23586	0.0201766	0.0731316	indoleamine 2,3-dioxygenase 1	...
IER3	protein_coding	2.39313	3.946e-05	2.14155e-05	2.0526	1.0681e-05	9.7867e-06	immediate early response 3	...
IFI27	protein_coding	5.0003	8.46718e-13	5.02987e-07	5.56371	4.43244e-17	1.89905e-09	interferon alpha inducible protein 27	...
IFI35	protein_coding	1.31365	0.0024528	0.00305902	2.05486	3.71633e-08	1.4455e-08	interferon induced protein 35	...
IFI6	protein_coding	2.40587	1.2939e-08	5.04573e-07	1.13466	0.000201021	0.0003228	interferon alpha inducible protein 6	...
IFIT1	protein_coding	2.60442	5.09438e-06	2.33902e-06	1.13904	0.00777083	0.0249925	interferon induced protein with tetratricopeptide repeats 1	...
IFITM1	protein_coding	2.9693	3.32866e-09	5.03319e-07	3.5111	9.66886e-14	1.89906e-09	interferon induced transmembrane protein 1	...
IFITM2	protein_coding	2.531	9.83393e-08	5.20625e-07	3.42803	1.10119e-13	1.89906e-09	interferon induced transmembrane protein 2	...
IGFBP6	protein_coding	1.68955	0.00561486	0.00851821	1.68296	0.000361136	0.000649938	insulin like growth factor binding protein 6	...
IGFBP7	protein_coding	2.76503	4.22785e-08	5.09513e-07	3.16635	3.68205e-11	1.90273e-09	insulin like growth factor binding protein 7	...
IGHA1	protein_coding	3.82317	0.020299	0.0438983	6.09827	3.43195e-06	2.56572e-06	0	...
IGHA2	protein_coding	3.82317	0.020299	0.0438983	6.09827	3.43195e-06	2.56572e-06	0	...
IGHG1	protein_coding	6.45832	1.24271e-05	5.86189e-06	6.25394	3.19763e-07	1.57907e-07	0	...
IGHG2	protein_coding	6.45832	1.24271e-05	5.86189e-06	6.25394	3.19763e-07	1.57907e-07	0	...
IGHG3	protein_coding	6.45832	1.24271e-05	5.86189e-06	6.25394	3.19763e-07	1.57907e-07	0	...
IGHM	protein_coding	6.45832	1.24271e-05	5.86189e-06	6.25394	3.19763e-07	1.57907e-07	0	...
IGHV4-31	protein_coding	6.45832	1.24271e-05	5.86189e-06	6.25394	3.19763e-07	1.57907e-07	0	...
IGIP	protein_coding	2.36741	2.97697e-06	1.47408e-06	1.99468	1.04875e-06	6.38745e-07	IgA inducing protein	...
IGKC	protein_coding	4.41421	0.000244962	0.000186258	4.74637	1.65518e-06	1.08649e-06	0	...
IGLC1	protein_coding	5.14061	0.000551553	0.000497736	5.40793	7.49491e-06	6.43312e-06	0	...
IGLJ3	protein_coding	5.14061	0.000551553	0.000497736	5.40793	7.49491e-06	6.43312e-06	0	...
IGLV1-44	protein_coding	4.03881	0.00133908	0.00144468	4.1824	3.90733e-05	4.58612e-05	0	...
IL10RA	protein_coding	1.35599	0.0403286	0.103222	1.88899	0.000144586	0.000218189	interleukin 10 receptor subunit alpha	...
IL15	protein_coding	2.72339	4.29875e-09	5.03437e-07	2.24093	3.86147e-06	2.95453e-06	interleukin 15	...
IL18	protein_coding	1.25159	0.0209248	0.0455056	1.34439	0.00100634	0.00219761	interleukin 18	...
IL23A	protein_coding	3.20571	0.000300436	0.000239081	3.36829	3.40117e-06	2.53383e-06	interleukin 23 subunit alpha	...
IL7R	protein_coding	3.06646	0.0010195	0.00104037	2.29065	0.00148869	0.00349817	interleukin 7 receptor	...
IMPA1	protein_coding	1.61372	1.32505e-05	6.24975e-06	1.16769	5.53057e-05	6.92209e-05	inositol monophosphatase 1	...
INAFM2	protein_coding	1.3992	5.27305e-07	6.29388e-07	1.90764	3.71414e-10	1.95363e-09	InaF motif containing 2	...
INMT	protein_coding	2.80334	1.54294e-06	9.48061e-07	1.69173	0.000138297	0.000206825	indolethylamine N-methyltransferase	...
INSIG1	protein_coding	1.19693	0.0156373	0.0316049	1.43309	0.000169555	0.000263688	insulin induced gene 1	...
IP6K3	protein_coding	3.17548	1.93557e-05	9.40101e-06	1.29074	0.0215603	0.0784007	inositol hexakisphosphate kinase 3	...
IPCEF1	protein_coding	5.32623	9.41313e-11	5.02992e-07	1.60588	0.00348599	0.00968998	interaction protein for cytohesin exchange factors 1	...
IRF9	protein_coding	1.82741	3.40824e-07	5.79888e-07	1.99548	2.58791e-10	1.93462e-09	interferon regulatory factor 9	...
ISCU	protein_coding	1.17297	3.51193e-06	1.68211e-06	1.23981	1.00989e-08	4.56078e-09	iron-sulfur cluster assembly enzyme	...
ISG15	protein_coding	1.47913	0.00123923	0.00131314	1.47293	5.07751e-05	6.26089e-05	ISG15 ubiquitin-like modifier	...
ISG20	protein_coding	3.41485	1.37981e-05	6.51519e-06	2.21997	0.000245828	0.000411345	interferon stimulated exonuclease gene 20	...
ITGA1	protein_coding	2.19866	0.00132903	0.00143093	1.03549	0.0492631	0.175312	integrin subunit alpha 1	...
ITGAM	protein_coding	1.46012	0.0304182	0.0722733	2.28784	1.26994e-05	1.20404e-05	integrin subunit alpha M	...
ITGB2	protein_coding	1.67029	0.0279203	0.0648244	2.50811	2.04324e-05	2.11197e-05	integrin subunit beta 2	...
ITIH5	protein_coding	1.78382	4.07524e-05	2.22518e-05	2.03092	4.47894e-08	1.75311e-08	inter-alpha-trypsin inhibitor heavy chain family member 5	...
ITPR1	protein_coding	1.65584	0.000404175	0.000340027	1.39288	0.000178976	0.000281062	inositol 1,4,5-trisphosphate receptor type 1	...
ITPR3	protein_coding	1.38825	0.00515995	0.00765339	1.21618	0.00308939	0.00838122	inositol 1,4,5-trisphosphate receptor type 3	...
ITSN2	protein_coding	1.59782	2.50128e-07	5.5672e-07	1.003	2.19384e-05	2.29735e-05	intersectin 2	...
IVD	protein_coding	1.16855	7.63451e-05	4.6585e-05	1.61161	2.76347e-10	1.93782e-09	isovaleryl-CoA dehydrogenase	...
JADE2	protein_coding	2.3831	1.36273e-09	5.03105e-07	3.42993	4.52994e-17	1.89905e-09	jade family PHD finger 2	...
JCHAIN	protein_coding	5.44089	0.000528355	0.000472005	4.97514	6.41879e-05	8.28252e-05	joining chain of multimeric IgA and IgM	...
JUNB	protein_coding	1.72696	0.000226323	0.000169449	1.77187	3.57596e-06	2.69711e-06	JunB proto-oncogene, AP-1 transcription factor subunit	...
KAT2B	protein_coding	1.21706	0.0266203	0.0611642	1.46757	0.000392445	0.000718888	lysine acetyltransferase 2B	...
KBTBD3	protein_coding	1.27847	7.70895e-06	3.48183e-06	1.09761	1.94283e-06	1.30639e-06	kelch repeat and BTB domain containing 3	...
KCNQ1	protein_coding	1.44261	0.00086584	0.000855901	1.33814	9.19782e-05	0.00012691	potassium voltage-gated channel subfamily Q member 1	...
KIAA0040	protein_coding	1.10799	0.0164097	0.0335341	1.64161	7.516e-06	6.45405e-06	KIAA0040	...
KIAA1671	protein_coding	1.18717	0.00802375	0.0134866	1.40586	6.20252e-05	7.96364e-05	KIAA1671	...
KLF2	protein_coding	1.59439	0.000544179	0.000489671	1.70458	5.54004e-06	4.53177e-06	Kruppel like factor 2	...
KLF4	protein_coding	1.68812	0.0129592	0.0249205	1.27173	0.0223422	0.0813751	Kruppel like factor 4	...
KLF9	protein_coding	2.97416	5.09605e-12	5.02987e-07	3.58803	2.16095e-17	1.89905e-09	Kruppel like factor 9	...
KLHL24	protein_coding	1.11315	0.0114159	0.0212528	1.11471	0.00120896	0.00273807	kelch like family member 24	...
KLRB1	protein_coding	1.79376	0.0115353	0.0215569	2.25271	5.05437e-05	6.23116e-05	killer cell lectin like receptor B1	...
KLRC1	protein_coding	1.47854	0.0254549	0.0578359	1.36517	0.00551858	0.0167302	killer cell lectin like receptor C1	...
KLRC2	protein_coding	1.47854	0.0254549	0.0578359	1.36517	0.00551858	0.0167302	killer cell lectin like receptor C2	...
KLRD1	protein_coding	1.08596	0.011063	0.0204123	1.24266	0.00148802	0.00349562	killer cell lectin like receptor D1	...
LACC1	protein_coding	2.17248	3.00513e-05	1.55258e-05	1.38625	0.000538295	0.00104677	laccase domain containing 1	...
LAMP2	protein_coding	1.79485	0.000894806	0.000893015	2.26154	1.67072e-07	7.47514e-08	lysosomal associated membrane protein 2	...
LARP6	protein_coding	1.91007	0.00402636	0.00564435	2.03042	9.82466e-05	0.00013719	La ribonucleoprotein domain family member 6	...
LEPROT	protein_coding	2.34093	0.00609327	0.00949949	1.31734	6.79578e-05	8.85136e-05	leptin receptor overlapping transcript	...
LGALS3	protein_coding	2.60764	6.54439e-05	3.88556e-05	2.3285	9.27811e-06	8.32003e-06	galectin 3	...
LMO7	protein_coding	1.5416	0.0015933	0.00178395	1.55248	0.00424929	0.0122606	LIM domain 7	...
LMOD1	protein_coding	2.55393	0.00211512	0.00252157	2.55511	9.43664e-05	0.000130689	leiomodin 1	...
LPAR5	protein_coding	1.46035	0.00579051	0.00885934	1.50242	0.000251628	0.000422843	lysophosphatidic acid receptor 5	...
LPCAT2	protein_coding	1.80817	7.29039e-07	6.87675e-07	1.69544	0.000244685	0.000408793	lysophosphatidylcholine acyltransferase 2	...
LPGAT1	protein_coding	1.89756	3.50414e-06	1.67831e-06	1.01438	0.0013821	0.00320345	lysophosphatidylglycerol acyltransferase 1	...
LPXN	protein_coding	1.46554	0.00595539	0.00917759	1.8949	9.16239e-06	8.19195e-06	leupaxin	...
LRRC2	protein_coding	4.07507	5.90803e-07	6.48864e-07	2.18532	0.000346745	0.000618848	leucine rich repeat containing 2	...
LRRFIP1	protein_coding	1.33653	0.00338227	0.00453517	1.59809	1.2591e-05	1.19316e-05	LRR binding FLII interacting protein 1	...
LRRK2	protein_coding	2.43007	5.07456e-06	2.33017e-06	2.06435	1.54828e-06	1.00355e-06	leucine rich repeat kinase 2	...
LTBP2	protein_coding	3.44421	7.64545e-09	5.03852e-07	1.57246	0.000231769	0.000383523	latent transforming growth factor beta binding protein 2	...
LY75	protein_coding	1.44326	0.038076	0.0960056	3.09559	3.07918e-05	3.44109e-05	lymphocyte antigen 75	...
LY75-CD302	protein_coding	1.44326	0.038076	0.0960056	1.39392	0.00639281	0.0198935	LY75-CD302 readthrough	...
LY96	protein_coding	1.78703	0.0147771	0.0294543	2.76064	2.84167e-06	2.04114e-06	lymphocyte antigen 96	...
LYRM9	protein_coding	1.16297	0.000228215	0.000171246	1.03711	3.6608e-05	4.24075e-05	LYR motif containing 9	...
MAL	protein_coding	3.56575	5.0469e-05	2.84943e-05	2.6165	0.000139371	0.000208895	mal, T-cell differentiation protein	...
MALL	protein_coding	1.49606	0.0494694	0.132051	1.46106	0.00829154	0.0269295	mal, T-cell differentiation protein like	...
MAN1C1	protein_coding	2.5919	3.30612e-08	5.07733e-07	2.35077	1.95881e-09	2.28095e-09	mannosidase alpha class 1C member 1	...
MAN2B2	protein_coding	1.35019	1.11482e-05	5.22125e-06	1.00999	2.90901e-05	3.22535e-05	mannosidase alpha class 2B member 2	...
MAOA	protein_coding	2.02405	0.000923095	0.000927467	2.61795	3.4056e-07	1.70644e-07	monoamine oxidase A	...
MAOB	protein_coding	2.16375	0.00655817	0.0104281	2.5226	5.56509e-05	6.97456e-05	monoamine oxidase B	...
MAP3K5	protein_coding	2.15645	8.81871e-06	4.02986e-06	2.90255	8.10189e-11	1.90818e-09	mitogen-activated protein kinase kinase kinase 5	...
MARCH2	protein_coding	1.46803	3.45773e-05	1.84074e-05	1.10307	7.26598e-05	9.59506e-05	membrane associated ring-CH-type finger 2	...
MBP	protein_coding	1.55837	2.61432e-05	1.32277e-05	1.9815	1.79767e-09	2.24441e-09	myelin basic protein	...
ME1	protein_coding	2.78676	3.34242e-05	1.7641e-05	2.82938	3.93678e-07	2.02018e-07	malic enzyme 1	...
MFAP5	protein_coding	2.5929	0.00996064	0.0178115	2.4667	0.00402829	0.011488	microfibrillar associated protein 5	...
MFSD1	protein_coding	1.21854	0.00144132	0.00157879	1.05155	0.000410992	0.000757719	major facilitator superfamily domain containing 1	...
MGLL	protein_coding	1.08875	0.00882939	0.0152387	3.63794	7.55168e-14	1.89906e-09	monoglyceride lipase	...
MGP	protein_coding	3.41624	1.90765e-05	9.23397e-06	1.65232	0.0062886	0.0195169	matrix Gla protein	...
MLPH	protein_coding	2.17491	0.00330198	0.00439969	1.88934	0.000934848	0.0020128	melanophilin	...
MMP28	protein_coding	2.78253	3.63641e-06	1.7325e-06	1.03831	0.0205788	0.0746533	matrix metallopeptidase 28	...
MPEG1	protein_coding	1.84647	0.0280083	0.0650784	1.75157	0.00495331	0.0147081	macrophage expressed 1	...
MR1	protein_coding	2.35413	1.50346e-06	9.34643e-07	2.63416	3.17875e-08	1.22835e-08	major histocompatibility complex, class I-related	...
MS4A1	protein_coding	2.3369	0.0231576	0.051532	1.64369	0.0320135	0.117034	membrane spanning 4-domains A1	...
MS4A6A	protein_coding	1.86388	0.00145227	0.00159372	1.94315	0.000281138	0.000482722	membrane spanning 4-domains A6A	...
MVP	protein_coding	1.73493	0.000219247	0.000163462	2.46811	3.5114e-09	2.65294e-09	major vault protein	...
MX1	protein_coding	3.54129	1.2454e-10	5.02995e-07	3.01924	3.48518e-11	1.90249e-09	MX dynamin like GTPase 1	...
MX2	protein_coding	1.59162	0.00486865	0.00709734	2.12509	3.56961e-06	2.69062e-06	MX dynamin like GTPase 2	...
MXRA7	protein_coding	1.20319	0.00275547	0.00353405	1.05869	0.000147979	0.000224329	matrix remodeling associated 7	...
MYO1D	protein_coding	1.7369	0.00184353	0.00212633	1.7125	9.66815e-05	0.000134774	myosin ID	...
MYOC	protein_coding	2.64768	0.000702445	0.0006639	1.94536	0.00128557	0.00294236	myocilin	...
N4BP2L2	protein_coding	1.46219	0.000679777	0.000639047	1.83023	4.36679e-05	5.24128e-05	NEDD4 binding protein 2 like 2	...
NACC2	protein_coding	2.03332	0.000219308	0.000163619	3.21875	2.33857e-10	1.93064e-09	NACC family member 2	...
NAMPT	protein_coding	2.44393	0.00834297	0.014163	1.78966	0.000228791	0.0003774	nicotinamide phosphoribosyltransferase	...
NCEH1	protein_coding	1.51214	0.00621261	0.00974108	2.801	6.89682e-09	3.60116e-09	neutral cholesterol ester hydrolase 1	...
NDRG1	protein_coding	1.69764	0.000188848	0.000136945	1.99147	2.08996e-07	9.71569e-08	N-myc downstream regulated 1	...
NEDD4L	protein_coding	1.2447	0.0352253	0.0871585	1.50133	0.000657296	0.00132408	neural precursor cell expressed, developmentally down-regulated 4-like, E3 ubiquitin protein ligase	...
NFKBIA	protein_coding	1.14292	0.0019195	0.00223657	1.52352	6.52439e-07	3.67062e-07	NFKB inhibitor alpha	...
NLK	protein_coding	1.1219	0.0187838	0.0398424	1.07768	0.00268976	0.00709368	nemo like kinase	...
NLRC5	protein_coding	1.7669	0.00634983	0.0100202	2.36567	5.74713e-06	4.72979e-06	NLR family CARD domain containing 5	...
NNMT	protein_coding	3.48882	0.000734141	0.000701768	3.98711	2.5995e-06	1.83482e-06	nicotinamide N-methyltransferase	...
NOL3	protein_coding	2.2012	1.58734e-07	5.3446e-07	1.55083	2.13345e-06	1.45264e-06	nucleolar protein 3	...
NQO1	protein_coding	2.60413	0.000172007	0.000122512	1.49281	0.00458491	0.0134259	NAD(P)H quinone dehydrogenase 1	...
NR1D2	protein_coding	1.27643	0.00292236	0.00379834	2.11272	3.34293e-07	1.66426e-07	nuclear receptor subfamily 1 group D member 2	...
NR3C2	protein_coding	1.12611	0.0485933	0.129163	1.70082	7.27685e-05	9.61461e-05	nuclear receptor subfamily 3 group C member 2	...
NR4A1	protein_coding	1.57881	0.000480664	0.000421165	1.45742	5.02139e-05	6.18095e-05	nuclear receptor subfamily 4 group A member 1	...
NR4A2	protein_coding	2.29953	0.00202516	0.00238563	1.61603	0.00397224	0.0113008	nuclear receptor subfamily 4 group A member 2	...
NR4A3	protein_coding	2.22432	0.000106319	6.90946e-05	1.2501	0.00435049	0.0126156	nuclear receptor subfamily 4 group A member 3	...
NT5DC1	protein_coding	1.02883	8.57666e-06	3.88897e-06	1.23331	0.00357316	0.00996783	5'-nucleotidase domain containing 1	...
NT5E	protein_coding	1.80777	1.56642e-06	9.56951e-07	1.02401	0.0228692	0.0833109	5'-nucleotidase ecto	...
NTN4	protein_coding	4.08212	3.88057e-07	5.92626e-07	2.80445	6.93669e-06	5.88156e-06	netrin 4	...
NUP98	protein_coding	1.47275	0.000320803	0.000258938	1.10395	0.00052482	0.00101479	nucleoporin 98	...
NUPR1	protein_coding	3.8008	5.54901e-08	5.12096e-07	2.2629	1.71961e-05	1.72679e-05	nuclear protein 1, transcriptional regulator	...
OAS1	protein_coding	1.30715	0.0428649	0.111222	2.16776	1.25382e-05	1.18756e-05	2'-5'-oligoadenylate synthetase 1	...
ODF3B	protein_coding	2.19298	0.00034071	0.000278428	1.12169	1.02802e-06	6.2371e-07	outer dense fiber of sperm tails 3B	...
OSBPL3	protein_coding	1.51199	0.000466627	0.000405413	1.33498	0.000382983	0.000697532	oxysterol binding protein like 3	...
OSGIN2	protein_coding	1.47761	2.01961e-05	9.8624e-06	1.32003	0.000253215	0.000425752	oxidative stress induced growth inhibitor family member 2	...
OSMR	protein_coding	1.94129	0.000763588	0.000736344	2.11607	3.02775e-06	2.20042e-06	oncostatin M receptor	...
OSTM1	protein_coding	1.5424	1.91004e-06	1.07976e-06	1.6741	3.7129e-09	2.71651e-09	osteopetrosis associated transmembrane protein 1	...
P2RY14	protein_coding	4.06668	6.15999e-07	6.56749e-07	1.405	0.0190531	0.0688926	purinergic receptor P2Y14	...
P2RY8	protein_coding	1.77067	0.00815327	0.0137587	1.36142	0.00729334	0.0232122	purinergic receptor P2Y8	...
PAPLN	protein_coding	1.40822	0.0258503	0.0589098	1.47849	0.00174411	0.0042254	papilin, proteoglycan like sulfated glycoprotein	...
PARM1	protein_coding	1.75427	0.000548721	0.000494442	1.22125	0.00183446	0.00448863	prostate androgen-regulated mucin-like protein 1	...
PARP12	protein_coding	1.02967	0.0384087	0.0970941	2.37271	1.26341e-08	5.37455e-09	poly(ADP-ribose) polymerase family member 12	...
PATJ	protein_coding	1.08505	0.00318502	0.00421058	1.79405	0.000758249	0.00157101	PATJ, crumbs cell polarity complex component	...
PBXIP1	protein_coding	1.43132	1.38739e-07	5.29324e-07	1.54056	1.24644e-10	1.91414e-09	PBX homeobox interacting protein 1	...
PCBP2	protein_coding	1.18787	7.42531e-05	4.50966e-05	1.06948	9.26938e-06	8.30838e-06	poly(rC) binding protein 2	...
PCDHB4	protein_coding	1.11236	0.0407664	0.104479	1.23689	0.00202059	0.00503051	protocadherin beta 4	...
PCGF5	protein_coding	2.38711	4.97184e-08	5.10954e-07	2.23079	1.48792e-09	2.17712e-09	polycomb group ring finger 5	...
PCIF1	protein_coding	1.10085	6.39142e-05	3.7808e-05	1.09651	1.27608e-06	8.01362e-07	PDX1 C-terminal inhibiting factor 1	...
PDE4A	protein_coding	2.91566	3.59743e-10	5.03013e-07	2.29708	7.84584e-10	2.02945e-09	phosphodiesterase 4A	...
PDK4	protein_coding	3.00561	0.000372224	0.000309541	4.23965	5.56109e-10	1.98698e-09	pyruvate dehydrogenase kinase 4	...
PDLIM5	protein_coding	1.38429	0.00418736	0.00590665	1.68133	4.30584e-05	5.15482e-05	PDZ and LIM domain 5	...
PDP1	protein_coding	1.32173	0.014428	0.0285331	1.12277	0.00579641	0.0177148	pyruvate dehyrogenase phosphatase catalytic subunit 1	...
PDP2	protein_coding	1.17134	3.45011e-05	1.83562e-05	1.33232	0.000510657	0.000981708	pyruvate dehyrogenase phosphatase catalytic subunit 2	...
PEBP4	protein_coding	2.29931	0.0187984	0.0399043	2.13279	0.00370818	0.0104073	phosphatidylethanolamine binding protein 4	...
PER1	protein_coding	1.42422	2.32554e-05	1.15315e-05	1.74869	3.56194e-09	2.66888e-09	period circadian clock 1	...
PER2	protein_coding	1.33656	0.00268267	0.00342351	2.02055	9.48043e-08	3.98351e-08	period circadian clock 2	...
PER3	protein_coding	1.31393	0.000179503	0.000128557	2.24723	6.79672e-10	2.00897e-09	period circadian clock 3	...
PEX7	protein_coding	1.24096	0.000346833	0.00028436	1.55182	1.38685e-07	6.04277e-08	peroxisomal biogenesis factor 7	...
PFKFB2	protein_coding	2.40881	1.13821e-05	5.32792e-06	2.24608	3.84921e-07	1.96469e-07	6-phosphofructo-2-kinase/fructose-2,6-biphosphatase 2	...
PHLDA2	protein_coding	4.32669	6.5033e-08	5.13838e-07	3.05584	9.34848e-07	5.58242e-07	pleckstrin homology like domain family A member 2	...
PIK3CB	protein_coding	1.68675	1.51683e-08	5.04898e-07	1.67789	7.59126e-11	1.90755e-09	phosphatidylinositol-4,5-bisphosphate 3-kinase catalytic subunit beta	...
PIK3IP1	protein_coding	1.62918	7.73477e-08	5.16207e-07	1.53373	1.7628e-09	2.23519e-09	phosphoinositide-3-kinase interacting protein 1	...
PLA1A	protein_coding	2.72036	1.15701e-05	5.42325e-06	1.77771	0.000203534	0.000327501	phospholipase A1 member A	...
PLA2G16	protein_coding	1.72386	1.53826e-06	9.46192e-07	3.07491	1.05513e-10	1.91137e-09	phospholipase A2 group XVI	...
PLA2G4C	protein_coding	1.32199	0.0488498	0.129953	2.4086	3.62847e-06	2.74618e-06	phospholipase A2 group IVC	...
PLCG2	protein_coding	1.358	0.0221004	0.04863	1.50901	0.0001921	0.000305233	phospholipase C gamma 2	...
PLEKHA3	protein_coding	1.02256	0.000127291	8.56773e-05	1.66628	3.82607e-11	1.90291e-09	pleckstrin homology domain containing A3	...
PLLP	protein_coding	1.4987	0.0288046	0.0674235	2.63031	1.47997e-06	9.49657e-07	plasmolipin	...
PLPP1	protein_coding	1.8551	0.000144521	9.9403e-05	2.14824	1.51555e-07	6.71563e-08	phospholipid phosphatase 1	...
PLSCR4	protein_coding	2.14246	5.70065e-05	3.29382e-05	2.68179	8.36242e-09	4.04514e-09	phospholipid scramblase 4	...
PNPO	protein_coding	1.44181	0.000580221	0.000528481	1.75315	5.53747e-07	3.00702e-07	pyridoxamine 5'-phosphate oxidase	...
POPDC2	protein_coding	1.24524	2.4016e-05	1.20058e-05	1.24125	3.80224e-07	1.93462e-07	popeye domain containing 2	...
PPARG	protein_coding	1.41242	0.00321121	0.00424951	1.11947	0.0023329	0.00598887	peroxisome proliferator activated receptor gamma	...
PPP2R5C	protein_coding	1.138	0.000576715	0.000525096	1.05362	5.92246e-05	7.52945e-05	protein phosphatase 2 regulatory subunit B'gamma	...
PQLC3	protein_coding	1.7315	0.000103181	6.6373e-05	2.23111	1.05056e-08	4.70162e-09	PQ loop repeat containing 3	...
PRDX5	protein_coding	1.0957	1.49108e-07	5.31997e-07	1.24716	2.50551e-10	1.93325e-09	peroxiredoxin 5	...
PRELP	protein_coding	1.92867	0.00157248	0.00175534	1.9216	6.82645e-05	8.90429e-05	proline and arginine rich end leucine rich repeat protein	...
PRNP	protein_coding	1.29406	0.00201266	0.00236887	2.53631	9.11432e-11	1.90943e-09	prion protein	...
PRR13	protein_coding	1.18829	0.000374463	0.000311906	1.31507	1.77995e-06	1.17967e-06	proline rich 13	...
PSMA5	protein_coding	1.19243	0.0451546	0.118492	1.21602	0.00517816	0.0154993	proteasome subunit alpha 5	...
PSMB9	protein_coding	3.15534	2.27044e-05	1.12242e-05	4.33168	2.00957e-10	1.92568e-09	proteasome subunit beta 9	...
PTGR2	protein_coding	1.19547	0.00182058	0.0020943	1.10354	0.00022945	0.000378622	prostaglandin reductase 2	...
PTGS2	protein_coding	2.23679	0.030838	0.0735694	1.78029	0.0198408	0.0718499	prostaglandin-endoperoxide synthase 2	...
PTPRB	protein_coding	1.47989	0.000258497	0.000198879	1.39784	0.0104758	0.0353967	protein tyrosine phosphatase, receptor type B	...
PTPRC	protein_coding	3.83757	0.000274191	0.000214257	2.86195	0.000485929	0.0009261	protein tyrosine phosphatase, receptor type C	...
PURA	protein_coding	2.08835	1.15529e-09	5.03085e-07	2.05697	9.42734e-12	1.89978e-09	purine rich element binding protein A	...
PXK	protein_coding	1.479	2.7726e-05	1.41667e-05	1.17365	2.61651e-05	2.8488e-05	PX domain containing serine/threonine kinase like	...
RAB29	protein_coding	1.82759	5.8335e-06	2.65073e-06	2.61857	7.67967e-12	1.89962e-09	RAB29, member RAS oncogene family	...
RAI2	protein_coding	1.18243	0.0163144	0.033276	2.14528	1.54361e-07	6.84748e-08	retinoic acid induced 2	...
RAMP3	protein_coding	2.67721	2.75168e-07	5.63122e-07	2.31389	5.58596e-08	2.22857e-08	receptor activity modifying protein 3	...
RARRES1	protein_coding	2.08063	0.0472555	0.125058	2.73338	0.000427202	0.000794503	retinoic acid receptor responder 1	...
RARRES3	protein_coding	3.1011	1.3549e-06	8.83752e-07	3.77049	8.60343e-11	1.90881e-09	retinoic acid receptor responder 3	...
RASD1	protein_coding	2.34191	1.37718e-06	8.91874e-07	1.92312	8.00225e-07	4.64129e-07	ras related dexamethasone induced 1	...
RASEF	protein_coding	1.26268	0.00156243	0.00174043	1.77849	0.0111446	0.0379632	RAS and EF-hand domain containing	...
RBKS	protein_coding	1.4041	0.00851362	0.0145202	1.10333	0.0024798	0.00643903	ribokinase	...
RBP7	protein_coding	2.91474	1.49413e-07	5.32157e-07	2.37194	1.12406e-07	4.78939e-08	retinol binding protein 7	...
REEP5	protein_coding	1.43691	2.37301e-05	1.18288e-05	1.36212	1.00321e-06	6.06847e-07	receptor accessory protein 5	...
RERGL	protein_coding	3.55917	2.22581e-09	5.03199e-07	1.21935	0.00317771	0.00867136	RERG like	...
RETSAT	protein_coding	1.90662	4.55031e-07	6.0996e-07	2.49089	1.53125e-09	2.18594e-09	retinol saturase	...
RGS1	protein_coding	4.63327	2.47829e-06	1.28651e-06	2.89306	0.000121712	0.000177132	regulator of G protein signaling 1	...
RGS5	protein_coding	3.25608	2.23856e-05	1.10434e-05	1.58025	0.00659788	0.0206442	regulator of G protein signaling 5	...
RHOB	protein_coding	1.40789	0.0022138	0.00267955	1.95426	1.24351e-06	7.77719e-07	ras homolog family member B	...
RILPL2	protein_coding	1.68843	0.000207814	0.000153526	1.58313	1.50523e-05	1.47536e-05	Rab interacting lysosomal protein like 2	...
RNASE4	protein_coding	1.77157	0.037961	0.0955669	1.89544	0.00360475	0.0100683	ribonuclease A family member 4	...
RNASE6	protein_coding	1.54202	0.0191663	0.040911	2.27986	1.11366e-05	1.03099e-05	ribonuclease A family member k6	...
RNASEL	protein_coding	1.06715	0.0246285	0.0555962	1.85315	1.1666e-06	7.21956e-07	ribonuclease L	...
RNASET2	protein_coding	1.70575	0.000241332	0.000183261	2.19678	1.31094e-07	5.67255e-08	ribonuclease T2	...
RNF144B	protein_coding	1.13399	0.00819742	0.0138414	1.50833	0.000907303	0.00194171	ring finger protein 144B	...
RPP25	protein_coding	1.09406	0.000269368	0.000209596	1.00624	2.74524e-05	3.01702e-05	ribonuclease P and MRP subunit p25	...
RPS27	protein_coding	1.53902	0.00350034	0.00474474	1.07319	0.00763743	0.0244753	ribosomal protein S27	...
RPS27L	protein_coding	1.54078	0.000443762	0.000381226	2.15711	1.72333e-08	6.91429e-09	ribosomal protein S27 like	...
RRAD	protein_coding	2.18298	0.000675098	0.000634196	1.21531	0.0200952	0.0728178	RRAD, Ras related glycolysis inhibitor and calcium channel regulator	...
RRAGD	protein_coding	1.49892	0.00370952	0.00510775	1.36448	0.000632121	0.00126483	Ras related GTP binding D	...
RRM2B	protein_coding	1.74046	2.29829e-06	1.21796e-06	1.68961	4.20023e-08	1.63495e-08	ribonucleotide reductase regulatory TP53 inducible subunit M2B	...
RSAD2	protein_coding	1.901	0.0220183	0.0483825	1.64922	0.0077196	0.0247929	radical S-adenosyl methionine domain containing 2	...
RTP4	protein_coding	2.46903	4.63354e-06	2.15572e-06	2.31018	2.07728e-07	9.64801e-08	receptor transporter protein 4	...
S100A6	protein_coding	2.21131	1.59383e-05	7.63617e-06	1.44743	0.000250503	0.000420656	S100 calcium binding protein A6	...
S1PR1	protein_coding	1.09456	0.0195119	0.0418074	1.48313	4.54175e-05	5.49771e-05	sphingosine-1-phosphate receptor 1	...
SAMD9	protein_coding	2.08956	0.0113721	0.0211272	1.51631	0.0149075	0.052634	sterile alpha motif domain containing 9	...
SAMD9L	protein_coding	1.98163	1.69766e-05	8.16969e-06	1.43599	0.00068563	0.00139546	sterile alpha motif domain containing 9 like	...
SAR1B	protein_coding	1.38764	0.000975224	0.000988378	1.91595	9.42101e-08	3.95078e-08	secretion associated Ras related GTPase 1B	...
SARS	protein_coding	1.51131	5.29103e-07	6.30412e-07	1.24315	3.07101e-07	1.50853e-07	seryl-tRNA synthetase	...
SAT1	protein_coding	2.81544	3.5057e-08	5.08173e-07	1.68777	6.12751e-06	5.09225e-06	spermidine/spermine N1-acetyltransferase 1	...
SCN4B	protein_coding	3.01829	4.73841e-05	2.63512e-05	2.09636	0.00027022	0.000460059	sodium voltage-gated channel beta subunit 4	...
SDC4	protein_coding	2.28621	0.000118062	7.83929e-05	2.06986	1.41077e-05	1.36571e-05	syndecan 4	...
SEC23B	protein_coding	1.14073	0.0122761	0.0233606	1.36473	7.2786e-05	9.61865e-05	Sec23 homolog B, coat complex II component	...
SELENOM	protein_coding	3.26034	1.45332e-08	5.04808e-07	2.46446	5.99184e-08	2.3938e-08	selenoprotein M	...
SERINC3	protein_coding	1.15058	1.17774e-06	8.29191e-07	1.45541	2.44767e-11	1.90128e-09	serine incorporator 3	...
SERPINB1	protein_coding	1.95384	0.0042751	0.00606209	2.87386	4.41676e-07	2.30828e-07	serpin family B member 1	...
SERPINB9	protein_coding	1.40754	0.00162489	0.00182755	1.11544	0.00121818	0.00276122	serpin family B member 9	...
SESN1	protein_coding	1.07153	0.00378639	0.00525572	1.37289	4.7431e-06	3.77864e-06	sestrin 1	...
SETD7	protein_coding	1.545	0.00234948	0.00288894	1.22151	0.00177884	0.00432944	SET domain containing lysine methyltransferase 7	...
SGK3	protein_coding	1.24555	0.0021208	0.00253048	2.37248	1.24164e-07	5.35025e-08	serum/glucocorticoid regulated kinase family member 3	...
SGMS2	protein_coding	1.52048	0.000363621	0.000300925	1.59971	0.00779553	0.0250911	sphingomyelin synthase 2	...
SGPP2	protein_coding	2.00256	8.21503e-05	5.08938e-05	1.88149	4.99155e-06	4.00496e-06	sphingosine-1-phosphate phosphatase 2	...
SIAE	protein_coding	1.68926	0.000686682	0.000645998	2.86203	3.76924e-10	1.95457e-09	sialic acid acetylesterase	...
SKP1	protein_coding	1.23943	1.49045e-06	9.29901e-07	1.01512	9.0779e-07	5.39549e-07	S-phase kinase associated protein 1	...
SLAMF7	protein_coding	1.98771	0.0370706	0.0929573	2.018	0.00406423	0.0116069	SLAM family member 7	...
SLAMF8	protein_coding	1.45931	0.0118563	0.0223012	1.14157	0.00909596	0.0300365	SLAM family member 8	...
SLC14A1	protein_coding	2.76087	0.000351341	0.00028888	1.33563	0.0402199	0.145415	solute carrier family 14 member 1 (Kidd blood group)	...
SLC17A5	protein_coding	1.75512	2.11359e-05	1.0405e-05	1.26952	8.15887e-05	0.000110089	solute carrier family 17 member 5	...
SLC1A1	protein_coding	1.76964	0.000918247	0.000920427	1.65912	0.0265037	0.0967955	solute carrier family 1 member 1	...
SLC25A16	protein_coding	1.19504	0.00148015	0.00163063	1.87195	1.25206e-08	5.33144e-09	solute carrier family 25 member 16	...
SLC25A45	protein_coding	1.22173	0.00236918	0.00292676	1.6107	2.7111e-05	2.97055e-05	solute carrier family 25 member 45	...
SLC31A2	protein_coding	1.20542	0.0420225	0.108334	2.61584	6.70623e-08	2.71556e-08	solute carrier family 31 member 2	...
SLC35A3	protein_coding	1.03287	0.0444957	0.116408	1.28366	0.00115497	0.00259242	solute carrier family 35 member A3	...
SLC44A1	protein_coding	1.805	0.00310344	0.00408706	2.89158	2.46461e-11	1.9013e-09	solute carrier family 44 member 1	...
SLC46A3	protein_coding	2.89764	1.1159e-08	5.04323e-07	2.87738	5.64178e-11	1.90506e-09	solute carrier family 46 member 3	...
SLC4A11	protein_coding	2.9723	0.000119018	7.91364e-05	1.24193	0.0355871	0.129657	solute carrier family 4 member 11	...
SLCO2A1	protein_coding	1.9006	0.00598426	0.00924559	1.11048	0.0346492	0.126444	solute carrier organic anion transporter family member 2A1	...
SLCO2B1	protein_coding	1.26815	0.0105398	0.0192011	1.80835	5.46765e-06	4.46088e-06	solute carrier organic anion transporter family member 2B1	...
SLFN11	protein_coding	2.11752	0.000121624	8.10636e-05	1.93683	1.23228e-05	1.16189e-05	schlafen family member 11	...
SLMAP	protein_coding	1.29357	0.020616	0.0447139	1.16071	0.00548401	0.0165991	sarcolemma associated protein	...
SOD2	protein_coding	1.46716	0.00142922	0.00156409	3.06461	1.0498e-11	1.89988e-09	superoxide dismutase 2	...
SOD3	protein_coding	1.70817	0.000298494	0.000237337	1.1514	0.00159385	0.00379149	superoxide dismutase 3	...
SORL1	protein_coding	1.83775	0.00234232	0.00287683	2.22057	5.75105e-06	4.73458e-06	sortilin related receptor 1	...
SOWAHA	protein_coding	2.18539	0.0157557	0.0319096	2.33662	0.000688911	0.00140427	sosondowah ankyrin repeat domain family member A	...
SP100	protein_coding	1.91913	0.0010767	0.00110826	2.13795	9.85698e-05	0.000137711	SP100 nuclear antigen	...
SPAG1	protein_coding	1.18903	0.0401622	0.102604	1.921	1.60347e-05	1.59188e-05	sperm associated antigen 1	...
SPATA13	protein_coding	1.95903	5.88742e-05	3.41504e-05	1.43423	4.91286e-05	6.02284e-05	spermatogenesis associated 13	...
SPIDR	protein_coding	3.00759	2.3492e-05	1.16953e-05	2.36571	2.56856e-05	2.78439e-05	scaffolding protein involved in DNA repair	...
SQSTM1	protein_coding	2.04992	1.16626e-12	5.02987e-07	1.51787	2.07691e-11	1.90085e-09	sequestosome 1	...
SRGN	protein_coding	3.17667	2.94767e-07	5.68102e-07	3.24732	1.18192e-09	2.11178e-09	serglycin	...
SSFA2	protein_coding	1.09957	0.000529049	0.000473339	1.39536	0.000220235	0.000360826	sperm specific antigen 2	...
ST6GAL1	protein_coding	1.63377	0.00550053	0.00828811	1.33415	0.00636693	0.0197953	ST6 beta-galactoside alpha-2,6-sialyltransferase 1	...
ST6GALNAC2	protein_coding	2.07048	0.00014111	9.66874e-05	1.45988	0.00054034	0.00105121	ST6 N-acetylgalactosaminide alpha-2,6-sialyltransferase 2	...
STAT1	protein_coding	1.28374	0.00232958	0.00285583	2.23087	6.79408e-05	8.84753e-05	signal transducer and activator of transcription 1	...
STEAP2	protein_coding	1.47588	0.0429005	0.111389	1.45473	0.00637858	0.0198376	STEAP2 metalloreductase	...
STEAP4	protein_coding	4.33873	1.24206e-06	8.49522e-07	3.6532	4.42958e-07	2.32019e-07	STEAP4 metalloreductase	...
STOM	protein_coding	1.17466	0.0215973	0.0472528	1.74722	1.31094e-05	1.25318e-05	stomatin	...
STX11	protein_coding	2.63189	5.62154e-06	2.5575e-06	1.00778	0.020249	0.0734173	syntaxin 11	...
SYNE3	protein_coding	1.18053	0.00284753	0.00367131	1.2323	7.80054e-05	0.000104141	spectrin repeat containing nuclear envelope family member 3	...
SYNJ2BP-COX16	protein_coding	1.21833	0.000471401	0.000410352	2.26878	1.2677e-08	5.3924e-09	SYNJ2BP-COX16 readthrough	...
SYPL1	protein_coding	1.25054	0.00171686	0.00195124	1.65987	1.33188e-08	5.60091e-09	synaptophysin like 1	...
SYS1-DBNDD2	protein_coding	1.64329	0.0291925	0.068685	2.94311	1.04371e-06	6.34692e-07	SYS1-DBNDD2 readthrough (NMD candidate)	...
SYTL3	protein_coding	1.02538	0.00214513	0.00256893	2.13252	0.0012872	0.00294669	synaptotagmin like 3	...
SYTL4	protein_coding	1.78768	0.00333237	0.00445591	1.62002	0.000586937	0.00115605	synaptotagmin like 4	...
TACC1	protein_coding	1.66161	3.52577e-06	1.68914e-06	3.18825	7.8018e-13	1.89909e-09	transforming acidic coiled-coil containing protein 1	...
TAGAP	protein_coding	3.01184	0.000370465	0.000307009	2.89173	2.03608e-05	2.09925e-05	T-cell activation RhoGTPase activating protein	...
TAGLN2	protein_coding	1.03639	0.047243	0.124999	2.19267	1.79249e-07	8.09562e-08	transgelin 2	...
TAP1	protein_coding	1.20857	0.0225334	0.04981	3.39147	9.49374e-12	1.89979e-09	transporter 1, ATP binding cassette subfamily B member	...
TAP2	protein_coding	1.47704	0.00694286	0.0112565	3.19345	1.9876e-10	1.92519e-09	transporter 2, ATP binding cassette subfamily B member	...
TAPBP	protein_coding	1.43832	6.07039e-05	3.54626e-05	3.00475	6.00635e-15	1.89905e-09	TAP binding protein	...
TAPBPL	protein_coding	1.97802	7.54834e-05	4.60139e-05	2.17322	2.24856e-07	1.05562e-07	TAP binding protein like	...
TC2N	protein_coding	2.0439	0.00371011	0.00511007	1.90214	0.000487963	0.000930671	tandem C2 domains, nuclear	...
TEF	protein_coding	1.53985	0.000674086	0.00063276	1.80997	1.34819e-06	8.51991e-07	TEF, PAR bZIP transcription factor	...
TEP1	protein_coding	1.08994	0.0239884	0.0537413	1.96977	4.96499e-07	2.64556e-07	telomerase associated protein 1	...
TFCP2L1	protein_coding	1.6879	0.00313847	0.00413846	1.75867	0.00720554	0.0228946	transcription factor CP2 like 1	...
TFEB	protein_coding	1.60005	5.04059e-05	2.84423e-05	1.97085	1.0151e-08	4.59011e-09	transcription factor EB	...
TFF3	protein_coding	4.17292	1.16078e-05	5.4432e-06	1.52806	0.0334265	0.122007	trefoil factor 3	...
TGFA	protein_coding	1.56707	0.00750569	0.0124127	1.96295	2.38021e-05	2.53665e-05	transforming growth factor alpha	...
TGOLN2	protein_coding	1.15477	1.02827e-07	5.21569e-07	1.69445	1.05177e-14	1.89905e-09	trans-golgi network protein 2	...
THEMIS2	protein_coding	2.11331	0.000525897	0.000469286	2.10961	1.6723e-05	1.67253e-05	thymocyte selection associated family member 2	...
TIMP3	protein_coding	1.75724	0.000285628	0.000225103	1.45577	0.000133398	0.000197806	TIMP metallopeptidase inhibitor 3	...
TIMP4	protein_coding	1.75138	0.00987311	0.0175626	2.2718	2.28904e-05	2.41826e-05	TIMP metallopeptidase inhibitor 4	...
TLR3	protein_coding	2.61982	1.93583e-05	9.41007e-06	1.96499	4.44831e-05	5.36662e-05	toll like receptor 3	...
TM4SF1	protein_coding	1.4059	0.024213	0.0544018	2.58448	3.11611e-06	2.27865e-06	transmembrane 4 L six family member 1	...
TMBIM1	protein_coding	1.35462	0.000202947	0.000149462	1.0877	0.000145512	0.000219967	transmembrane BAX inhibitor motif containing 1	...
TMED10	protein_coding	1.31527	0.00430455	0.00610528	1.52017	3.17781e-05	3.58079e-05	transmembrane p24 trafficking protein 10	...
TMEM139	protein_coding	2.4518	0.000291959	0.000231363	1.08544	0.0366379	0.133259	transmembrane protein 139	...
TMEM140	protein_coding	1.49938	0.00118216	0.00123912	1.71614	5.03853e-06	4.04743e-06	transmembrane protein 140	...
TMEM165	protein_coding	1.60233	5.70516e-08	5.12391e-07	1.29592	4.99838e-08	1.98561e-08	transmembrane protein 165	...
TMEM220	protein_coding	1.84136	0.000655058	0.00061273	1.04418	0.0116787	0.0400626	transmembrane protein 220	...
TMEM267	protein_coding	1.82557	3.16773e-09	5.03301e-07	1.02975	5.74713e-06	4.72864e-06	transmembrane protein 267	...
TMEM35B	protein_coding	1.15308	0.00847341	0.0144404	1.63369	3.8121e-06	2.90681e-06	transmembrane protein 35B	...
TMEM45B	protein_coding	2.54499	0.0128417	0.0246691	2.06721	0.00737163	0.0234964	transmembrane protein 45B	...
TMEM50B	protein_coding	1.08404	8.10536e-05	5.00568e-05	1.87533	2.4351e-11	1.90125e-09	transmembrane protein 50B	...
TMEM59	protein_coding	1.13678	5.06638e-05	2.87073e-05	1.14369	7.89603e-07	4.56034e-07	transmembrane protein 59	...
TMEM9B	protein_coding	1.185	7.38814e-09	5.0382e-07	1.52502	1.98528e-14	1.89905e-09	TMEM9 domain family member B	...
TMPRSS3	protein_coding	1.8298	0.000379432	0.000316456	1.47011	0.00889973	0.0292927	transmembrane protease, serine 3	...
TMTC1	protein_coding	2.02123	0.00236097	0.002914	1.21283	0.0168792	0.0604081	transmembrane and tetratricopeptide repeat containing 1	...
TNFRSF14	protein_coding	1.0718	0.0391238	0.0993997	1.04027	0.00637808	0.0198347	TNF receptor superfamily member 14	...
TNFSF12-TNFSF13	protein_coding	1.40191	0.00411298	0.00577819	2.28076	4.57891e-07	2.40539e-07	TNFSF12-TNFSF13 readthrough	...
TNFSF13	protein_coding	1.40191	0.00411298	0.00577819	2.96414	1.60168e-08	6.4917e-09	TNF superfamily member 13	...
TNFSF13B	protein_coding	1.74096	0.0105896	0.0193343	2.09742	0.000425617	0.000790808	TNF superfamily member 13b	...
TOB1	protein_coding	1.77225	9.11635e-05	5.77157e-05	2.87531	2.416e-11	1.90121e-09	transducer of ERBB2, 1	...
TOR1AIP1	protein_coding	1.14591	3.73863e-05	2.00639e-05	1.54713	6.88043e-10	2.01128e-09	torsin 1A interacting protein 1	...
TP53INP2	protein_coding	1.72924	0.0022234	0.00269416	1.45515	0.000869473	0.00184905	tumor protein p53 inducible nuclear protein 2	...
TPK1	protein_coding	1.37548	0.00195386	0.00228451	1.24982	0.000304076	0.000529693	thiamin pyrophosphokinase 1	...
TPP1	protein_coding	1.28283	0.000810916	0.000794277	1.95399	7.43148e-09	3.75432e-09	tripeptidyl peptidase 1	...
TPPP	protein_coding	1.84332	0.0183833	0.0387274	2.02754	0.000632101	0.00126464	tubulin polymerization promoting protein	...
TPRG1L	protein_coding	1.03275	3.04424e-05	1.57522e-05	1.63001	7.3664e-12	1.89958e-09	tumor protein p63 regulated 1 like	...
TPST2	protein_coding	1.04208	0.0278799	0.0647057	1.66069	7.64968e-06	6.59503e-06	tyrosylprotein sulfotransferase 2	...
TRAC	protein_coding	2.16666	0.000922872	0.000926931	2.44808	4.43169e-06	3.48116e-06	0	...
TRADD	protein_coding	1.09046	5.97948e-05	3.47775e-05	1.46739	1.57551e-09	2.19565e-09	TNFRSF1A associated via death domain	...
TRGC2	protein_coding	2.23658	0.012498	0.0238974	2.82708	5.34622e-05	6.65577e-05	0	...
TRGV9	protein_coding	2.23658	0.012498	0.0238974	2.82708	5.34622e-05	6.65577e-05	0	...
TRIB1	protein_coding	2.52282	9.67148e-08	5.20301e-07	1.68436	3.69591e-06	2.81208e-06	tribbles pseudokinase 1	...
TRIM22	protein_coding	3.80839	7.03128e-09	5.03775e-07	4.44711	3.24743e-13	1.89907e-09	tripartite motif containing 22	...
TRIM69	protein_coding	1.40748	0.000120909	8.05084e-05	1.27853	1.36949e-05	1.31859e-05	tripartite motif containing 69	...
TRIP12	protein_coding	1.14042	0.0227126	0.0502967	1.37675	0.000292905	0.000505988	thyroid hormone receptor interactor 12	...
TSPAN1	protein_coding	3.0495	0.00129048	0.00137919	2.11593	0.00365237	0.0102168	tetraspanin 1	...
TSPAN31	protein_coding	1.16883	0.000282321	0.000221739	1.35698	4.67014e-07	2.46515e-07	tetraspanin 31	...
TSPAN8	protein_coding	3.16655	0.0280351	0.0651751	3.56298	0.000954565	0.00206496	tetraspanin 8	...
TSPO	protein_coding	1.27079	0.00647139	0.0102597	1.907	7.24666e-07	4.14034e-07	translocator protein	...
TXNIP	protein_coding	1.427	0.00136253	0.00147641	1.71219	2.73375e-06	1.94663e-06	thioredoxin interacting protein	...
TYROBP	protein_coding	1.72414	0.0145121	0.0288027	2.09805	0.000120016	0.000174208	TYRO protein tyrosine kinase binding protein	...
UAP1L1	protein_coding	1.23823	0.00023581	0.000177884	1.02013	0.000118565	0.000171735	UDP-N-acetylglucosamine pyrophosphorylase 1 like 1	...
UHMK1	protein_coding	1.09149	0.00125534	0.00133403	1.63587	2.47217e-08	9.58256e-09	U2AF homology motif kinase 1	...
UMAD1	protein_coding	1.09374	0.00284457	0.00366558	1.2307	2.53956e-05	2.7457e-05	UBAP1-MVB12-associated (UMA) domain containing 1	...
USP53	protein_coding	1.35822	0.0050528	0.00743584	1.86151	3.56963e-05	4.11647e-05	ubiquitin specific peptidase 53	...
VWF	protein_coding	2.05664	0.000331338	0.000269216	2.56697	1.34482e-07	5.827e-08	von Willebrand factor	...
WARS	protein_coding	1.17831	0.00262031	0.00332537	1.43061	2.0979e-06	1.42248e-06	tryptophanyl-tRNA synthetase	...
WBP2	protein_coding	1.58078	4.47071e-05	2.46493e-05	2.19243	4.55566e-10	1.96848e-09	WW domain binding protein 2	...
WDR1	protein_coding	1.301	0.0106146	0.0193878	1.33523	4.36634e-05	5.2397e-05	WD repeat domain 1	...
WIPI1	protein_coding	1.12161	0.0155369	0.0313352	1.43309	3.41012e-05	3.90416e-05	WD repeat domain, phosphoinositide interacting 1	...
XAF1	protein_coding	2.60009	2.00855e-06	1.11222e-06	2.33811	9.46169e-06	8.50996e-06	XIAP associated factor 1	...
XCL1	protein_coding	1.56962	0.0185418	0.0391823	1.42612	0.00436161	0.0126528	X-C motif chemokine ligand 1	...
XCL2	protein_coding	1.56962	0.0185418	0.0391823	1.42612	0.00436161	0.0126528	X-C motif chemokine ligand 2	...
ZBTB16	protein_coding	1.94556	0.000560366	0.000507196	2.42043	3.32174e-07	1.65047e-07	zinc finger and BTB domain containing 16	...
ZBTB20	protein_coding	2.14453	3.91785e-09	5.03393e-07	2.57388	1.65048e-12	1.89915e-09	zinc finger and BTB domain containing 20	...
ZBTB4	protein_coding	1.22381	0.000587604	0.000536985	2.04957	3.71414e-10	1.95357e-09	zinc finger and BTB domain containing 4	...
ZDHHC2	protein_coding	1.07927	0.00170824	0.00194029	1.32381	3.86777e-05	4.53384e-05	zinc finger DHHC-type containing 2	...
ZDHHC23	protein_coding	1.28003	0.00586103	0.00899102	1.63393	1.10456e-05	1.01916e-05	zinc finger DHHC-type containing 23	...
ZFAND6	protein_coding	1.81064	0.00235408	0.00289841	1.77405	0.000144742	0.000218497	zinc finger AN1-type containing 6	...
ZFP36	protein_coding	2.91367	6.58531e-07	6.68022e-07	2.1752	2.47875e-06	1.73694e-06	ZFP36 ring finger protein	...
ZHX3	protein_coding	1.45956	9.19004e-06	4.21556e-06	1.24228	2.75867e-06	1.97166e-06	zinc fingers and homeoboxes 3	...
ZMAT3	protein_coding	1.03998	6.04953e-05	3.53016e-05	1.91854	2.30784e-10	1.93017e-09	zinc finger matrin-type 3	...
ZMYM6	protein_coding	1.18549	2.07975e-05	1.02184e-05	1.63369	3.8121e-06	2.90681e-06	zinc finger MYM-type containing 6	...
ZMYND12	protein_coding	1.74522	0.00704678	0.0114532	1.52993	0.00198727	0.00492726	zinc finger MYND-type containing 12	...
ZNF655	protein_coding	1.19767	0.000226163	0.000169253	2.03122	3.81126e-11	1.90289e-09	zinc finger protein 655	...
ZNFX1	protein_coding	1.11663	2.97697e-06	1.47297e-06	1.18238	7.88149e-09	3.88965e-09	zinc finger NFX1-type containing 1	...
CMAHP	pseudogene	1.70575	0.00055479	0.000501217	1.79281	0.000412982	0.000761781	cytidine monophospho-N-acetylneuraminic acid hydroxylase, pseudogene	...
FCGR2C	pseudogene	1.0069	0.0451546	0.118503	1.64786	1.79548e-05	1.81577e-05	Fc fragment of IgG receptor IIa	...
GABARAPL3	pseudogene	1.35575	0.00142118	0.0015529	1.65401	2.15491e-06	1.46928e-06	GABA type A receptor associated protein like 3 pseudogene	...
HLA-DRB6	pseudogene	2.70572	7.61328e-06	3.43714e-06	2.29951	1.46565e-07	6.44501e-08	major histocompatibility complex, class II, DR beta 6 (pseudogene)	...
HLA-J	pseudogene	1.33496	0.00269053	0.00343626	1.68611	3.36513e-06	2.5022e-06	major histocompatibility complex, class I, J (pseudogene)	...
IGLL3P	pseudogene	2.14669	0.0325698	0.078928	2.08157	0.00502824	0.0149699	0	...
NAPSB	pseudogene	1.60311	0.00708437	0.0115452	1.50236	0.000998974	0.00217894	napsin B aspartic peptidase, pseudogene	...
SLC7A5P1	pseudogene	1.42111	0.0189446	0.0403365	1.94001	7.52327e-06	6.4664e-06	0	...
TEKT4P2	pseudogene	5.08552	1.88831e-13	5.02987e-07	3.97052	8.60454e-13	1.8991e-09	tektin 4 pseudogene 2	...
TNXA	pseudogene	1.57493	0.0015819	0.00176959	1.51533	0.000112557	0.0001614	0	...

## Sheet: 2b (gen)
genes developmentally co-downregualted in the adult thryoid (AT) comapred to embryonic thyroid (ET) and adult non-thyroid tissues mix (AM) comapred to embryonic mix (EM)
	###	ATET	ATET	ATET	AMEM	AMEM	AMEM	###
	gene type	logFC	adj.P.Val	fdr_min	logFC	adj.P.Val	fdr_min	gene description
DLEU2	lncRNA	-1.39114	0.00155596	0.00173217	-1.04625	0.00200519	0.00498049	deleted in lymphocytic leukemia 2 (non-protein coding)	...
DNM3OS	lncRNA	-1.97408	2.11855e-07	5.4721e-07	-3.43379	1.0298e-09	2.07926e-09	DNM3 opposite strand/antisense RNA	...
GABPB1-AS1	lncRNA	-1.06486	0.00107421	0.00110533	-1.06155	4.17331e-05	4.95747e-05	0	...
H19	lncRNA	-3.89562	7.06647e-06	3.18821e-06	-4.21526	1.39644e-08	5.81484e-09	H19, imprinted maternally expressed transcript (non-protein coding)	...
MCM3AP-AS1	lncRNA	-1.64878	8.62316e-05	5.38341e-05	-1.78646	3.5822e-07	1.80758e-07	MCM3AP antisense RNA 1	...
MEG3	lncRNA	-3.83483	2.02155e-08	5.05667e-07	-2.12037	1.58182e-12	1.89914e-09	maternally expressed 3 (non-protein coding)	...
MEG8	lncRNA	-1.07644	7.78111e-06	3.51234e-06	-1.43183	9.18875e-11	1.90954e-09	0	...
MIR503HG	lncRNA	-1.17408	0.000485707	0.000426892	-1.42241	3.9682e-08	1.5438e-08	MIR503 host gene	...
NR2F1-AS1	lncRNA	-1.00495	0.0227533	0.0504228	-1.09278	0.01798	0.064789	NR2F1 antisense RNA 1	...
SNHG1	lncRNA	-1.27274	0.000487541	0.000429325	-2.03457	8.44823e-10	2.04227e-09	small nucleolar RNA host gene 1	...
ZNF793-AS1	lncRNA	-1.48115	0.0115605	0.0216076	-1.24962	0.00485658	0.0143751	0	...
MIR1908	miRNA	-2.143	3.0137e-05	1.55788e-05	-1.84044	1.68484e-06	1.10833e-06	microRNA 1908	...
MIR3917	miRNA	-1.10954	0.00146757	0.00161438	-1.51462	2.51213e-07	1.19624e-07	microRNA 3917	...
MIR424	miRNA	-1.17408	0.000485707	0.000426892	-1.42241	3.9682e-08	1.5438e-08	microRNA 424	...
MIR4683	miRNA	-1.70339	1.95797e-06	1.09556e-06	-2.08036	1.26566e-10	1.91447e-09	microRNA 4683	...
MIR4745	miRNA	-1.00753	0.00991653	0.0176996	-1.01289	0.000371954	0.000674354	microRNA 4745	...
MIR548F5	miRNA	-2.87211	0.000125077	8.37732e-05	-4.75126	2.48886e-11	1.90133e-09	microRNA 548f-5	...
MIR675	miRNA	-3.89562	7.06647e-06	3.18821e-06	-4.21526	1.39644e-08	5.81484e-09	microRNA 675	...
MIR6756	miRNA	-2.2902	3.37402e-11	5.02989e-07	-2.29858	8.40258e-14	1.89906e-09	microRNA 6756	...
DKFZP434L187	NA	-2.88452	6.15587e-10	5.03036e-07	-3.0243	4.89588e-13	1.89908e-09	0	...
FAM64A	NA	-2.58469	3.97215e-11	5.02989e-07	-2.22147	9.08659e-12	1.89974e-09	0	...
GBAT2	NA	-1.02736	0.000125423	8.41462e-05	-1.14906	3.13673e-07	1.54563e-07	0	...
H2BFXP	NA	-2.88061	3.99164e-07	5.95748e-07	-3.00412	1.02472e-09	2.07813e-09	0	...
HN1	NA	-2.24559	2.84208e-05	1.45763e-05	-1.70005	5.4579e-05	6.81816e-05	0	...
HOTS	NA	-2.38357	1.46952e-07	5.31429e-07	-5.12465	4.89232e-20	1.89905e-09	0	...
KIAA0101	NA	-2.72271	1.6409e-08	5.05082e-07	-3.91296	3.11225e-06	2.27379e-06	0	...
KIRREL	NA	-1.64467	7.86092e-05	4.83234e-05	-1.7014	7.96799e-07	4.61604e-07	0	...
LECT1	NA	-2.56788	4.07646e-07	5.97994e-07	-3.26203	5.24108e-12	1.89941e-09	0	...
LOC100287387	NA	-2.32156	1.9882e-09	5.03172e-07	-1.18611	2.2151e-05	2.32436e-05	0	...
LOC100288310	NA	-1.85636	3.64139e-06	1.73681e-06	-1.36491	1.42777e-05	1.38624e-05	0	...
LOC100288637	NA	-2.62392	1.35196e-07	5.28468e-07	-1.20149	0.00097127	0.00210912	Rho GTPase activating protein 11B	...
LOC100288675	NA	-1.21525	0.00363026	0.0049668	-1.13041	0.000477179	0.000907046	0	...
LOC100506076	NA	-1.22621	0.0103713	0.0187977	-1.74478	5.47547e-06	4.46986e-06	0	...
LOC100506123	NA	-1.22621	0.0103713	0.0187977	-1.74478	5.47547e-06	4.46986e-06	0	...
LOC100506718	NA	-3.13008	6.74013e-10	5.03041e-07	-3.74716	1.01764e-14	1.89905e-09	0	...
LOC102724250	NA	-1.85156	1.17757e-06	8.28347e-07	-1.15899	0.000466948	0.000883557	]	...
LOC102724951	NA	-1.81864	0.00208185	0.00247419	-2.00857	0.000496888	0.000950523	Homo sapiens uncharacterized LOC389831 (LOC389831), transcript variant 3, mRNA.	...
LOC284244	NA	-1.49499	0.00505338	0.00744105	-3.50122	8.35719e-12	1.89968e-09	0	...
LOC339166	NA	-1.43622	0.023281	0.0518094	-1.00794	0.0325044	0.118837	WSC domain containing 1	...
LOC389831	NA	-2.07029	2.55267e-05	1.28932e-05	-2.40305	6.47034e-08	2.61288e-08	Homo sapiens uncharacterized LOC389831 (LOC389831), transcript variant 3, mRNA.	...
LOC401021	NA	-1.69834	1.89772e-06	1.07412e-06	-1.00983	1.93447e-07	8.86441e-08	0	...
LOC401317	NA	-1.99782	0.000138309	9.44042e-05	-2.3278	8.88993e-06	7.88589e-06	0	...
LOC646903	NA	-1.53966	0.0257603	0.0586585	-1.55365	0.00255356	0.00666841	0	...
LOC728715	NA	-2.39784	0.00370801	0.00510442	-2.37503	0.000225785	0.000371421	0	...
LOC730101	NA	-1.84115	1.63948e-06	9.82e-07	-1.78696	2.87992e-08	1.1095e-08	]	...
MURC	NA	-2.48595	0.00227625	0.00277355	-1.25147	0.0451013	0.161871	0	...
NSG1	NA	-1.92388	0.0178101	0.0372022	-2.23484	0.000350026	0.000625453	Neuron-specific protein family member 1	...
OVOS	NA	-2.39784	0.00370801	0.00510442	-2.37503	0.000225785	0.000371421	]; ENSG00000177359	...
OVOS2	NA	-2.39784	0.00370801	0.00510442	-2.37503	0.000225785	0.000371421	]; ENSG00000177359	...
SNORD29	NA	-1.27274	0.000487541	0.000429325	-2.03457	8.44823e-10	2.04227e-09	0	...
SNORD31	NA	-1.27274	0.000487541	0.000429325	-2.03457	8.44823e-10	2.04227e-09	0	...
WHSC1	NA	-1.96529	1.36728e-06	8.87693e-07	-1.22985	7.69149e-05	0.000102447	0	...
2006-09-01	protein_coding	-2.09407	0.000121624	8.10403e-05	-2.12692	0.000313705	0.000549746	-	...
2011-09-01	protein_coding	-2.33632	3.25493e-07	5.75807e-07	-1.6736	2.87084e-06	2.06873e-06	-	...
AADAT	protein_coding	-1.13487	0.00656241	0.0104415	-1.24198	0.000135529	0.000201783	aminoadipate aminotransferase	...
ACTC1	protein_coding	-3.71938	0.000338931	0.00027629	-4.45192	3.32305e-07	1.65211e-07	actin, alpha, cardiac muscle 1	...
ACVR2B	protein_coding	-1.51284	7.87186e-08	5.16588e-07	-2.11208	1.52607e-13	1.89906e-09	activin A receptor type 2B	...
ADAM12	protein_coding	-3.76311	5.61183e-19	5.02987e-07	-2.37917	7.27784e-11	1.90715e-09	ADAM metallopeptidase domain 12	...
ADAMTS12	protein_coding	-1.92651	1.11414e-09	5.03081e-07	-2.42916	3.48914e-15	1.89905e-09	ADAM metallopeptidase with thrombospondin type 1 motif 12	...
ADAMTS15	protein_coding	-1.34751	0.00365335	0.0050039	-2.11609	7.96755e-08	3.30046e-08	ADAM metallopeptidase with thrombospondin type 1 motif 15	...
ADAMTS18	protein_coding	-3.55308	2.74109e-08	5.06792e-07	-2.10173	1.13333e-05	1.05244e-05	ADAM metallopeptidase with thrombospondin type 1 motif 18	...
ADAMTS2	protein_coding	-2.63052	4.77429e-05	2.65792e-05	-1.13609	0.020805	0.0754984	ADAM metallopeptidase with thrombospondin type 1 motif 2	...
ADAMTS3	protein_coding	-2.24212	1.18549e-08	5.04424e-07	-2.38999	8.61303e-12	1.8997e-09	ADAM metallopeptidase with thrombospondin type 1 motif 3	...
ADAMTS5	protein_coding	-2.31034	1.22129e-09	5.03092e-07	-1.25445	0.0228572	0.0832553	ADAM metallopeptidase with thrombospondin type 1 motif 5	...
ADAMTS6	protein_coding	-1.26188	5.72441e-06	2.6009e-06	-1.87034	2.83512e-12	1.89923e-09	ADAM metallopeptidase with thrombospondin type 1 motif 6	...
ADAMTS9	protein_coding	-2.36475	1.08119e-09	5.03078e-07	-2.33356	2.60576e-09	2.42815e-09	ADAM metallopeptidase with thrombospondin type 1 motif 9	...
ADAMTSL1	protein_coding	-1.76486	3.589e-05	1.91356e-05	-1.89118	1.41066e-07	6.16674e-08	ADAMTS like 1	...
ADGRA2	protein_coding	-1.35519	0.000104842	6.77167e-05	-1.00954	0.000558617	0.00109193	adhesion G protein-coupled receptor A2	...
ADGRL3	protein_coding	-1.72204	1.83987e-06	1.05298e-06	-2.09789	1.24644e-10	1.91412e-09	adhesion G protein-coupled receptor L3	...
AHSP	protein_coding	-2.32335	0.00583353	0.00894082	-4.30733	5.66151e-09	3.24514e-09	alpha hemoglobin stabilizing protein	...
AKAP12	protein_coding	-1.20429	0.0404278	0.103565	-3.46063	5.96741e-11	1.90549e-09	A-kinase anchoring protein 12	...
ALAS2	protein_coding	-2.30116	0.00458319	0.00658837	-3.35714	5.94662e-07	3.28504e-07	5'-aminolevulinate synthase 2	...
AMPH	protein_coding	-1.94913	0.011205	0.0207617	-2.09882	0.000379305	0.000689934	amphiphysin	...
ANKRD50	protein_coding	-1.05059	0.0282072	0.065703	-2.6924	2.71164e-10	1.93683e-09	ankyrin repeat domain 50	...
ANLN	protein_coding	-5.97125	7.88346e-09	5.0389e-07	-2.88319	0.000112799	0.000161774	anillin actin binding protein	...
ANP32A	protein_coding	-1.07318	0.000154018	0.000107255	-1.05537	4.68972e-06	3.73057e-06	acidic nuclear phosphoprotein 32 family member A	...
APBA2	protein_coding	-1.06785	0.0225479	0.0498632	-1.92909	0.00822944	0.0266941	amyloid beta precursor protein binding family A member 2	...
APCDD1	protein_coding	-1.93305	0.00235489	0.00290195	-2.0103	6.31409e-05	8.1264e-05	APC down-regulated 1	...
APELA	protein_coding	-2.40629	4.32739e-07	6.04135e-07	-1.08921	0.00193579	0.00477542	apelin receptor early endogenous ligand	...
ARHGAP11B	protein_coding	-2.62392	1.35196e-07	5.28468e-07	-1.20149	0.00097127	0.00210912	Rho GTPase activating protein 11B	...
ARHGAP28	protein_coding	-2.5591	8.44112e-06	3.81892e-06	-3.92525	1.94512e-12	1.89917e-09	Rho GTPase activating protein 28	...
ASCL1	protein_coding	-5.4748	1.20233e-06	8.36814e-07	-3.8252	1.29933e-05	1.23622e-05	achaete-scute family bHLH transcription factor 1	...
ASPM	protein_coding	-4.30229	8.69297e-20	5.02987e-07	-5.05639	1.39313e-12	1.89913e-09	abnormal spindle microtubule assembly	...
ASXL3	protein_coding	-1.49499	0.00505338	0.00744105	-4.16504	7.65955e-12	1.89961e-09	additional sex combs like 3, transcriptional regulator	...
ATAD2	protein_coding	-2.35354	2.78178e-06	1.39656e-06	-2.35963	5.17819e-07	2.77558e-07	ATPase family, AAA domain containing 2	...
ATRNL1	protein_coding	-1.64571	0.00633322	0.00998332	-1.58258	0.000647048	0.00130068	attractin like 1	...
AURKA	protein_coding	-2.95015	2.20088e-06	1.18023e-06	-2.33694	2.67366e-05	2.92296e-05	aurora kinase A	...
AURKB	protein_coding	-3.68352	6.88139e-08	5.14562e-07	-2.90584	1.02735e-07	4.3356e-08	aurora kinase B	...
AUTS2	protein_coding	-2.26925	1.00166e-05	4.63744e-06	-2.83794	6.81341e-10	2.00992e-09	AUTS2, activator of transcription and developmental regulator	...
BACH2	protein_coding	-2.26016	0.00129255	0.0013832	-2.34078	2.972e-05	3.30861e-05	BTB domain and CNC homolog 2	...
BAMBI	protein_coding	-2.05291	6.35796e-05	3.75268e-05	-1.72661	2.38397e-05	2.54179e-05	BMP and activin membrane bound inhibitor	...
BARD1	protein_coding	-1.49656	4.75545e-08	5.10536e-07	-2.36094	2.93954e-08	1.12994e-08	BRCA1 associated RING domain 1	...
BCAT1	protein_coding	-2.60133	0.000415634	0.000352461	-1.90824	7.35843e-09	3.73258e-09	branched chain amino acid transaminase 1	...
BCHE	protein_coding	-3.22629	3.20105e-05	1.67647e-05	-2.06079	0.000558617	0.00109183	butyrylcholinesterase	...
BCL11A	protein_coding	-1.81696	0.000566975	0.000513938	-2.84661	1.88676e-09	2.26421e-09	B-cell CLL/lymphoma 11A	...
BIRC5	protein_coding	-3.29357	1.44434e-10	5.02996e-07	-2.05086	8.47233e-09	4.08064e-09	baculoviral IAP repeat containing 5	...
BLM	protein_coding	-2.09121	7.1879e-05	4.33309e-05	-1.82473	1.50117e-05	1.46963e-05	Bloom syndrome RecQ like helicase	...
BMP5	protein_coding	-1.60315	0.00197652	0.00231834	-1.97062	3.33202e-09	2.6073e-09	bone morphogenetic protein 5	...
BOC	protein_coding	-1.27389	0.000453979	0.000391525	-2.70224	6.25383e-11	1.90586e-09	BOC cell adhesion associated, oncogene regulated	...
BORA	protein_coding	-1.93708	3.68404e-05	1.97285e-05	-1.66423	9.61288e-06	8.68631e-06	bora, aurora kinase A activator	...
BRCA2	protein_coding	-2.16986	1.06926e-09	5.03076e-07	-1.17032	8.8598e-05	0.000121505	BRCA2, DNA repair associated	...
BRCC3	protein_coding	-1.0823	0.0355646	0.0883044	-1.19265	0.00176998	0.00430168	BRCA1/BRCA2-containing complex subunit 3	...
BRD3	protein_coding	-1.12815	8.42351e-05	5.23717e-05	-1.78069	6.79672e-10	2.00926e-09	bromodomain containing 3	...
BRIP1	protein_coding	-2.48274	7.58045e-15	5.02987e-07	-1.86335	1.20785e-13	1.89906e-09	BRCA1 interacting protein C-terminal helicase 1	...
BUB1	protein_coding	-4.80243	1.09933e-07	5.22964e-07	-2.60878	7.97843e-08	3.3104e-08	BUB1 mitotic checkpoint serine/threonine kinase	...
BUB1B	protein_coding	-4.64069	1.49763e-07	5.32327e-07	-3.58078	3.43557e-07	1.72538e-07	BUB1 mitotic checkpoint serine/threonine kinase B	...
C14orf132	protein_coding	-1.95709	0.0321264	0.0775642	-2.05181	0.00244954	0.00634834	chromosome 14 open reading frame 132	...
C14orf37	protein_coding	-1.69786	2.03237e-05	9.93522e-06	-1.87081	3.61094e-08	1.40175e-08	0	...
C18orf54	protein_coding	-1.47284	1.32467e-08	5.04625e-07	-1.6207	5.39793e-10	1.98363e-09	chromosome 18 open reading frame 54	...
C1orf112	protein_coding	-2.00694	4.81766e-05	2.69137e-05	-1.14972	0.00232658	0.00597053	chromosome 1 open reading frame 112	...
C1QTNF4	protein_coding	-2.61083	0.000469904	0.000408733	-1.2404	0.0302439	0.110689	C1q and TNF related 4	...
C5orf34	protein_coding	-1.778	6.56886e-08	5.13992e-07	-1.53363	1.35359e-08	5.67734e-09	chromosome 5 open reading frame 34	...
CACHD1	protein_coding	-1.01966	0.0386823	0.0980128	-2.50205	2.96545e-09	2.51669e-09	cache domain containing 1	...
CACNA1G	protein_coding	-1.56467	0.00495435	0.00725351	-1.78795	4.68476e-05	5.69857e-05	calcium voltage-gated channel subunit alpha1 G	...
CALU	protein_coding	-1.18608	0.00040169	0.000337668	-1.24883	4.76702e-06	3.80336e-06	calumenin	...
CAMSAP1	protein_coding	-1.07094	0.0123093	0.0234338	-1.41282	0.00078369	0.00163382	calmodulin regulated spectrin associated protein 1	...
CAPN6	protein_coding	-3.63004	4.95665e-07	6.20015e-07	-3.0166	2.19382e-11	1.90096e-09	calpain 6	...
CASC10	protein_coding	-2.39162	3.16626e-07	5.73572e-07	-2.5498	4.39437e-10	1.96561e-09	cancer susceptibility 10	...
CBLN2	protein_coding	-2.53067	0.00116432	0.00121767	-2.39313	9.88081e-05	0.000138138	cerebellin 2 precursor	...
CBX1	protein_coding	-1.17507	0.00114831	0.00119784	-1.89219	3.8764e-09	2.75896e-09	chromobox 1	...
CBX2	protein_coding	-3.53814	1.36375e-13	5.02987e-07	-3.40498	9.0946e-16	1.89905e-09	chromobox 2	...
CBX3	protein_coding	-1.21964	3.16626e-05	1.65024e-05	-1.49856	5.46508e-09	3.18544e-09	chromobox 3	...
CBX5	protein_coding	-1.2406	0.0002495	0.000190373	-2.74696	8.19746e-12	1.89967e-09	chromobox 5	...
CCBE1	protein_coding	-1.07407	0.027929	0.0648695	-1.0996	0.0457103	0.163847	collagen and calcium binding EGF domains 1	...
CCDC138	protein_coding	-1.60402	2.70879e-05	1.37882e-05	-1.04375	0.000395509	0.000725514	coiled-coil domain containing 138	...
CCDC15	protein_coding	-2.00239	4.62706e-07	6.12077e-07	-1.03533	0.000466838	0.000883178	coiled-coil domain containing 15	...
CCDC150	protein_coding	-1.96414	2.64968e-06	1.34786e-06	-1.00239	2.63395e-09	2.43763e-09	coiled-coil domain containing 150	...
CCDC181	protein_coding	-1.30263	0.000159288	0.000111553	-1.45038	4.21722e-06	3.29473e-06	coiled-coil domain containing 181	...
CCDC8	protein_coding	-1.41796	8.86314e-06	4.05356e-06	-1.52497	2.16254e-08	8.47684e-09	coiled-coil domain containing 8	...
CCDC88A	protein_coding	-1.62388	0.000656189	0.000614009	-1.55117	4.01725e-11	1.90313e-09	coiled-coil domain containing 88A	...
CCNA2	protein_coding	-4.71981	8.56302e-10	5.03057e-07	-3.18414	6.31112e-08	2.54575e-08	cyclin A2	...
CCNB1	protein_coding	-3.2885	6.55587e-06	2.95654e-06	-2.95262	1.46444e-06	9.35384e-07	cyclin B1	...
CCNB2	protein_coding	-4.6368	4.735e-06	2.20151e-06	-3.7193	4.13557e-06	3.21426e-06	cyclin B2	...
CCNJ	protein_coding	-1.78362	8.15585e-07	7.1566e-07	-1.74684	1.0636e-08	4.74618e-09	cyclin J	...
CDC20	protein_coding	-4.21458	1.98016e-06	1.10294e-06	-3.04925	1.10605e-05	1.02132e-05	cell division cycle 20	...
CDC25A	protein_coding	-3.15801	2.23241e-06	1.19294e-06	-1.96034	5.66765e-07	3.09948e-07	cell division cycle 25A	...
CDC25C	protein_coding	-2.74287	4.73064e-06	2.19834e-06	-1.93911	3.32074e-05	3.78447e-05	cell division cycle 25C	...
CDC45	protein_coding	-2.21584	1.90463e-05	9.20157e-06	-1.34209	0.000716541	0.00146992	cell division cycle 45	...
CDC6	protein_coding	-3.2328	4.49461e-09	5.03459e-07	-1.80146	0.000142392	0.000214161	cell division cycle 6	...
CDC7	protein_coding	-3.8215	4.73426e-08	5.10487e-07	-2.92463	1.3979e-07	6.10268e-08	cell division cycle 7	...
CDCA2	protein_coding	-3.46292	3.3971e-08	5.07898e-07	-2.03932	1.4184e-05	1.3751e-05	cell division cycle associated 2	...
CDCA3	protein_coding	-2.89002	1.89316e-07	5.4193e-07	-1.88327	9.67329e-06	8.75083e-06	cell division cycle associated 3	...
CDCA4	protein_coding	-1.42366	8.13532e-05	5.02949e-05	-1.47866	7.69747e-07	4.43118e-07	cell division cycle associated 4	...
CDCA5	protein_coding	-2.65733	1.02144e-06	7.78308e-07	-1.55175	0.000163472	0.00025248	cell division cycle associated 5	...
CDCA7	protein_coding	-5.21324	4.6987e-08	5.10414e-07	-2.3945	0.00055435	0.00108241	cell division cycle associated 7	...
CDCA8	protein_coding	-2.6562	4.26291e-06	1.99184e-06	-1.65723	0.000180154	0.000283297	cell division cycle associated 8	...
CDH10	protein_coding	-1.70281	0.042563	0.110207	-2.07155	0.000847707	0.00179455	cadherin 10	...
CDH11	protein_coding	-1.92958	0.000117121	7.75625e-05	-2.59437	4.74321e-09	2.99244e-09	cadherin 11	...
CDH2	protein_coding	-1.96176	0.000302322	0.000241498	-1.67307	9.50366e-05	0.000131894	cadherin 2	...
CDH7	protein_coding	-1.58141	2.81905e-05	1.44421e-05	-1.21073	4.58066e-05	5.55024e-05	cadherin 7	...
CDH8	protein_coding	-2.70628	2.23551e-10	5.03002e-07	-1.47806	1.74551e-06	1.15357e-06	cadherin 8	...
CDK1	protein_coding	-3.99696	4.43759e-08	5.09942e-07	-1.30505	1.35497e-09	2.14679e-09	cyclin dependent kinase 1	...
CDK4	protein_coding	-1.11172	1.54659e-05	7.39343e-06	-1.27113	1.09519e-08	4.85451e-09	cyclin dependent kinase 4	...
CDK6	protein_coding	-2.05687	1.18969e-05	5.60242e-06	-2.66592	3.24971e-08	1.25849e-08	cyclin dependent kinase 6	...
CDKN1C	protein_coding	-1.69335	7.95202e-05	4.89582e-05	-1.30593	5.45145e-05	6.80515e-05	cyclin dependent kinase inhibitor 1C	...
CDKN3	protein_coding	-3.93788	1.04194e-06	7.85242e-07	-2.35823	0.000118269	0.000171222	cyclin dependent kinase inhibitor 3	...
CDT1	protein_coding	-2.93404	2.7218e-07	5.62377e-07	-1.53462	3.88392e-06	2.97632e-06	chromatin licensing and DNA replication factor 1	...
CENPA	protein_coding	-2.1913	1.16784e-08	5.04399e-07	-2.90444	1.11358e-05	1.03066e-05	centromere protein A	...
CENPE	protein_coding	-3.52043	5.78745e-13	5.02987e-07	-4.22149	2.27591e-18	1.89905e-09	centromere protein E	...
CENPF	protein_coding	-4.00484	4.01763e-14	5.02987e-07	-3.31387	3.77535e-14	1.89905e-09	centromere protein F	...
CENPH	protein_coding	-3.00595	2.60644e-07	5.59156e-07	-1.25469	0.00332504	0.00915872	centromere protein H	...
CENPI	protein_coding	-2.1502	2.14925e-07	5.47996e-07	-1.01841	3.31899e-05	3.78089e-05	centromere protein I	...
CENPK	protein_coding	-4.54879	3.46518e-08	5.08055e-07	-2.37629	8.87527e-05	0.000121738	centromere protein K	...
CENPM	protein_coding	-2.72306	8.99745e-08	5.19064e-07	-1.02785	0.00524326	0.01572	centromere protein M	...
CENPN	protein_coding	-3.18799	4.12613e-08	5.09314e-07	-2.1345	1.77647e-06	1.17652e-06	centromere protein N	...
CENPO	protein_coding	-1.29694	0.00018066	0.000129624	-1.20317	1.51937e-05	1.49431e-05	centromere protein O	...
CENPU	protein_coding	-2.75758	1.19707e-10	5.02994e-07	-1.619	2.62065e-07	1.26143e-07	centromere protein U	...
CENPW	protein_coding	-3.3765	1.04467e-05	4.85376e-06	-2.28954	0.00011496	0.000165584	centromere protein W	...
CEP135	protein_coding	-1.2207	0.00536506	0.0080317	-1.52854	1.29079e-05	1.22595e-05	centrosomal protein 135	...
CEP152	protein_coding	-1.09677	0.00117542	0.00123126	-2.13094	2.12552e-08	8.32224e-09	centrosomal protein 152	...
CEP55	protein_coding	-4.24958	1.88164e-07	5.41629e-07	-1.43857	0.0152071	0.0538513	centrosomal protein 55	...
CEP78	protein_coding	-1.7243	8.81871e-06	4.02771e-06	-1.85515	2.12987e-08	8.34892e-09	centrosomal protein 78	...
CERS6	protein_coding	-1.18022	0.00599747	0.00927877	-1.08091	0.000811903	0.001703	ceramide synthase 6	...
CHAF1A	protein_coding	-1.58631	1.44752e-07	5.30709e-07	-1.22284	3.36073e-07	1.67542e-07	chromatin assembly factor 1 subunit A	...
CHEK1	protein_coding	-3.54696	1.04747e-16	5.02987e-07	-2.65489	4.18553e-08	1.62791e-08	checkpoint kinase 1	...
CHRNA5	protein_coding	-1.22565	0.000437867	0.000375475	-1.08738	8.03411e-05	0.000107985	cholinergic receptor nicotinic alpha 5 subunit	...
CHSY3	protein_coding	-1.35418	0.00129682	0.00138991	-1.00394	0.00197652	0.00489418	chondroitin sulfate synthase 3	...
CHTF18	protein_coding	-1.14425	9.65256e-05	6.15048e-05	-1.34107	7.93596e-08	3.28156e-08	chromosome transmission fidelity factor 18	...
CKAP2	protein_coding	-2.79833	3.84804e-08	5.08784e-07	-2.49473	3.57614e-09	2.67297e-09	cytoskeleton associated protein 2	...
CKAP2L	protein_coding	-3.3871	9.91827e-12	5.02987e-07	-2.27566	1.78274e-09	2.24111e-09	cytoskeleton associated protein 2 like	...
CKAP5	protein_coding	-1.09851	2.45386e-05	1.23181e-05	-1.34159	4.3493e-09	2.88765e-09	cytoskeleton associated protein 5	...
CKS1B	protein_coding	-1.76223	7.06878e-07	6.81106e-07	-1.63853	2.96271e-08	1.14016e-08	CDC28 protein kinase regulatory subunit 1B	...
CKS2	protein_coding	-4.16706	2.69407e-07	5.61499e-07	-2.17445	0.000308055	0.000538015	CDC28 protein kinase regulatory subunit 2	...
CLCC1	protein_coding	-1.83707	2.3402e-05	1.16405e-05	-1.9587	8.85457e-08	3.7036e-08	chloride channel CLIC like 1	...
CLCN5	protein_coding	-2.12345	1.05962e-06	7.91105e-07	-2.07178	1.56415e-08	6.36921e-09	chloride voltage-gated channel 5	...
CLDN6	protein_coding	-1.89035	2.86334e-15	5.02987e-07	-1.30901	5.18686e-13	1.89908e-09	claudin 6	...
CLGN	protein_coding	-2.39414	0.00862638	0.0147731	-1.41171	0.0413119	0.149171	calmegin	...
CLMP	protein_coding	-2.06329	0.00010594	6.86712e-05	-2.74675	5.32459e-06	4.32142e-06	CXADR like membrane protein	...
CNOT6	protein_coding	-1.31259	1.59735e-05	7.66218e-06	-1.01599	8.59179e-05	0.000117182	CCR4-NOT transcription complex subunit 6	...
CNTLN	protein_coding	-1.0367	3.74232e-05	2.01085e-05	-1.57079	3.21706e-11	1.90215e-09	centlein	...
CNTN6	protein_coding	-1.47776	6.18806e-05	3.62657e-05	-1.3774	4.13253e-06	3.20994e-06	contactin 6	...
CNTNAP2	protein_coding	-2.57402	8.87181e-05	5.57016e-05	-2.67234	8.23879e-07	4.81233e-07	contactin associated protein-like 2	...
COL11A1	protein_coding	-3.46467	2.84812e-06	1.42364e-06	-6.36135	1.37913e-19	1.89905e-09	collagen type XI alpha 1 chain	...
COL12A1	protein_coding	-2.4042	0.00315962	0.00417167	-2.99913	4.24789e-06	3.32474e-06	collagen type XII alpha 1 chain	...
COL1A1	protein_coding	-4.84032	2.02155e-08	5.0567e-07	-2.04642	1.85919e-08	7.37033e-09	collagen type I alpha 1 chain	...
COL1A2	protein_coding	-3.41794	5.53176e-05	3.17253e-05	-3.96969	4.39942e-08	1.71708e-08	collagen type I alpha 2 chain	...
COL21A1	protein_coding	-2.92049	1.99839e-05	9.75054e-06	-2.18301	4.82326e-05	5.89219e-05	collagen type XXI alpha 1 chain	...
COL22A1	protein_coding	-2.44659	1.74475e-13	5.02987e-07	-1.67377	3.43811e-11	1.90241e-09	collagen type XXII alpha 1 chain	...
COL26A1	protein_coding	-1.62308	1.0665e-05	4.95912e-06	-2.27208	3.71222e-11	1.90277e-09	collagen type XXVI alpha 1 chain	...
COL2A1	protein_coding	-4.46675	5.68139e-08	5.12333e-07	-7.07999	1.25289e-18	1.89905e-09	collagen type II alpha 1 chain	...
COL3A1	protein_coding	-3.2546	0.00115054	0.00120094	-4.89001	2.03589e-13	1.89906e-09	collagen type III alpha 1 chain	...
COL4A2	protein_coding	-1.96959	0.00302802	0.00396033	-1.41446	0.00535898	0.0161535	collagen type IV alpha 2 chain	...
COL4A5	protein_coding	-2.13672	0.0042425	0.00600274	-2.01462	0.000489209	0.000933512	collagen type IV alpha 5 chain	...
COL4A6	protein_coding	-2.23484	0.00445227	0.00635672	-1.26374	0.0347745	0.126865	collagen type IV alpha 6 chain	...
COL5A1	protein_coding	-4.04354	1.91482e-09	5.03162e-07	-3.21167	8.34652e-09	4.03435e-09	collagen type V alpha 1 chain	...
COL5A2	protein_coding	-3.49156	7.18222e-08	5.15165e-07	-4.222	2.16965e-12	1.89918e-09	collagen type V alpha 2 chain	...
COL6A6	protein_coding	-4.1932	5.16425e-07	6.25963e-07	-2.19353	0.000430214	0.000801535	collagen type VI alpha 6 chain	...
COL9A1	protein_coding	-2.25536	3.57828e-06	1.71043e-06	-3.65304	9.70804e-14	1.89906e-09	collagen type IX alpha 1 chain	...
COPG2	protein_coding	-1.21244	0.000943467	0.000951111	-3.1735	2.2955e-08	8.92871e-09	coatomer protein complex subunit gamma 2	...
CPXM1	protein_coding	-2.87499	1.63253e-06	9.78869e-07	-3.21289	9.9462e-10	2.07216e-09	carboxypeptidase X, M14 family member 1	...
CRABP2	protein_coding	-2.85749	6.46532e-10	5.03038e-07	-2.8464	2.39214e-12	1.8992e-09	cellular retinoic acid binding protein 2	...
CREB1	protein_coding	-1.04634	0.00768218	0.0127767	-1.83665	1.93063e-07	8.83798e-08	cAMP responsive element binding protein 1	...
CREB5	protein_coding	-1.99782	0.000138309	9.44042e-05	-2.3278	8.88993e-06	7.88589e-06	cAMP responsive element binding protein 5	...
CRISPLD1	protein_coding	-1.33046	0.0485494	0.129027	-3.52711	1.11205e-09	2.0955e-09	cysteine rich secretory protein LCCL domain containing 1	...
CSRP2	protein_coding	-1.38476	0.00272987	0.00349478	-1.96525	3.71367e-07	1.88381e-07	cysteine and glycine rich protein 2	...
CTHRC1	protein_coding	-1.94196	0.00318928	0.00421944	-2.89168	1.87555e-07	8.5422e-08	collagen triple helix repeat containing 1	...
CTPS2	protein_coding	-1.01342	0.000263537	0.000203726	-1.08181	7.14761e-06	6.08753e-06	CTP synthase 2	...
CXCL12	protein_coding	-2.21277	0.000959236	0.00097121	-1.12684	0.0282575	0.103454	C-X-C motif chemokine ligand 12	...
CYP27C1	protein_coding	-3.9263	1.58364e-13	5.02987e-07	-1.93036	1.03111e-07	4.36003e-08	cytochrome P450 family 27 subfamily C member 1	...
CYTL1	protein_coding	-2.02704	0.0185333	0.0391574	-1.95044	0.00260039	0.00681312	cytokine like 1	...
DACH1	protein_coding	-2.09855	1.97826e-05	9.63732e-06	-2.87457	4.52717e-09	2.93669e-09	dachshund family transcription factor 1	...
DBF4	protein_coding	-2.23276	0.00276499	0.00354999	-2.59896	1.42124e-05	1.37821e-05	DBF4 zinc finger	...
DBN1	protein_coding	-1.06288	0.00142717	0.00155993	-1.58702	3.42994e-08	1.33161e-08	drebrin 1	...
DCBLD2	protein_coding	-1.04467	0.0274739	0.063504	-1.85238	1.05332e-06	6.42271e-07	discoidin, CUB and LCCL domain containing 2	...
DCHS1	protein_coding	-2.43782	7.87186e-08	5.16573e-07	-1.59243	3.85836e-10	1.95611e-09	dachsous cadherin-related 1	...
DCLRE1B	protein_coding	-1.29513	0.00291668	0.00378899	-1.02294	0.00221254	0.00561343	DNA cross-link repair 1B	...
DCX	protein_coding	-4.03788	0.000101466	6.51411e-05	-7.25707	1.58895e-12	1.89914e-09	doublecortin	...
DDIAS	protein_coding	-2.13716	1.24406e-10	5.02995e-07	-1.80508	4.4116e-11	1.90361e-09	DNA damage induced apoptosis suppressor	...
DEPDC1	protein_coding	-3.95821	1.86472e-14	5.02987e-07	-2.56852	2.05643e-11	1.90082e-09	DEP domain containing 1	...
DEPDC1B	protein_coding	-3.72842	4.62682e-06	2.1502e-06	-1.79813	0.00327611	0.00900005	DEP domain containing 1B	...
DHFR	protein_coding	-2.71132	2.99868e-08	5.07198e-07	-2.44162	7.28369e-10	2.01889e-09	dihydrofolate reductase	...
DIAPH3	protein_coding	-2.98921	8.01424e-13	5.02987e-07	-1.8963	8.77406e-10	2.04842e-09	diaphanous related formin 3	...
DKK2	protein_coding	-3.12238	1.06117e-08	5.04249e-07	-4.6455	2.5279e-16	1.89905e-09	dickkopf WNT signaling pathway inhibitor 2	...
DLGAP5	protein_coding	-5.88112	1.11337e-11	5.02987e-07	-4.8911	6.8205e-12	1.89954e-09	DLG associated protein 5	...
DLK1	protein_coding	-7.90473	1.91265e-10	5.03e-07	-6.34142	2.75781e-10	1.93767e-09	delta like non-canonical Notch ligand 1	...
DLX1	protein_coding	-2.98615	0.000221108	0.000165107	-3.32587	7.45111e-07	4.27079e-07	distal-less homeobox 1	...
DLX2	protein_coding	-2.40697	0.00123478	0.00130629	-3.11345	5.50083e-07	2.98135e-07	distal-less homeobox 2	...
DNA2	protein_coding	-3.12805	1.91633e-11	5.02988e-07	-1.25587	6.72561e-05	8.74237e-05	DNA replication helicase/nuclease 2	...
DNAJC9	protein_coding	-1.47862	1.49284e-05	7.10856e-06	-1.48919	1.74798e-07	7.8619e-08	DnaJ heat shock protein family (Hsp40) member C9	...
DNMT3A	protein_coding	-3.09828	7.81152e-14	5.02987e-07	-2.75685	6.72423e-15	1.89905e-09	DNA methyltransferase 3 alpha	...
DNMT3B	protein_coding	-1.43803	7.05204e-05	4.23308e-05	-1.85213	5.93131e-09	3.31634e-09	DNA methyltransferase 3 beta	...
DOK6	protein_coding	-1.90548	2.52735e-05	1.27361e-05	-1.76954	5.00436e-05	6.15523e-05	docking protein 6	...
DONSON	protein_coding	-2.25503	4.05705e-08	5.09167e-07	-1.53209	1.32664e-06	8.3493e-07	downstream neighbor of SON	...
DPP10	protein_coding	-3.90753	3.76652e-07	5.89499e-07	-1.86947	0.00101777	0.00222718	dipeptidyl peptidase like 10	...
DPPA4	protein_coding	-1.73615	0.00205613	0.00243314	-1.69503	0.000127252	0.000186798	developmental pluripotency associated 4	...
DPYSL3	protein_coding	-1.86314	0.019614	0.0421209	-1.82189	0.00301787	0.00815212	dihydropyrimidinase like 3	...
DPYSL4	protein_coding	-2.2918	0.00733257	0.0120503	-2.86118	2.40166e-05	2.56749e-05	dihydropyrimidinase like 4	...
DTL	protein_coding	-4.04365	1.11333e-05	5.20742e-06	-3.73984	7.0267e-07	3.99352e-07	denticleless E3 ubiquitin protein ligase homolog	...
DZIP1	protein_coding	-2.19003	0.00195487	0.00228701	-1.02731	0.006525	0.0203586	DAZ interacting zinc finger protein 1	...
E2F5	protein_coding	-1.01568	0.00155506	0.00173064	-1.16549	7.32258e-06	6.26262e-06	E2F transcription factor 5	...
E2F7	protein_coding	-4.49799	5.12383e-10	5.03026e-07	-3.14666	1.87388e-08	7.4326e-09	E2F transcription factor 7	...
E2F8	protein_coding	-5.20281	2.11643e-08	5.05818e-07	-1.50988	0.0217842	0.0792444	E2F transcription factor 8	...
EBF1	protein_coding	-1.22796	0.0124462	0.023764	-2.96524	6.81746e-11	1.90656e-09	early B-cell factor 1	...
EBF2	protein_coding	-1.62144	0.000117636	7.7985e-05	-4.14362	2.86491e-17	1.89905e-09	early B-cell factor 2	...
EBF3	protein_coding	-2.35476	6.16957e-06	2.79322e-06	-4.64754	6.44352e-17	1.89905e-09	early B-cell factor 3	...
ECT2	protein_coding	-1.62885	4.35306e-08	5.09765e-07	-1.43889	5.06227e-09	3.081e-09	epithelial cell transforming 2	...
EDNRA	protein_coding	-2.58225	7.47911e-06	3.3728e-06	-2.58707	8.21544e-08	3.42459e-08	endothelin receptor type A	...
EFNA2	protein_coding	-4.10229	3.49556e-07	5.82567e-07	-2.72946	1.09944e-05	1.01392e-05	ephrin A2	...
EFNA4	protein_coding	-1.02597	0.00335339	0.00448967	-1.11541	5.45524e-05	6.81355e-05	ephrin A4	...
EFNA5	protein_coding	-1.68329	0.00164445	0.00185342	-3.84265	1.52607e-13	1.89906e-09	ephrin A5	...
EFNB2	protein_coding	-1.03478	0.021796	0.0478104	-2.15807	1.72168e-08	6.90539e-09	ephrin B2	...
EFNB3	protein_coding	-2.72636	2.78344e-05	1.42295e-05	-2.7489	3.60802e-07	1.82218e-07	ephrin B3	...
EFS	protein_coding	-1.25313	5.06431e-05	2.86251e-05	-2.31364	2.74179e-06	1.95536e-06	embryonal Fyn-associated substrate	...
EGFL6	protein_coding	-4.33734	3.42405e-08	5.07983e-07	-4.2722	2.50551e-10	1.93321e-09	EGF like domain multiple 6	...
ELAVL2	protein_coding	-3.40612	0.00227176	0.00276579	-4.72213	4.12942e-07	2.13676e-07	ELAV like RNA binding protein 2	...
ELAVL4	protein_coding	-2.94495	0.0012395	0.00131385	-4.69331	4.18208e-12	1.89933e-09	ELAV like RNA binding protein 4	...
ELFN1	protein_coding	-1.4296	1.01107e-05	4.69336e-06	-1.16545	6.51933e-06	5.47355e-06	extracellular leucine rich repeat and fibronectin type III domain containing 1	...
ELOVL6	protein_coding	-2.33304	9.8794e-05	6.32386e-05	-1.7685	2.09783e-05	2.18e-05	ELOVL fatty acid elongase 6	...
EMILIN1	protein_coding	-1.71171	0.00405041	0.00568077	-1.13108	0.0126054	0.0437107	elastin microfibril interfacer 1	...
EMILIN3	protein_coding	-1.32046	2.7675e-05	1.41322e-05	-1.1063	1.09406e-05	1.00818e-05	elastin microfibril interfacer 3	...
ENAH	protein_coding	-1.14777	0.0263353	0.0602834	-1.186	0.00101162	0.00221033	enabled homolog (Drosophila)	...
ENC1	protein_coding	-3.66422	3.42299e-06	1.64762e-06	-3.09861	1.12637e-06	6.93643e-07	ectodermal-neural cortex 1	...
ENOX1	protein_coding	-1.68259	0.00133649	0.00144144	-1.38865	0.000643871	0.00129292	ecto-NOX disulfide-thiol exchanger 1	...
EPHA7	protein_coding	-3.15293	2.5178e-05	1.26814e-05	-2.94247	4.60397e-11	1.90383e-09	EPH receptor A7	...
EPHB2	protein_coding	-1.29689	0.000781368	0.000758492	-1.00498	4.5853e-06	3.63446e-06	EPH receptor B2	...
EPHB3	protein_coding	-1.50544	0.000880045	0.000874824	-1.64685	7.2981e-06	6.23475e-06	EPH receptor B3	...
ERCC6L	protein_coding	-1.97056	1.83065e-13	5.02987e-07	-1.68615	5.87255e-14	1.89906e-09	ERCC excision repair 6 like, spindle assembly checkpoint helicase	...
ESPL1	protein_coding	-2.04776	5.10147e-05	2.89693e-05	-1.63197	2.42762e-05	2.6016e-05	extra spindle pole bodies like 1, separase	...
ETV1	protein_coding	-1.75958	0.00136666	0.0014832	-1.78566	0.00446666	0.0130237	ETS variant 1	...
EXO1	protein_coding	-2.62898	4.77867e-11	5.02989e-07	-2.4016	1.93138e-12	1.89916e-09	exonuclease 1	...
EXTL2	protein_coding	-1.39767	6.57199e-06	2.9648e-06	-1.83031	1.08812e-10	1.91183e-09	exostosin like glycosyltransferase 2	...
EZH2	protein_coding	-4.70878	6.2143e-08	5.13293e-07	-3.3749	6.7482e-07	3.81835e-07	enhancer of zeste 2 polycomb repressive complex 2 subunit	...
F2RL2	protein_coding	-4.38596	7.9067e-15	5.02987e-07	-1.87929	2.50299e-07	1.19077e-07	coagulation factor II thrombin receptor like 2	...
FADS1	protein_coding	-2.143	3.0137e-05	1.55788e-05	-1.84044	1.68484e-06	1.10833e-06	fatty acid desaturase 1	...
FAM110B	protein_coding	-1.79541	0.000200926	0.000147708	-2.08851	2.03201e-05	2.09409e-05	family with sequence similarity 110 member B	...
FAM117B	protein_coding	-1.37125	0.00378575	0.00525355	-1.13746	0.00176759	0.0042938	family with sequence similarity 117 member B	...
FAM161A	protein_coding	-1.27058	1.05682e-10	5.02993e-07	-1.80675	6.60256e-09	3.50656e-09	family with sequence similarity 161 member A	...
FAM171A1	protein_coding	-2.01081	0.000313306	0.000251629	-1.19084	0.00541629	0.0163643	family with sequence similarity 171 member A1	...
FAM171B	protein_coding	-1.62524	3.52575e-08	5.08215e-07	-2.46337	0.000394657	0.000723764	family with sequence similarity 171 member B	...
FAM19A2	protein_coding	-2.25857	0.000138524	9.45974e-05	-1.50729	0.000994026	0.00216603	family with sequence similarity 19 member A2, C-C motif chemokine like	...
FAM72A	protein_coding	-3.28766	0.000124023	8.29042e-05	-2.27638	0.000604522	0.00119685	family with sequence similarity 72 member A	...
FAM72B	protein_coding	-3.28766	0.000124023	8.29042e-05	-2.27638	0.000604522	0.00119685	family with sequence similarity 72 member B	...
FAM72C	protein_coding	-3.28766	0.000124023	8.29042e-05	-2.27638	0.000604522	0.00119685	family with sequence similarity 72 member C	...
FAM72D	protein_coding	-3.28766	0.000124023	8.29042e-05	-2.27638	0.000604522	0.00119685	family with sequence similarity 72 member D	...
FAM83D	protein_coding	-4.70904	5.27305e-07	6.29077e-07	-1.7979	0.00907853	0.0299661	family with sequence similarity 83 member D	...
FANCD2	protein_coding	-1.42125	3.00641e-08	5.07242e-07	-1.63304	1.89656e-05	1.93376e-05	Fanconi anemia complementation group D2	...
FANCI	protein_coding	-4.02418	9.29436e-09	5.04079e-07	-2.16171	5.02312e-07	2.68109e-07	Fanconi anemia complementation group I	...
FANCL	protein_coding	-1.01748	0.00129802	0.00139208	-1.57002	1.35802e-08	5.69617e-09	Fanconi anemia complementation group L	...
FANCM	protein_coding	-1.04058	1.50346e-06	9.344e-07	-1.62972	2.42463e-09	2.3856e-09	Fanconi anemia complementation group M	...
FAT4	protein_coding	-1.59941	0.00122273	0.00129112	-3.02608	7.08549e-11	1.90689e-09	FAT atypical cadherin 4	...
FBN2	protein_coding	-4.68475	5.70529e-09	5.03611e-07	-6.43852	1.59321e-15	1.89905e-09	fibrillin 2	...
FBN3	protein_coding	-2.92555	3.57181e-11	5.02989e-07	-2.55813	5.07911e-12	1.8994e-09	fibrillin 3	...
FBXL13	protein_coding	-1.52933	3.99249e-06	1.87717e-06	-1.7209	2.69606e-09	2.45225e-09	F-box and leucine rich repeat protein 13	...
FBXL7	protein_coding	-1.39192	0.000359654	0.000297039	-1.45609	4.63437e-06	3.68325e-06	F-box and leucine rich repeat protein 7	...
FBXO11	protein_coding	-1.82221	1.60283e-08	5.05028e-07	-1.67063	1.58717e-09	2.19861e-09	F-box protein 11	...
FBXO5	protein_coding	-2.54511	1.90585e-07	5.42255e-07	-3.0522	9.75534e-12	1.89981e-09	F-box protein 5	...
FEN1	protein_coding	-2.43258	1.86665e-07	5.41076e-07	-1.05378	0.0020339	0.00507456	flap structure-specific endonuclease 1	...
FGD1	protein_coding	-1.53421	3.19599e-05	1.6685e-05	-1.51434	6.47829e-07	3.64174e-07	FYVE, RhoGEF and PH domain containing 1	...
FGF18	protein_coding	-1.49252	0.0426378	0.110493	-2.52721	8.74171e-06	7.73576e-06	fibroblast growth factor 18	...
FGFR1	protein_coding	-1.07345	0.00650897	0.0103368	-1.21779	8.14758e-05	0.000109878	fibroblast growth factor receptor 1	...
FIGN	protein_coding	-1.56946	0.000884322	0.000879694	-2.6133	2.16139e-11	1.90092e-09	fidgetin, microtubule severing factor	...
FIGNL1	protein_coding	-1.54559	2.33883e-05	1.16261e-05	-1.77871	1.1291e-07	4.81271e-08	fidgetin like 1	...
FJX1	protein_coding	-2.50992	8.63826e-06	3.92263e-06	-1.18609	0.00525755	0.0157738	four jointed box 1	...
FKBP14	protein_coding	-1.3985	1.15214e-05	5.39478e-06	-1.16817	4.59356e-06	3.6421e-06	FK506 binding protein 14	...
FKBP7	protein_coding	-1.20346	0.00376246	0.0052088	-2.0918	8.80404e-09	4.17861e-09	FK506 binding protein 7	...
FLRT2	protein_coding	-3.13008	6.74013e-10	5.03041e-07	-3.74716	1.01764e-14	1.89905e-09	fibronectin leucine rich transmembrane protein 2	...
FLRT3	protein_coding	-2.98407	3.68175e-06	1.75281e-06	-3.57512	4.95074e-10	1.97568e-09	fibronectin leucine rich transmembrane protein 3	...
FNDC5	protein_coding	-2.26741	0.00548258	0.00825184	-2.2827	0.000306081	0.000533694	fibronectin type III domain containing 5	...
FOXG1	protein_coding	-2.8621	0.0332499	0.0810918	-3.84763	0.000152553	0.000232968	forkhead box G1	...
FOXM1	protein_coding	-3.0172	5.25486e-06	2.40574e-06	-1.99464	9.5747e-05	0.000133165	forkhead box M1	...
FREM1	protein_coding	-1.78741	5.31551e-06	2.43129e-06	-1.48063	2.5995e-06	1.83506e-06	FRAS1 related extracellular matrix 1	...
FREM2	protein_coding	-1.66226	0.00455635	0.00654366	-2.78472	3.16884e-08	1.22157e-08	FRAS1 related extracellular matrix protein 2	...
FRMD4A	protein_coding	-1.0446	0.000769746	0.000745138	-2.38099	1.00205e-08	4.53646e-09	FERM domain containing 4A	...
FRMD6	protein_coding	-1.14971	0.0458459	0.12049	-1.61516	0.00017176	0.000267817	FERM domain containing 6	...
FSCN1	protein_coding	-1.49646	0.00152748	0.00169429	-2.21352	4.79359e-08	1.89722e-08	fascin actin-bundling protein 1	...
FST	protein_coding	-1.59053	0.000188015	0.000136009	-3.02922	9.76385e-13	1.89911e-09	follistatin	...
FSTL1	protein_coding	-1.85218	7.44497e-05	4.52649e-05	-1.832	1.76149e-06	1.16453e-06	follistatin like 1	...
FZD2	protein_coding	-1.75823	1.19226e-11	5.02987e-07	-2.52489	1.88866e-19	1.89905e-09	frizzled class receptor 2	...
FZD8	protein_coding	-1.70339	1.95797e-06	1.09556e-06	-2.08036	1.26566e-10	1.91447e-09	frizzled class receptor 8	...
GAP43	protein_coding	-3.18998	0.0179452	0.0375825	-4.65746	1.17663e-05	1.10075e-05	growth associated protein 43	...
GAS1	protein_coding	-2.01423	0.00218515	0.00263012	-1.95129	3.41778e-06	2.55107e-06	growth arrest specific 1	...
GAS2	protein_coding	-3.98124	2.07154e-07	5.46019e-07	-5.02853	2.49905e-12	1.8992e-09	growth arrest specific 2	...
GAS2L3	protein_coding	-2.60443	1.16296e-11	5.02987e-07	-2.3795	4.51466e-13	1.89907e-09	growth arrest specific 2 like 3	...
GATA3	protein_coding	-1.5327	0.000390011	0.00032668	-1.57056	0.0211984	0.0770197	GATA binding protein 3	...
GDF10	protein_coding	-1.97106	0.000393917	0.000330612	-1.34276	0.00176231	0.00427646	growth differentiation factor 10	...
GEN1	protein_coding	-1.64577	4.13928e-06	1.94307e-06	-1.14399	3.83757e-05	4.49388e-05	GEN1, Holliday junction 5' flap endonuclease	...
GINS1	protein_coding	-4.11892	1.66302e-07	5.36241e-07	-2.24136	0.000134293	0.000199486	GINS complex subunit 1	...
GINS2	protein_coding	-3.20801	6.902e-08	5.1462e-07	-2.80525	1.03282e-08	4.64693e-09	GINS complex subunit 2	...
GINS3	protein_coding	-1.98992	4.81566e-09	5.03498e-07	-1.17545	3.41778e-06	2.55098e-06	GINS complex subunit 3	...
GJC1	protein_coding	-1.8882	0.000483081	0.000423723	-1.96067	7.82444e-06	6.78472e-06	gap junction protein gamma 1	...
GLI2	protein_coding	-1.40445	2.40951e-08	5.06267e-07	-1.98197	4.66327e-15	1.89905e-09	GLI family zinc finger 2	...
GLYR1	protein_coding	-1.9734	0.00998016	0.0178631	-2.12692	0.000313705	0.000549746	glyoxylate reductase 1 homolog	...
GMNN	protein_coding	-1.49934	0.0101711	0.0182951	-1.55315	0.000521216	0.00100621	geminin, DNA replication inhibitor	...
GNG2	protein_coding	-1.42403	0.0429303	0.111548	-2.13011	6.20252e-05	7.9625e-05	G protein subunit gamma 2	...
GNG4	protein_coding	-2.60827	1.16072e-06	8.23302e-07	-1.12018	0.00483608	0.0142956	G protein subunit gamma 4	...
GPC2	protein_coding	-1.16142	3.07963e-05	1.59606e-05	-1.40761	7.23463e-09	3.69657e-09	glypican 2	...
GPC3	protein_coding	-2.79193	1.03464e-06	7.82567e-07	-5.10518	2.5279e-16	1.89905e-09	glypican 3	...
GPC6	protein_coding	-2.65806	3.55673e-10	5.03013e-07	-2.57676	2.74567e-12	1.89922e-09	glypican 6	...
GPR137C	protein_coding	-2.2569	1.26194e-05	5.959e-06	-1.95393	2.82666e-06	2.02886e-06	G protein-coupled receptor 137C	...
GPR161	protein_coding	-1.41648	1.70435e-05	8.21142e-06	-2.31349	2.75434e-06	1.96652e-06	G protein-coupled receptor 161	...
GPSM2	protein_coding	-2.81873	1.99565e-07	5.44375e-07	-1.9587	8.85457e-08	3.7036e-08	G protein signaling modulator 2	...
GPX7	protein_coding	-1.84381	4.94304e-08	5.10868e-07	-2.50775	4.36926e-14	1.89905e-09	glutathione peroxidase 7	...
GPX8	protein_coding	-1.75807	0.00238761	0.00295597	-3.9276	3.84233e-12	1.8993e-09	glutathione peroxidase 8 (putative)	...
GTSE1	protein_coding	-3.15332	3.41572e-08	5.07948e-07	-2.30113	2.7488e-07	1.32806e-07	G2 and S-phase expressed 1	...
GXYLT1	protein_coding	-1.07393	0.00825341	0.0139687	-1.18266	1.23381e-05	1.16421e-05	glucoside xylosyltransferase 1	...
GYPA	protein_coding	-3.2627	6.96128e-05	4.16984e-05	-5.18063	1.44978e-11	1.90023e-09	glycophorin A (MNS blood group)	...
GYPB	protein_coding	-2.10313	0.0020347	0.0024003	-3.4783	6.83966e-09	3.57892e-09	glycophorin B (MNS blood group)	...
GYPE	protein_coding	-1.56031	0.00593928	0.00914477	-1.66197	0.000166368	0.000257862	glycophorin E (MNS blood group)	...
H2AFX	protein_coding	-3.06238	3.40042e-10	5.03011e-07	-1.29907	2.61696e-09	2.43104e-09	H2A histone family member X	...
H2AFY2	protein_coding	-1.32187	3.96712e-06	1.86576e-06	-1.64827	1.94569e-10	1.92445e-09	H2A histone family member Y2	...
HAPLN1	protein_coding	-1.87953	0.0426898	0.110703	-3.18053	4.23158e-12	1.89934e-09	hyaluronan and proteoglycan link protein 1	...
HAS2	protein_coding	-4.43236	5.50236e-13	5.02987e-07	-2.91022	1.50426e-12	1.89914e-09	hyaluronan synthase 2	...
HBA1	protein_coding	-2.58326	8.20559e-06	3.71116e-06	-1.95343	6.12706e-05	7.84782e-05	hemoglobin subunit alpha 1	...
HBA2	protein_coding	-2.58326	8.20559e-06	3.71116e-06	-1.95343	6.12706e-05	7.84782e-05	hemoglobin subunit alpha 2	...
HBE1	protein_coding	-6.56733	2.2441e-19	5.02987e-07	-8.37737	1.33959e-26	1.89905e-09	hemoglobin subunit epsilon 1	...
HBG1	protein_coding	-7.52391	1.53473e-13	5.02987e-07	-6.91117	4.88815e-15	1.89905e-09	hemoglobin subunit gamma 1	...
HBG2	protein_coding	-7.52391	1.53473e-13	5.02987e-07	-6.91117	4.88815e-15	1.89905e-09	hemoglobin subunit gamma 2	...
HBM	protein_coding	-3.37552	0.000162778	0.000114644	-5.10436	4.44187e-10	1.96651e-09	hemoglobin subunit mu	...
HBQ1	protein_coding	-1.20674	0.0386914	0.0980713	-1.44479	0.000849813	0.00179961	hemoglobin subunit theta 1	...
HBZ	protein_coding	-5.75376	1.66043e-12	5.02987e-07	-8.31825	1.51469e-20	1.89905e-09	hemoglobin subunit zeta	...
HDAC2	protein_coding	-1.04427	0.0011174	0.00115957	-2.25184	1.47371e-12	1.89913e-09	histone deacetylase 2	...
HELLS	protein_coding	-3.59891	3.38589e-09	5.03325e-07	-2.84376	5.78645e-09	3.27897e-09	helicase, lymphoid-specific	...
HEMGN	protein_coding	-3.30376	3.3924e-06	1.63395e-06	-4.41346	2.4276e-11	1.90124e-09	hemogen	...
HEPH	protein_coding	-2.48387	0.00158674	0.00177554	-1.29824	0.0310452	0.113586	hephaestin	...
HIC2	protein_coding	-1.68578	7.82768e-05	4.80419e-05	-1.85973	5.61578e-07	3.06461e-07	HIC ZBTB transcriptional repressor 2	...
HIF3A	protein_coding	-3.60656	8.60931e-14	5.02987e-07	-2.35767	6.35813e-11	1.90601e-09	hypoxia inducible factor 3 alpha subunit	...
HIST1H2BG	protein_coding	-2.45519	0.00377508	0.00523621	-2.74626	8.36713e-07	4.89787e-07	histone cluster 1 H2B family member g	...
HIST1H2BH	protein_coding	-1.76998	5.00657e-05	2.81016e-05	-1.55357	9.22961e-06	8.26178e-06	histone cluster 1 H2B family member h	...
HIST1H2BJ	protein_coding	-2.45519	0.00377508	0.00523621	-2.74626	8.36713e-07	4.89787e-07	histone cluster 1 H2B family member j	...
HIST1H3B	protein_coding	-1.95717	0.000140059	9.584e-05	-1.04723	2.31694e-05	2.45601e-05	histone cluster 1 H3 family member b	...
HIST1H4A	protein_coding	-1.17325	0.00210836	0.00251138	-1.70148	1.40113e-07	6.11967e-08	histone cluster 1 H4 family member a	...
HIST1H4B	protein_coding	-1.17325	0.00210836	0.00251138	-1.70148	1.40113e-07	6.11967e-08	histone cluster 1 H4 family member b	...
HIST1H4C	protein_coding	-1.17325	0.00210836	0.00251138	-1.70148	1.40113e-07	6.11967e-08	histone cluster 1 H4 family member c	...
HIST1H4D	protein_coding	-1.17325	0.00210836	0.00251138	-1.70148	1.40113e-07	6.11967e-08	histone cluster 1 H4 family member d	...
HIST1H4E	protein_coding	-1.17325	0.00210836	0.00251138	-1.70148	1.40113e-07	6.11967e-08	histone cluster 1 H4 family member e	...
HIST1H4F	protein_coding	-1.17325	0.00210836	0.00251138	-1.70148	1.40113e-07	6.11967e-08	histone cluster 1 H4 family member f	...
HIST1H4H	protein_coding	-1.17325	0.00210836	0.00251138	-1.70148	1.40113e-07	6.11967e-08	histone cluster 1 H4 family member h	...
HIST1H4I	protein_coding	-1.17325	0.00210836	0.00251138	-1.70148	1.40113e-07	6.11967e-08	histone cluster 1 H4 family member i	...
HIST1H4J	protein_coding	-1.32283	0.00149326	0.00164827	-1.70148	1.40113e-07	6.11967e-08	histone cluster 1 H4 family member j	...
HIST1H4K	protein_coding	-1.32283	0.00149326	0.00164827	-1.70148	1.40113e-07	6.11967e-08	histone cluster 1 H4 family member k	...
HIST1H4L	protein_coding	-1.17325	0.00210836	0.00251138	-1.70148	1.40113e-07	6.11967e-08	histone cluster 1 H4 family member l	...
HIST2H4A	protein_coding	-1.17325	0.00210836	0.00251138	-1.70148	1.40113e-07	6.11967e-08	histone cluster 2 H4 family member a	...
HIST2H4B	protein_coding	-1.17325	0.00210836	0.00251138	-1.70148	1.40113e-07	6.11967e-08	histone cluster 2 H4 family member b	...
HIST3H2A	protein_coding	-2.19971	1.38364e-06	8.94166e-07	-1.1937	2.63395e-09	2.43728e-09	histone cluster 3 H2A	...
HIST4H4	protein_coding	-1.17325	0.00210836	0.00251138	-1.70148	1.40113e-07	6.11967e-08	histone cluster 4 H4	...
HJURP	protein_coding	-3.31292	8.52411e-08	5.17988e-07	-2.98097	6.63386e-09	3.52049e-09	Holliday junction recognition protein	...
HMGA1	protein_coding	-1.35273	0.00166693	0.00188269	-1.20813	6.71348e-09	3.54488e-09	high mobility group AT-hook 1	...
HMGA2	protein_coding	-8.16152	1.30062e-26	5.02987e-07	-7.53404	1.97091e-28	1.89905e-09	high mobility group AT-hook 2	...
HMGB2	protein_coding	-1.87808	0.00161119	0.00180888	-1.98877	2.8413e-05	3.13811e-05	high mobility group box 2	...
HMGB3	protein_coding	-2.86336	4.5732e-10	5.03022e-07	-2.11662	4.70833e-09	2.98045e-09	high mobility group box 3	...
HMMR	protein_coding	-3.23658	8.21392e-08	5.17303e-07	-2.73071	2.80752e-08	1.08438e-08	hyaluronan mediated motility receptor	...
HNRNPA0	protein_coding	-1.7991	3.00318e-08	5.07217e-07	-1.51837	1.9225e-08	7.59446e-09	heterogeneous nuclear ribonucleoprotein A0	...
HNRNPH1	protein_coding	-1.04925	2.48223e-05	1.24926e-05	-1.89018	1.02891e-13	1.89906e-09	heterogeneous nuclear ribonucleoprotein H1	...
HNRNPR	protein_coding	-1.07265	0.000159666	0.000111924	-1.01316	3.53395e-07	1.77929e-07	heterogeneous nuclear ribonucleoprotein R	...
HOXA2	protein_coding	-2.1674	4.53174e-09	5.03464e-07	-1.407	5.48959e-07	2.97312e-07	homeobox A2	...
HOXA5	protein_coding	-1.84213	0.045339	0.119028	-2.79329	5.81122e-05	7.35486e-05	homeobox A5	...
HOXB3	protein_coding	-2.68827	0.0028389	0.00365731	-2.38974	0.000610653	0.00121398	homeobox B3	...
HOXD3	protein_coding	-1.69834	1.89772e-06	1.07412e-06	-1.00983	1.93447e-07	8.86441e-08	homeobox D3	...
HOXD4	protein_coding	-1.69834	1.89772e-06	1.07412e-06	-1.00983	1.93447e-07	8.86441e-08	homeobox D4	...
HS2ST1	protein_coding	-1.07003	9.23352e-05	5.85758e-05	-1.20857	5.25571e-06	4.25304e-06	heparan sulfate 2-O-sulfotransferase 1	...
HS6ST2	protein_coding	-2.5931	7.63643e-12	5.02987e-07	-1.6928	2.83439e-09	2.48535e-09	heparan sulfate 6-O-sulfotransferase 2	...
HUNK	protein_coding	-2.11235	6.15942e-06	2.78737e-06	-2.17219	3.71426e-08	1.44303e-08	hormonally up-regulated Neu-associated kinase	...
IFT80	protein_coding	-3.61855	3.88184e-09	5.03384e-07	-2.86261	6.41697e-09	3.45527e-09	intraflagellar transport 80	...
IGDCC3	protein_coding	-2.55296	1.86665e-07	5.41133e-07	-2.80209	1.08881e-10	1.91187e-09	immunoglobulin superfamily DCC subclass member 3	...
IGF2	protein_coding	-4.11393	4.60914e-11	5.02989e-07	-4.29352	3.77535e-14	1.89905e-09	insulin like growth factor 2	...
IGF2BP1	protein_coding	-1.03341	2.18307e-07	5.49147e-07	-1.36262	7.57178e-13	1.89909e-09	insulin like growth factor 2 mRNA binding protein 1	...
IGF2BP2	protein_coding	-2.56251	8.10192e-07	7.13433e-07	-2.79909	7.38562e-10	2.02137e-09	insulin like growth factor 2 mRNA binding protein 2	...
IGF2BP3	protein_coding	-3.62441	7.13893e-17	5.02987e-07	-5.40071	6.88414e-19	1.89905e-09	insulin like growth factor 2 mRNA binding protein 3	...
IGFBP2	protein_coding	-2.78341	3.96213e-05	2.15411e-05	-1.28268	0.0126066	0.0437171	insulin like growth factor binding protein 2	...
IGFBP3	protein_coding	-1.39973	0.0397108	0.101248	-1.09862	0.0276326	0.101092	insulin like growth factor binding protein 3	...
IGSF1	protein_coding	-2.63632	1.0722e-05	4.99017e-06	-1.39129	0.00218436	0.00552704	immunoglobulin superfamily member 1	...
IGSF3	protein_coding	-1.46984	0.00185266	0.00214244	-1.95136	6.63074e-07	3.74433e-07	immunoglobulin superfamily member 3	...
IGSF9	protein_coding	-2.24994	1.27223e-07	5.26665e-07	-1.56846	2.12008e-06	1.44052e-06	immunoglobulin superfamily member 9	...
IL11RA	protein_coding	-1.38201	1.0665e-05	4.95786e-06	-1.88962	7.09943e-11	1.90694e-09	interleukin 11 receptor subunit alpha	...
IL17B	protein_coding	-1.6699	0.000737198	0.000705933	-2.21082	1.43246e-07	6.27271e-08	interleukin 17B	...
IL1RAPL1	protein_coding	-1.87703	7.03625e-08	5.1487e-07	-1.58373	2.40134e-08	9.30993e-09	interleukin 1 receptor accessory protein like 1	...
INS-IGF2	protein_coding	-4.11393	4.60914e-11	5.02989e-07	-4.29352	3.77535e-14	1.89905e-09	INS-IGF2 readthrough	...
IPO9	protein_coding	-1.05471	0.000196565	0.000143782	-1.53951	1.58342e-11	1.90036e-09	importin 9	...
IQGAP3	protein_coding	-1.67758	0.00111526	0.00115659	-3.1048	1.05513e-10	1.91136e-09	IQ motif containing GTPase activating protein 3	...
ISL1	protein_coding	-3.06986	0.000182182	0.000131021	-3.41661	5.76999e-07	3.16745e-07	ISL LIM homeobox 1	...
ITGA8	protein_coding	-1.62213	0.0291733	0.0685858	-1.14021	0.03856	0.139774	integrin subunit alpha 8	...
JAKMIP2	protein_coding	-1.77699	0.00018143	0.000130299	-2.14751	1.04014e-07	4.41881e-08	janus kinase and microtubule interacting protein 2	...
KANK4	protein_coding	-5.22921	6.31611e-12	5.02987e-07	-2.11954	3.16401e-05	3.56298e-05	KN motif and ankyrin repeat domains 4	...
KCNQ2	protein_coding	-1.21169	0.00288918	0.00374646	-1.58125	2.11246e-06	1.43435e-06	potassium voltage-gated channel subfamily Q member 2	...
KCTD12	protein_coding	-1.86828	1.00615e-05	4.66277e-06	-1.24254	0.000584438	0.0011503	potassium channel tetramerization domain containing 12	...
KDELC1	protein_coding	-2.44671	3.64587e-09	5.03356e-07	-2.55425	4.10847e-12	1.89932e-09	KDEL motif containing 1	...
KDELC2	protein_coding	-1.56863	0.000134807	9.1344e-05	-1.17388	0.000250903	0.000421448	KDEL motif containing 2	...
KDM1A	protein_coding	-1.11915	5.1967e-05	2.95885e-05	-1.49004	1.65333e-09	2.21275e-09	lysine demethylase 1A	...
KDM5B	protein_coding	-1.55065	0.00185266	0.00214189	-1.76676	4.42413e-07	2.31398e-07	lysine demethylase 5B	...
KIAA1211	protein_coding	-3.36519	0.000192529	0.00014006	-2.40907	0.00058409	0.0011492	KIAA1211	...
KIAA1524	protein_coding	-2.33761	1.16962e-19	5.02987e-07	-2.15632	3.48579e-12	1.89928e-09	0	...
KIAA1549	protein_coding	-2.14035	2.35584e-07	5.53119e-07	-1.72846	1.1592e-05	1.08225e-05	KIAA1549	...
KIF11	protein_coding	-4.85073	3.75535e-08	5.08594e-07	-4.07529	1.39644e-08	5.81763e-09	kinesin family member 11	...
KIF14	protein_coding	-4.25618	1.17393e-11	5.02987e-07	-2.51931	3.97142e-08	1.54585e-08	kinesin family member 14	...
KIF15	protein_coding	-4.55834	1.06851e-12	5.02987e-07	-4.07734	7.84062e-14	1.89906e-09	kinesin family member 15	...
KIF18A	protein_coding	-2.35156	2.21272e-10	5.03002e-07	-2.47935	1.35037e-13	1.89906e-09	kinesin family member 18A	...
KIF18B	protein_coding	-4.05914	1.97958e-09	5.03169e-07	-2.13356	1.38728e-05	1.33737e-05	kinesin family member 18B	...
KIF1B	protein_coding	-1.311	0.0124875	0.023863	-1.50293	0.000205484	0.000331678	kinesin family member 1B	...
KIF20A	protein_coding	-5.75984	9.28379e-12	5.02987e-07	-3.74808	3.65361e-09	2.70085e-09	kinesin family member 20A	...
KIF20B	protein_coding	-1.31414	1.4827e-09	5.03116e-07	-1.24398	2.40418e-11	1.9012e-09	kinesin family member 20B	...
KIF23	protein_coding	-4.82757	3.99937e-15	5.02987e-07	-3.6289	6.96489e-14	1.89906e-09	kinesin family member 23	...
KIF26A	protein_coding	-1.52966	4.19347e-05	2.29819e-05	-1.27255	1.30078e-05	1.23822e-05	kinesin family member 26A	...
KIF2A	protein_coding	-1.00318	0.0245218	0.0552993	-1.29615	0.00013963	0.000209316	kinesin family member 2A	...
KIF2C	protein_coding	-3.3397	6.20196e-06	2.80943e-06	-2.81919	2.1395e-06	1.45777e-06	kinesin family member 2C	...
KIF4A	protein_coding	-3.87887	5.37301e-08	5.11789e-07	-3.55545	2.65035e-09	2.44224e-09	kinesin family member 4A	...
KIFC1	protein_coding	-2.18808	6.16947e-09	5.0367e-07	-1.51436	1.91492e-07	8.74032e-08	kinesin family member C1	...
KLF12	protein_coding	-1.2446	2.70213e-08	5.06729e-07	-1.94525	4.84537e-09	3.02114e-09	Kruppel like factor 12	...
KLHDC8A	protein_coding	-2.76906	8.26474e-07	7.18779e-07	-1.51206	0.00033902	0.000601597	kelch domain containing 8A	...
KLHL13	protein_coding	-2.81474	1.39101e-06	8.96719e-07	-1.51443	0.000548092	0.00106837	kelch like family member 13	...
KLHL41	protein_coding	-2.97666	0.0393962	0.100245	-4.48776	4.45918e-05	5.38291e-05	kelch like family member 41	...
KNL1	protein_coding	-3.54457	6.18415e-14	5.02987e-07	-1.93538	4.81092e-09	3.01087e-09	kinetochore scaffold 1	...
KNTC1	protein_coding	-1.84921	7.06726e-05	4.25188e-05	-1.96604	4.03118e-07	2.07776e-07	kinetochore associated 1	...
KPNA2	protein_coding	-2.81067	2.16506e-07	5.48693e-07	-2.04609	1.51178e-06	9.7491e-07	karyopherin subunit alpha 2	...
L1TD1	protein_coding	-1.85876	0.000158344	0.000110788	-2.05312	5.53747e-07	3.00766e-07	LINE1 type transposase domain containing 1	...
LAMA4	protein_coding	-1.27104	0.0102839	0.0185674	-1.41054	0.00022721	0.000374305	laminin subunit alpha 4	...
LAMB1	protein_coding	-1.39186	0.0302697	0.0718426	-2.92937	4.10847e-08	1.59655e-08	laminin subunit beta 1	...
LDLRAD3	protein_coding	-2.20001	0.00013766	9.38709e-05	-1.14215	0.00959813	0.0320118	low density lipoprotein receptor class A domain containing 3	...
LHFPL2	protein_coding	-1.59389	1.60345e-06	9.69306e-07	-1.05994	3.54141e-05	4.08141e-05	lipoma HMGIC fusion partner-like 2	...
LIN28B	protein_coding	-1.71032	0.00200332	0.00235517	-4.09071	3.06279e-13	1.89907e-09	lin-28 homolog B	...
LINGO1	protein_coding	-1.70805	0.00548909	0.00826534	-1.33558	0.00436183	0.0126545	leucine rich repeat and Ig domain containing 1	...
LMF1	protein_coding	-1.93226	0.0210259	0.0457778	-2.26018	0.000208473	0.000337642	lipase maturation factor 1	...
LMNB1	protein_coding	-5.82216	4.90003e-11	5.0299e-07	-1.79289	0.00232989	0.00598008	lamin B1	...
LMNB2	protein_coding	-2.76964	1.65445e-11	5.02988e-07	-1.57604	1.21826e-07	5.22991e-08	lamin B2	...
LOXL1	protein_coding	-1.72105	0.00272864	0.00349228	-1.45445	0.00103343	0.00227002	lysyl oxidase like 1	...
LOXL2	protein_coding	-2.32204	6.63712e-06	2.99592e-06	-2.74007	1.62032e-09	2.20571e-09	lysyl oxidase like 2	...
LPAR4	protein_coding	-3.29981	7.9067e-15	5.02987e-07	-1.93627	1.46513e-10	1.91752e-09	lysophosphatidic acid receptor 4	...
LRFN5	protein_coding	-2.24998	0.000616339	0.000569049	-1.72607	0.000716541	0.00146979	leucine rich repeat and fibronectin type III domain containing 5	...
LRRC17	protein_coding	-3.67675	3.4781e-12	5.02987e-07	-5.25148	4.89232e-20	1.89905e-09	leucine rich repeat containing 17	...
LRRC3B	protein_coding	-2.69478	0.00957398	0.0168808	-1.64101	0.037314	0.135485	leucine rich repeat containing 3B	...
LRRN1	protein_coding	-3.97042	4.30917e-06	2.01237e-06	-3.91149	6.28165e-08	2.5273e-08	leucine rich repeat neuronal 1	...
LRRN3	protein_coding	-2.71768	1.09955e-05	5.12693e-06	-4.2139	2.24695e-12	1.89919e-09	leucine rich repeat neuronal 3	...
LRRTM4	protein_coding	-1.48262	0.00120857	0.00127169	-1.10603	0.00174083	0.00421625	leucine rich repeat transmembrane neuronal 4	...
LSAMP	protein_coding	-1.31042	0.0288046	0.0674324	-2.27769	0.00121285	0.00274831	limbic system-associated membrane protein	...
LSM11	protein_coding	-1.51224	0.00246177	0.00308017	-1.08479	0.00802002	0.0259305	LSM11, U7 small nuclear RNA associated	...
LSM7	protein_coding	-1.2939	9.45339e-07	7.54285e-07	-1.08031	4.00022e-07	2.05775e-07	LSM7 homolog, U6 small nuclear RNA and mRNA degradation associated	...
LTBP1	protein_coding	-2.12061	3.05958e-06	1.50233e-06	-1.16505	0.00198936	0.00493382	latent transforming growth factor beta binding protein 1	...
LYPD1	protein_coding	-1.24659	0.028882	0.0677399	-1.51621	0.000410907	0.000757465	LY6/PLAUR domain containing 1	...
MAB21L1	protein_coding	-2.87211	0.000125077	8.37732e-05	-4.75126	2.48886e-11	1.90133e-09	mab-21 like 1	...
MAD2L1	protein_coding	-2.4546	1.26654e-09	5.03096e-07	-2.60166	2.95106e-06	2.13771e-06	mitotic arrest deficient 2 like 1	...
MADCAM1	protein_coding	-1.4596	7.34332e-05	4.44928e-05	-1.37733	4.05214e-06	3.13445e-06	mucosal vascular addressin cell adhesion molecule 1	...
MAGED2	protein_coding	-1.17792	1.24271e-05	5.86746e-06	-1.87797	5.27729e-10	1.98149e-09	MAGE family member D2	...
MAGED4	protein_coding	-2.29036	0.000571199	0.000518534	-3.08952	6.10873e-08	2.44987e-08	MAGE family member D4	...
MAGED4B	protein_coding	-2.29036	0.000571199	0.000518534	-3.08952	6.10873e-08	2.44987e-08	MAGE family member D4B	...
MAGEL2	protein_coding	-1.76619	4.7775e-05	2.66198e-05	-1.92373	1.44916e-07	6.36084e-08	MAGE family member L2	...
MALSU1	protein_coding	-5.0554	4.38899e-15	5.02987e-07	-5.40071	6.88414e-19	1.89905e-09	mitochondrial assembly of ribosomal large subunit 1	...
MAP4K4	protein_coding	-1.80599	3.86179e-07	5.91948e-07	-1.6676	0.000408453	0.000752352	mitogen-activated protein kinase kinase kinase kinase 4	...
MARCKS	protein_coding	-3.135	7.89609e-09	5.03894e-07	-3.15375	1.20785e-13	1.89906e-09	myristoylated alanine rich protein kinase C substrate	...
MASTL	protein_coding	-1.2029	0.00206915	0.0024549	-1.13105	0.000211023	0.000342323	microtubule associated serine/threonine kinase like	...
MBTD1	protein_coding	-1.13954	0.00376144	0.00520587	-1.17945	0.000129275	0.000190505	mbt domain containing 1	...
MCAM	protein_coding	-2.2902	3.37402e-11	5.02989e-07	-2.29858	8.40258e-14	1.89906e-09	melanoma cell adhesion molecule	...
MCM10	protein_coding	-3.37671	9.5372e-11	5.02993e-07	-2.28071	1.9182e-11	1.90068e-09	minichromosome maintenance 10 replication initiation factor	...
MCM2	protein_coding	-2.31506	3.82104e-06	1.81041e-06	-2.15905	1.79249e-07	8.09173e-08	minichromosome maintenance complex component 2	...
MCM3	protein_coding	-1.65073	2.3492e-05	1.16992e-05	-1.31905	2.01671e-05	2.07497e-05	minichromosome maintenance complex component 3	...
MCM4	protein_coding	-2.50413	1.9882e-09	5.0317e-07	-1.56923	5.78501e-07	3.17702e-07	minichromosome maintenance complex component 4	...
MCM5	protein_coding	-1.48516	0.000116363	7.69499e-05	-1.01218	0.000688008	0.00140226	minichromosome maintenance complex component 5	...
MCM6	protein_coding	-1.63772	8.43154e-12	5.02987e-07	-2.06497	6.11867e-08	2.45722e-08	minichromosome maintenance complex component 6	...
MCM7	protein_coding	-1.81444	8.70845e-06	3.96512e-06	-1.58394	1.61649e-06	1.05768e-06	minichromosome maintenance complex component 7	...
MCM8	protein_coding	-1.61872	0.000454945	0.000392616	-1.4111	0.000106975	0.000151749	minichromosome maintenance 8 homologous recombination repair factor	...
MDFI	protein_coding	-1.9034	5.08199e-09	5.03533e-07	-1.35871	8.24292e-08	3.43933e-08	MyoD family inhibitor	...
MDK	protein_coding	-3.02328	1.22129e-09	5.03092e-07	-2.78361	4.12449e-11	1.90325e-09	midkine (neurite growth-promoting factor 2)	...
MECOM	protein_coding	-1.9077	0.0222291	0.0490255	-2.49347	9.89097e-05	0.000138327	MDS1 and EVI1 complex locus	...
MED28	protein_coding	-1.23134	3.73347e-05	2.00243e-05	-1.05319	1.05349e-05	9.63772e-06	mediator complex subunit 28	...
MEGF10	protein_coding	-3.15548	0.000758018	0.000728416	-3.94104	4.96417e-07	2.64239e-07	multiple EGF like domains 10	...
MEIS1	protein_coding	-3.30684	5.90839e-07	6.49072e-07	-2.21435	7.95939e-06	6.93388e-06	Meis homeobox 1	...
MEIS2	protein_coding	-1.6584	0.010195	0.0183538	-1.9262	0.000122835	0.000179146	Meis homeobox 2	...
MELK	protein_coding	-4.46093	3.49677e-08	5.08148e-07	-2.95	1.94756e-06	1.31049e-06	maternal embryonic leucine zipper kinase	...
MEOX1	protein_coding	-2.04156	0.00118263	0.00124018	-1.72786	0.000422017	0.00078265	mesenchyme homeobox 1	...
MEST	protein_coding	-3.92738	2.74699e-13	5.02987e-07	-3.8748	8.58034e-16	1.89905e-09	mesoderm specific transcript	...
MEX3A	protein_coding	-1.98813	3.07014e-09	5.0329e-07	-2.37057	6.98344e-14	1.89906e-09	mex-3 RNA binding family member A	...
MEX3B	protein_coding	-3.11125	1.92715e-05	9.34927e-06	-2.6278	6.6097e-06	5.56354e-06	mex-3 RNA binding family member B	...
MFAP2	protein_coding	-4.79266	4.94658e-14	5.02987e-07	-3.60921	6.92818e-13	1.89909e-09	microfibrillar associated protein 2	...
MID1	protein_coding	-1.32293	0.0158659	0.0322028	-2.58135	2.94e-08	1.13078e-08	midline 1	...
MIS18A	protein_coding	-2.07859	7.06027e-08	5.14935e-07	-1.52657	2.39156e-08	9.27403e-09	MIS18 kinetochore protein A	...
MIS18BP1	protein_coding	-1.76359	3.83053e-05	2.07001e-05	-1.66743	1.85969e-06	1.23995e-06	MIS18 binding protein 1	...
MKI67	protein_coding	-3.45982	1.95613e-08	5.0557e-07	-3.16695	8.93423e-10	2.05155e-09	marker of proliferation Ki-67	...
MLLT11	protein_coding	-4.06458	4.7775e-05	2.6629e-05	-3.39929	1.94877e-05	1.99534e-05	myeloid/lymphoid or mixed-lineage leukemia; translocated to, 11	...
MMP16	protein_coding	-3.70344	8.99015e-14	5.02987e-07	-3.06874	7.55168e-14	1.89906e-09	matrix metallopeptidase 16	...
MN1	protein_coding	-2.34552	0.00317571	0.00419613	-3.03383	2.91701e-06	2.1089e-06	MN1 proto-oncogene, transcriptional regulator	...
MND1	protein_coding	-4.39788	7.84702e-11	5.02991e-07	-2.32292	1.58788e-06	1.03522e-06	meiotic nuclear divisions 1	...
MNS1	protein_coding	-1.73185	1.48423e-05	7.05042e-06	-2.11894	2.06286e-09	2.30516e-09	meiosis specific nuclear structural 1	...
MRC2	protein_coding	-1.7529	3.975e-06	1.86981e-06	-1.06672	4.6055e-07	2.42253e-07	mannose receptor C type 2	...
MSANTD3-TMEFF1	protein_coding	-2.30945	0.00657179	0.0104608	-4.12483	1.86887e-08	7.40534e-09	0	...
MSH2	protein_coding	-1.04922	0.0451546	0.118501	-2.29233	7.56832e-08	3.10861e-08	mutS homolog 2	...
MSH6	protein_coding	-1.36138	8.21572e-05	5.09257e-05	-2.16944	3.21706e-11	1.90214e-09	mutS homolog 6	...
MTF2	protein_coding	-1.16535	0.0053423	0.00799045	-2.43006	2.02645e-08	7.95058e-09	metal response element binding transcription factor 2	...
MYBL2	protein_coding	-1.61524	9.69271e-05	6.18567e-05	-1.02194	0.00135852	0.00314023	MYB proto-oncogene like 2	...
MYCN	protein_coding	-3.05257	1.05794e-06	7.90291e-07	-2.26532	4.139e-06	3.22087e-06	MYCN proto-oncogene, bHLH transcription factor	...
MYEF2	protein_coding	-2.03374	1.76463e-05	8.52577e-06	-1.78437	3.11611e-06	2.2781e-06	myelin expression factor 2	...
MYF5	protein_coding	-1.26825	0.0062156	0.00974785	-1.91463	5.89939e-07	3.24788e-07	myogenic factor 5	...
MYH10	protein_coding	-2.02949	2.68088e-05	1.3597e-05	-2.77624	2.86164e-10	1.93954e-09	myosin heavy chain 10	...
MYH3	protein_coding	-3.58035	0.000111467	7.30932e-05	-5.57717	1.04444e-10	1.9112e-09	myosin heavy chain 3	...
MYH8	protein_coding	-2.93761	0.00275674	0.00353661	-2.41235	0.000862644	0.00183106	myosin heavy chain 8	...
MYL1	protein_coding	-3.22884	0.01656	0.033964	-4.80983	6.99943e-06	5.94472e-06	myosin light chain 1	...
MYL6B	protein_coding	-1.17589	0.0412581	0.105895	-1.69687	9.38417e-05	0.000129812	myosin light chain 6B	...
MYLPF	protein_coding	-2.88787	0.00733752	0.0120609	-3.91491	6.19227e-06	5.15193e-06	myosin light chain, phosphorylatable, fast skeletal muscle	...
MYOG	protein_coding	-1.30329	0.0121434	0.0230461	-1.26703	0.00135774	0.00313779	myogenin	...
NAALAD2	protein_coding	-2.03713	5.83673e-07	6.46314e-07	-2.05596	3.57977e-09	2.67613e-09	N-acetylated alpha-linked acidic dipeptidase 2	...
NAP1L1	protein_coding	-1.49582	7.33494e-07	6.90042e-07	-1.81457	3.52535e-13	1.89907e-09	nucleosome assembly protein 1 like 1	...
NARF	protein_coding	-1.28973	0.00256209	0.0032368	-1.4797	1.59807e-05	1.58537e-05	nuclear prelamin A recognition factor	...
NASP	protein_coding	-1.94983	8.11614e-08	5.17103e-07	-2.04244	1.35797e-10	1.91581e-09	nuclear autoantigenic sperm protein	...
NAV3	protein_coding	-2.08499	0.00559968	0.0084841	-2.14178	0.000244679	0.000408725	neuron navigator 3	...
NBEA	protein_coding	-1.47509	0.0233967	0.0521805	-2.11853	2.74222e-05	3.01239e-05	neurobeachin	...
NBPF1	protein_coding	-1.85156	1.17757e-06	8.28347e-07	-1.15899	0.000466948	0.000883557	NBPF member 1	...
NBPF11	protein_coding	-1.85156	1.17757e-06	8.28347e-07	-1.15899	0.000466948	0.000883557	NBPF member 11	...
NBPF15	protein_coding	-1.85156	1.17757e-06	8.28347e-07	-1.15899	0.000466948	0.000883557	NBPF member 15	...
NCALD	protein_coding	-2.45519	0.00377508	0.00523621	-3.22289	3.08908e-06	2.25449e-06	neurocalcin delta	...
NCAPD2	protein_coding	-2.12443	5.32441e-06	2.43632e-06	-1.41046	9.11809e-05	0.000125524	non-SMC condensin I complex subunit D2	...
NCAPG	protein_coding	-5.1548	5.49425e-12	5.02987e-07	-3.69636	4.15764e-11	1.90329e-09	non-SMC condensin I complex subunit G	...
NCAPG2	protein_coding	-2.46403	3.7573e-06	1.78607e-06	-1.31145	0.00110553	0.00246089	non-SMC condensin II complex subunit G2	...
NCAPH	protein_coding	-2.9618	5.86249e-07	6.47343e-07	-1.88772	3.20166e-05	3.61451e-05	non-SMC condensin I complex subunit H	...
NDC80	protein_coding	-4.73495	8.03229e-10	5.03051e-07	-3.98829	2.91609e-10	1.94072e-09	NDC80, kinetochore complex component	...
NDN	protein_coding	-1.52154	0.000287515	0.000226975	-1.3874	3.37752e-05	3.85938e-05	necdin, MAGE family member	...
NEFL	protein_coding	-3.35307	0.00751593	0.0124372	-4.87069	1.89249e-06	1.26663e-06	neurofilament light	...
NEFM	protein_coding	-3.64665	0.00321286	0.00425326	-4.68924	3.30458e-06	2.44464e-06	neurofilament medium	...
NEIL3	protein_coding	-2.55402	3.39004e-08	5.07876e-07	-1.26787	0.000174511	0.000272764	nei like DNA glycosylase 3	...
NEK2	protein_coding	-4.31135	2.32535e-06	1.22833e-06	-2.05381	0.00262439	0.00688484	NIMA related kinase 2	...
NELL1	protein_coding	-1.469	0.0363947	0.0908941	-1.47997	0.00423056	0.0121944	neural EGFL like 1	...
NES	protein_coding	-1.84947	7.29816e-07	6.88364e-07	-2.642	3.39503e-08	1.31757e-08	nestin	...
NETO2	protein_coding	-1.55141	0.0151658	0.0303966	-2.39278	1.23746e-05	1.16825e-05	neuropilin and tolloid like 2	...
NFATC4	protein_coding	-1.14181	0.00260772	0.00330763	-1.07961	2.41451e-08	9.3563e-09	nuclear factor of activated T-cells 4	...
NGFR	protein_coding	-1.16314	0.000198835	0.000146041	-1.32124	4.37449e-07	2.28325e-07	nerve growth factor receptor	...
NHSL1	protein_coding	-1.92651	0.0163971	0.0334922	-1.38614	0.000231769	0.000383477	NHS like 1	...
NID2	protein_coding	-2.01067	0.000179086	0.000128199	-3.10044	3.15079e-10	1.94445e-09	nidogen 2	...
NKAIN4	protein_coding	-2.66067	8.39507e-05	5.21682e-05	-1.42513	2.09793e-06	1.42345e-06	sodium/potassium transporting ATPase interacting 4	...
NLGN4X	protein_coding	-1.51318	0.000387469	0.00032403	-1.16688	0.000442066	0.000827815	neuroligin 4, X-linked	...
NME4	protein_coding	-1.01236	0.00282898	0.00364167	-1.32691	1.86133e-06	1.24203e-06	NME/NM23 nucleoside diphosphate kinase 4	...
NMU	protein_coding	-3.41014	7.8768e-09	5.03886e-07	-1.42873	0.000668345	0.0013522	neuromedin U	...
NNAT	protein_coding	-1.73178	0.0100401	0.0179869	-3.97734	1.26566e-10	1.91449e-09	neuronatin	...
NOG	protein_coding	-1.32333	0.00431997	0.00613296	-2.52477	1.28684e-09	2.13281e-09	noggin	...
NR2F1	protein_coding	-2.0549	0.00486865	0.00709862	-1.61355	1.58695e-05	1.57246e-05	nuclear receptor subfamily 2 group F member 1	...
NR2F2	protein_coding	-2.0549	0.00486865	0.00709862	-1.61355	1.58695e-05	1.57246e-05	nuclear receptor subfamily 2 group F member 2	...
NREP	protein_coding	-4.14994	2.86658e-07	5.65924e-07	-3.51777	8.85457e-08	3.70245e-08	neuronal regeneration related protein	...
NRK	protein_coding	-4.3989	1.67228e-11	5.02988e-07	-4.1253	3.05828e-13	1.89907e-09	Nik related kinase	...
NRM	protein_coding	-1.356	7.42148e-07	6.93252e-07	-1.12853	3.38028e-07	1.68908e-07	nurim (nuclear envelope membrane protein)	...
NRP2	protein_coding	-1.09067	0.00391591	0.00547373	-1.96667	4.07041e-09	2.81071e-09	neuropilin 2	...
NRXN1	protein_coding	-2.0805	0.00299388	0.00390947	-1.76952	0.000734148	0.00151264	neurexin 1	...
NT5DC2	protein_coding	-1.78823	4.59749e-05	2.54738e-05	-2.2302	6.62725e-09	3.51572e-09	5'-nucleotidase domain containing 2	...
NTM	protein_coding	-3.50011	1.84969e-05	8.93747e-06	-2.28678	0.0127832	0.04443	neurotrimin	...
NTS	protein_coding	-2.4579	0.000759678	0.00073078	-1.25373	0.025053	0.091466	neurotensin	...
NUCKS1	protein_coding	-1.04313	0.00617137	0.00964736	-1.82338	5.76393e-10	1.99087e-09	nuclear casein kinase and cyclin dependent kinase substrate 1	...
NUDT11	protein_coding	-2.31833	0.00248998	0.00312135	-2.61725	1.99015e-05	2.04243e-05	nudix hydrolase 11	...
NUF2	protein_coding	-4.94041	4.5732e-10	5.03021e-07	-3.644	4.91961e-09	3.04067e-09	NUF2, NDC80 kinetochore complex component	...
NUSAP1	protein_coding	-5.31162	1.35718e-10	5.02996e-07	-3.62395	1.09769e-08	4.86387e-09	nucleolar and spindle associated protein 1	...
NXN	protein_coding	-1.60403	0.00140889	0.00153615	-1.05226	0.00626689	0.0194325	nucleoredoxin	...
NXPH2	protein_coding	-3.48158	1.83298e-09	5.03153e-07	-2.21027	4.18732e-07	2.17044e-07	neurexophilin 2	...
NYNRIN	protein_coding	-1.80081	1.60402e-07	5.34844e-07	-1.66525	6.86338e-09	3.59128e-09	NYN domain and retroviral integrase containing	...
OGN	protein_coding	-2.65017	0.00175098	0.00199946	-4.53797	2.15192e-09	2.3232e-09	osteoglycin	...
OIP5	protein_coding	-3.89517	4.27001e-06	1.99655e-06	-1.87912	0.0031392	0.00854742	Opa interacting protein 5	...
OIT3	protein_coding	-2.1978	0.000359543	0.000296827	-2.38819	2.36793e-06	1.64304e-06	oncoprotein induced transcript 3	...
OLFML3	protein_coding	-1.87493	0.000237666	0.000179522	-1.36144	0.000587917	0.00115812	olfactomedin like 3	...
ORC1	protein_coding	-1.70144	9.76791e-06	4.51829e-06	-1.27579	2.48735e-05	2.67802e-05	origin recognition complex subunit 1	...
ORC6	protein_coding	-2.30602	1.43503e-06	9.11117e-07	-1.32701	0.00024538	0.00041042	origin recognition complex subunit 6	...
OSR1	protein_coding	-2.05357	0.000330312	0.000267938	-1.94399	2.22318e-05	2.33548e-05	odd-skipped related transciption factor 1	...
OSR2	protein_coding	-2.20581	0.028882	0.0677316	-2.11898	0.00463567	0.0135986	odd-skipped related transciption factor 2	...
OTUB2	protein_coding	-1.55121	5.32207e-07	6.31339e-07	-1.02882	1.58473e-05	1.56989e-05	OTU deubiquitinase, ubiquitin aldehyde binding 2	...
P3H1	protein_coding	-1.61223	4.97184e-08	5.10978e-07	-1.50033	1.66094e-09	2.21458e-09	prolyl 3-hydroxylase 1	...
P3H4	protein_coding	-1.23533	0.00020638	0.000152122	-1.7317	4.43508e-09	2.91366e-09	prolyl 3-hydroxylase family member 4 (non-enzymatic)	...
PABPC4L	protein_coding	-1.54709	8.13146e-05	5.02438e-05	-2.93149	2.03589e-13	1.89906e-09	poly(A) binding protein cytoplasmic 4 like	...
PAFAH1B3	protein_coding	-2.43941	1.76133e-06	1.02355e-06	-1.90158	2.72846e-06	1.94157e-06	platelet activating factor acetylhydrolase 1b catalytic subunit 3	...
PANX1	protein_coding	-1.21451	0.0112362	0.0208381	-1.68601	5.84007e-06	4.82291e-06	pannexin 1	...
PAPPA	protein_coding	-1.02612	0.00487467	0.00711231	-2.02299	4.56271e-06	3.60897e-06	pappalysin 1	...
PARPBP	protein_coding	-2.93705	3.06273e-14	5.02987e-07	-2.17783	4.00445e-11	1.90311e-09	PARP1 binding protein	...
PAX9	protein_coding	-1.49105	0.0471553	0.124726	-1.62183	0.00313482	0.00853341	paired box 9	...
PBK	protein_coding	-5.69302	2.52064e-07	5.57221e-07	-3.98481	3.51133e-06	2.63921e-06	PDZ binding kinase	...
PBRM1	protein_coding	-1.07995	0.00224968	0.00273588	-1.16709	1.86307e-07	8.46891e-08	polybromo 1	...
PCDH18	protein_coding	-1.75366	0.000904771	0.000905093	-3.32391	2.94778e-17	1.89905e-09	protocadherin 18	...
PCDH19	protein_coding	-1.27924	0.0217069	0.0475677	-2.13187	1.82213e-06	1.21105e-06	protocadherin 19	...
PCDH7	protein_coding	-1.49109	0.000309167	0.000247581	-2.87314	0.00067382	0.00136728	protocadherin 7	...
PCDH8	protein_coding	-2.58692	0.0195435	0.0419304	-3.44318	5.94353e-05	7.56188e-05	protocadherin 8	...
PCDHB10	protein_coding	-1.90877	0.00277954	0.00357055	-1.29936	0.00772077	0.0247985	protocadherin beta 10	...
PCDHB9	protein_coding	-1.90877	0.00277954	0.00357055	-1.29936	0.00772077	0.0247985	protocadherin beta 9	...
PCNA	protein_coding	-1.95953	6.69008e-06	3.02259e-06	-1.30105	0.000107969	0.000153513	proliferating cell nuclear antigen	...
PCOLCE	protein_coding	-1.00614	0.0161971	0.0330144	-1.8907	7.06333e-08	2.8786e-08	procollagen C-endopeptidase enhancer	...
PDGFRA	protein_coding	-2.04967	0.00039524	0.000331854	-1.49245	8.20193e-08	3.41537e-08	platelet derived growth factor receptor alpha	...
PDPN	protein_coding	-1.89743	0.00101865	0.00103856	-1.04022	0.0186098	0.0671396	podoplanin	...
PEG10	protein_coding	-3.37428	6.2453e-05	3.6702e-05	-3.71497	7.40749e-08	3.03778e-08	paternally expressed 10	...
PENK	protein_coding	-3.15878	0.00186199	0.002157	-1.71287	0.02736	0.100078	proenkephalin	...
PF4	protein_coding	-2.44177	0.00267852	0.00341639	-1.6916	0.00654258	0.0204283	platelet factor 4	...
PGAP1	protein_coding	-1.30349	0.0307694	0.0732919	-1.32643	1.22759e-06	7.65728e-07	post-GPI attachment to proteins 1	...
PGBD1	protein_coding	-1.49436	5.32904e-06	2.4416e-06	-1.13785	1.12618e-05	1.04472e-05	piggyBac transposable element derived 1	...
PHOX2B	protein_coding	-2.08766	1.13235e-07	5.23832e-07	-2.13132	3.93386e-10	1.95751e-09	paired like homeobox 2b	...
PIEZO2	protein_coding	-2.89627	6.85754e-14	5.02987e-07	-3.49688	7.91065e-13	1.89909e-09	piezo type mechanosensitive ion channel component 2	...
PIF1	protein_coding	-1.56693	8.28833e-07	7.19675e-07	-1.25351	8.23418e-07	4.80589e-07	PIF1 5'-to-3' DNA helicase	...
PLAC1	protein_coding	-1.75389	9.40625e-12	5.02987e-07	-1.17076	2.001e-09	2.29095e-09	placenta specific 1	...
PLAG1	protein_coding	-2.83848	1.40155e-10	5.02996e-07	-2.48452	1.97415e-11	1.90073e-09	PLAG1 zinc finger	...
PLAGL1	protein_coding	-2.45772	9.74998e-07	7.62827e-07	-1.84098	7.8798e-06	6.84769e-06	PLAG1 like zinc finger 1	...
PLCXD1	protein_coding	-1.66083	1.00618e-06	7.73497e-07	-1.0198	8.14089e-05	0.000109749	phosphatidylinositol specific phospholipase C X domain containing 1	...
PLEKHA8	protein_coding	-1.29217	0.00236005	0.0029115	-1.6503	2.19241e-06	1.49742e-06	pleckstrin homology domain containing A8	...
PLEKHG4B	protein_coding	-1.0359	0.0037458	0.00517791	-1.54303	2.61654e-07	1.25886e-07	pleckstrin homology and RhoGEF domain containing G4B	...
PLK4	protein_coding	-3.29832	1.168e-14	5.02987e-07	-2.03863	5.09994e-11	1.90441e-09	polo like kinase 4	...
PLPPR1	protein_coding	-2.01547	0.0448358	0.11744	-2.62068	0.000434402	0.00081066	phospholipid phosphatase related 1	...
POLE2	protein_coding	-2.8685	1.64039e-07	5.35678e-07	-1.73871	2.78601e-05	3.06646e-05	DNA polymerase epsilon 2, accessory subunit	...
POLQ	protein_coding	-1.55244	3.72585e-07	5.88313e-07	-1.22899	4.79294e-07	2.53859e-07	DNA polymerase theta	...
POSTN	protein_coding	-2.29659	3.57664e-12	5.02987e-07	-5.96238	9.49297e-12	1.89979e-09	periostin	...
PPBP	protein_coding	-4.08206	0.000262259	0.000202607	-3.0439	0.000467034	0.000884214	pro-platelet basic protein	...
PRC1	protein_coding	-4.39369	1.18548e-07	5.2489e-07	-2.88125	5.94082e-06	4.9202e-06	protein regulator of cytokinesis 1	...
PRIM1	protein_coding	-1.50871	0.000220676	0.000164712	-1.79277	2.01261e-07	9.27494e-08	primase (DNA) subunit 1	...
PRND	protein_coding	-3.52676	1.54762e-05	7.40324e-06	-1.90213	0.00216356	0.00546394	prion like protein doppel	...
PRR11	protein_coding	-4.08286	3.8174e-06	1.80788e-06	-3.12711	7.56159e-06	6.50293e-06	proline rich 11	...
PRRG3	protein_coding	-1.44402	3.24859e-10	5.0301e-07	-1.35251	0.0028657	0.00765488	proline rich and Gla domain 3	...
PRRX1	protein_coding	-1.90354	0.00588605	0.00903711	-3.74319	1.38283e-09	2.1532e-09	paired related homeobox 1	...
PRSS35	protein_coding	-5.83041	9.19653e-19	5.02987e-07	-4.11748	1.93137e-16	1.89905e-09	protease, serine 35	...
PRTFDC1	protein_coding	-2.02894	0.00229502	0.00280262	-1.49858	0.00332301	0.00915241	phosphoribosyl transferase domain containing 1	...
PSIP1	protein_coding	-1.13115	0.0176925	0.0368885	-2.14466	1.60674e-06	1.04978e-06	PC4 and SFRS1 interacting protein 1	...
PSMC3IP	protein_coding	-1.34024	0.000101117	6.48847e-05	-1.07732	7.37286e-05	9.766e-05	PSMC3 interacting protein	...
PSRC1	protein_coding	-3.10078	1.07281e-05	4.99636e-06	-1.88015	0.00048775	0.000930034	proline and serine rich coiled-coil 1	...
PTGFRN	protein_coding	-1.61524	0.0149111	0.0297792	-1.19267	0.0166953	0.05966	prostaglandin F2 receptor inhibitor	...
PTN	protein_coding	-3.01216	1.48586e-05	7.06762e-06	-3.3398	2.11704e-08	8.29158e-09	pleiotrophin	...
PTPRD	protein_coding	-3.20323	1.81912e-05	8.79194e-06	-3.82255	4.96429e-09	3.05458e-09	protein tyrosine phosphatase, receptor type D	...
PTPRZ1	protein_coding	-3.08651	0.0155477	0.0313621	-3.67521	0.000180381	0.000283901	protein tyrosine phosphatase, receptor type Z1	...
PTX3	protein_coding	-3.77546	1.30641e-05	6.1601e-06	-2.96001	1.58756e-05	1.57344e-05	pentraxin 3	...
PURG	protein_coding	-2.22019	0.00126391	0.00134484	-2.82452	7.93433e-07	4.58615e-07	purine rich element binding protein G	...
PXDN	protein_coding	-4.07405	1.74185e-11	5.02988e-07	-2.60774	9.23441e-09	4.29882e-09	peroxidasin	...
QPRT	protein_coding	-2.87834	1.26652e-06	8.56775e-07	-1.35154	0.00113915	0.00255139	quinolinate phosphoribosyltransferase	...
RACGAP1	protein_coding	-3.50907	2.88255e-07	5.66469e-07	-1.82868	0.00032604	0.000575544	Rac GTPase activating protein 1	...
RAD51	protein_coding	-2.75331	4.17987e-06	1.96143e-06	-1.06188	0.0174974	0.0628918	RAD51 recombinase	...
RAD51AP1	protein_coding	-3.95095	1.06117e-08	5.04246e-07	-2.73809	2.89106e-07	1.40888e-07	RAD51 associated protein 1	...
RAD54B	protein_coding	-1.84994	2.77148e-09	5.03257e-07	-2.02268	7.71701e-13	1.89909e-09	RAD54 homolog B (S. cerevisiae)	...
RAN	protein_coding	-1.04156	0.000135606	9.21667e-05	-1.19148	2.18472e-07	1.02255e-07	RAN, member RAS oncogene family	...
RANBP17	protein_coding	-1.07887	0.000340112	0.000277621	-1.21966	1.02908e-06	6.24596e-07	RAN binding protein 17	...
RASL11B	protein_coding	-1.42558	0.0416316	0.107064	-2.21356	3.27476e-05	3.71883e-05	RAS like family 11 member B	...
RASSF8	protein_coding	-1.03941	0.000365754	0.00030281	-1.83989	6.82767e-05	8.90947e-05	Ras association domain family member 8	...
RBFOX2	protein_coding	-1.48096	0.00502611	0.00738359	-1.12737	9.97021e-09	4.51849e-09	RNA binding protein, fox-1 homolog 2	...
RBMS1	protein_coding	-1.23275	0.0180889	0.0379492	-2.18026	3.50535e-07	1.76337e-07	RNA binding motif single stranded interacting protein 1	...
RBMX	protein_coding	-1.01477	4.00304e-06	1.88215e-06	-1.43197	6.80578e-12	1.89953e-09	RNA binding motif protein, X-linked	...
RBP1	protein_coding	-1.93553	0.00120946	0.00127303	-2.09034	1.39322e-05	1.34527e-05	retinol binding protein 1	...
RCC2	protein_coding	-1.41027	0.000544179	0.000489802	-1.01058	0.00135606	0.00313326	regulator of chromosome condensation 2	...
RCN2	protein_coding	-1.47051	2.73461e-06	1.37864e-06	-2.12185	3.78926e-10	1.955e-09	reticulocalbin 2	...
REEP1	protein_coding	-2.29901	0.0181004	0.0379822	-2.33234	0.00149476	0.00351496	receptor accessory protein 1	...
RFC3	protein_coding	-1.67881	2.69238e-05	1.36746e-05	-1.44163	8.74589e-06	7.74154e-06	replication factor C subunit 3	...
RFC4	protein_coding	-1.97506	5.46296e-07	6.35107e-07	-1.9191	8.12425e-09	3.95901e-09	replication factor C subunit 4	...
RGS17	protein_coding	-2.62747	0.000100203	6.42347e-05	-1.7583	0.000754948	0.00156336	regulator of G protein signaling 17	...
RHBDL2	protein_coding	-1.60403	0.00140889	0.00153615	-1.05226	0.00626689	0.0194325	rhomboid like 2	...
RHOBTB3	protein_coding	-1.95355	2.82827e-07	5.64987e-07	-1.20018	5.61938e-05	7.0613e-05	Rho related BTB domain containing 3	...
RHOJ	protein_coding	-1.22216	0.0208264	0.0452671	-1.18061	3.28387e-05	3.73178e-05	ras homolog family member J	...
RMI1	protein_coding	-1.02884	0.000781368	0.000758251	-1.3139	3.34724e-07	1.66798e-07	RecQ mediated genome instability 1	...
RMI2	protein_coding	-3.20222	1.08516e-08	5.04281e-07	-2.12914	6.72865e-07	3.80574e-07	RecQ mediated genome instability 2	...
RNASEH2A	protein_coding	-2.4054	5.73081e-10	5.03032e-07	-1.59778	6.4669e-08	2.61005e-08	ribonuclease H2 subunit A	...
RND3	protein_coding	-1.50737	0.0269206	0.0619351	-3.20586	2.17279e-08	8.52193e-09	Rho family GTPase 3	...
RNF165	protein_coding	-2.27016	6.89874e-05	4.12352e-05	-2.19089	7.03177e-05	9.22895e-05	ring finger protein 165	...
RNF175	protein_coding	-2.45034	0.000255112	0.000195334	-2.48418	5.13483e-06	4.1394e-06	ring finger protein 175	...
RNFT2	protein_coding	-1.39723	0.0207075	0.0449438	-1.51985	0.00200485	0.00497872	ring finger protein, transmembrane 2	...
ROBO1	protein_coding	-1.81213	0.00305991	0.00401321	-2.5722	4.60642e-07	2.42411e-07	roundabout guidance receptor 1	...
ROBO2	protein_coding	-3.67728	7.63643e-12	5.02987e-07	-2.38657	3.31324e-09	2.5978e-09	roundabout guidance receptor 2	...
ROR1	protein_coding	-2.54846	4.03971e-08	5.09127e-07	-2.16971	1.4479e-10	1.91726e-09	receptor tyrosine kinase like orphan receptor 1	...
RPL22L1	protein_coding	-1.10362	0.0099727	0.0178431	-1.03965	0.00145396	0.00340132	ribosomal protein L22 like 1	...
RPS15A	protein_coding	-1.32696	0.00144418	0.00158387	-2.19489	3.31984e-09	2.60392e-09	ribosomal protein S15a	...
RRM1	protein_coding	-1.7109	2.50598e-06	1.29611e-06	-1.85174	3.79036e-09	2.73627e-09	ribonucleotide reductase catalytic subunit M1	...
RRM2	protein_coding	-5.36686	5.15955e-07	6.2536e-07	-3.97502	2.29631e-06	1.58195e-06	ribonucleotide reductase regulatory subunit M2	...
RSPO3	protein_coding	-2.6385	0.000422398	0.000359188	-2.25678	0.000128403	0.000188738	R-spondin 3	...
RUNX1T1	protein_coding	-1.33237	0.0072752	0.0119317	-3.76452	6.79672e-10	2.00911e-09	RUNX1 translocation partner 1	...
S1PR3	protein_coding	-1.8769	0.00055741	0.000504335	-1.76198	4.64527e-05	5.64178e-05	sphingosine-1-phosphate receptor 3	...
SACS	protein_coding	-1.8884	0.00446326	0.00637692	-2.19116	3.16401e-05	3.56258e-05	sacsin molecular chaperone	...
SBK1	protein_coding	-2.37729	0.000264507	0.000204832	-2.03348	1.43854e-05	1.39875e-05	SH3 domain binding kinase 1	...
SCLT1	protein_coding	-1.82467	3.23843e-05	1.69983e-05	-1.54949	1.02694e-05	9.36076e-06	sodium channel and clathrin linker 1	...
SEMA3A	protein_coding	-1.12568	0.0041836	0.00589853	-3.49776	8.33886e-16	1.89905e-09	semaphorin 3A	...
SEMA5A	protein_coding	-1.66062	1.65247e-05	7.93768e-06	-2.09257	9.97213e-07	6.02469e-07	semaphorin 5A	...
SEMA6A	protein_coding	-1.95223	3.199e-05	1.67219e-05	-1.74009	4.68547e-07	2.47541e-07	semaphorin 6A	...
SERPINH1	protein_coding	-3.0141	4.6877e-08	5.10365e-07	-2.02202	1.90445e-06	1.27654e-06	serpin family H member 1	...
SESTD1	protein_coding	-1.00522	0.00612427	0.00956349	-2.12538	9.75247e-07	5.87153e-07	SEC14 and spectrin domain containing 1	...
SFPQ	protein_coding	-1.01802	7.23771e-05	4.37255e-05	-1.64281	3.45258e-08	1.34161e-08	splicing factor proline and glutamine rich	...
SGO1	protein_coding	-2.05874	9.13212e-07	7.44202e-07	-1.0042	0.0012951	0.00297089	shugoshin 1	...
SGO2	protein_coding	-3.02148	1.42703e-06	9.07879e-07	-3.16755	4.05452e-09	2.80522e-09	shugoshin 2	...
SH3PXD2A	protein_coding	-1.09953	5.00941e-05	2.8199e-05	-1.10306	8.99483e-07	5.33752e-07	SH3 and PX domains 2A	...
SHOX2	protein_coding	-1.08067	0.00135115	0.00145952	-4.71005	1.36679e-22	1.89905e-09	short stature homeobox 2	...
SIX4	protein_coding	-1.40817	0.0148489	0.0296063	-1.95064	1.83811e-05	1.86588e-05	SIX homeobox 4	...
SKA2	protein_coding	-1.50085	0.000247227	0.000188477	-1.67564	1.52743e-08	6.24247e-09	spindle and kinetochore associated complex subunit 2	...
SKA3	protein_coding	-2.33971	1.32435e-12	5.02987e-07	-1.60366	1.86803e-10	1.9233e-09	spindle and kinetochore associated complex subunit 3	...
SKIDA1	protein_coding	-1.5687	1.98903e-09	5.03174e-07	-2.72013	1.62883e-11	1.90041e-09	SKI/DACH domain containing 1	...
SKP2	protein_coding	-2.68181	4.77867e-11	5.02989e-07	-2.67742	1.35037e-13	1.89906e-09	S-phase kinase associated protein 2	...
SLC25A37	protein_coding	-1.40645	0.022997	0.0510747	-3.06497	1.3169e-14	1.89905e-09	solute carrier family 25 member 37	...
SLC35F1	protein_coding	-1.79328	0.00284753	0.00367065	-1.67375	0.000342271	0.000609643	solute carrier family 35 member F1	...
SLC35F6	protein_coding	-5.01949	1.57556e-08	5.04988e-07	-2.90444	1.11358e-05	1.03066e-05	solute carrier family 35 member F6	...
SLC4A1	protein_coding	-2.22386	0.00964223	0.0170364	-4.42692	4.20097e-09	2.84594e-09	solute carrier family 4 member 1 (Diego blood group)	...
SLC7A3	protein_coding	-1.87439	3.3994e-05	1.8025e-05	-1.48492	3.26651e-05	3.70713e-05	solute carrier family 7 member 3	...
SLITRK1	protein_coding	-1.51449	0.0373292	0.0937554	-1.81606	0.00078219	0.00162898	SLIT and NTRK like family member 1	...
SLITRK4	protein_coding	-3.94017	8.7827e-11	5.02992e-07	-1.78441	2.39446e-05	2.55573e-05	SLIT and NTRK like family member 4	...
SLITRK6	protein_coding	-1.90122	0.000173335	0.000123571	-3.55902	1.41298e-12	1.89913e-09	SLIT and NTRK like family member 6	...
SMAD5	protein_coding	-1.10339	0.00259723	0.00328905	-1.29925	1.51178e-06	9.74793e-07	SMAD family member 5	...
SMARCA4	protein_coding	-1.44011	6.62353e-08	5.14106e-07	-1.19324	1.48566e-07	6.54454e-08	SWI/SNF related, matrix associated, actin dependent regulator of chromatin, subfamily a, member 4	...
SMARCE1	protein_coding	-1.42823	5.27198e-05	3.01344e-05	-1.91884	2.06614e-11	1.90083e-09	SWI/SNF related, matrix associated, actin dependent regulator of chromatin, subfamily e, member 1	...
SMC2	protein_coding	-1.64792	4.55213e-05	2.52036e-05	-3.17018	1.85308e-09	2.25637e-09	structural maintenance of chromosomes 2	...
SMC4	protein_coding	-2.02592	0.00258936	0.00327562	-3.70544	1.04745e-09	2.0826e-09	structural maintenance of chromosomes 4	...
SNAI2	protein_coding	-1.91555	0.000424413	0.000361041	-2.7328	1.0264e-08	4.62741e-09	snail family transcriptional repressor 2	...
SNCAIP	protein_coding	-1.83157	0.000387701	0.000324498	-1.9246	1.29012e-09	2.13371e-09	synuclein alpha interacting protein	...
SNRPA	protein_coding	-1.20776	1.45137e-05	6.88585e-06	-1.21754	1.65422e-07	7.38354e-08	small nuclear ribonucleoprotein polypeptide A	...
SNRPD1	protein_coding	-1.39938	3.55479e-06	1.7001e-06	-1.33321	1.03666e-07	4.39657e-08	small nuclear ribonucleoprotein D1 polypeptide	...
SNRPF	protein_coding	-1.20458	3.41128e-06	1.64255e-06	-1.01098	1.30096e-06	8.17881e-07	small nuclear ribonucleoprotein polypeptide F	...
SOX11	protein_coding	-5.91121	3.91785e-09	5.03393e-07	-7.56468	1.03281e-14	1.89905e-09	SRY-box 11	...
SOX12	protein_coding	-1.66018	2.61658e-06	1.33642e-06	-1.6809	1.91151e-08	7.5528e-09	SRY-box 12	...
SOX4	protein_coding	-2.13654	0.00102255	0.0010446	-2.48808	9.65951e-14	1.89906e-09	SRY-box 4	...
SOX8	protein_coding	-2.49719	0.00635839	0.0100413	-2.07767	0.00291986	0.00782523	SRY-box 8	...
SPAG5	protein_coding	-2.08343	0.000710414	0.000673585	-2.33129	3.59312e-06	2.71378e-06	sperm associated antigen 5	...
SPAST	protein_coding	-1.02318	0.0121434	0.0230426	-1.06517	0.000640137	0.00128406	spastin	...
SPC24	protein_coding	-2.87165	1.2454e-10	5.02995e-07	-1.92703	1.51132e-08	6.19309e-09	SPC24, NDC80 kinetochore complex component	...
SPC25	protein_coding	-4.37111	1.2454e-10	5.02995e-07	-2.7043	9.07516e-08	3.80193e-08	SPC25, NDC80 kinetochore complex component	...
SPDL1	protein_coding	-2.29253	3.47546e-08	5.08093e-07	-2.24762	2.85904e-10	1.93943e-09	spindle apparatus coiled-coil protein 1	...
SPIN1	protein_coding	-1.11463	0.00427063	0.00605287	-1.35647	1.38905e-05	1.34039e-05	spindlin 1	...
SPIN4	protein_coding	-1.97771	0.000871855	0.000864375	-1.37316	0.00269503	0.00711065	spindlin family member 4	...
SPOCK3	protein_coding	-3.85954	8.90307e-05	5.59562e-05	-2.00821	0.00757776	0.0242534	SPARC/osteonectin, cwcv and kazal like domains proteoglycan 3	...
SRGAP2	protein_coding	-1.70266	0.00609275	0.00949584	-1.10196	0.00668395	0.0209575	SLIT-ROBO Rho GTPase activating protein 2	...
SRGAP2C	protein_coding	-1.70266	0.00609275	0.00949584	-1.54186	0.000612317	0.00121839	SLIT-ROBO Rho GTPase activating protein 2C	...
SRSF12	protein_coding	-1.81381	2.40716e-06	1.26159e-06	-1.59119	3.83662e-07	1.9565e-07	serine and arginine rich splicing factor 12	...
SSBP2	protein_coding	-1.17632	0.0216883	0.0474919	-1.43735	6.88274e-05	9.00226e-05	single stranded DNA binding protein 2	...
ST6GAL2	protein_coding	-1.87382	5.25324e-05	3.00114e-05	-3.30643	1.58143e-07	7.02938e-08	ST6 beta-galactoside alpha-2,6-sialyltransferase 2	...
ST6GALNAC3	protein_coding	-1.16236	0.0419287	0.108023	-2.9689	1.50821e-09	2.18127e-09	ST6 N-acetylgalactosaminide alpha-2,6-sialyltransferase 3	...
ST6GALNAC5	protein_coding	-2.20699	0.00520431	0.00774801	-2.40452	0.000101066	0.000141848	ST6 N-acetylgalactosaminide alpha-2,6-sialyltransferase 5	...
ST8SIA2	protein_coding	-3.29327	3.81723e-05	2.06041e-05	-4.56332	3.65936e-10	1.95248e-09	ST8 alpha-N-acetyl-neuraminide alpha-2,8-sialyltransferase 2	...
STIL	protein_coding	-2.69122	7.79961e-07	7.04527e-07	-1.31656	0.00115998	0.00260558	SCL/TAL1 interrupting locus	...
STK26	protein_coding	-1.7221	0.00208847	0.00248346	-2.25382	1.08742e-06	6.67138e-07	serine/threonine kinase 26	...
STMN1	protein_coding	-3.08007	1.10305e-05	5.15655e-06	-1.51462	2.51213e-07	1.19624e-07	stathmin 1	...
STMN2	protein_coding	-3.92199	0.00516629	0.00767339	-5.57504	4.83153e-07	2.56347e-07	stathmin 2	...
SULT1E1	protein_coding	-5.61713	4.0109e-15	5.02987e-07	-4.75024	1.59321e-15	1.89905e-09	sulfotransferase family 1E member 1	...
SUPT3H	protein_coding	-1.02982	0.000500874	0.000443252	-1.23034	6.22148e-07	3.47212e-07	SPT3 homolog, SAGA and STAGA complex component	...
SUV39H2	protein_coding	-2.50987	7.9067e-15	5.02987e-07	-1.26214	7.05524e-09	3.64361e-09	suppressor of variegation 3-9 homolog 2	...
SVBP	protein_coding	-1.04773	0.00163083	0.00183628	-1.60264	2.6185e-08	1.01358e-08	small vasohibin binding protein	...
SYT1	protein_coding	-2.19671	0.0287484	0.0672484	-2.2127	0.00681501	0.0214573	synaptotagmin 1	...
TACC3	protein_coding	-2.03116	0.00145541	0.00159766	-1.73386	0.00047198	0.00089582	transforming acidic coiled-coil containing protein 3	...
TAF5	protein_coding	-1.17303	0.00385541	0.0053697	-1.28276	4.42671e-05	5.3332e-05	TATA-box binding protein associated factor 5	...
TBC1D31	protein_coding	-1.20506	0.00193874	0.00226291	-1.4842	2.98963e-06	2.16989e-06	TBC1 domain family member 31	...
TCAF1	protein_coding	-1.22067	2.99868e-08	5.072e-07	-1.34226	1.01273e-08	4.57334e-09	TRPM8 channel associated factor 1	...
TCEAL7	protein_coding	-2.68858	0.00570531	0.00868513	-2.8316	0.000182014	0.00028694	transcription elongation factor A like 7	...
TCF3	protein_coding	-1.94781	9.8029e-06	4.53929e-06	-3.00942	4.09745e-17	1.89905e-09	transcription factor 3	...
TCF7L1	protein_coding	-1.1859	0.000754745	0.000724764	-1.92286	1.40863e-09	2.15895e-09	transcription factor 7 like 1	...
TCF7L2	protein_coding	-1.46898	0.000259298	0.000199669	-1.55636	1.26331e-07	5.45833e-08	transcription factor 7 like 2	...
TEAD1	protein_coding	-1.18609	1.68262e-05	8.08327e-06	-1.19989	0.00401707	0.011449	TEA domain transcription factor 1	...
TEAD2	protein_coding	-1.74145	9.39466e-05	5.97797e-05	-1.11765	2.67795e-08	1.0361e-08	TEA domain transcription factor 2	...
TENM2	protein_coding	-2.61891	0.00291009	0.00377946	-2.47827	0.000296879	0.000514405	teneurin transmembrane protein 2	...
TET1	protein_coding	-2.47905	7.60226e-08	5.15954e-07	-4.0249	2.32985e-16	1.89905e-09	tet methylcytosine dioxygenase 1	...
TET3	protein_coding	-1.74534	0.00171717	0.00195276	-1.07627	0.0114356	0.0390881	tet methylcytosine dioxygenase 3	...
TGFB2	protein_coding	-2.55842	1.30391e-06	8.681e-07	-2.22222	2.46796e-07	1.17085e-07	transforming growth factor beta 2	...
TGFBI	protein_coding	-2.48235	9.71054e-05	6.20024e-05	-1.95803	9.30733e-05	0.000128618	transforming growth factor beta induced	...
TGIF2	protein_coding	-1.73275	8.86288e-05	5.5616e-05	-1.056	2.94978e-05	3.2792e-05	TGFB induced factor homeobox 2	...
THBS4	protein_coding	-1.52961	0.0233812	0.0521224	-1.15203	0.0216741	0.078833	thrombospondin 4	...
THSD7A	protein_coding	-1.37815	0.0098846	0.0176024	-3.28992	3.77894e-12	1.8993e-09	thrombospondin type 1 domain containing 7A	...
TIA1	protein_coding	-1.2992	8.00691e-06	3.61589e-06	-1.81717	2.43567e-11	1.90126e-09	TIA1 cytotoxic granule associated RNA binding protein	...
TIGD1	protein_coding	-1.08941	0.00142919	0.0015631	-1.89099	9.69879e-10	2.06716e-09	tigger transposable element derived 1	...
TIMELESS	protein_coding	-1.80213	2.45386e-05	1.23281e-05	-1.76897	5.32547e-07	2.86412e-07	timeless circadian clock	...
TK1	protein_coding	-3.13732	4.41082e-08	5.09885e-07	-1.20353	0.000486214	0.000926759	thymidine kinase 1	...
TLE1	protein_coding	-1.67657	1.35687e-05	6.4061e-06	-1.60483	4.42633e-07	2.3164e-07	transducin like enhancer of split 1	...
TMEFF1	protein_coding	-2.30945	0.00657179	0.0104608	-4.12483	1.86887e-08	7.40534e-09	transmembrane protein with EGF like and two follistatin like domains 1	...
TMEFF2	protein_coding	-4.65172	2.51114e-05	1.26407e-05	-3.07867	1.29658e-10	1.9149e-09	transmembrane protein with EGF like and two follistatin like domains 2	...
TMEM117	protein_coding	-1.26003	0.000868837	0.000859455	-1.76339	5.70371e-08	2.27426e-08	transmembrane protein 117	...
TMEM132A	protein_coding	-1.39924	0.0022138	0.00267905	-1.07717	0.00218757	0.00553823	transmembrane protein 132A	...
TMEM132C	protein_coding	-2.08723	1.15605e-06	8.21231e-07	-2.77554	5.91994e-12	1.89947e-09	transmembrane protein 132C	...
TMEM200C	protein_coding	-2.29226	0.00011517	7.5777e-05	-1.39393	0.00226806	0.00578962	transmembrane protein 200C	...
TMEM35A	protein_coding	-2.60246	0.00903354	0.0156631	-1.49542	0.0482882	0.172241	transmembrane protein 35A	...
TMEM97	protein_coding	-2.85026	3.07042e-06	1.50723e-06	-2.12996	9.37528e-06	8.42394e-06	transmembrane protein 97	...
TMF1	protein_coding	-1.2784	0.000282982	0.00022264	-1.34116	3.24414e-06	2.38685e-06	TATA element modulatory factor 1	...
TMPO	protein_coding	-1.81918	1.20763e-05	5.69154e-06	-1.80622	1.84345e-07	8.36858e-08	thymopoietin	...
TMSB15A	protein_coding	-2.42262	8.11614e-08	5.17105e-07	-5.85625	2.88215e-11	1.90178e-09	thymosin beta 15a	...
TMSB15B	protein_coding	-2.42262	8.11614e-08	5.17105e-07	-5.85625	2.88215e-11	1.90178e-09	thymosin beta 15B	...
TMTC3	protein_coding	-1.44274	5.00068e-09	5.03521e-07	-1.46159	2.59055e-06	1.8269e-06	transmembrane and tetratricopeptide repeat containing 3	...
TNFRSF19	protein_coding	-2.19591	0.00605432	0.00940889	-1.12376	3.72437e-05	4.33033e-05	TNF receptor superfamily member 19	...
TNMD	protein_coding	-1.49208	0.0124206	0.0236986	-3.74985	2.33349e-11	1.90111e-09	tenomodulin	...
TNNC2	protein_coding	-2.71521	0.0321264	0.0775686	-3.7856	8.59179e-05	0.000117156	troponin C2, fast skeletal type	...
TNNT1	protein_coding	-2.54028	0.0219811	0.0482897	-2.11271	0.0105588	0.0356934	troponin T1, slow skeletal type	...
TNPO1	protein_coding	-1.44455	3.3994e-05	1.8018e-05	-1.45845	4.51242e-07	2.36537e-07	transportin 1	...
TOP2A	protein_coding	-7.14192	1.92634e-11	5.02988e-07	-5.54073	7.92486e-11	1.90797e-09	topoisomerase (DNA) II alpha	...
TOPBP1	protein_coding	-1.08557	0.00962803	0.0170049	-1.69176	8.58607e-07	5.04499e-07	topoisomerase (DNA) II binding protein 1	...
TOX	protein_coding	-2.33398	0.00269085	0.00343757	-1.78006	0.0028657	0.00765501	thymocyte selection associated high mobility group box	...
TP53	protein_coding	-1.15147	0.0100419	0.0180002	-1.20658	0.000446038	0.000836735	tumor protein p53	...
TP53I3	protein_coding	-1.64834	0.000257515	0.000197641	-1.08458	0.00181579	0.00443366	tumor protein p53 inducible protein 3	...
TPR	protein_coding	-1.35649	0.00254556	0.00321077	-1.68082	6.16619e-09	3.38273e-09	translocated promoter region, nuclear basket protein	...
TPX2	protein_coding	-4.90996	3.37573e-08	5.07844e-07	-3.6249	2.1218e-07	9.87593e-08	TPX2, microtubule nucleation factor	...
TRIB2	protein_coding	-1.04877	0.00390787	0.00545987	-1.46598	9.79108e-07	5.89703e-07	tribbles pseudokinase 2	...
TRIL	protein_coding	-1.45805	0.0399654	0.102025	-1.99612	0.000178636	0.000280443	TLR4 interactor with leucine rich repeats	...
TRIM13	protein_coding	-1.1822	0.000488503	0.000430666	-1.45338	3.40096e-07	1.70253e-07	tripartite motif containing 13	...
TRIM24	protein_coding	-1.52505	0.000125423	8.42152e-05	-2.31828	2.45344e-10	1.93242e-09	tripartite motif containing 24	...
TRIM59	protein_coding	-3.61855	3.88184e-09	5.03384e-07	-2.86261	6.41697e-09	3.45527e-09	tripartite motif containing 59	...
TRIM71	protein_coding	-1.21099	0.0294192	0.0693373	-1.50059	0.000339155	0.000602079	tripartite motif containing 71	...
TRIO	protein_coding	-2.35625	2.92284e-08	5.07074e-07	-1.62769	7.15063e-07	4.06872e-07	trio Rho guanine nucleotide exchange factor	...
TRIP13	protein_coding	-3.20778	7.46906e-07	6.94724e-07	-1.79218	0.00023853	0.000396841	thyroid hormone receptor interactor 13	...
TRMU	protein_coding	-1.73018	1.08322e-05	5.05094e-06	-1.147	0.00016011	0.000246488	tRNA 5-methylaminomethyl-2-thiouridylate methyltransferase	...
TRO	protein_coding	-2.54589	5.03897e-05	2.84163e-05	-2.69975	3.4785e-11	1.90246e-09	trophinin	...
TROAP	protein_coding	-1.31368	0.000109479	7.14287e-05	-1.57605	9.36565e-05	0.000129533	trophinin associated protein	...
TSC22D2	protein_coding	-1.47609	5.17375e-05	2.94251e-05	-1.73639	2.66963e-06	1.89341e-06	TSC22 domain family member 2	...
TSHZ2	protein_coding	-2.26765	5.48378e-09	5.03585e-07	-2.22546	6.3132e-10	2.00022e-09	teashirt zinc finger homeobox 2	...
TSPAN18	protein_coding	-1.43512	0.00249987	0.00313796	-1.36947	0.000221834	0.000363815	tetraspanin 18	...
TSPYL5	protein_coding	-1.17896	0.0141107	0.02772	-1.15632	0.00150467	0.00354213	TSPY like 5	...
TTC28	protein_coding	-1.33004	0.00442153	0.0063054	-1.23781	0.000222892	0.000365826	tetratricopeptide repeat domain 28	...
TTK	protein_coding	-3.82294	9.39877e-06	4.32528e-06	-4.10585	2.42122e-08	9.38853e-09	TTK protein kinase	...
TUBA1A	protein_coding	-2.26888	0.000196912	0.000144253	-1.76259	0.000218708	0.000357441	tubulin alpha 1a	...
TUBA1B	protein_coding	-1.35765	0.000157055	0.000109784	-1.05743	0.000171724	0.000267674	tubulin alpha 1b	...
TUBA1C	protein_coding	-1.33531	0.000525897	0.000469456	-1.03203	0.000505908	0.000971259	tubulin alpha 1c	...
TUBB	protein_coding	-1.82277	6.63712e-06	2.99492e-06	-1.71872	2.61654e-07	1.25867e-07	tubulin beta class I	...
TUBB1	protein_coding	-1.85592	0.0149066	0.0297653	-2.64372	1.17647e-05	1.10032e-05	tubulin beta 1 class VI	...
TUBB2A	protein_coding	-2.0137	0.00907686	0.0157533	-2.38083	0.000137483	0.000205265	tubulin beta 2A class IIa	...
TUBB2B	protein_coding	-4.87312	5.62728e-05	3.24356e-05	-4.54647	3.65537e-06	2.77052e-06	tubulin beta 2B class IIb	...
TUBB3	protein_coding	-1.42868	0.0171845	0.0355941	-1.73822	0.000161904	0.000249672	tubulin beta 3 class III	...
TUSC3	protein_coding	-3.45339	1.21631e-10	5.02994e-07	-1.65089	0.000149538	0.00022719	tumor suppressor candidate 3	...
TWIST1	protein_coding	-2.07216	0.00297598	0.00388309	-5.35893	9.70804e-14	1.89906e-09	twist family bHLH transcription factor 1	...
TWIST2	protein_coding	-2.06806	0.00131792	0.00141696	-2.88016	1.35906e-07	5.90286e-08	twist family bHLH transcription factor 2	...
TYMS	protein_coding	-4.88496	3.76064e-09	5.03369e-07	-3.37547	1.60174e-06	1.04582e-06	thymidylate synthetase	...
UBE2C	protein_coding	-4.62921	1.48577e-09	5.03118e-07	-3.07194	1.43228e-07	6.26856e-08	ubiquitin conjugating enzyme E2 C	...
UBE2T	protein_coding	-3.50931	1.38206e-07	5.29176e-07	-2.31052	6.25977e-06	5.21701e-06	ubiquitin conjugating enzyme E2 T	...
UBTD2	protein_coding	-2.09791	2.25986e-07	5.50847e-07	-1.48482	2.64918e-06	1.87514e-06	ubiquitin domain containing 2	...
UBXN7	protein_coding	-1.23853	0.00146757	0.00161448	-1.1524	0.000275711	0.000471373	UBX domain protein 7	...
UHRF1	protein_coding	-5.80299	9.21355e-11	5.02992e-07	-3.01913	2.34132e-06	1.61904e-06	ubiquitin like with PHD and ring finger domains 1	...
UNC5C	protein_coding	-2.14361	3.42405e-08	5.07973e-07	-1.60278	1.66532e-07	7.44762e-08	unc-5 netrin receptor C	...
UNC5D	protein_coding	-2.86096	2.3763e-06	1.24968e-06	-1.23921	0.00609352	0.0188038	unc-5 netrin receptor D	...
USP1	protein_coding	-1.57018	0.0010957	0.00113447	-1.64499	1.9455e-06	1.30864e-06	ubiquitin specific peptidase 1	...
VANGL2	protein_coding	-1.08966	0.0415065	0.106655	-2.29494	1.23078e-07	5.29926e-08	VANGL planar cell polarity protein 2	...
VASH1	protein_coding	-1.3785	0.00348652	0.00471314	-1.29197	0.000415018	0.00076662	vasohibin 1	...
VASH2	protein_coding	-4.04719	1.29535e-12	5.02987e-07	-4.04687	2.9051e-15	1.89905e-09	vasohibin 2	...
VAT1L	protein_coding	-2.21216	0.0107285	0.0196733	-1.80782	0.00586812	0.0179789	vesicle amine transport 1 like	...
VCAN	protein_coding	-3.79663	1.43974e-07	5.30512e-07	-4.63181	1.28076e-13	1.89906e-09	versican	...
WASF1	protein_coding	-2.42667	0.00689069	0.0111363	-1.60356	0.0185242	0.0668414	WAS protein family member 1	...
WDHD1	protein_coding	-2.91016	3.9364e-17	5.02987e-07	-1.77736	4.89588e-13	1.89908e-09	WD repeat and HMG-box DNA binding protein 1	...
WNT2B	protein_coding	-1.91818	8.63629e-06	3.91893e-06	-1.71042	1.0638e-06	6.49398e-07	Wnt family member 2B	...
WNT5A	protein_coding	-2.9598	2.23551e-10	5.03002e-07	-2.72723	7.50693e-12	1.8996e-09	Wnt family member 5A	...
WSCD1	protein_coding	-1.43622	0.023281	0.0518094	-1.00794	0.0325044	0.118837	WSC domain containing 1	...
XPR1	protein_coding	-1.03913	0.00230252	0.00281314	-1.04106	0.000103891	0.00014657	xenotropic and polytropic retrovirus receptor 1	...
ZC3HAV1L	protein_coding	-1.43344	0.0143551	0.0283265	-1.83539	5.7015e-05	7.18211e-05	zinc finger CCCH-type containing, antiviral 1 like	...
ZCCHC3	protein_coding	-1.02641	7.30229e-07	6.88716e-07	-1.42672	8.26405e-13	1.8991e-09	zinc finger CCHC-type containing 3	...
ZFHX4	protein_coding	-1.11341	0.00218036	0.00262289	-3.83868	2.41907e-18	1.89905e-09	zinc finger homeobox 4	...
ZFP69B	protein_coding	-1.53037	8.67933e-09	5.03995e-07	-1.66354	3.48579e-12	1.89928e-09	ZFP69 zinc finger protein B	...
ZFP90	protein_coding	-1.00002	0.0344288	0.0846906	-1.07033	6.94822e-06	5.89464e-06	ZFP90 zinc finger protein	...
ZFR2	protein_coding	-1.53346	0.0098846	0.0176053	-1.01351	0.0240894	0.0878748	zinc finger RNA binding protein 2	...
ZGRF1	protein_coding	-2.39487	5.18771e-12	5.02987e-07	-1.6064	1.00562e-09	2.07431e-09	zinc finger GRF-type containing 1	...
ZNF22	protein_coding	-1.09636	0.00126609	0.001348	-1.36869	5.40576e-08	2.15511e-08	zinc finger protein 22	...
ZNF260	protein_coding	-1.01758	0.00689248	0.0111424	-1.78937	1.85253e-10	1.92306e-09	zinc finger protein 260	...
ZNF286A	protein_coding	-1.1376	1.19413e-07	5.2509e-07	-2.23654	8.38825e-10	2.04086e-09	zinc finger protein 286A	...
ZNF300	protein_coding	-1.37837	0.00102942	0.00105336	-3.56458	4.78316e-15	1.89905e-09	zinc finger protein 300	...
ZNF326	protein_coding	-1.70217	4.64214e-09	5.03478e-07	-1.48465	3.71633e-08	1.44513e-08	zinc finger protein 326	...
ZNF423	protein_coding	-2.01771	0.000226792	0.000170028	-1.81287	3.2466e-05	3.67473e-05	zinc finger protein 423	...
ZNF43	protein_coding	-1.11263	0.0123616	0.0235451	-1.69142	3.81521e-14	1.89905e-09	zinc finger protein 43	...
ZNF521	protein_coding	-1.64308	0.00618411	0.00967977	-3.41392	3.94107e-10	1.95771e-09	zinc finger protein 521	...
ZNF608	protein_coding	-1.18271	0.00333352	0.00445858	-1.23428	9.71167e-05	0.00013545	zinc finger protein 608	...
ZNF618	protein_coding	-1.40085	4.27001e-06	1.99721e-06	-2.31775	7.22014e-14	1.89906e-09	zinc finger protein 618	...
ZNF711	protein_coding	-1.79735	0.00123893	0.00131241	-3.67585	8.61303e-12	1.8997e-09	zinc finger protein 711	...
ZNF738	protein_coding	-1.21202	0.000187323	0.000135274	-2.4785	1.46776e-07	6.46099e-08	zinc finger protein 738	...
ZNF804A	protein_coding	-1.06443	0.04929	0.131434	-1.2337	0.00184022	0.00450441	zinc finger protein 804A	...
ZNF883	protein_coding	-3.33458	1.02534e-11	5.02987e-07	-1.51965	6.39377e-06	5.35448e-06	zinc finger protein 883	...
ZNF93	protein_coding	-1.47664	5.13554e-08	5.11331e-07	-2.00444	4.84533e-14	1.89906e-09	zinc finger protein 93	...
ZSCAN2	protein_coding	-1.42077	2.70879e-05	1.37794e-05	-1.12009	2.8341e-05	3.12882e-05	zinc finger and SCAN domain containing 2	...
ZWILCH	protein_coding	-2.2502	0.000125423	8.42035e-05	-2.54465	2.50222e-07	1.18981e-07	zwilch kinetochore protein	...
ZWINT	protein_coding	-2.98792	7.90191e-05	4.86261e-05	-2.48035	3.62464e-05	4.19198e-05	ZW10 interacting kinetochore protein	...
CA5BP1	pseudogene	-1.25429	1.76384e-07	5.38674e-07	-1.36988	2.45317e-05	2.6337e-05	carbonic anhydrase 5B pseudogene 1	...
HMGB3P1	pseudogene	-1.84309	5.30485e-10	5.03028e-07	-1.00765	3.05349e-06	2.22274e-06	0	...
ZNF300P1	pseudogene	-1.16651	0.0155564	0.0313946	-3.73733	4.77554e-14	1.89906e-09	0	...
ZNF37BP	pseudogene	-1.2228	0.00121076	0.00127522	-1.03542	5.53733e-05	6.93319e-05	zinc finger protein 37B, pseudogene	...
SNORA11D	snoRNA	-2.29036	0.000571199	0.000518534	-3.08952	6.10873e-08	2.44987e-08	small nucleolar RNA, H/ACA box 11D	...
SNORA11E	snoRNA	-2.29036	0.000571199	0.000518534	-3.08952	6.10873e-08	2.44987e-08	small nucleolar RNA, H/ACA box 11E	...
SNORD112	snoRNA	-1.07644	7.78111e-06	3.51234e-06	-1.43183	9.18875e-11	1.90954e-09	small nucleolar RNA, C/D box 112	...
SNORD114-3	snoRNA	-1.53705	0.00188056	0.00218295	-2.17205	1.93459e-07	8.87075e-08	small nucleolar RNA, C/D box 114-3	...
SNORD22	snoRNA	-1.27274	0.000487541	0.000429325	-2.03457	8.44823e-10	2.04227e-09	small nucleolar RNA, C/D box 22	...
SNORD25	snoRNA	-1.27274	0.000487541	0.000429325	-2.03457	8.44823e-10	2.04227e-09	small nucleolar RNA, C/D box 25	...
SNORD26	snoRNA	-1.27274	0.000487541	0.000429325	-2.03457	8.44823e-10	2.04227e-09	small nucleolar RNA, C/D box 26	...
SNORD27	snoRNA	-1.27274	0.000487541	0.000429325	-2.03457	8.44823e-10	2.04227e-09	small nucleolar RNA, C/D box 27	...
SNORD28	snoRNA	-1.27274	0.000487541	0.000429325	-2.03457	8.44823e-10	2.04227e-09	small nucleolar RNA, C/D box 28	...
SNORD30	snoRNA	-1.27274	0.000487541	0.000429325	-2.03457	8.44823e-10	2.04227e-09	small nucleolar RNA, C/D box 30	...
SNORD61	snoRNA	-1.01477	4.00304e-06	1.88215e-06	-1.43197	6.80578e-12	1.89953e-09	small nucleolar RNA, C/D box 61	...

## Sheet: 2c (gen)
genes developmentally specifically upregualted in the adult thryoid (AT) comapred to embryonic thyroid (ET)
	###	ATET	ATET	ATET	AMEM	AMEM	AMEM	###
	gene type	logFC	adj.P.Val	fdr_min	logFC	adj.P.Val	fdr_min	gene description
ATP6V0E2-AS1	lncRNA	1.27469	7.88801e-05	4.85148e-05	0.098867	0.732348	1	ATP6V0E2 antisense RNA 1	...
LINC00271	lncRNA	1.74538	6.9064e-12	5.02987e-07	-0.0447534	0.820883	1	long intergenic non-protein coding RNA 271	...
LINC00310	lncRNA	1.38756	0.000483081	0.000423771	-0.137232	0.698147	1	long intergenic non-protein coding RNA 310	...
LINC00473	lncRNA	1.55561	8.7731e-05	5.49162e-05	-0.206544	0.538411	1	long intergenic non-protein coding RNA 473	...
LINC00886	lncRNA	1.39379	1.44945e-07	5.30795e-07	0.184395	0.36899	0.954932	long intergenic non-protein coding RNA 886	...
MAGI2-AS3	lncRNA	1.93328	5.05102e-05	2.85342e-05	-1.26589	0.000609649	0.00121151	MAGI2 antisense RNA 3	...
MALAT1	lncRNA	1.28662	0.00204461	0.00241613	-3.20801	6.19427e-09	3.39224e-09	metastasis associated lung adenocarcinoma transcript 1 (non-protein coding)	...
NEBL-AS1	lncRNA	1.66165	1.07555e-05	5.01143e-06	-0.144172	0.658819	1	NEBL antisense RNA 1	...
PGM5-AS1	lncRNA	1.00686	0.00685605	0.0110605	0.254641	0.401996	1	PGM5 antisense RNA 1	...
SLC26A4-AS1	lncRNA	2.89612	8.92647e-07	7.38469e-07	0.336981	0.478508	1	SLC26A4 antisense RNA 1	...
SNHG5	lncRNA	1.61519	0.000451876	0.000389561	-0.788381	0.025491	0.0930835	small nucleolar RNA host gene 5	...
ST7-AS1	lncRNA	1.01888	0.000195843	0.000143124	0.19008	0.398079	1	ST7 antisense RNA 1	...
TAF1A-AS1	lncRNA	1.11811	0.0116609	0.0218258	0.317948	0.374233	0.96534	TAF1A antisense RNA 1	...
MIR6132	miRNA	1.23918	9.16581e-05	5.80571e-05	-0.0413392	0.891146	1	microRNA 6132	...
IGH	NA	1.64867	0.000520568	0.000463825	-0.934507	1.16658e-06	7.21668e-07	0	...
IPW	NA	1.56869	0.00123478	0.00130734	-0.829074	0.00449875	0.0131427	0	...
LINC01279	NA	2.46094	0.00309766	0.00407527	0.51094	0.459751	1	0	...
LOC100506860	NA	1.09206	1.93583e-05	9.41986e-06	-0.447268	2.58323e-06	1.8199e-06	0	...
LOC101060399	NA	1.1373	0.00468085	0.00675867	-0.0866434	0.814474	1	cerebellar degeneration related protein 2	...
LOC101928000	NA	1.3866	0.000629595	0.000584042	-0.598077	0.000750915	0.00155407	]	...
LOC101929480	NA	2.7638	5.9837e-11	5.0299e-07	0.261238	0.383633	0.984062	0	...
LOC101929774	NA	1.16066	0.00512503	0.00758623	0.157816	0.662999	1	0	...
LOC105377832	NA	1.42621	2.22664e-08	5.0598e-07	0.018369	0.93633	1	0	...
LOC727820	NA	2.04832	0.000627696	0.00058207	-0.707796	0.00793281	0.0256147	0	...
PTCSC1	NA	3.8511	1.57985e-16	5.02987e-07	0.0461157	0.885798	1	0	...
PWARSN	NA	1.56869	0.00123478	0.00130734	-0.829074	0.00449875	0.0131427	0	...
SGK223	NA	1.68222	0.000170562	0.000121199	-0.73595	0.0316663	0.115808	0	...
SNORD50A	NA	1.61519	0.000451876	0.000389561	-0.788381	0.025491	0.0930835	0	...
ST7-OT3	NA	1.23918	9.16581e-05	5.80571e-05	-0.0413392	0.891146	1	suppression of tumorigenicity 7	...
ACSS3	protein_coding	1.40969	0.0253866	0.0576589	-0.25463	0.486243	1	acyl-CoA synthetase short-chain family member 3	...
ADGRF1	protein_coding	3.05909	8.46718e-13	5.02987e-07	-0.312996	0.0166725	0.0595585	adhesion G protein-coupled receptor F1	...
AFAP1L2	protein_coding	1.18038	0.0284791	0.0664775	0.380248	0.372309	0.961598	actin filament associated protein 1 like 2	...
AGTR1	protein_coding	2.17142	0.000632629	0.000587494	-0.130354	0.858272	1	angiotensin II receptor type 1	...
AKAP9	protein_coding	1.05128	0.0462959	0.121948	-1.40681	9.35254e-07	5.58705e-07	A-kinase anchoring protein 9	...
ANKRD20A1	protein_coding	1.34966	0.0293852	0.0692214	-0.316529	0.0281971	0.103179	ankyrin repeat domain 20 family member A1	...
ANKRD20A2	protein_coding	1.34966	0.0293852	0.0692214	-0.316529	0.0281971	0.103179	ankyrin repeat domain 20 family member A2	...
ANKRD20A3	protein_coding	1.34966	0.0293852	0.0692214	-0.316529	0.0281971	0.103179	ankyrin repeat domain 20 family member A3	...
ANKRD20A4	protein_coding	1.34966	0.0293852	0.0692214	-0.316529	0.0281971	0.103179	ankyrin repeat domain 20 family member A4	...
ANKRD28	protein_coding	1.04532	0.0323605	0.0782607	-0.712922	0.0353351	0.128768	ankyrin repeat domain 28	...
ANO5	protein_coding	2.50218	0.00031896	0.000257346	0.236603	0.702766	1	anoctamin 5	...
ANXA1	protein_coding	4.56199	5.38634e-13	5.02987e-07	0.163469	0.835394	1	annexin A1	...
ANXA9	protein_coding	3.04188	1.23164e-05	5.80717e-06	0.468792	0.406431	1	annexin A9	...
APOLD1	protein_coding	2.34545	4.97184e-08	5.10981e-07	-0.735938	2.34735e-06	1.62432e-06	apolipoprotein L domain containing 1	...
ARG2	protein_coding	1.04087	9.45917e-06	4.35841e-06	-0.471288	0.00775828	0.0249469	arginase 2	...
ARHGEF12	protein_coding	1.16111	0.00245736	0.00307112	-0.273198	0.00710591	0.0225463	Rho guanine nucleotide exchange factor 12	...
ART4	protein_coding	3.60173	4.98473e-07	6.20847e-07	-0.321902	0.531494	1	ADP-ribosyltransferase 4 (Dombrock blood group)	...
ASXL1	protein_coding	1.25188	0.0277466	0.0642957	-0.568107	0.00292054	0.0078277	additional sex combs like 1, transcriptional regulator	...
ATP6V1D	protein_coding	1.19685	1.48577e-09	5.03118e-07	-0.387116	0.00305802	0.00827968	ATPase H+ transporting V1 subunit D	...
B3GNT9	protein_coding	1.21205	0.000164638	0.000116228	-0.0271643	0.930727	1	UDP-GlcNAc	...
BICDL1	protein_coding	1.92417	1.11227e-05	5.19916e-06	0.242267	0.504869	1	BICD family like cargo adaptor 1	...
BMP2	protein_coding	1.89614	0.000741418	0.000710722	-0.321397	0.535647	1	bone morphogenetic protein 2	...
BMP7	protein_coding	1.00974	0.0423231	0.109481	-0.607783	0.000356522	0.000639346	bone morphogenetic protein 7	...
BTBD11	protein_coding	2.08475	0.000371531	0.000308213	-0.21862	0.695432	1	BTB domain containing 11	...
C11orf74	protein_coding	1.11151	0.0024595	0.00307567	-1.45556	1.47817e-06	9.48004e-07	chromosome 11 open reading frame 74	...
C2orf40	protein_coding	2.04513	0.00962217	0.0169849	-0.0926098	0.901526	1	chromosome 2 open reading frame 40	...
C4orf46	protein_coding	1.08341	8.75944e-08	5.1852e-07	-1.78662	7.8798e-06	6.84715e-06	chromosome 4 open reading frame 46	...
CALCA	protein_coding	1.98249	0.0350039	0.0864868	-0.369141	0.672227	1	calcitonin related polypeptide alpha	...
CASC1	protein_coding	1.0156	0.0426898	0.110709	-0.0345364	0.941056	1	cancer susceptibility 1	...
CCDC102B	protein_coding	1.1421	0.0169665	0.0350001	0.0907743	0.83551	1	coiled-coil domain containing 102B	...
CCDC50	protein_coding	1.1259	0.0035894	0.00490245	0.238329	0.492629	1	coiled-coil domain containing 50	...
CCDC85A	protein_coding	3.27616	1.45059e-05	6.87754e-06	-0.450289	0.0044112	0.0128249	coiled-coil domain containing 85A	...
CCNL1	protein_coding	2.26023	2.81443e-05	1.44014e-05	-1.2469	0.000434402	0.000810679	cyclin L1	...
CDC27	protein_coding	1.08946	0.001221	0.00128889	-1.31979	3.82793e-06	2.92251e-06	cell division cycle 27	...
CDH16	protein_coding	1.88815	0.00536722	0.00803674	-0.00140534	0.998213	1	cadherin 16	...
CDR2	protein_coding	1.1373	0.00468085	0.00675867	-0.0866434	0.814474	1	cerebellar degeneration related protein 2	...
CEP95	protein_coding	1.035	0.000451572	0.000389147	-1.31307	5.98867e-06	4.96409e-06	centrosomal protein 95	...
CFAP70	protein_coding	1.23966	0.0189446	0.0403346	-0.386797	0.000800516	0.00167419	cilia and flagella associated protein 70	...
CHD2	protein_coding	1.45042	0.000733981	0.000701151	-0.595786	0.000417252	0.000771538	chromodomain helicase DNA binding protein 2	...
CIART	protein_coding	1.18343	0.0441628	0.115355	0.41295	0.36792	0.95277	circadian associated repressor of transcription	...
CISD3	protein_coding	1.17348	0.000635811	0.000592594	-1.14659	1.34113e-06	8.45628e-07	CDGSH iron sulfur domain 3	...
CLDN8	protein_coding	2.5738	0.00130148	0.00139622	0.258448	0.718556	1	claudin 8	...
CLEC7A	protein_coding	1.48279	0.0220248	0.0484061	-0.466447	8.32811e-05	0.000112939	C-type lectin domain containing 7A	...
CLIC3	protein_coding	1.82016	0.0117917	0.0221604	0.456836	0.439323	1	chloride intracellular channel 3	...
CLIC6	protein_coding	3.34239	0.00047259	0.000412504	0.302816	0.424508	1	chloride intracellular channel 6	...
COLEC11	protein_coding	1.40981	0.0144812	0.0286896	-0.394345	0.397266	1	collectin subfamily member 11	...
CORO6	protein_coding	1.8505	0.00381166	0.00529978	0.467792	0.369437	0.955915	coronin 6	...
COX20	protein_coding	1.09182	0.000391604	0.000328409	-0.995535	0.00327159	0.00898316	COX20, cytochrome c oxidase assembly factor	...
CRYGN	protein_coding	2.42636	3.43901e-14	5.02987e-07	-0.124311	0.562041	1	crystallin gamma N	...
CST6	protein_coding	2.4903	1.45026e-06	9.17408e-07	-0.531623	6.29786e-05	8.10402e-05	cystatin E/M	...
CTGF	protein_coding	3.05579	3.3255e-05	1.7523e-05	-0.328774	0.602542	1	connective tissue growth factor	...
CTTN	protein_coding	1.05558	0.000235013	0.000176888	-0.480154	5.71235e-05	7.19908e-05	cortactin	...
CXorf57	protein_coding	1.03591	0.0338877	0.0829207	-0.746714	0.0382545	0.138699	chromosome X open reading frame 57	...
CYP24A1	protein_coding	1.49968	0.00470713	0.00679975	-0.169207	0.720236	1	cytochrome P450 family 24 subfamily A member 1	...
CYR61	protein_coding	2.51712	0.000563379	0.000510111	-0.523602	0.382297	0.981397	cysteine rich angiogenic inducer 61	...
DAPL1	protein_coding	4.1539	5.49425e-12	5.02987e-07	0.00755377	0.988119	1	death associated protein like 1	...
DDX43	protein_coding	1.4979	0.0118366	0.0222563	0.118671	0.827614	1	DEAD-box helicase 43	...
DGKI	protein_coding	4.05744	5.10741e-11	5.0299e-07	-1.40857	0.00104487	0.00230074	diacylglycerol kinase iota	...
DIO1	protein_coding	5.53295	1.80541e-06	1.03903e-06	-0.754144	0.415828	1	iodothyronine deiodinase 1	...
DIRAS3	protein_coding	1.97012	0.00121348	0.00127931	0.299866	0.564862	1	DIRAS family GTPase 3	...
DLG2	protein_coding	2.62498	7.78348e-05	4.76683e-05	-0.180781	0.762977	1	discs large MAGUK scaffold protein 2	...
DMRT3	protein_coding	2.63362	1.8861e-05	9.1099e-06	-0.400909	0.00171973	0.00415634	doublesex and mab-3 related transcription factor 3	...
DOCK11	protein_coding	1.77285	0.0118152	0.0222124	-1.41658	0.00772217	0.0248046	dedicator of cytokinesis 11	...
EFCAB13	protein_coding	2.00182	1.52229e-10	5.02997e-07	-0.302842	0.000151425	0.000230742	EF-hand calcium binding domain 13	...
EFHC2	protein_coding	1.1482	0.0492595	0.131321	0.331001	0.474936	1	EF-hand domain containing 2	...
EML5	protein_coding	1.09696	0.00205681	0.0024354	-0.930539	0.00160592	0.00382507	echinoderm microtubule associated protein like 5	...
EPB41L5	protein_coding	1.72107	0.011392	0.0211871	-1.00515	0.0107698	0.0364777	erythrocyte membrane protein band 4.1 like 5	...
EPC1	protein_coding	1.2647	0.000634185	0.000589367	-1.30744	4.06081e-10	1.95978e-09	enhancer of polycomb homolog 1	...
EPHA5	protein_coding	1.95476	0.00232543	0.00284917	-1.64516	7.19265e-05	9.46916e-05	EPH receptor A5	...
ERBB4	protein_coding	2.68525	0.0059928	0.00926549	-0.910678	2.02548e-06	1.36766e-06	erb-b2 receptor tyrosine kinase 4	...
ESR1	protein_coding	3.66718	3.35166e-05	1.76996e-05	-0.63711	0.000605197	0.00119876	estrogen receptor 1	...
FAM155B	protein_coding	1.41482	0.00101346	0.00103258	0.308944	0.381632	0.980124	family with sequence similarity 155 member B	...
FAM81B	protein_coding	1.63676	0.022135	0.0487319	-0.282121	0.643088	1	family with sequence similarity 81 member B	...
FARP1	protein_coding	1.68129	0.0127639	0.0244704	-0.941834	0.00423056	0.0121934	FERM, ARH/RhoGEF and pleckstrin domain protein 1	...
FBXL16	protein_coding	2.85634	0.00106859	0.00109884	0.31611	0.682515	1	F-box and leucine rich repeat protein 16	...
FBXO7	protein_coding	1.15535	0.000669153	0.000627034	-0.217431	0.440825	1	F-box protein 7	...
FGG	protein_coding	1.94129	0.000763588	0.000736344	-5.01104	6.5839e-06	5.53869e-06	fibrinogen gamma chain	...
FOXQ1	protein_coding	1.9911	0.038061	0.0959555	0.300182	0.715491	1	forkhead box Q1	...
GABRB3	protein_coding	1.3702	0.0493484	0.131679	-2.15188	0.000880447	0.00187613	gamma-aminobutyric acid type A receptor beta3 subunit	...
GCC2	protein_coding	1.01999	0.000455879	0.000393777	-0.262495	0.00570538	0.0173888	GRIP and coiled-coil domain containing 2	...
GNAS	protein_coding	2.06089	0.0305768	0.0727658	-1.05678	1.73127e-06	1.14334e-06	GNAS complex locus	...
GPM6A	protein_coding	4.18418	0.00167485	0.0018939	-2.45222	0.0147435	0.0520194	glycoprotein M6A	...
HBP1	protein_coding	1.11854	0.000308157	0.000246566	-0.572232	0.00273337	0.00723482	HMG-box transcription factor 1	...
HK1	protein_coding	1.04801	0.0138526	0.027098	-0.0728245	0.852865	1	hexokinase 1	...
HKDC1	protein_coding	2.81536	7.04346e-06	3.17709e-06	-0.722701	0.00206997	0.00518908	hexokinase domain containing 1	...
HSD17B14	protein_coding	1.26486	0.00058045	0.000528885	-0.179644	0.587534	1	hydroxysteroid 17-beta dehydrogenase 14	...
HSPA12A	protein_coding	1.84066	0.00699493	0.0113573	-0.11714	0.578737	1	heat shock protein family A (Hsp70) member 12A	...
HSPBAP1	protein_coding	1.07531	0.020299	0.0439016	0.132275	0.745563	1	HSPB1 associated protein 1	...
ID1	protein_coding	1.73228	0.00332231	0.00443574	-0.241721	0.637705	1	inhibitor of DNA binding 1, HLH protein	...
ID3	protein_coding	1.24163	0.0144804	0.0286809	-1.14724	0.00279178	0.00741842	inhibitor of DNA binding 3, HLH protein	...
ID4	protein_coding	1.08033	4.01182e-05	2.18279e-05	-1.75272	0.0022196	0.00563785	inhibitor of DNA binding 4, HLH protein	...
IFI44L	protein_coding	2.31958	0.000590579	0.0005399	-0.20784	0.732331	1	interferon induced protein 44 like	...
IGFBPL1	protein_coding	1.8382	0.000511126	0.000453523	-3.66719	2.24801e-12	1.89919e-09	insulin like growth factor binding protein like 1	...
INPP5J	protein_coding	2.34802	7.20091e-09	5.03797e-07	0.136047	0.678503	1	inositol polyphosphate-5-phosphatase J	...
IPO11	protein_coding	1.1577	0.0060457	0.00937979	-0.527095	0.00219119	0.00554889	importin 11	...
IQCH	protein_coding	1.75253	6.34278e-06	2.86608e-06	0.229079	0.504585	1	IQ motif containing H	...
IYD	protein_coding	1.98555	0.000167849	0.000118882	0.228314	0.618313	1	iodotyrosine deiodinase	...
JUN	protein_coding	1.37044	0.00139181	0.00151471	-0.394328	0.45224	1	Jun proto-oncogene, AP-1 transcription factor subunit	...
KCNK2	protein_coding	2.0674	5.80972e-07	6.45406e-07	-0.639854	0.03557	0.129577	potassium two pore domain channel subfamily K member 2	...
KLRG2	protein_coding	1.79579	2.23469e-09	5.032e-07	0.0495389	0.845179	1	killer cell lectin like receptor G2	...
KMT2A	protein_coding	1.31135	1.05715e-05	4.90934e-06	-1.08433	1.15409e-05	1.07555e-05	lysine methyltransferase 2A	...
LIN7A	protein_coding	1.49915	0.0229546	0.0509705	-1.53843	0.00185378	0.00454143	lin-7 homolog A, crumbs cell polarity complex component	...
LIPI	protein_coding	1.85741	9.07813e-10	5.03062e-07	0.0429146	0.867241	1	lipase I	...
LIX1	protein_coding	1.82373	0.00055741	0.000504267	-2.48074	4.85515e-08	1.92607e-08	limb and CNS expressed 1	...
LONRF1	protein_coding	1.65057	0.000194325	0.000141698	-0.237711	0.0235136	0.0857328	LON peptidase N-terminal domain and ring finger 1	...
LRP1B	protein_coding	2.99631	8.64437e-06	3.92796e-06	-0.158664	0.792965	1	LDL receptor related protein 1B	...
LRP2	protein_coding	2.82051	1.17136e-05	5.49615e-06	-1.37514	0.0158058	0.0561306	LDL receptor related protein 2	...
LRP8	protein_coding	1.89155	0.0117917	0.0221598	-2.16802	0.000672875	0.00136456	LDL receptor related protein 8	...
LRRC15	protein_coding	1.73127	1.64825e-10	5.02998e-07	-0.324459	0.00604069	0.0185973	leucine rich repeat containing 15	...
MAATS1	protein_coding	1.22127	0.00130534	0.0014008	-0.745625	0.0294296	0.107721	MYCBP associated and testis expressed 1	...
MARCH1	protein_coding	1.3892	0.0388021	0.0984124	0.364035	0.5022	1	membrane associated ring-CH-type finger 1	...
MBD2	protein_coding	1.3559	0.00359515	0.00491165	-0.804235	0.00206878	0.00518514	methyl-CpG binding domain protein 2	...
MBNL2	protein_coding	1.02867	0.0257547	0.0586376	-0.299405	0.368282	0.953465	muscleblind like splicing regulator 2	...
MIA3	protein_coding	1.12772	0.00888843	0.0153586	-0.461557	0.0255096	0.0931583	MIA family member 3, ER export factor	...
MIOX	protein_coding	2.31725	0.00359515	0.00491272	0.437516	0.513539	1	myo-inositol oxygenase	...
MMRN1	protein_coding	1.44901	0.0351491	0.0869325	-0.113099	0.855603	1	multimerin 1	...
MPZL2	protein_coding	1.054	0.0385666	0.0976238	0.551577	0.44087	1	myelin protein zero like 2	...
MRPL32	protein_coding	1.07532	2.76039e-05	1.40786e-05	-0.0492558	0.835295	1	mitochondrial ribosomal protein L32	...
MRPS6	protein_coding	2.61899	3.99937e-15	5.02987e-07	-0.405421	0.0360787	0.131367	mitochondrial ribosomal protein S6	...
MT1F	protein_coding	3.61663	5.55526e-07	6.38089e-07	-1.26273	0.029219	0.106919	metallothionein 1F	...
MT1G	protein_coding	3.9096	1.69449e-06	1.00094e-06	-1.49988	0.0132335	0.0461537	metallothionein 1G	...
MT1H	protein_coding	3.4113	2.14833e-06	1.16115e-06	-1.19966	0.0249697	0.0911255	metallothionein 1H	...
MXI1	protein_coding	1.0486	0.00135324	0.00146315	0.190551	0.487345	1	MAX interactor 1, dimerization protein	...
NALCN	protein_coding	2.29154	0.00810278	0.0136382	0.221672	0.44953	1	sodium leak channel, non-selective	...
NAV2	protein_coding	2.42312	5.5701e-05	3.19606e-05	-1.10707	9.63578e-05	0.000134209	neuron navigator 2	...
NF1	protein_coding	1.1576	1.08296e-05	5.04618e-06	-0.691731	0.00171806	0.00415111	neurofibromin 1	...
NOV	protein_coding	1.87368	0.000237219	0.000179105	-0.365271	0.381975	0.98086	nephroblastoma overexpressed	...
NPY1R	protein_coding	1.89139	0.012768	0.0244906	-0.00749919	0.992032	1	neuropeptide Y receptor Y1	...
NTRK2	protein_coding	1.93813	0.0364625	0.091068	-1.45888	0.0176212	0.0633728	neurotrophic receptor tyrosine kinase 2	...
NUAK2	protein_coding	1.1757	0.0186878	0.0395791	0.333639	0.407177	1	NUAK family kinase 2	...
OCA2	protein_coding	1.21562	0.00014814	0.00010213	-0.679358	0.00561337	0.0170587	OCA2 melanosomal transmembrane protein	...
OMD	protein_coding	3.4676	7.81747e-08	5.16374e-07	-0.381749	0.429208	1	osteomodulin	...
PAK3	protein_coding	2.09861	6.61536e-05	3.93162e-05	-1.77158	2.34098e-05	2.48761e-05	p21 (RAC1) activated kinase 3	...
PARP8	protein_coding	2.12661	8.14381e-05	5.04019e-05	0.175054	0.716228	1	poly(ADP-ribose) polymerase family member 8	...
PCOLCE2	protein_coding	2.15602	0.00647416	0.0102663	0.372458	0.581127	1	procollagen C-endopeptidase enhancer 2	...
PDE11A	protein_coding	1.76203	0.0035108	0.00476433	-0.354782	0.0288281	0.105481	phosphodiesterase 11A	...
PDGFD	protein_coding	1.74854	0.00691362	0.0112006	-1.3367	0.00657894	0.0205718	platelet derived growth factor D	...
PKHD1L1	protein_coding	4.73642	2.24868e-12	5.02987e-07	0.159027	0.753041	1	PKHD1 like 1	...
PLA2G7	protein_coding	1.49405	0.0113984	0.0212066	-0.331238	0.498902	1	phospholipase A2 group VII	...
PLA2R1	protein_coding	2.67246	6.8867e-18	5.02987e-07	-0.528948	0.00865462	0.0283769	phospholipase A2 receptor 1	...
PLN	protein_coding	2.80312	0.0434791	0.113252	0.89954	0.409765	1	phospholamban	...
PMPCB	protein_coding	1.01696	2.78595e-05	1.42513e-05	-0.0676808	0.730355	1	peptidase, mitochondrial processing beta subunit	...
PRKX	protein_coding	2.69237	2.43798e-07	5.55114e-07	0.186821	0.669541	1	protein kinase, X-linked	...
PTK2	protein_coding	1.13773	0.0133831	0.0259547	-0.573568	0.0249739	0.091147	protein tyrosine kinase 2	...
PTPN4	protein_coding	1.54719	2.58592e-06	1.32414e-06	-0.609209	0.0350531	0.127868	protein tyrosine phosphatase, non-receptor type 4	...
PUS10	protein_coding	1.13131	0.00191183	0.00222587	0.124443	0.700894	1	pseudouridylate synthase 10	...
RAG2	protein_coding	1.5494	0.0271152	0.0624692	0.152421	0.807586	1	recombination activating 2	...
RBMS3	protein_coding	1.19139	0.039611	0.100906	-1.52982	7.09142e-08	2.89098e-08	RNA binding motif single stranded interacting protein 3	...
RGS8	protein_coding	2.73851	1.46853e-07	5.31335e-07	-0.275942	0.410299	1	regulator of G protein signaling 8	...
RPL15	protein_coding	1.20277	0.000721682	0.000685967	-0.452596	0.00320749	0.00876911	ribosomal protein L15	...
RPS6KA6	protein_coding	1.32033	1.00665e-05	4.66822e-06	-0.850942	7.50597e-07	4.30744e-07	ribosomal protein S6 kinase A6	...
S100A13	protein_coding	1.59219	6.44511e-05	3.81867e-05	-0.536886	0.000131999	0.000195057	S100 calcium binding protein A13	...
SCARA5	protein_coding	1.89456	0.0303117	0.0719688	-0.420677	0.00155281	0.00367611	scavenger receptor class A member 5	...
SCNN1A	protein_coding	3.37841	0.00232254	0.00284485	-0.934274	1.28589e-05	1.22037e-05	sodium channel epithelial 1 alpha subunit	...
SDC2	protein_coding	1.12209	0.0171934	0.0356237	-1.14291	0.00133272	0.00307218	syndecan 2	...
SDCCAG8	protein_coding	1.12062	0.000301832	0.000240801	-0.609056	0.00251508	0.00655317	serologically defined colon cancer antigen 8	...
SELENOP	protein_coding	1.64431	0.00573012	0.00874192	-0.72604	6.69565e-05	8.69388e-05	selenoprotein P	...
SERPINB6	protein_coding	1.37193	1.55759e-06	9.53866e-07	-0.39362	3.70225e-05	4.29685e-05	serpin family B member 6	...
SERTM1	protein_coding	2.40213	0.00193115	0.00225145	-0.38699	0.557806	1	serine rich and transmembrane domain containing 1	...
SGCD	protein_coding	1.54033	7.36414e-06	3.31874e-06	-1.60204	0.00227044	0.00579887	sarcoglycan delta	...
SHISA2	protein_coding	1.925	0.0132413	0.0255661	-3.34531	2.14643e-07	1.0019e-07	shisa family member 2	...
SLC12A8	protein_coding	1.99845	8.57666e-06	3.88374e-06	0.320295	0.375116	0.966928	solute carrier family 12 member 8	...
SLC25A15	protein_coding	2.40173	1.44981e-05	6.86921e-06	0.248951	0.59779	1	solute carrier family 25 member 15	...
SLC26A7	protein_coding	1.32815	1.40624e-08	5.04735e-07	-0.900742	0.0166266	0.059355	solute carrier family 26 member 7	...
SLC35B3	protein_coding	1.27532	7.1715e-06	3.23297e-06	-0.159053	0.497116	1	solute carrier family 35 member B3	...
SLC5A3	protein_coding	2.61899	3.99937e-15	5.02987e-07	-1.11206	0.000121468	0.00017669	solute carrier family 5 member 3	...
SMAD9	protein_coding	1.12574	0.000245117	0.000186459	-1.27058	0.0227378	0.0828248	SMAD family member 9	...
SMIM4	protein_coding	1.54445	5.68311e-05	3.27767e-05	-0.404042	0.0128862	0.044825	small integral membrane protein 4	...
SNRPN	protein_coding	1.17906	0.00011667	7.71909e-05	-0.829074	0.00449875	0.0131427	small nuclear ribonucleoprotein polypeptide N	...
SNX2	protein_coding	1.14767	0.000374629	0.00031217	-0.740832	0.000923204	0.00198403	sorting nexin 2	...
ST7	protein_coding	1.23918	9.16581e-05	5.80571e-05	-0.0413392	0.891146	1	suppression of tumorigenicity 7	...
STC1	protein_coding	1.04322	0.0179624	0.0376289	-1.39684	0.00928962	0.0308139	stanniocalcin 1	...
STK32A	protein_coding	1.13635	0.00124499	0.00132135	-0.0857348	0.470491	1	serine/threonine kinase 32A	...
SYNDIG1	protein_coding	2.05193	0.00342315	0.00460499	0.203936	0.746013	1	synapse differentiation inducing 1	...
TCEAL2	protein_coding	2.00783	0.0491801	0.131079	-0.40167	0.634658	1	transcription elongation factor A like 2	...
TEPP	protein_coding	1.61295	5.2219e-06	2.38851e-06	0.0688618	0.830914	1	testis, prostate and placenta expressed	...
TFRC	protein_coding	1.12825	0.0177446	0.0370255	-0.589998	0.0122197	0.0422228	transferrin receptor	...
TG	protein_coding	2.78619	8.29098e-08	5.17465e-07	0.0519913	0.912186	1	thyroglobulin	...
TMEM132B	protein_coding	1.29363	0.028147	0.0655479	-0.862761	0.0488701	0.174039	transmembrane protein 132B	...
TMEM178B	protein_coding	1.36947	0.000753675	0.000723482	-0.531657	0.000252563	0.000424535	transmembrane protein 178B	...
TNFRSF11B	protein_coding	6.49756	1.16962e-19	5.02987e-07	0.318496	0.400785	1	TNF receptor superfamily member 11b	...
TPO	protein_coding	5.09126	2.91183e-16	5.02987e-07	0.00981646	0.98294	1	thyroid peroxidase	...
TSGA10	protein_coding	1.00287	0.00620052	0.00971587	-0.3849	0.0117918	0.0405014	testis specific 10	...
TSHR	protein_coding	1.43239	0.00171909	0.00195552	0.149738	0.706946	1	thyroid stimulating hormone receptor	...
UACA	protein_coding	1.05194	7.79228e-05	4.77479e-05	-1.81177	8.30738e-05	0.000112606	uveal autoantigen with coiled-coil domains and ankyrin repeats	...
UPF3A	protein_coding	1.32365	8.51265e-08	5.17939e-07	-0.710173	0.00223536	0.00568706	UPF3 regulator of nonsense transcripts homolog A (yeast)	...
USP54	protein_coding	1.24255	0.0193018	0.0412669	-0.0324361	0.949456	1	ubiquitin specific peptidase 54	...
UTRN	protein_coding	1.10134	0.0327064	0.0794181	-0.884345	0.0199273	0.0721925	utrophin	...
WDR41	protein_coding	1.16087	1.48448e-05	7.05651e-06	-1.40213	1.92483e-08	7.60594e-09	WD repeat domain 41	...
WSCD2	protein_coding	2.19337	0.000145125	9.99143e-05	-0.0685937	0.86781	1	WSC domain containing 2	...
ZBED2	protein_coding	2.03911	0.00267173	0.00340323	0.360698	0.529833	1	zinc finger BED-type containing 2	...
ZC3H14	protein_coding	1.09696	0.00205681	0.0024354	-0.930539	0.00160592	0.00382507	zinc finger CCCH-type containing 14	...
ZCCHC7	protein_coding	1.44915	0.0197021	0.0423858	-0.866081	0.0119678	0.0412057	zinc finger CCHC-type containing 7	...
ZFAND5	protein_coding	1.77747	2.0898e-05	1.02723e-05	-0.666021	2.03772e-05	2.10199e-05	zinc finger AN1-type containing 5	...
ZMAT1	protein_coding	1.4883	0.00252048	0.00317574	-0.815501	0.0304265	0.111376	zinc finger matrin-type 1	...
ZMAT4	protein_coding	1.85485	3.16892e-06	1.54447e-06	-1.07071	0.000392189	0.000717933	zinc finger matrin-type 4	...
ZNF148	protein_coding	1.32326	1.69032e-06	9.99139e-07	-1.48617	1.14994e-09	2.10521e-09	zinc finger protein 148	...
ZNF226	protein_coding	1.31548	0.000132282	8.9419e-05	-1.77159	5.45436e-08	2.17665e-08	zinc finger protein 226	...
ZNF750	protein_coding	2.5771	0.00212276	0.00253385	0.595991	0.385644	0.988085	zinc finger protein 750	...
AADACP1	pseudogene	2.12232	1.90686e-05	9.22391e-06	0.277166	0.50196	1	arylacetamide deacetylase pseudogene 1	...
ANKRD20A11P	pseudogene	1.34966	0.0293852	0.0692214	0.0672578	0.774232	1	ankyrin repeat domain 20 family member A11, pseudogene	...
ANKRD20A9P	pseudogene	1.34966	0.0293852	0.0692214	0.0461115	0.936994	1	0	...
PRKY	pseudogene	2.04656	1.82954e-06	1.04927e-06	0.115614	0.758905	1	protein kinase, Y-linked, pseudogene	...
RPS16P5	pseudogene	1.52231	0.0132603	0.0256247	0.332287	0.515458	1	0	...
SNORD107	snoRNA	1.56869	0.00123478	0.00130734	-0.829074	0.00449875	0.0131427	small nucleolar RNA, C/D box 107	...
SNORD115-13	snoRNA	1.56869	0.00123478	0.00130734	-0.829074	0.00449875	0.0131427	small nucleolar RNA, C/D box 115-13	...
SNORD115-26	snoRNA	1.56869	0.00123478	0.00130734	-0.829074	0.00449875	0.0131427	small nucleolar RNA, C/D box 115-26	...
SNORD115-7	snoRNA	1.56869	0.00123478	0.00130734	-0.829074	0.00449875	0.0131427	small nucleolar RNA, C/D box 115-7	...
SNORD116-22	snoRNA	1.56869	0.00123478	0.00130734	-0.829074	0.00449875	0.0131427	small nucleolar RNA, C/D box 116-22	...
SNORD116-28	snoRNA	1.56869	0.00123478	0.00130734	-0.829074	0.00449875	0.0131427	small nucleolar RNA, C/D box 116-28	...
SNORD116-4	snoRNA	1.56869	0.00123478	0.00130734	-0.829074	0.00449875	0.0131427	small nucleolar RNA, C/D box 116-4	...
SNORD50B	snoRNA	1.61519	0.000451876	0.000389561	-0.788381	0.025491	0.0930835	small nucleolar RNA, C/D box 50B	...

## Sheet: 2d (gen)
genes developmentally specifically downregualted in the adult thryoid (AT) comapred to embryonic thyroid (ET)
	###	ATET	ATET	ATET	AMEM	AMEM	AMEM	###
	gene type	logFC	adj.P.Val	fdr_min	logFC	adj.P.Val	fdr_min	gene description
HCG11	lncRNA	-1.35142	0.00630652	0.00992641	0.737383	0.0340377	0.124183	HLA complex group 11 (non-protein coding)	...
TMPO-AS1	lncRNA	-1.72863	0.00124474	0.00132066	-0.301243	0.504286	1	TMPO antisense RNA 1	...
WASIR2	lncRNA	-2.35334	2.12677e-06	1.15239e-06	-0.023396	0.961265	1	WASH and IL9R antisense RNA 2	...
MIR6884	miRNA	-1.19046	4.34467e-06	2.02627e-06	0.0744224	0.744293	1	microRNA 6884	...
C1orf106	NA	-2.73486	0.000922872	0.000926819	-0.565868	0.405772	1	0	...
FLJ44896	NA	-1.29168	0.00671906	0.0107787	0.12069	0.778889	1	0	...
LOC100132077	NA	-1.49247	4.2854e-10	5.03019e-07	-0.137356	0.433748	1	]	...
LOC100505920	NA	-1.22554	8.92065e-06	4.08564e-06	0.0625927	0.801719	1	0	...
LOC101926951	NA	-4.77647	7.63643e-12	5.02987e-07	-0.124439	0.818915	1	0	...
LOC102724927	NA	-2.2214	6.94796e-12	5.02987e-07	0.0619674	0.804717	1	]	...
LOC729680	NA	-2.65411	0.00184726	0.00213264	0.000589614	0.999372	1	0	...
LOC81691	NA	-1.65634	0.0438063	0.114293	-0.234842	0.739067	1	0	...
ACOT7	protein_coding	-1.856	0.00495449	0.00725543	-0.383168	0.486041	1	acyl-CoA thioesterase 7	...
ADAM19	protein_coding	-1.40781	0.000139344	9.52955e-05	0.105396	0.546996	1	ADAM metallopeptidase domain 19	...
APLNR	protein_coding	-2.2	0.000266431	0.000206588	-0.0923491	0.871746	1	apelin receptor	...
APOBEC3B	protein_coding	-2.10746	0.0169194	0.0348813	0.119205	0.885113	1	apolipoprotein B mRNA editing enzyme catalytic subunit 3B	...
ARL15	protein_coding	-1.28179	8.88462e-06	4.06516e-06	0.647877	0.00296091	0.0079586	ADP ribosylation factor like GTPase 15	...
ARRB1	protein_coding	-1.14145	0.0148509	0.0296153	1.4437	1.84272e-05	1.87275e-05	arrestin beta 1	...
ATP11A	protein_coding	-1.43899	1.43005e-06	9.09217e-07	1.47792	4.53603e-06	3.58249e-06	ATPase phospholipid transporting 11A	...
AVEN	protein_coding	-1.01037	0.00145624	0.00160005	-0.212435	0.417138	1	apoptosis and caspase activation inhibitor	...
B3GNT7	protein_coding	-1.67919	0.00473597	0.00686696	1.34612	0.000731535	0.00150569	UDP-GlcNAc	...
B4GALT1	protein_coding	-1.05129	0.00250907	0.00315798	2.58201	7.75149e-09	3.84711e-09	beta-1,4-galactosyltransferase 1	...
B4GALT5	protein_coding	-1.53575	0.000188015	0.000136026	0.931598	0.00140063	0.00325693	beta-1,4-galactosyltransferase 5	...
B4GALT6	protein_coding	-1.29695	0.0216957	0.0475218	-0.146389	0.769199	1	beta-1,4-galactosyltransferase 6	...
BAX	protein_coding	-1.4144	0.000324104	0.000262036	0.760389	0.0228572	0.0832627	BCL2 associated X, apoptosis regulator	...
BPHL	protein_coding	-1.10702	0.00966207	0.0170779	-0.0625124	0.875956	1	biphenyl hydrolase like	...
C12orf75	protein_coding	-1.97306	0.000940767	0.000947437	1.43333	0.00185093	0.00453274	chromosome 12 open reading frame 75	...
C3orf67	protein_coding	-1.37799	2.70008e-07	5.61721e-07	-0.122282	0.577111	1	chromosome 3 open reading frame 67	...
C5orf24	protein_coding	-1.03947	0.00717829	0.0117415	0.877678	0.00289869	0.00776147	chromosome 5 open reading frame 24	...
CA5B	protein_coding	-1.25429	1.76384e-07	5.38674e-07	0.58373	0.000320567	0.000564284	carbonic anhydrase 5B	...
CASP6	protein_coding	-1.6938	0.00682476	0.0109957	-0.183609	0.742761	1	caspase 6	...
CCDC127	protein_coding	-1.29168	0.00671906	0.0107787	0.12069	0.778889	1	coiled-coil domain containing 127	...
CCDC134	protein_coding	-1.00991	7.34112e-05	4.43926e-05	-0.146057	0.439249	1	coiled-coil domain containing 134	...
CEACAM6	protein_coding	-2.86184	0.0229325	0.0508661	2.39203	0.0169787	0.0608308	carcinoembryonic antigen related cell adhesion molecule 6	...
CGN	protein_coding	-1.4984	0.0288581	0.0676291	1.02022	0.044937	0.161318	cingulin	...
CHRM2	protein_coding	-1.16985	0.000258217	0.000198315	-0.0272973	0.930048	1	cholinergic receptor muscarinic 2	...
CHRNA3	protein_coding	-2.43968	0.000723618	0.000689028	-0.502689	0.397646	1	cholinergic receptor nicotinic alpha 3 subunit	...
CHRNA9	protein_coding	-3.48772	2.98048e-21	5.02987e-07	-0.0920274	0.635968	1	cholinergic receptor nicotinic alpha 9 subunit	...
CHST6	protein_coding	-1.34815	0.0358044	0.0890356	-0.19879	0.713825	1	carbohydrate sulfotransferase 6	...
CHST9	protein_coding	-1.70352	0.0280397	0.0652027	0.475745	0.439274	1	carbohydrate sulfotransferase 9	...
CLN8	protein_coding	-1.33084	6.1268e-06	2.76699e-06	1.44537	1.0636e-08	4.74895e-09	CLN8, transmembrane ER and ERGIC protein	...
CNTNAP3B	protein_coding	-1.14657	0.00245012	0.00305402	0.203503	0.524543	1	contactin associated protein-like 3B	...
COQ2	protein_coding	-1.0047	0.0112242	0.020801	0.101031	0.776045	1	coenzyme Q2, polyprenyltransferase	...
CPNE2	protein_coding	-1.07782	0.0116489	0.0217916	0.293281	0.397185	1	copine 2	...
DCAF12L1	protein_coding	-2.93773	1.03613e-07	5.21746e-07	-0.0120439	0.981925	1	DDB1 and CUL4 associated factor 12 like 1	...
DCAF7	protein_coding	-1.33142	9.22096e-06	4.23116e-06	1.04467	3.58528e-09	2.67818e-09	DDB1 and CUL4 associated factor 7	...
DDX39A	protein_coding	-1.08627	0.0184944	0.0390577	-0.315455	0.394597	1	DExD-box helicase 39A	...
DEPDC7	protein_coding	-2.23015	0.0109038	0.0200411	-0.368008	0.624925	1	DEP domain containing 7	...
DNAJC12	protein_coding	-1.76966	0.0156538	0.0316579	0.339995	0.581961	1	DnaJ heat shock protein family (Hsp40) member C12	...
DOK4	protein_coding	-1.22818	0.0144985	0.0287382	-0.327697	0.421308	1	docking protein 4	...
DSC2	protein_coding	-1.49336	0.00286347	0.00369863	-0.397027	0.513539	1	desmocollin 2	...
DSN1	protein_coding	-1.30065	0.000953781	0.000963113	0.061966	0.868184	1	DSN1 homolog, MIS12 kinetochore complex component	...
EGLN3	protein_coding	-1.00408	0.00267681	0.00341242	0.716616	0.00512185	0.015298	egl-9 family hypoxia inducible factor 3	...
EHMT1	protein_coding	-1.02398	0.000196662	0.000143919	0.554496	0.00702324	0.0222429	euchromatic histone lysine methyltransferase 1	...
EIF4E2	protein_coding	-1.25857	5.77504e-06	2.6214e-06	1.0008	5.96522e-05	7.59799e-05	eukaryotic translation initiation factor 4E family member 2	...
ELMSAN1	protein_coding	-1.04884	3.30879e-06	1.60092e-06	0.683384	0.000144204	0.000217579	ELM2 and Myb/SANT domain containing 1	...
EPN3	protein_coding	-1.04057	0.00722784	0.0118346	1.0347	0.000522804	0.00101064	epsin 3	...
ERP27	protein_coding	-2.18734	0.0308657	0.0736971	-0.394277	0.644433	1	endoplasmic reticulum protein 27	...
FAHD1	protein_coding	-1.02203	0.0119423	0.0225401	1.15953	0.000218347	0.000356747	fumarylacetoacetate hydrolase domain containing 1	...
FAM105A	protein_coding	-1.39761	0.00227431	0.00276966	0.878406	0.0120157	0.0413934	0	...
FBXL20	protein_coding	-1.15692	0.0422591	0.10917	2.39349	1.92639e-07	8.80068e-08	F-box and leucine rich repeat protein 20	...
FBXO17	protein_coding	-1.56624	0.000460693	0.000399331	-0.243918	0.519392	1	F-box protein 17	...
FGF12	protein_coding	-2.7913	4.58776e-06	2.13474e-06	0.184753	0.767917	1	fibroblast growth factor 12	...
FOLH1	protein_coding	-1.95172	0.0403189	0.103173	-0.253949	0.758028	1	folate hydrolase 1	...
FOXN1	protein_coding	-1.35477	0.00914614	0.015907	-0.376442	0.370346	0.957794	forkhead box N1	...
FREM3	protein_coding	-3.76307	2.2088e-14	5.02987e-07	-0.0665379	0.853304	1	FRAS1 related extracellular matrix 3	...
GAREM1	protein_coding	-1.36091	0.0114919	0.0214529	1.44864	0.00128962	0.00295345	GRB2 associated regulator of MAPK1 subtype 1	...
GCM2	protein_coding	-2.26362	0.000457435	0.000395519	-0.10845	0.858782	1	glial cells missing homolog 2	...
GLIPR2	protein_coding	-1.54787	0.0161106	0.0328102	-0.457818	0.375445	0.967619	GLI pathogenesis related 2	...
GLRB	protein_coding	-3.08646	6.89919e-05	4.12611e-05	0.871756	0.0373536	0.135624	glycine receptor beta	...
GNAL	protein_coding	-1.81085	0.0168414	0.034666	1.44203	0.0111141	0.0378433	G protein subunit alpha L	...
GPC1	protein_coding	-1.33297	0.00173592	0.00197934	-0.271124	0.442174	1	glypican 1	...
GPR37	protein_coding	-3.60168	0.00128255	0.00137029	0.402791	0.586457	1	G protein-coupled receptor 37	...
GREB1	protein_coding	-2.80093	0.00241422	0.00299786	-0.360923	0.655237	1	growth regulation by estrogen in breast cancer 1	...
GRP	protein_coding	-2.2344	0.0107427	0.019703	-0.569317	0.425537	1	gastrin releasing peptide	...
HENMT1	protein_coding	-1.25142	0.0325843	0.078983	-0.161395	0.751232	1	HEN1 methyltransferase homolog 1	...
IDH2	protein_coding	-2.27125	5.911e-05	3.4345e-05	1.72529	9.85739e-06	8.93609e-06	isocitrate dehydrogenase (NADP(+)) 2, mitochondrial	...
IFT22	protein_coding	-1.13486	0.00397853	0.00556391	-0.238053	0.496018	1	intraflagellar transport 22	...
ITGA2	protein_coding	-1.24218	2.33938e-06	1.23437e-06	-0.323101	0.585634	1	integrin subunit alpha 2	...
ITPRIPL1	protein_coding	-1.02699	0.00295314	0.00384768	0.168514	0.567964	1	inositol 1,4,5-trisphosphate receptor interacting protein-like 1	...
KRBA2	protein_coding	-1.02888	0.0189432	0.0403148	0.288833	0.413767	1	KRAB-A domain containing 2	...
MAD1L1	protein_coding	-1.02621	0.000697958	0.000658247	-0.0371622	0.898324	1	MAD1 mitotic arrest deficient like 1	...
MAD2L2	protein_coding	-1.44997	1.44399e-05	6.83386e-06	-0.173531	0.535003	1	mitotic arrest deficient 2 like 2	...
MAGOH	protein_coding	-1.45595	9.39877e-06	4.32476e-06	-0.219874	0.461021	1	mago homolog, exon junction complex core component	...
MED24	protein_coding	-1.19046	4.34467e-06	2.02627e-06	0.133571	0.376783	0.970529	mediator complex subunit 24	...
MRGBP	protein_coding	-1.02921	0.00450541	0.00645231	-0.00418997	0.990575	1	MRG domain binding protein	...
MSL1	protein_coding	-1.42387	1.00618e-06	7.73518e-07	0.642381	7.05028e-05	9.25667e-05	male specific lethal 1 homolog	...
MTMR11	protein_coding	-1.59933	0.00230252	0.00281334	0.11942	0.727936	1	myotubularin related protein 11	...
MYDGF	protein_coding	-1.00033	0.0178944	0.0374536	0.643939	0.0424335	0.153015	myeloid derived growth factor	...
NDE1	protein_coding	-1.46463	3.05528e-05	1.58178e-05	2.25184	0.00417927	0.012011	nudE neurodevelopment protein 1	...
NEFH	protein_coding	-2.08871	0.0383503	0.0968357	-0.618449	0.440269	1	neurofilament heavy	...
NFE2L3	protein_coding	-2.62899	3.17815e-08	5.07517e-07	0.773503	0.0222228	0.0809164	nuclear factor, erythroid 2 like 3	...
NOC2L	protein_coding	-1.1099	0.00189972	0.0022084	1.4841	6.03125e-07	3.34299e-07	NOC2 like nucleolar associated transcriptional repressor	...
NPIPB3	protein_coding	-1.00419	0.0245147	0.0552582	1.40482	0.00185483	0.00454444	nuclear pore complex interacting protein family member B3	...
NPIPB6	protein_coding	-1.00419	0.0245147	0.0552582	0.906179	0.00637451	0.0198213	nuclear pore complex interacting protein family member B6	...
NPIPB8	protein_coding	-1.00419	0.0245147	0.0552582	0.906179	0.00637451	0.0198213	nuclear pore complex interacting protein family member B8	...
NPM3	protein_coding	-1.38179	3.20105e-05	1.67596e-05	-0.0157722	0.961853	1	nucleophosmin/nucleoplasmin 3	...
NRXN3	protein_coding	-3.08023	4.01182e-05	2.18321e-05	0.294528	0.528916	1	neurexin 3	...
PCDH20	protein_coding	-4.77647	7.63643e-12	5.02987e-07	-0.124439	0.818915	1	protocadherin 20	...
PCDHB2	protein_coding	-1.51106	0.00112088	0.00116394	-0.102067	0.811882	1	protocadherin beta 2	...
PDAP1	protein_coding	-1.00002	0.000471493	0.000410591	0.746249	0.000771706	0.00160372	PDGFA associated protein 1	...
PDIA3	protein_coding	-1.08579	0.0140652	0.0276172	0.961979	0.00119246	0.00269369	protein disulfide isomerase family A member 3	...
PDSS1	protein_coding	-1.26059	0.00495288	0.0072464	0.318934	0.0488947	0.174116	decaprenyl diphosphate synthase subunit 1	...
PIGX	protein_coding	-1.04697	3.66834e-05	1.96342e-05	0.730857	0.000207319	0.000335328	phosphatidylinositol glycan anchor biosynthesis class X	...
PIWIL1	protein_coding	-2.2118	1.36726e-05	6.45589e-06	0.156949	0.72721	1	piwi like RNA-mediated gene silencing 1	...
PRELID3A	protein_coding	-1.1571	0.000196912	0.000144179	0.017463	0.954885	1	PRELI domain containing 3A	...
PRKAR2B	protein_coding	-1.49099	0.00705488	0.0114734	-0.274992	0.55693	1	protein kinase cAMP-dependent type II regulatory subunit beta	...
PRPF19	protein_coding	-1.18121	1.69066e-05	8.13235e-06	0.127284	0.585355	1	pre-mRNA processing factor 19	...
PSMC3	protein_coding	-1.09115	5.23667e-06	2.39561e-06	0.0685915	0.745454	1	proteasome 26S subunit, ATPase 3	...
PXMP2	protein_coding	-1.20796	0.00638377	0.0100887	-0.180585	0.637784	1	peroxisomal membrane protein 2	...
RAB15	protein_coding	-1.579	0.00108799	0.00112392	0.194919	0.675641	1	RAB15, member RAS oncogene family	...
RAC3	protein_coding	-1.57533	0.00218778	0.00263403	-0.335623	0.429245	1	ras-related C3 botulinum toxin substrate 3 (rho family, small GTP binding protein Rac3)	...
RET	protein_coding	-1.82028	0.000330702	0.000268365	0.649919	0.000123031	0.000179548	ret proto-oncogene	...
RGL3	protein_coding	-1.00634	0.0260383	0.0594821	0.613264	0.0408243	0.147539	ral guanine nucleotide dissociation stimulator like 3	...
RIBC2	protein_coding	-1.17808	0.0176338	0.0367321	-0.0275689	0.954437	1	RIB43A domain with coiled-coils 2	...
RLN2	protein_coding	-1.30014	0.0064528	0.0102216	0.142574	0.737748	1	relaxin 2	...
RNF24	protein_coding	-1.38128	0.000225392	0.000168525	0.756338	0.00834482	0.0271379	ring finger protein 24	...
SAC3D1	protein_coding	-1.97949	3.69767e-06	1.75946e-06	0.261668	0.450701	1	SAC3 domain containing 1	...
SCGB3A2	protein_coding	-3.98295	0.00790731	0.0132484	-0.452319	0.734705	1	secretoglobin family 3A member 2	...
SCRIB	protein_coding	-1.28114	4.34023e-10	5.03019e-07	0.0470762	0.775876	1	scribbled planar cell polarity protein	...
SEMA4C	protein_coding	-1.1297	1.55621e-06	9.52416e-07	0.185149	0.56203	1	semaphorin 4C	...
SH3RF3	protein_coding	-1.0909	0.0114931	0.0214591	0.198146	0.589085	1	SH3 domain containing ring finger 3	...
SHC4	protein_coding	-2.39938	2.33481e-07	5.52592e-07	-0.315511	0.419383	1	SHC adaptor protein 4	...
SLC10A4	protein_coding	-1.97701	0.00339603	0.00455706	0.0421978	0.949285	1	solute carrier family 10 member 4	...
SLC22A3	protein_coding	-2.95295	0.000624557	0.000578739	2.03713	0.00221892	0.00563498	solute carrier family 22 member 3	...
SMAGP	protein_coding	-1.38388	0.0101562	0.018242	0.178797	0.706073	1	small cell adhesion glycoprotein	...
SMTNL2	protein_coding	-2.71438	0.000387701	0.000324455	-0.470509	0.460917	1	smoothelin like 2	...
SOX17	protein_coding	-1.33656	0.0109045	0.0200461	0.961795	0.0152244	0.0539097	SRY-box 17	...
SOX7	protein_coding	-1.59095	0.0128417	0.0246699	0.19856	0.691226	1	SRY-box 7	...
SPON1	protein_coding	-2.68486	0.00115234	0.00120321	-0.498511	0.377684	0.972429	spondin 1	...
SRD5A1	protein_coding	-1.48546	0.0143635	0.0283477	0.927406	0.0309551	0.11325	steroid 5 alpha-reductase 1	...
SRGAP2B	protein_coding	-1.70266	0.00609275	0.00949584	0.728008	0.00725442	0.0230689	SLIT-ROBO Rho GTPase activating protein 2B	...
SRPX	protein_coding	-1.75627	0.0108203	0.0198628	0.00508646	0.994241	1	sushi repeat containing protein, X-linked	...
SSX1	protein_coding	-1.4079	0.0056973	0.00866883	-0.109458	0.37177	0.960517	SSX family member 1	...
STK38	protein_coding	-1.13903	0.00272995	0.0034958	-0.11956	0.427447	1	serine/threonine kinase 38	...
SUSD4	protein_coding	-1.15556	0.0321913	0.0777899	1.01319	0.000749322	0.00155047	sushi domain containing 4	...
SUSD5	protein_coding	-1.28742	0.0259551	0.0591945	-0.397543	0.387241	0.991401	sushi domain containing 5	...
TCF24	protein_coding	-2.61089	2.92603e-19	5.02987e-07	-0.102722	0.524231	1	transcription factor 24	...
TEX30	protein_coding	-1.17504	0.0264707	0.0606815	-0.279864	0.518507	1	testis expressed 30	...
TFPI2	protein_coding	-2.41431	0.00341198	0.00458421	0.165867	0.653467	1	tissue factor pathway inhibitor 2	...
TMA16	protein_coding	-1.07264	0.00374397	0.00517411	0.0101235	0.978443	1	translation machinery associated 16 homolog	...
TMEM158	protein_coding	-1.63936	0.0388236	0.0984766	-0.503638	0.422419	1	transmembrane protein 158 (gene/pseudogene)	...
TNFAIP8L1	protein_coding	-1.67423	0.000454945	0.000392688	0.252202	0.533957	1	TNF alpha induced protein 8 like 1	...
TNFSF15	protein_coding	-2.35503	7.86277e-08	5.16479e-07	0.912174	0.0197802	0.0716216	TNF superfamily member 15	...
TPGS2	protein_coding	-1.00005	0.00221365	0.00267567	0.521227	0.00105993	0.00233965	tubulin polyglutamylase complex subunit 2	...
TUBG1	protein_coding	-1.15491	0.00814246	0.0137296	0.308321	0.384124	0.984999	tubulin gamma 1	...
UNC13C	protein_coding	-2.29469	2.99393e-05	1.54421e-05	-0.512563	0.408819	1	unc-13 homolog C	...
VSIG10L	protein_coding	-1.69533	0.00551983	0.00832629	-0.240247	0.650916	1	V-set and immunoglobulin domain containing 10 like	...
WASF2	protein_coding	-1.10874	0.001757	0.00200872	0.563698	0.0279542	0.10229	WAS protein family member 2	...
YPEL1	protein_coding	-1.57873	0.0177488	0.0370459	-0.381475	0.485084	1	yippee like 1	...
ZACN	protein_coding	-1.09992	2.32223e-05	1.15001e-05	-0.0470967	0.844587	1	zinc activated ion channel	...
ZNF367	protein_coding	-2.67073	2.75175e-05	1.40175e-05	-0.431853	0.405529	1	zinc finger protein 367	...
ZNF850	protein_coding	-1.99235	6.58531e-07	6.68033e-07	-0.252323	0.428064	1	zinc finger protein 850	...
ZXDC	protein_coding	-1.26499	4.82489e-05	2.69697e-05	0.735656	8.82643e-05	0.000120964	ZXD family zinc finger C	...
ABCC6P1	pseudogene	-1.69985	0.00108453	0.00111888	-0.0458152	0.927721	1	ATP binding cassette subfamily C member 6 pseudogene 1	...
CENPBD1P1	pseudogene	-1.06182	0.0016864	0.00190923	0.789492	0.00113729	0.0025463	CENPB DNA-binding domains containing 1 pseudogene 1	...
FOLH1B	pseudogene	-1.95172	0.0403189	0.103173	-0.253949	0.758028	1	folate hydrolase 1	...
GUSBP5	pseudogene	-1.68141	2.39997e-08	5.06238e-07	0.00342873	0.990174	1	glucuronidase, beta pseudogene 5	...
TPTE2P6	pseudogene	-1.27845	0.0302779	0.0718714	0.00613346	0.991389	1	0	...
TUBBP5	pseudogene	-1.34025	0.00287608	0.00372267	-0.0354132	0.935382	1	0	...
