# Supplementary material for: Transcriptomic Signature of Human Embryonic Thyroid Reveals Transition From Differentiation to Functional Maturation
Source: Front Cell Dev Biol. 2021 Jun 11;9:669354. doi: 10.3389/fcell.2021.669354 (PMC8270686; doi:10.3389/fcell.2021.669354)
Supplement: Supplementary file 13 [file Table_12.XLSX]

## Sheet: info
Supplementary table 12
File description
intersection 3 =	comparison 1	X	comparison 3	X	comparison 4
	(AT vs. ET)		(AM vs. EM)		(ET vs. EM)
3.I	UP	AND	(notDE OR DOWN)	AND	UP	pattern I (thyroid differentiation factor-like)
3.II	notDE	AND	(notDE OR DOWN)	AND	UP	pattern II (thyroid transcription factor-like)
3.III	DOWN	AND	(notDE OR DOWN)	AND	UP	pattern III (transient thyroid regulator)
3.IV	UP	AND	(notDE OR DOWN)	AND	notDE	pattern IV (thyroid maturation factor-like)

## Sheet: 3.I (gen)
pattern I (thyroid differentiation factor-like)
54	###	ETEM	ETEM	ETEM	ATET	ATET	ATET	AMEM	AMEM	AMEM	###
	gene type group	logFC	adj.P.Val	fdr_min	logFC	adj.P.Val	fdr_min	logFC	adj.P.Val	fdr_min	gene description
TPO	protein_coding	2.84527	9.4725e-09	1.94608e-08	5.09126	2.91183e-16	5.02987e-07	0.00981646	0.98294	1	thyroid peroxidase	...
PKHD1L1	protein_coding	1.47053	0.00588683	0.020105	4.73642	2.24868e-12	5.02987e-07	0.159027	0.753041	1	PKHD1 like 1	...
PTCSC1	NA	1.38862	3.33846e-05	3.76047e-05	3.8511	1.57985e-16	5.02987e-07	0.0461157	0.885798	1	0	...
SLC26A4-AS1	lncRNA	4.47725	2.57416e-11	1.73791e-08	2.89612	8.92647e-07	7.38469e-07	0.336981	0.478508	1	SLC26A4 antisense RNA 1	...
LRP2	protein_coding	1.6132	0.00762478	0.0264028	2.82051	1.17136e-05	5.49615e-06	-1.37514	0.0158058	0.0561306	LDL receptor related protein 2	...
TG	protein_coding	6.48445	1.09431e-18	1.73771e-08	2.78619	8.29098e-08	5.17465e-07	0.0519913	0.912186	1	thyroglobulin	...
PLA2R1	protein_coding	1.66539	0.000140697	0.00021885	2.67246	6.8867e-18	5.02987e-07	-0.528948	0.00865462	0.0283769	phospholipase A2 receptor 1	...
SLC5A3	protein_coding	1.03592	0.00225463	0.00671516	2.61899	3.99937e-15	5.02987e-07	-1.11206	0.000121468	0.00017669	solute carrier family 5 member 3	...
CLDN8	protein_coding	2.30493	0.00262745	0.00801852	2.5738	0.00130148	0.00139622	0.258448	0.718556	1	claudin 8	...
NAV2	protein_coding	1.44153	0.0129426	0.0443542	2.42312	5.5701e-05	3.19606e-05	-1.10707	9.63578e-05	0.000134209	neuron navigator 2	...
PARP8	protein_coding	1.77237	0.00065299	0.00145796	2.12661	8.14381e-05	5.04019e-05	0.175054	0.716228	1	poly(ADP-ribose) polymerase family member 8	...
ZBED2	protein_coding	4.81896	4.21135e-10	1.74298e-08	2.03911	0.00267173	0.00340323	0.360698	0.529833	1	zinc finger BED-type containing 2	...
SLC12A8	protein_coding	1.18234	0.00496717	0.0167269	1.99845	8.57666e-06	3.88374e-06	0.320295	0.375116	0.966928	solute carrier family 12 member 8	...
IYD	protein_coding	5.78805	8.46567e-16	1.73771e-08	1.98555	0.000167849	0.000118882	0.228314	0.618313	1	iodotyrosine deiodinase	...
CALCA	protein_coding	2.43087	0.00792365	0.0274538	1.98249	0.0350039	0.0864868	-0.369141	0.672227	1	calcitonin related polypeptide alpha	...
NTRK2	protein_coding	2.23652	0.0083643	0.0290138	1.93813	0.0364625	0.091068	-1.45888	0.0176212	0.0633728	neurotrophic receptor tyrosine kinase 2	...
CLIC3	protein_coding	3.81875	3.13287e-07	1.50627e-07	1.82016	0.0117917	0.0221604	0.456836	0.439323	1	chloride intracellular channel 3	...
EPB41L5	protein_coding	2.50823	0.000136988	0.000212008	1.72107	0.011392	0.0211871	-1.00515	0.0107698	0.0364777	erythrocyte membrane protein band 4.1 like 5	...
IPW	NA	2.35565	2.29915e-05	2.37967e-05	1.56869	0.00123478	0.00130734	-0.829074	0.00449875	0.0131427	0	...
PWARSN	NA	2.35565	2.29915e-05	2.37967e-05	1.56869	0.00123478	0.00130734	-0.829074	0.00449875	0.0131427	0	...
SNORD107	snoRNA	2.35565	2.29915e-05	2.37967e-05	1.56869	0.00123478	0.00130734	-0.829074	0.00449875	0.0131427	small nucleolar RNA, C/D box 107	...
SNORD115-13	snoRNA	2.35565	2.29915e-05	2.37967e-05	1.56869	0.00123478	0.00130734	-0.829074	0.00449875	0.0131427	small nucleolar RNA, C/D box 115-13	...
SNORD115-26	snoRNA	2.35565	2.29915e-05	2.37967e-05	1.56869	0.00123478	0.00130734	-0.829074	0.00449875	0.0131427	small nucleolar RNA, C/D box 115-26	...
SNORD115-7	snoRNA	2.35565	2.29915e-05	2.37967e-05	1.56869	0.00123478	0.00130734	-0.829074	0.00449875	0.0131427	small nucleolar RNA, C/D box 115-7	...
SNORD116-22	snoRNA	2.35565	2.29915e-05	2.37967e-05	1.56869	0.00123478	0.00130734	-0.829074	0.00449875	0.0131427	small nucleolar RNA, C/D box 116-22	...
SNORD116-28	snoRNA	2.35565	2.29915e-05	2.37967e-05	1.56869	0.00123478	0.00130734	-0.829074	0.00449875	0.0131427	small nucleolar RNA, C/D box 116-28	...
SNORD116-4	snoRNA	2.35565	2.29915e-05	2.37967e-05	1.56869	0.00123478	0.00130734	-0.829074	0.00449875	0.0131427	small nucleolar RNA, C/D box 116-4	...
PTPN4	protein_coding	1.39952	1.88012e-05	1.86585e-05	1.54719	2.58592e-06	1.32414e-06	-0.609209	0.0350531	0.127868	protein tyrosine phosphatase, non-receptor type 4	...
PLA2G7	protein_coding	1.65914	0.00289719	0.00901828	1.49405	0.0113984	0.0212066	-0.331238	0.498902	1	phospholipase A2 group VII	...
ZCCHC7	protein_coding	1.64752	3.96562e-06	2.79978e-06	1.44915	0.0197021	0.0423858	-0.866081	0.0119678	0.0412057	zinc finger CCHC-type containing 7	...
MMRN1	protein_coding	2.27655	0.000392005	0.000772553	1.44901	0.0351491	0.0869325	-0.113099	0.855603	1	multimerin 1	...
TSHR	protein_coding	7.10212	3.23435e-21	1.73771e-08	1.43239	0.00171909	0.00195552	0.149738	0.706946	1	thyroid stimulating hormone receptor	...
MBD2	protein_coding	1.42276	0.0014122	0.00379762	1.3559	0.00359515	0.00491165	-0.804235	0.00206878	0.00518514	methyl-CpG binding domain protein 2	...
SLC26A7	protein_coding	8.27203	1.85047e-22	1.73771e-08	1.32815	1.40624e-08	5.04735e-07	-0.900742	0.0166266	0.059355	solute carrier family 26 member 7	...
ZNF148	protein_coding	1.13094	1.8557e-06	1.14925e-06	1.32326	1.69032e-06	9.99139e-07	-1.48617	1.14994e-09	2.10521e-09	zinc finger protein 148	...
RPS6KA6	protein_coding	1.24837	2.15599e-05	2.21162e-05	1.32033	1.00665e-05	4.66822e-06	-0.850942	7.50597e-07	4.30744e-07	ribosomal protein S6 kinase A6	...
SLC35B3	protein_coding	1.00432	0.00497565	0.0167568	1.27532	7.1715e-06	3.23297e-06	-0.159053	0.497116	1	solute carrier family 35 member B3	...
EPC1	protein_coding	1.53101	1.88476e-09	1.76853e-08	1.2647	0.000634185	0.000589367	-1.30744	4.06081e-10	1.95978e-09	enhancer of polycomb homolog 1	...
CFAP70	protein_coding	1.61885	0.013232	0.0453224	1.23966	0.0189446	0.0403346	-0.386797	0.000800516	0.00167419	cilia and flagella associated protein 70	...
AFAP1L2	protein_coding	3.12921	2.62506e-08	2.43158e-08	1.18038	0.0284791	0.0664775	0.380248	0.372309	0.961598	actin filament associated protein 1 like 2	...
SNRPN	protein_coding	2.35565	2.29915e-05	2.37967e-05	1.17906	0.00011667	7.71909e-05	-0.829074	0.00449875	0.0131427	small nuclear ribonucleoprotein polypeptide N	...
IPO11	protein_coding	1.41066	0.000163398	0.00026207	1.1577	0.0060457	0.00937979	-0.527095	0.00219119	0.00554889	importin 11	...
SNX2	protein_coding	1.98785	1.51985e-08	2.09804e-08	1.14767	0.000374629	0.00031217	-0.740832	0.000923204	0.00198403	sorting nexin 2	...
CCDC102B	protein_coding	1.55409	0.000607562	0.00133398	1.1421	0.0169665	0.0350001	0.0907743	0.83551	1	coiled-coil domain containing 102B	...
SDC2	protein_coding	1.61175	0.000328557	0.000620605	1.12209	0.0171934	0.0356237	-1.14291	0.00133272	0.00307218	syndecan 2	...
ZC3H14	protein_coding	1.6937	4.35044e-05	5.20848e-05	1.09696	0.00205681	0.0024354	-0.930539	0.00160592	0.00382507	zinc finger CCCH-type containing 14	...
CDC27	protein_coding	1.73602	6.78795e-07	3.60781e-07	1.08946	0.001221	0.00128889	-1.31979	3.82793e-06	2.92251e-06	cell division cycle 27	...
C4orf46	protein_coding	1.4056	0.00691143	0.0238874	1.08341	8.75944e-08	5.1852e-07	-1.78662	7.8798e-06	6.84715e-06	chromosome 4 open reading frame 46	...
ID4	protein_coding	2.70356	1.73366e-08	2.15862e-08	1.08033	4.01182e-05	2.18279e-05	-1.75272	0.0022196	0.00563785	inhibitor of DNA binding 4, HLH protein	...
MPZL2	protein_coding	1.96842	0.0167077	0.0563334	1.054	0.0385666	0.0976238	0.551577	0.44087	1	myelin protein zero like 2	...
UACA	protein_coding	2.15489	5.83916e-07	3.02581e-07	1.05194	7.79228e-05	4.77479e-05	-1.81177	8.30738e-05	0.000112606	uveal autoantigen with coiled-coil domains and ankyrin repeats	...
ANKRD28	protein_coding	1.31706	0.000131358	0.000201237	1.04532	0.0323605	0.0782607	-0.712922	0.0353351	0.128768	ankyrin repeat domain 28	...
CASC1	protein_coding	1.4486	0.00161055	0.00445177	1.0156	0.0426898	0.110709	-0.0345364	0.941056	1	cancer susceptibility 1	...
BMP7	protein_coding	1.85618	9.65722e-05	0.000137456	1.00974	0.0423231	0.109481	-0.607783	0.000356522	0.000639346	bone morphogenetic protein 7	...

## Sheet: 3.II (gen)
pattern II (thyroid transcription factor-like)
	###	ETEM	ETEM	ETEM	ATET	ATET	ATET	AMEM	AMEM	AMEM	###
	gene type	logFC	adj.P.Val	fdr_min	logFC	adj.P.Val	fdr_min	logFC	adj.P.Val	fdr_min	gene description
TMEM30B	protein_coding	3.70122	0.000166584	0.000268308	0.950761	0.502106	0.996237	-0.477878	0.0115982	0.039743	transmembrane protein 30B	...
CTNNAL1	protein_coding	1.16284	0.0162679	0.0549884	0.481913	0.500471	0.994646	-1.24536	0.00148515	0.00348748	catenin alpha like 1	...
KIAA1551	protein_coding	2.45246	0.000239757	0.000418482	0.475494	0.591016	1	-1.31371	0.012065	0.041598	KIAA1551	...
HOMER1	protein_coding	1.24109	0.00618244	0.0212025	0.471532	0.471942	0.964918	-2.00915	0.000530665	0.00102924	homer scaffolding protein 1	...
GPR83	protein_coding	2.32096	0.000146712	0.000229964	0.458784	0.64713	1	-0.00134181	0.998168	1	G protein-coupled receptor 83	...
SDPR	NA	2.97528	7.33369e-05	9.82461e-05	0.452104	0.675773	1	0.366448	0.574303	1	0	...
PLEK2	protein_coding	1.28967	0.00995814	0.0344577	0.446086	0.567975	1	-0.0224842	0.966114	1	pleckstrin 2	...
ESRRG	protein_coding	1.49242	0.0126983	0.0435652	0.431117	0.802664	1	-0.256196	0.640632	1	estrogen related receptor gamma	...
FAM83H	protein_coding	1.92029	0.000120718	0.000181326	0.429797	0.571663	1	-0.462674	0.000105883	0.000149918	family with sequence similarity 83 member H	...
HSP90B1	protein_coding	2.47446	9.04857e-06	7.74701e-06	0.416242	0.52567	1	-1.09839	0.00459725	0.0134647	heat shock protein 90 beta family member 1	...
PODXL	protein_coding	1.46457	0.00471149	0.0157973	0.399907	0.6463	1	0.310374	0.496486	1	podocalyxin like	...
LOC100506548	NA	1.07352	0.00224671	0.00668116	0.397088	0.629727	1	-1.34544	0.000862566	0.00183069	0	...
KPNA5	protein_coding	1.3819	0.0115966	0.0400014	0.396611	0.6797	1	-1.96143	2.10569e-05	2.19104e-05	karyopherin subunit alpha 5	...
SNX13	protein_coding	1.34832	0.00425942	0.014125	0.391571	0.608136	1	-1.1026	0.00478571	0.0141253	sorting nexin 13	...
TTC8	protein_coding	1.42701	0.000266452	0.000478808	0.365886	0.52614	1	0.0248008	0.950172	1	tetratricopeptide repeat domain 8	...
NIPBL	protein_coding	1.58126	1.28914e-05	1.17419e-05	0.351502	0.483991	0.977241	-1.48882	1.0372e-07	4.4044e-08	NIPBL, cohesin loading factor	...
GOLGA8N	protein_coding	2.388	2.79701e-07	1.32952e-07	0.347482	0.614078	1	0.306027	0.401216	1	golgin A8 family member N	...
LRRC1	protein_coding	1.85744	0.00096557	0.00237785	0.336484	0.470788	0.963787	0.20221	0.474888	1	leucine rich repeat containing 1	...
THAP1	protein_coding	1.47564	0.000239586	0.000417876	0.328933	0.603545	1	0.279374	0.409943	1	THAP domain containing 1	...
VEZT	protein_coding	1.58069	0.000772295	0.00179877	0.322132	0.557261	1	-1.0255	0.00107692	0.00238645	vezatin, adherens junctions transmembrane protein	...
NSRP1	protein_coding	1.0395	0.00150162	0.00408896	0.321682	0.504551	0.99868	-0.188392	0.513006	1	nuclear speckle splicing regulatory protein 1	...
CAMSAP2	protein_coding	1.14236	0.00127967	0.00335791	0.319843	0.73976	1	-1.42061	0.00149585	0.00351823	calmodulin regulated spectrin associated protein family member 2	...
FRG1	protein_coding	1.07798	0.0141715	0.0482494	0.318997	0.677587	1	-0.588726	0.00347999	0.00966901	FSHD region gene 1	...
LOC101930531	NA	1.07798	0.0141715	0.0482494	0.318997	0.677587	1	-0.588726	0.00347999	0.00966901	0	...
ISM1	protein_coding	2.36973	6.13767e-06	4.80955e-06	0.318338	0.726786	1	-1.14109	0.00408999	0.0116946	isthmin 1	...
MDFIC	protein_coding	3.4854	8.98983e-09	1.93322e-08	0.315413	0.566379	1	-0.770131	1.3131e-06	8.26116e-07	MyoD family inhibitor domain containing	...
ATRX	protein_coding	1.57224	1.63739e-05	1.58432e-05	0.311763	0.50107	0.995279	-1.27837	5.86301e-05	7.44132e-05	ATRX, chromatin remodeler	...
RIOK2	protein_coding	1.34828	3.89165e-05	4.5484e-05	0.310987	0.505591	0.999747	-1.6035	0.000114633	0.000164976	RIO kinase 2	...
FMR1	protein_coding	1.24213	0.000700182	0.00158943	0.309966	0.490382	0.983838	-0.537763	0.0288718	0.105626	fragile X mental retardation 1	...
TRMT10A	protein_coding	1.45553	4.42249e-06	3.20548e-06	0.308422	0.467788	0.960684	-0.617624	0.00899282	0.0296289	tRNA methyltransferase 10A	...
ORAI2	protein_coding	1.61971	0.00304726	0.00957303	0.308374	0.643319	1	-0.457502	0.023919	0.0872503	ORAI calcium release-activated calcium modulator 2	...
LOC283788	NA	1.22191	0.000518751	0.00109238	0.304746	0.530723	1	-0.278745	0.0469314	0.1679	0	...
MTR	protein_coding	1.07982	0.0148248	0.0503793	0.301704	0.70551	1	-1.11475	0.000526292	0.00101833	5-methyltetrahydrofolate-homocysteine methyltransferase	...
KIAA0232	protein_coding	1.53107	5.34873e-06	4.05817e-06	0.2996	0.505724	1	0.119846	0.682982	1	KIAA0232	...
TMEM135	protein_coding	1.03544	0.00450719	0.0150474	0.295785	0.60046	1	-0.242897	0.0180132	0.064928	transmembrane protein 135	...
DNAJC15	protein_coding	1.14721	0.00252815	0.00767387	0.295609	0.709447	1	0.0705276	0.87123	1	DnaJ heat shock protein family (Hsp40) member C15	...
FER	protein_coding	1.65117	5.41171e-06	4.11346e-06	0.290165	0.634196	1	-1.06011	2.23924e-05	2.35554e-05	FER tyrosine kinase	...
NEMF	protein_coding	1.67122	4.6393e-05	5.62696e-05	0.288636	0.612502	1	-1.77104	1.47416e-06	9.45089e-07	nuclear export mediator factor	...
MOB1B	protein_coding	1.08982	0.00664962	0.0229327	0.283071	0.690185	1	-0.816652	0.0112523	0.0383833	MOB kinase activator 1B	...
WDR11	protein_coding	1.16232	0.000789893	0.00185017	0.282394	0.744414	1	-0.210843	0.612982	1	WD repeat domain 11	...
MIPEPP3	pseudogene	1.7709	1.67204e-06	1.01717e-06	0.27871	0.55801	1	-0.344958	0.00218787	0.00554001	0	...
POT1	protein_coding	1.13129	0.00191775	0.00551234	0.273896	0.690677	1	-0.775913	0.0128559	0.0447019	protection of telomeres 1	...
LYRM2	protein_coding	1.54016	9.86962e-09	1.95692e-08	0.271959	0.60792	1	-0.552129	0.00348656	0.00969317	LYR motif containing 2	...
SUMO1	protein_coding	1.10983	0.000622365	0.00137547	0.271415	0.596293	1	-0.389299	0.00297345	0.00800527	small ubiquitin-like modifier 1	...
KANSL1L	protein_coding	1.80351	1.23816e-05	1.11856e-05	0.269971	0.563676	1	-1.02449	0.00364585	0.0101967	KAT8 regulatory NSL complex subunit 1 like	...
LINC00621	lncRNA	1.32624	1.45521e-06	8.69265e-07	0.268515	0.465223	0.957827	0.014132	0.957697	1	0	...
RSRC1	protein_coding	2.01342	4.6228e-09	1.82716e-08	0.261925	0.612708	1	-0.731934	0.00578828	0.0176853	arginine and serine rich coiled-coil 1	...
ANKRD12	protein_coding	2.18382	0.000357215	0.000685992	0.260597	0.742638	1	-1.03805	0.00223669	0.00569361	ankyrin repeat domain 12	...
UFL1	protein_coding	1.99816	8.13612e-05	0.000111517	0.248543	0.808947	1	-0.978751	0.00367915	0.0103071	UFM1 specific ligase 1	...
C7orf31	protein_coding	1.05748	0.0245188	0.081844	0.239921	0.807012	1	0.19641	0.64902	1	chromosome 7 open reading frame 31	...
PLEKHH2	protein_coding	1.14574	0.0495234	0.154832	0.237588	0.801163	1	-0.152079	0.783741	1	pleckstrin homology, MyTH4 and FERM domain containing H2	...
FANK1	protein_coding	2.05598	0.000191901	0.000319121	0.23597	0.844096	1	0.165636	0.744417	1	fibronectin type III and ankyrin repeat domains 1	...
RAD17	protein_coding	1.26102	0.000366822	0.000710031	0.235069	0.608038	1	-0.722887	0.00158297	0.00376006	RAD17 checkpoint clamp loader component	...
ADAM10	protein_coding	1.3007	0.0171375	0.0576685	0.232511	0.845089	1	-0.884533	0.00903977	0.0298171	ADAM metallopeptidase domain 10	...
MIR3652	miRNA	2.47446	9.04857e-06	7.74701e-06	0.221552	0.854323	1	-1.09839	0.00459725	0.0134647	microRNA 3652	...
ZNF230	protein_coding	1.27442	2.26109e-06	1.45309e-06	0.218241	0.68914	1	-0.665738	0.00212411	0.00534746	zinc finger protein 230	...
ZNF417	protein_coding	1.26214	0.000257773	0.000460652	0.209208	0.723148	1	0.0817392	0.515666	1	zinc finger protein 417	...
TWISTNB	protein_coding	1.14321	1.01691e-05	8.89262e-06	0.208367	0.595945	1	-0.689433	0.0053256	0.0160283	TWIST neighbor	...
DHX29	protein_coding	1.00917	0.0115516	0.0398483	0.207312	0.700533	1	-0.938532	0.00357099	0.00995934	DExH-box helicase 29	...
ZNF658	protein_coding	1.45452	0.000391527	0.000771019	0.204184	0.808775	1	-0.762827	0.0181593	0.0654765	zinc finger protein 658	...
PDIK1L	protein_coding	1.52532	2.30029e-05	2.38166e-05	0.200839	0.764412	1	-0.882749	0.00152718	0.00360442	PDLIM1 interacting kinase 1 like	...
ERGIC2	protein_coding	1.64358	0.00015155	0.000239237	0.199534	0.532976	1	-0.728345	0.00902331	0.0297537	ERGIC and golgi 2	...
TRIM23	protein_coding	1.00932	0.0158197	0.053554	0.197106	0.828227	1	-1.13198	0.00269616	0.00711424	tripartite motif containing 23	...
LRIF1	protein_coding	1.23041	0.00958359	0.0331977	0.195948	0.857712	1	0.298356	0.473647	1	ligand dependent nuclear receptor interacting factor 1	...
PPIL4	protein_coding	1.31705	0.00140753	0.00377986	0.195564	0.824002	1	-1.14687	0.000581598	0.00114374	peptidylprolyl isomerase like 4	...
MAP4K3	protein_coding	1.29424	0.00401961	0.0131991	0.193549	0.848285	1	-0.320314	0.409109	1	mitogen-activated protein kinase kinase kinase kinase 3	...
TRIM33	protein_coding	1.0769	0.00548504	0.0186418	0.190975	0.687632	1	-0.930906	3.32502e-06	2.46529e-06	tripartite motif containing 33	...
CD2AP	protein_coding	1.94517	0.00139656	0.00373983	0.190027	0.90401	1	-0.152004	0.438987	1	CD2 associated protein	...
ZNF302	protein_coding	1.04627	0.0439547	0.141525	0.189141	0.862669	1	-1.89374	1.39488e-05	1.34735e-05	zinc finger protein 302	...
METTL4	protein_coding	1.28056	0.00028983	0.000530902	0.182712	0.689547	1	-0.0513072	0.839377	1	methyltransferase like 4	...
GOLGA8CP	pseudogene	1.7257	1.97738e-07	9.28096e-08	0.181468	0.751686	1	0.0795022	0.781231	1	golgin A8 family member C, pseudogene	...
GOLGA8DP	pseudogene	1.7257	1.97738e-07	9.28096e-08	0.181468	0.751686	1	0.0795022	0.781231	1	golgin A8 family member E, pseudogene	...
GOLGA8EP	pseudogene	1.7257	1.97738e-07	9.28096e-08	0.181468	0.751686	1	0.0795022	0.781231	1	golgin A8 family member D, pseudogene	...
GOLGA8F	protein_coding	1.7257	1.97738e-07	9.28096e-08	0.181468	0.751686	1	0.0795022	0.781231	1	golgin A8 family member F	...
GOLGA8G	protein_coding	1.7257	1.97738e-07	9.28096e-08	0.181468	0.751686	1	0.0795022	0.781231	1	golgin A8 family member G	...
LRBA	protein_coding	1.18435	0.0158688	0.0537215	0.177968	0.815388	1	-0.245996	0.431352	1	LPS responsive beige-like anchor protein	...
METTL10	NA	1.46367	3.45644e-07	1.68456e-07	0.173812	0.738032	1	-0.48961	0.0276892	0.101325	0	...
METTL14	protein_coding	1.5536	2.24892e-05	2.32131e-05	0.172181	0.782338	1	-1.0137	0.000257161	0.000433303	methyltransferase like 14	...
YTHDC2	protein_coding	2.23806	1.22087e-10	1.73894e-08	0.169792	0.787344	1	-0.71706	0.0145046	0.0511228	YTH domain containing 2	...
TRAPPC11	protein_coding	1.01794	0.000363073	0.000701104	0.168376	0.519341	1	-0.541721	0.0293321	0.107334	trafficking protein particle complex 11	...
ZNF569	protein_coding	1.5597	4.75205e-06	3.50405e-06	0.166974	0.801133	1	-1.07272	5.5553e-05	6.95965e-05	zinc finger protein 569	...
ODF2L	protein_coding	1.68457	4.50625e-05	5.43993e-05	0.166123	0.46034	0.952958	-1.28219	9.53785e-05	0.000132527	outer dense fiber of sperm tails 2 like	...
DUSP6	protein_coding	1.42863	0.00182761	0.00521137	0.16528	0.883153	1	0.274795	0.574499	1	dual specificity phosphatase 6	...
ATG4C	protein_coding	1.21408	0.000352177	0.000674448	0.163575	0.817068	1	-0.217374	0.45467	1	autophagy related 4C cysteine peptidase	...
ARHGAP12	protein_coding	1.20526	0.00592159	0.0202294	0.160521	0.881256	1	0.113914	0.785279	1	Rho GTPase activating protein 12	...
MTIF2	protein_coding	1.33759	0.00826072	0.0286387	0.159843	0.903608	1	-0.176342	0.710139	1	mitochondrial translational initiation factor 2	...
ZFP91	protein_coding	1.06519	0.000491245	0.00102202	0.152138	0.734949	1	0.182951	0.375925	0.968744	ZFP91 zinc finger protein	...
NT5C2	protein_coding	1.13384	7.29141e-06	5.94433e-06	0.150892	0.734907	1	-0.0617796	0.786574	1	5'-nucleotidase, cytosolic II	...
KIAA1324L	protein_coding	1.01651	0.0135103	0.0461884	0.149665	0.882723	1	0.119579	0.721024	1	KIAA1324 like	...
TMEM231	protein_coding	1.51825	0.0114279	0.0394507	0.149529	0.897883	1	-0.18462	0.659478	1	transmembrane protein 231	...
ZNF268	protein_coding	1.74742	0.000169537	0.000274572	0.148672	0.499367	0.993493	-2.07207	3.62329e-09	2.69146e-09	zinc finger protein 268	...
COMMD8	protein_coding	1.29994	0.00307496	0.0096752	0.142866	0.89891	1	-0.197434	0.62125	1	COMM domain containing 8	...
AASDH	protein_coding	1.07494	1.91659e-05	1.91021e-05	0.142577	0.677165	1	-0.642305	7.8982e-05	0.00010582	aminoadipate-semialdehyde dehydrogenase	...
LCLAT1	protein_coding	1.08389	4.11508e-05	4.85932e-05	0.136555	0.792247	1	0.150986	0.500766	1	lysocardiolipin acyltransferase 1	...
MEIS3P1	pseudogene	1.6586	7.4356e-07	4.00439e-07	0.135634	0.843794	1	0.183765	0.499399	1	0	...
LOC339803	NA	1.19745	0.00413668	0.0136572	0.134492	0.905773	1	-0.279691	0.460359	1	]	...
ZC3H7A	protein_coding	2.09041	1.58015e-10	1.7394e-08	0.130239	0.749496	1	-0.444721	0.00968702	0.0323543	zinc finger CCCH-type containing 7A	...
ZBED3-AS1	lncRNA	1.11092	1.85676e-10	1.73972e-08	0.129825	0.562862	1	-0.368334	0.0192186	0.0695243	ZBED3 antisense RNA 1	...
ZNF107	protein_coding	1.76287	0.000867311	0.0020806	0.129212	0.693013	1	-1.18854	0.00476857	0.0140592	zinc finger protein 107	...
EML6	protein_coding	2.19554	3.21163e-05	3.58218e-05	0.127252	0.72975	1	-0.319881	0.470693	1	echinoderm microtubule associated protein like 6	...
KY	protein_coding	2.33558	1.22767e-05	1.10778e-05	0.127039	0.550055	1	-0.371827	0.00620695	0.019214	kyphoscoliosis peptidase	...
TTC30B	protein_coding	2.36533	5.65108e-07	2.92186e-07	0.12376	0.901267	1	-0.0676538	0.859162	1	tetratricopeptide repeat domain 30B	...
EMC2	protein_coding	1.09379	0.0205317	0.0687299	0.117844	0.930145	1	-0.141623	0.751394	1	ER membrane protein complex subunit 2	...
ARRDC3	protein_coding	1.22724	0.000818567	0.00193978	0.11227	0.905919	1	-1.52322	1.24351e-06	7.78003e-07	arrestin domain containing 3	...
ZNF273	protein_coding	1.07203	0.00689148	0.0238167	0.109025	0.616958	1	-1.51408	7.11006e-06	6.05218e-06	zinc finger protein 273	...
FGF7P6	pseudogene	2.37951	1.0521e-06	5.98478e-07	0.105916	0.935327	1	-0.144135	0.734231	1	fibroblast growth factor 7 pseudogene 6	...
FZD5	protein_coding	2.04525	0.00406793	0.0133887	0.0931288	0.929211	1	0.212136	0.516912	1	frizzled class receptor 5	...
BDH2	protein_coding	2.99595	1.51923e-08	2.09681e-08	0.0856916	0.951653	1	-0.904398	0.0131129	0.0457189	3-hydroxybutyrate dehydrogenase 2	...
SLC2A10	protein_coding	1.95404	0.000740571	0.00171109	0.0770899	0.966553	1	-0.00969019	0.987242	1	solute carrier family 2 member 10	...
ARL13B	protein_coding	1.38631	0.000161491	0.00025815	0.0700535	0.949111	1	-0.796443	0.00563374	0.017126	ADP ribosylation factor like GTPase 13B	...
PLS3	protein_coding	1.57213	0.00144385	0.00390598	0.0621649	0.969104	1	-0.983274	0.0123634	0.0427502	plastin 3	...
COL23A1	protein_coding	2.03972	2.98234e-08	2.54685e-08	0.0617577	0.951489	1	-1.32625	2.24661e-06	1.53867e-06	collagen type XXIII alpha 1 chain	...
C8orf31	lncRNA	1.08835	1.68642e-05	1.64313e-05	0.0576762	0.93378	1	-0.139215	0.514105	1	chromosome 8 open reading frame 31	...
KTN1	protein_coding	1.46044	7.17784e-07	3.85112e-07	0.0499335	0.952748	1	-0.944162	0.0127062	0.0441239	kinectin 1	...
VLDLR	protein_coding	1.19824	0.0216055	0.0723053	0.0495245	0.977663	1	-0.282644	0.543594	1	very low density lipoprotein receptor	...
MIS12	protein_coding	1.029	0.000257423	0.000459935	0.0432312	0.960567	1	-0.0935234	0.717764	1	MIS12, kinetochore complex component	...
TMEM261	NA	1.36941	0.000108961	0.000159629	0.0288335	0.971209	1	-0.0994336	0.662108	1	0	...
BAGE3	NA	1.81507	4.63096e-09	1.82785e-08	0.0185921	0.984399	1	0.0308225	0.909307	1	BAGE family member 3	...
BAGE5	NA	1.81507	4.63096e-09	1.82785e-08	0.0185921	0.984399	1	0.0308225	0.909307	1	0	...
FOXE1	protein_coding	7.3227	3.20723e-25	1.73771e-08	0.0108662	0.983594	1	-0.306895	0.0107101	0.0362611	forkhead box E1	...
HDAC1	protein_coding	1.13587	0.0115551	0.0398606	0.00770762	0.996372	1	0.225946	0.577111	1	histone deacetylase 1	...
CDKN2AIP	protein_coding	1.10568	0.000135592	0.000209123	0.00310524	0.998028	1	0.183385	0.455903	1	CDKN2A interacting protein	...
STT3A	protein_coding	1.74213	6.51888e-05	8.46601e-05	0.000777037	0.999683	1	0.107902	0.789029	1	STT3A, catalytic subunit of the oligosaccharyltransferase complex	...
KHDRBS2	protein_coding	1.06813	0.000113322	0.000167851	-0.00216158	0.998595	1	-0.639538	0.00313736	0.008541	KH RNA binding domain containing, signal transduction associated 2	...
METTL25	protein_coding	1.30044	1.01691e-05	8.89132e-06	-0.00565351	0.995543	1	-0.145012	0.56227	1	methyltransferase like 25	...
ZNF112	protein_coding	1.24374	0.000880669	0.00212114	-0.0105026	0.994111	1	-1.45201	4.30603e-06	3.37534e-06	zinc finger protein 112	...
TOPORS	protein_coding	1.47366	0.000580672	0.00126033	-0.0111287	0.994348	1	-1.0911	0.00140578	0.00327055	TOP1 binding arginine/serine rich protein	...
BTBD1	protein_coding	1.27897	0.00260532	0.00794258	-0.0135337	0.993333	1	0.277422	0.452227	1	BTB domain containing 1	...
ACOX2	protein_coding	1.44549	0.0127474	0.043743	-0.0160144	0.994111	1	0.176949	0.74725	1	acyl-CoA oxidase 2	...
FHDC1	protein_coding	1.48804	7.22835e-05	9.64744e-05	-0.0191128	0.987836	1	-0.630246	0.0303272	0.111005	FH2 domain containing 1	...
MITD1	protein_coding	1.66412	6.07422e-05	7.79772e-05	-0.0388982	0.976987	1	0.0729624	0.853019	1	microtubule interacting and trafficking domain containing 1	...
HLA-F-AS1	lncRNA	1.09754	0.000453049	0.000923624	-0.044405	0.804923	1	-0.233934	0.000850091	0.0018006	HLA-F antisense RNA 1	...
ZNF518A	protein_coding	1.14119	0.00497003	0.0167369	-0.0448521	0.924986	1	-1.01315	0.00201069	0.00499863	zinc finger protein 518A	...
FBLN7	protein_coding	1.73433	4.46215e-07	2.24728e-07	-0.0498263	0.96011	1	-0.145535	0.610563	1	fibulin 7	...
DMKN	protein_coding	1.93013	0.00066279	0.00148351	-0.0545438	0.976913	1	-0.39105	0.41904	1	dermokine	...
METTL18	protein_coding	1.16968	0.0053907	0.0182816	-0.0545821	0.968143	1	-0.907507	0.00715195	0.0227048	methyltransferase like 18	...
RIPK2	protein_coding	1.05389	0.000101701	0.000146713	-0.0546922	0.946162	1	0.179624	0.431126	1	receptor interacting serine/threonine kinase 2	...
PLPP6	protein_coding	1.13757	0.00995573	0.0344477	-0.06624	0.962285	1	0.132722	0.75076	1	phospholipid phosphatase 6	...
EPM2AIP1	protein_coding	1.01901	0.0054668	0.0185696	-0.0674567	0.949084	1	-1.70567	6.04476e-08	2.41901e-08	EPM2A interacting protein 1	...
CCNY	protein_coding	1.70831	2.56731e-07	1.20662e-07	-0.0721591	0.789624	1	-0.383216	0.000421476	0.000781252	cyclin Y	...
THAP9-AS1	lncRNA	1.0258	0.0104013	0.0359751	-0.0729306	0.953647	1	-1.22568	0.000195496	0.000312256	THAP9 antisense RNA 1	...
PRDM5	protein_coding	1.90122	3.98849e-09	1.81264e-08	-0.0801969	0.895962	1	-0.531149	0.0174614	0.0627507	PR/SET domain 5	...
FAM84B	protein_coding	1.39745	0.00552514	0.0187893	-0.083297	0.713571	1	-0.300973	0.00276901	0.00734992	family with sequence similarity 84 member B	...
GLT8D1	protein_coding	1.30825	1.37616e-05	1.27541e-05	-0.0881354	0.906638	1	-0.558101	0.00227813	0.00582486	glycosyltransferase 8 domain containing 1	...
LOC100287896	NA	1.93787	1.00754e-08	1.96221e-08	-0.0924091	0.904548	1	0.059534	0.836813	1	0	...
ACSF2	protein_coding	1.02758	0.00973643	0.0337288	-0.0934157	0.935327	1	0.255793	0.461692	1	acyl-CoA synthetase family member 2	...
SLC30A7	protein_coding	1.6698	0.000276587	0.000501833	-0.094198	0.856765	1	-0.651719	0.00042369	0.000786361	solute carrier family 30 member 7	...
SLX4IP	protein_coding	1.28758	2.09979e-08	2.26848e-08	-0.0992542	0.817112	1	-0.63778	0.000130774	0.000193056	SLX4 interacting protein	...
PUS7	protein_coding	1.01254	0.000869541	0.00208714	-0.100496	0.895459	1	-0.165008	0.537878	1	pseudouridylate synthase 7 (putative)	...
KCTD3	protein_coding	1.80608	0.000109538	0.00016066	-0.109698	0.932935	1	-0.156214	0.713153	1	potassium channel tetramerization domain containing 3	...
ZNF823	protein_coding	1.63534	2.11595e-05	2.16077e-05	-0.109941	0.910754	1	-0.132567	0.698431	1	zinc finger protein 823	...
TXNDC9	protein_coding	1.24041	0.000103033	0.000149113	-0.1103	0.886147	1	-0.328355	0.0084349	0.0275101	thioredoxin domain containing 9	...
ATP10D	protein_coding	1.96437	1.45855e-05	1.36935e-05	-0.113844	0.925005	1	0.330728	0.370831	0.958825	ATPase phospholipid transporting 10D (putative)	...
LINC01420	NA	1.76774	4.57443e-05	5.532e-05	-0.118551	0.833218	1	-0.78032	0.00020739	0.000335493	0	...
SPRTN	protein_coding	1.30397	0.00135024	0.00359296	-0.121335	0.910448	1	0.129899	0.732693	1	SprT-like N-terminal domain	...
CALCRL	protein_coding	2.8511	2.17218e-06	1.38605e-06	-0.121943	0.944198	1	-1.04641	0.0361817	0.131729	calcitonin receptor like receptor	...
ZNF14	protein_coding	1.27759	0.000127606	0.000194217	-0.123907	0.873656	1	-0.78009	0.00284104	0.00757566	zinc finger protein 14	...
IFT74	protein_coding	1.21569	1.29923e-05	1.188e-05	-0.128208	0.821006	1	-1.86958	4.26932e-06	3.34252e-06	intraflagellar transport 74	...
PGBD3	NA	1.23361	3.06754e-08	2.57653e-08	-0.129373	0.720889	1	-0.60262	0.000198582	0.000318177	ERCC excision repair 6, chromatin remodeling factor	...
RPS24	protein_coding	2.1979	0.00140845	0.00378487	-0.146146	0.604827	1	-0.788401	3.0817e-07	1.51518e-07	ribosomal protein S24	...
ZNF800	protein_coding	1.60464	6.17806e-06	4.84769e-06	-0.146362	0.675158	1	-0.492912	0.00315376	0.00859334	zinc finger protein 800	...
ZNF594	protein_coding	1.64319	1.75905e-07	8.2913e-08	-0.150058	0.574569	1	-1.0219	1.89922e-05	1.93738e-05	zinc finger protein 594	...
SAMD13	protein_coding	2.12662	2.78441e-05	3.01855e-05	-0.150115	0.906343	1	0.0822735	0.864501	1	sterile alpha motif domain containing 13	...
GNAQ	protein_coding	2.62642	1.34127e-08	2.04996e-08	-0.150337	0.725702	1	-0.626545	0.0257469	0.0939922	G protein subunit alpha q	...
TMED1	protein_coding	1.1513	7.99329e-07	4.33729e-07	-0.151837	0.68914	1	0.111572	0.562461	1	transmembrane p24 trafficking protein 1	...
TSIX	lncRNA	1.25807	0.0289706	0.0968671	-0.152488	0.924864	1	-0.291649	0.572897	1	TSIX transcript, XIST antisense RNA	...
ETAA1	protein_coding	1.35927	0.000549104	0.00117446	-0.160498	0.857144	1	-0.873563	0.00505236	0.0150484	ETAA1, ATR kinase activator	...
DNAJC21	protein_coding	2.33547	1.00133e-06	5.66209e-07	-0.162118	0.490867	0.984476	-0.380205	0.00327077	0.00898016	DnaJ heat shock protein family (Hsp40) member C21	...
NANP	protein_coding	1.20857	1.97202e-06	1.23719e-06	-0.169192	0.683718	1	0.145556	0.483588	1	N-acetylneuraminic acid phosphatase	...
ZNF180	protein_coding	1.28692	1.40745e-10	1.73917e-08	-0.172087	0.473055	0.966025	-0.790607	0.00398186	0.0113352	zinc finger protein 180	...
SOWAHC	protein_coding	1.19819	0.014892	0.0505883	-0.17625	0.885298	1	0.246744	0.625291	1	sosondowah ankyrin repeat domain family member C	...
CEBPZ	protein_coding	1.13856	0.02795	0.0933419	-0.178303	0.890956	1	-1.57377	0.000211454	0.000343123	CCAAT/enhancer binding protein zeta	...
HTR7P1	pseudogene	1.6467	9.16362e-09	1.93751e-08	-0.181192	0.510042	1	0.126172	0.431126	1	5-hydroxytryptamine receptor 7 pseudogene 1	...
ZNF45	protein_coding	1.10899	5.42933e-05	6.81714e-05	-0.188707	0.685585	1	-0.654314	0.00676641	0.0212637	zinc finger protein 45	...
GRB14	protein_coding	2.42548	0.000950108	0.00232936	-0.18933	0.926247	1	0.0849363	0.907987	1	growth factor receptor bound protein 14	...
AGL	protein_coding	1.31881	0.0175323	0.058932	-0.189497	0.892158	1	0.00391993	0.994796	1	amylo-alpha-1, 6-glucosidase, 4-alpha-glucanotransferase	...
KLF3	protein_coding	1.27563	0.00118038	0.00303604	-0.190198	0.567158	1	-0.409982	0.0164711	0.0587329	Kruppel like factor 3	...
ZNF782	protein_coding	1.21333	9.26435e-05	0.00013061	-0.191273	0.604861	1	-0.438433	0.0168792	0.060409	zinc finger protein 782	...
SS18	protein_coding	1.93246	9.27456e-07	5.17661e-07	-0.19217	0.797144	1	-0.594474	0.0029385	0.00788302	SS18, nBAF chromatin remodeling complex subunit	...
LOC101927027	NA	1.07103	0.000204034	0.000343507	-0.194486	0.802332	1	-1.45974	4.83402e-06	3.86484e-06	]	...
ARMT1	protein_coding	1.88473	1.39178e-06	8.25686e-07	-0.20536	0.774302	1	0.12096	0.722105	1	acidic residue methyltransferase 1	...
PKN2	protein_coding	1.02469	0.00908632	0.0315381	-0.218996	0.752494	1	-1.5139	1.43605e-06	9.14559e-07	protein kinase N2	...
BBS4	protein_coding	1.29425	7.02397e-06	5.65181e-06	-0.219073	0.624801	1	-0.445866	0.0414543	0.149652	Bardet-Biedl syndrome 4	...
CEP162	protein_coding	1.00169	0.000379061	0.000738878	-0.219472	0.632792	1	-1.40141	9.43258e-10	2.06165e-09	centrosomal protein 162	...
MARCH5	protein_coding	1.22765	0.00024474	0.000429702	-0.220207	0.7104	1	-0.0588468	0.750841	1	membrane associated ring-CH-type finger 5	...
CXADR	protein_coding	1.93835	0.000409104	0.000815319	-0.222432	0.849485	1	-1.35739	0.0186453	0.0672899	coxsackie virus and adenovirus receptor	...
DUOXA2	protein_coding	1.70736	0.000403275	0.000800576	-0.224716	0.826213	1	0.0622319	0.896177	1	dual oxidase maturation factor 2	...
ZNF91	protein_coding	1.17113	0.00210376	0.00617289	-0.224894	0.848908	1	-2.44823	1.44617e-07	6.33782e-08	zinc finger protein 91	...
CCDC58	protein_coding	1.38475	1.50804e-05	1.42973e-05	-0.230796	0.655481	1	-0.635241	0.00930986	0.0308957	coiled-coil domain containing 58	...
ZBTB2	protein_coding	2.47641	1.2207e-12	1.73771e-08	-0.23088	0.592047	1	-0.527125	0.0148727	0.0524993	zinc finger and BTB domain containing 2	...
ZNF140	protein_coding	1.43479	4.40986e-05	5.29061e-05	-0.231815	0.701721	1	-0.676181	0.0125878	0.0436442	zinc finger protein 140	...
ATMIN	protein_coding	1.58079	5.35262e-06	4.06537e-06	-0.237167	0.620555	1	-0.703666	0.0377274	0.136877	ATM interactor	...
TRIM61	protein_coding	1.43682	0.000135497	0.000208832	-0.238922	0.72258	1	-1.26993	3.31965e-05	3.78244e-05	tripartite motif containing 61	...
PPIC	protein_coding	2.44104	5.46094e-05	6.8685e-05	-0.23901	0.895046	1	0.450838	0.470761	1	peptidylprolyl isomerase C	...
DNAJC10	protein_coding	2.27815	2.0267e-06	1.27608e-06	-0.239664	0.822599	1	-0.913402	0.019374	0.070135	DnaJ heat shock protein family (Hsp40) member C10	...
FZD1	protein_coding	3.05528	2.80098e-15	1.73771e-08	-0.240513	0.579378	1	-0.926303	5.19576e-05	6.42894e-05	frizzled class receptor 1	...
ZZZ3	protein_coding	1.10636	2.72481e-07	1.28513e-07	-0.242475	0.689572	1	-0.733806	0.00781014	0.0251449	zinc finger ZZ-type containing 3	...
RB1CC1	protein_coding	1.13565	0.00110421	0.00279988	-0.25048	0.614078	1	-0.859915	0.00052937	0.00102623	RB1 inducible coiled-coil 1	...
FAM175A	NA	1.54215	0.00252145	0.00764097	-0.251144	0.737779	1	-1.22719	0.00277156	0.00735796	0	...
DPY19L4	protein_coding	1.53091	1.16541e-06	6.73027e-07	-0.251247	0.587501	1	-0.811304	0.0104762	0.0354003	dpy-19 like 4 (C. elegans)	...
TNFAIP8	protein_coding	1.86078	0.0307239	0.102736	-0.258963	0.776928	1	0.299735	0.45559	1	TNF alpha induced protein 8	...
RBM41	protein_coding	1.42757	2.05294e-06	1.29687e-06	-0.260357	0.768317	1	-0.967508	0.00762216	0.0244215	RNA binding motif protein 41	...
NAA35	protein_coding	1.05216	0.000183762	0.000302973	-0.263563	0.522573	1	-0.516087	0.0093167	0.0309212	N(alpha)-acetyltransferase 35, NatC auxiliary subunit	...
SLC10A7	protein_coding	1.26874	5.59365e-05	7.07327e-05	-0.264121	0.582495	1	-0.226927	0.0403966	0.146081	solute carrier family 10 member 7	...
THUMPD1	protein_coding	1.38087	0.000121286	0.000182352	-0.269327	0.747201	1	-1.11138	0.00180979	0.00441478	THUMP domain containing 1	...
MARC1	protein_coding	2.39116	1.06256e-07	5.28351e-08	-0.273921	0.706657	1	0.219512	0.541951	1	mitochondrial amidoxime reducing component 1	...
ZNF605	protein_coding	1.15044	0.00104811	0.00262802	-0.274925	0.634546	1	-1.03886	0.000265205	0.000449504	zinc finger protein 605	...
ZNF480	protein_coding	1.17266	3.22096e-05	3.59603e-05	-0.275285	0.486247	0.979512	-0.0439072	0.870227	1	zinc finger protein 480	...
EIF4E	protein_coding	1.34992	3.85764e-08	2.82559e-08	-0.275453	0.685196	1	-0.395079	0.0127613	0.0443367	eukaryotic translation initiation factor 4E	...
ZSCAN16	protein_coding	1.12673	0.000136097	0.000210192	-0.276016	0.522544	1	0.0192443	0.948438	1	zinc finger and SCAN domain containing 16	...
EXOC5	protein_coding	1.70454	3.46684e-05	3.94333e-05	-0.278715	0.605294	1	-0.933271	0.000593488	0.00117136	exocyst complex component 5	...
SMARCA5	protein_coding	1.03754	0.0161326	0.0545165	-0.28194	0.722051	1	-1.6037	1.10711e-05	1.02309e-05	SWI/SNF related, matrix associated, actin dependent regulator of chromatin, subfamily a, member 5	...
NPNT	protein_coding	2.54916	2.50235e-09	1.78071e-08	-0.282893	0.646814	1	0.359149	0.632123	1	nephronectin	...
PLOD2	protein_coding	2.02275	0.000327215	0.000617375	-0.284382	0.804529	1	-2.5239	2.29558e-07	1.08439e-07	procollagen-lysine,2-oxoglutarate 5-dioxygenase 2	...
GLIDR	lncRNA	1.04432	0.000223982	0.000384896	-0.293059	0.459879	0.95251	-0.180249	0.454843	1	glioblastoma down-regulated RNA	...
LOC728903	NA	1.04432	0.000223982	0.000384896	-0.293059	0.459879	0.95251	-0.180249	0.454843	1	0	...
WBP4	protein_coding	1.03041	0.0174248	0.0585773	-0.295614	0.704474	1	-0.721567	0.00456707	0.0133682	WW domain binding protein 4	...
MIR1304	miRNA	1.01167	0.0112646	0.0389116	-0.297962	0.663449	1	-1.0319	0.000457427	0.000861683	microRNA 1304	...
SNORA1	snoRNA	1.01167	0.0112646	0.0389116	-0.297962	0.663449	1	-1.0319	0.000457427	0.000861683	small nucleolar RNA, H/ACA box 1	...
SNORA18	snoRNA	1.01167	0.0112646	0.0389116	-0.297962	0.663449	1	-1.0319	0.000457427	0.000861683	small nucleolar RNA, H/ACA box 18	...
SNORA32	snoRNA	1.01167	0.0112646	0.0389116	-0.297962	0.663449	1	-1.0319	0.000457427	0.000861683	small nucleolar RNA, H/ACA box 32	...
SNORA40	snoRNA	1.01167	0.0112646	0.0389116	-0.297962	0.663449	1	-1.0319	0.000457427	0.000861683	small nucleolar RNA, H/ACA box 40	...
SNORA8	snoRNA	1.01167	0.0112646	0.0389116	-0.297962	0.663449	1	-1.0319	0.000457427	0.000861683	small nucleolar RNA, H/ACA box 8	...
SNORD5	snoRNA	1.01167	0.0112646	0.0389116	-0.297962	0.663449	1	-1.0319	0.000457427	0.000861683	small nucleolar RNA, C/D box 5	...
TAF1D	protein_coding	1.01167	0.0112646	0.0389116	-0.297962	0.663449	1	-1.0319	0.000457427	0.000861683	TATA-box binding protein associated factor, RNA polymerase I subunit D	...
KDR	protein_coding	1.07959	0.0255412	0.0852146	-0.298407	0.743751	1	-0.264311	0.53906	1	kinase insert domain receptor	...
EFCAB2	protein_coding	2.35733	2.42444e-06	1.57582e-06	-0.309296	0.722396	1	-0.643012	0.00014313	0.000215639	EF-hand calcium binding domain 2	...
CHM	protein_coding	1.14709	0.000881693	0.0021239	-0.309335	0.557652	1	-0.234963	0.426876	1	CHM, Rab escort protein 1	...
VEGFC	protein_coding	3.24954	1.59304e-09	1.76292e-08	-0.312537	0.705183	1	-0.302895	0.448808	1	vascular endothelial growth factor C	...
FAM208A	protein_coding	1.14459	0.00836284	0.0290077	-0.315132	0.533231	1	-0.902888	0.000866124	0.0018405	family with sequence similarity 208 member A	...
TUBD1	protein_coding	1.49978	1.3384e-06	7.90389e-07	-0.318784	0.499468	0.993682	-0.47799	0.0232329	0.0846954	tubulin delta 1	...
HRASLS	protein_coding	2.02918	0.0098782	0.03419	-0.321554	0.859593	1	0.39493	0.577112	1	HRAS like suppressor	...
ZNF430	protein_coding	1.5398	6.5931e-05	8.59059e-05	-0.324126	0.685175	1	-1.56969	3.51904e-05	4.05061e-05	zinc finger protein 430	...
LOC101928076	NA	1.03195	0.0103001	0.035622	-0.333235	0.610517	1	-0.224336	0.530352	1	0	...
TMEM263	protein_coding	1.23442	0.00111526	0.00283406	-0.338197	0.567477	1	-0.748261	0.0129001	0.0448722	transmembrane protein 263	...
HHEX	protein_coding	4.47319	8.10834e-12	1.73776e-08	-0.346011	0.771599	1	0.173785	0.721741	1	hematopoietically expressed homeobox	...
SLC30A4	protein_coding	1.67033	0.00345105	0.0110599	-0.348365	0.747166	1	0.363337	0.466331	1	solute carrier family 30 member 4	...
DDX20	protein_coding	1.05772	0.0106981	0.0369991	-0.360093	0.583585	1	-0.867004	0.0276003	0.100964	DEAD-box helicase 20	...
PPP4R3A	protein_coding	1.07645	0.00392008	0.0128312	-0.36246	0.515554	1	-0.190184	0.45818	1	protein phosphatase 4 regulatory subunit 3A	...
C21orf91	protein_coding	1.35187	0.00612025	0.0209717	-0.364555	0.627422	1	-0.33852	0.386573	0.989998	chromosome 21 open reading frame 91	...
ABCA3	protein_coding	1.03992	0.00546337	0.0185562	-0.366113	0.511246	1	0.192707	0.565884	1	ATP binding cassette subfamily A member 3	...
DPY19L2	protein_coding	2.89175	4.49812e-05	5.42532e-05	-0.36751	0.789374	1	-0.352159	0.562189	1	dpy-19 like 2	...
MAP4K5	protein_coding	2.14822	6.17962e-07	3.22956e-07	-0.371535	0.579576	1	-1.37249	9.50452e-05	0.000131928	mitogen-activated protein kinase kinase kinase kinase 5	...
CMTR2	protein_coding	1.99362	3.02796e-07	1.44978e-07	-0.372303	0.465518	0.958199	0.173898	0.586454	1	cap methyltransferase 2	...
SMC5	protein_coding	1.7508	1.42402e-06	8.4847e-07	-0.379092	0.545859	1	-1.17014	0.000464931	0.000878687	structural maintenance of chromosomes 5	...
RBM12B	protein_coding	1.57694	6.87268e-05	9.04411e-05	-0.38103	0.499977	0.9942	-1.03331	0.00042692	0.000793776	RNA binding motif protein 12B	...
ASF1A	protein_coding	1.38161	0.000306397	0.000567495	-0.393075	0.467108	0.959879	-1.36496	2.29376e-05	2.42543e-05	anti-silencing function 1A histone chaperone	...
EPS8	protein_coding	1.4285	0.00206052	0.00600709	-0.394413	0.592445	1	0.126771	0.772829	1	epidermal growth factor receptor pathway substrate 8	...
PPIP5K2	protein_coding	1.12424	0.00576246	0.0196639	-0.394926	0.517102	1	-1.15295	0.000508551	0.000977056	diphosphoinositol pentakisphosphate kinase 2	...
PTPN2	protein_coding	1.52327	0.000230989	0.000399481	-0.403579	0.54371	1	-0.515115	0.000420009	0.000778133	protein tyrosine phosphatase, non-receptor type 2	...
AASS	protein_coding	1.09129	0.0327007	0.109181	-0.404404	0.542173	1	-1.45506	5.67228e-05	7.13721e-05	aminoadipate-semialdehyde synthase	...
KCNE4	protein_coding	1.21414	0.0108278	0.0374275	-0.408611	0.499977	0.994153	0.271067	0.52147	1	potassium voltage-gated channel subfamily E regulatory subunit 4	...
ZNF217	protein_coding	1.65526	0.00612512	0.0209911	-0.414483	0.701452	1	0.216349	0.700962	1	zinc finger protein 217	...
NANOS1	protein_coding	2.65002	0.000166259	0.000267505	-0.423167	0.743919	1	-0.0133493	0.95666	1	nanos C2HC-type zinc finger 1	...
ESF1	protein_coding	1.59794	0.00057556	0.00124621	-0.424726	0.576041	1	-1.40606	0.000365851	0.000660838	ESF1 nucleolar pre-rRNA processing protein homolog	...
DEK	protein_coding	1.18873	0.00652698	0.0224752	-0.436004	0.49873	0.992886	-1.60781	1.30529e-05	1.24654e-05	DEK proto-oncogene	...
ZNRF3	protein_coding	1.12746	0.0192409	0.0645326	-0.436404	0.558067	1	0.240102	0.580189	1	zinc and ring finger 3	...
TWSG1	protein_coding	2.03049	2.40222e-05	2.51538e-05	-0.443564	0.520272	1	-1.30183	0.000416083	0.000768951	twisted gastrulation BMP signaling modulator 1	...
CD93	protein_coding	1.08853	0.0142731	0.0486326	-0.450141	0.489388	0.983037	0.198683	0.74293	1	CD93 molecule	...
RDX	protein_coding	1.14496	0.0186726	0.0625827	-0.450376	0.465963	0.95863	-1.75969	4.05214e-06	3.13501e-06	radixin	...
THOC2	protein_coding	1.68331	2.20755e-05	2.26998e-05	-0.474655	0.489143	0.982864	-1.70756	1.52834e-05	1.5053e-05	THO complex 2	...
HECW2	protein_coding	1.78567	0.00500178	0.0168588	-0.483688	0.597132	1	-1.12024	0.014397	0.0506898	HECT, C2 and WW domain containing E3 ubiquitin protein ligase 2	...
WEE1	protein_coding	1.22052	0.0064525	0.0222131	-0.48675	0.5128	1	-0.969552	0.0153005	0.0541881	WEE1 G2 checkpoint kinase	...
LYAR	protein_coding	1.09997	0.0420169	0.13654	-0.530493	0.506987	1	-0.706593	0.0190405	0.068846	Ly1 antibody reactive	...
DSG2	protein_coding	2.34815	0.00432341	0.0143736	-0.534775	0.723725	1	-0.540856	0.50875	1	desmoglein 2	...
MUM1L1	protein_coding	3.44441	3.88663e-05	4.53761e-05	-0.535563	0.714649	1	-1.27577	0.0491041	0.174808	MUM1 like 1	...
LRRC34	protein_coding	1.91932	0.000459286	0.000940474	-0.563894	0.468042	0.960953	0.129631	0.802971	1	leucine rich repeat containing 34	...
KIAA1462	NA	1.57484	0.00491742	0.0165408	-0.569758	0.511419	1	-0.255758	0.631109	1	0	...
SCNN1G	protein_coding	4.06274	1.35608e-05	1.25139e-05	-0.594591	0.712132	1	-0.277334	0.00899862	0.0296568	sodium channel epithelial 1 gamma subunit	...
B3GALNT1	protein_coding	2.77027	6.14104e-05	7.90099e-05	-0.612919	0.550557	1	-1.33279	0.012909	0.0449032	beta-1,3-N-acetylgalactosaminyltransferase 1 (globoside blood group)	...

## Sheet: 3.III (gen)
pattern III (transient thyroid regulator)
	###	ETEM	ETEM	ETEM	ATET	ATET	ATET	AMEM	AMEM	AMEM	###
	gene type	logFC	adj.P.Val	fdr_min	logFC	adj.P.Val	fdr_min	logFC	adj.P.Val	fdr_min	gene description
PRSS35	protein_coding	1.70058	9.03235e-05	0.000126535	-5.83041	9.19653e-19	5.02987e-07	-4.11748	1.93137e-16	1.89905e-09	protease, serine 35	...
LMNB1	protein_coding	1.92638	0.00826523	0.0286554	-5.82216	4.90003e-11	5.0299e-07	-1.79289	0.00232989	0.00598008	lamin B1	...
KANK4	protein_coding	2.0507	0.00086911	0.0020855	-5.22921	6.31611e-12	5.02987e-07	-2.11954	3.16401e-05	3.56298e-05	KN motif and ankyrin repeat domains 4	...
E2F8	protein_coding	2.0722	0.0114769	0.0396099	-5.20281	2.11643e-08	5.05818e-07	-1.50988	0.0217842	0.0792444	E2F transcription factor 8	...
MALSU1	protein_coding	1.24628	3.50671e-05	3.99932e-05	-5.0554	4.38899e-15	5.02987e-07	-5.40071	6.88414e-19	1.89905e-09	mitochondrial assembly of ribosomal large subunit 1	...
LOC101926951	NA	3.60305	1.68523e-08	2.14266e-08	-4.77647	7.63643e-12	5.02987e-07	-0.124439	0.818915	1	0	...
PCDH20	protein_coding	3.60305	1.68523e-08	2.14266e-08	-4.77647	7.63643e-12	5.02987e-07	-0.124439	0.818915	1	protocadherin 20	...
CENPK	protein_coding	1.46448	0.046793	0.148498	-4.54879	3.46518e-08	5.08055e-07	-2.37629	8.87527e-05	0.000121738	centromere protein K	...
HAS2	protein_coding	2.31438	5.03063e-06	3.76046e-06	-4.43236	5.50236e-13	5.02987e-07	-2.91022	1.50426e-12	1.89914e-09	hyaluronan synthase 2	...
MND1	protein_coding	1.28561	0.0216532	0.0724756	-4.39788	7.84702e-11	5.02991e-07	-2.32292	1.58788e-06	1.03522e-06	meiotic nuclear divisions 1	...
F2RL2	protein_coding	1.37308	0.000983436	0.00243147	-4.38596	7.9067e-15	5.02987e-07	-1.87929	2.50299e-07	1.19077e-07	coagulation factor II thrombin receptor like 2	...
ASPM	protein_coding	2.51802	4.39306e-12	1.73773e-08	-4.30229	8.69297e-20	5.02987e-07	-5.05639	1.39313e-12	1.89913e-09	abnormal spindle microtubule assembly	...
CEP55	protein_coding	2.00143	0.00676172	0.0233311	-4.24958	1.88164e-07	5.41629e-07	-1.43857	0.0152071	0.0538513	centrosomal protein 55	...
PXDN	protein_coding	1.27558	0.0194683	0.0652479	-4.07405	1.74185e-11	5.02988e-07	-2.60774	9.23441e-09	4.29882e-09	peroxidasin	...
DEPDC1	protein_coding	1.42464	0.000266683	0.000479318	-3.95821	1.86472e-14	5.02987e-07	-2.56852	2.05643e-11	1.90082e-09	DEP domain containing 1	...
RAD51AP1	protein_coding	1.51003	0.012546	0.0430768	-3.95095	1.06117e-08	5.04246e-07	-2.73809	2.89106e-07	1.40888e-07	RAD51 associated protein 1	...
SLITRK4	protein_coding	2.28932	1.52501e-05	1.45341e-05	-3.94017	8.7827e-11	5.02992e-07	-1.78441	2.39446e-05	2.55573e-05	SLIT and NTRK like family member 4	...
CYP27C1	protein_coding	1.84481	1.56135e-05	1.4958e-05	-3.9263	1.58364e-13	5.02987e-07	-1.93036	1.03111e-07	4.36003e-08	cytochrome P450 family 27 subfamily C member 1	...
ADAM12	protein_coding	2.25756	1.3681e-11	1.7378e-08	-3.76311	5.61183e-19	5.02987e-07	-2.37917	7.27784e-11	1.90715e-09	ADAM metallopeptidase domain 12	...
FREM3	protein_coding	3.67068	7.99164e-14	1.73771e-08	-3.76307	2.2088e-14	5.02987e-07	-0.0665379	0.853304	1	FRAS1 related extracellular matrix 3	...
IGF2BP3	protein_coding	1.16165	0.000127229	0.000193462	-3.62441	7.13893e-17	5.02987e-07	-5.40071	6.88414e-19	1.89905e-09	insulin like growth factor 2 mRNA binding protein 3	...
SORCS1	protein_coding	2.50481	5.04189e-06	3.77064e-06	-3.62397	1.62559e-09	5.03133e-07	-0.963269	0.0198787	0.0720182	sortilin related VPS10 domain containing receptor 1	...
IFT80	protein_coding	1.57338	0.00170457	0.00477149	-3.61855	3.88184e-09	5.03384e-07	-2.86261	6.41697e-09	3.45527e-09	intraflagellar transport 80	...
SFRP1	protein_coding	2.23691	0.00158725	0.00437367	-3.58517	2.32535e-06	1.22874e-06	-0.59716	0.000142392	0.000214168	secreted frizzled related protein 1	...
ADAMTS18	protein_coding	1.2233	0.0310226	0.103749	-3.55308	2.74109e-08	5.06792e-07	-2.10173	1.13333e-05	1.05244e-05	ADAM metallopeptidase with thrombospondin type 1 motif 18	...
CHEK1	protein_coding	1.94227	7.10908e-09	1.88598e-08	-3.54696	1.04747e-16	5.02987e-07	-2.65489	4.18553e-08	1.62791e-08	checkpoint kinase 1	...
KNL1	protein_coding	1.62924	1.36602e-05	1.26213e-05	-3.54457	6.18415e-14	5.02987e-07	-1.93538	4.81092e-09	3.01087e-09	kinetochore scaffold 1	...
CHRNA9	protein_coding	3.42489	4.82017e-21	1.73771e-08	-3.48772	2.98048e-21	5.02987e-07	-0.0920274	0.635968	1	cholinergic receptor nicotinic alpha 9 subunit	...
TUSC3	protein_coding	1.89936	4.3225e-05	5.16271e-05	-3.45339	1.21631e-10	5.02994e-07	-1.65089	0.000149538	0.00022719	tumor suppressor candidate 3	...
NMU	protein_coding	1.14515	0.026682	0.0890804	-3.41014	7.8768e-09	5.03886e-07	-1.42873	0.000668345	0.0013522	neuromedin U	...
MCM10	protein_coding	1.73174	0.000104341	0.000151561	-3.37671	9.5372e-11	5.02993e-07	-2.28071	1.9182e-11	1.90068e-09	minichromosome maintenance 10 replication initiation factor	...
ZNF883	protein_coding	1.50075	0.000215092	0.000365488	-3.33458	1.02534e-11	5.02987e-07	-1.51965	6.39377e-06	5.35448e-06	zinc finger protein 883	...
LPAR4	protein_coding	1.39798	1.75625e-05	1.72236e-05	-3.29981	7.9067e-15	5.02987e-07	-1.93627	1.46513e-10	1.91752e-09	lysophosphatidic acid receptor 4	...
PLK4	protein_coding	1.30866	5.84112e-05	7.44441e-05	-3.29832	1.168e-14	5.02987e-07	-2.03863	5.09994e-11	1.90441e-09	polo like kinase 4	...
CCNB1	protein_coding	1.37583	0.044688	0.143344	-3.2885	6.55587e-06	2.95654e-06	-2.95262	1.46444e-06	9.35384e-07	cyclin B1	...
NPFFR2	protein_coding	2.95549	4.4296e-14	1.73771e-08	-3.2631	1.17656e-15	5.02987e-07	-0.467939	0.0441565	0.158749	neuropeptide FF receptor 2	...
CDC6	protein_coding	1.64552	0.000692581	0.00157004	-3.2328	4.49461e-09	5.03459e-07	-1.80146	0.000142392	0.000214161	cell division cycle 6	...
CENPN	protein_coding	1.29806	0.00088351	0.00212959	-3.18799	4.12613e-08	5.09314e-07	-2.1345	1.77647e-06	1.17652e-06	centromere protein N	...
DNMT3A	protein_coding	2.57098	6.84781e-14	1.73771e-08	-3.09828	7.81152e-14	5.02987e-07	-2.75685	6.72423e-15	1.89905e-09	DNA methyltransferase 3 alpha	...
DCAF12L2	protein_coding	1.68139	0.000797142	0.00187603	-3.06515	3.75535e-08	5.08606e-07	-0.999643	0.011907	0.0409571	DDB1 and CUL4 associated factor 12 like 2	...
FAM111B	protein_coding	2.59724	3.23435e-21	1.73771e-08	-3.02735	8.34248e-24	5.02987e-07	-0.620082	4.97819e-06	3.99307e-06	family with sequence similarity 111 member B	...
SGO2	protein_coding	1.58887	0.00851532	0.0295762	-3.02148	1.42703e-06	9.07879e-07	-3.16755	4.05452e-09	2.80522e-09	shugoshin 2	...
WNT5A	protein_coding	1.32644	0.000814646	0.00192824	-2.9598	2.23551e-10	5.03002e-07	-2.72723	7.50693e-12	1.8996e-09	Wnt family member 5A	...
DCAF12L1	protein_coding	3.6118	8.11268e-10	1.7491e-08	-2.93773	1.03613e-07	5.21746e-07	-0.0120439	0.981925	1	DDB1 and CUL4 associated factor 12 like 1	...
PARPBP	protein_coding	1.03964	0.000400697	0.000794041	-2.93705	3.06273e-14	5.02987e-07	-2.17783	4.00445e-11	1.90311e-09	PARP1 binding protein	...
WDR76	protein_coding	1.95134	1.49861e-05	1.41706e-05	-2.91337	3.85267e-09	5.0338e-07	-0.912983	0.0010755	0.00238111	WD repeat domain 76	...
ULBP3	protein_coding	3.23102	4.39935e-19	1.73771e-08	-2.91034	1.5076e-17	5.02987e-07	-0.371525	0.04181	0.150858	UL16 binding protein 3	...
WDHD1	protein_coding	1.80384	1.08478e-09	1.75391e-08	-2.91016	3.9364e-17	5.02987e-07	-1.77736	4.89588e-13	1.89908e-09	WD repeat and HMG-box DNA binding protein 1	...
PIEZO2	protein_coding	1.16783	0.000103316	0.000149594	-2.89627	6.85754e-14	5.02987e-07	-3.49688	7.91065e-13	1.89909e-09	piezo type mechanosensitive ion channel component 2	...
DKFZP434L187	NA	1.38341	0.000576505	0.00124886	-2.88452	6.15587e-10	5.03036e-07	-3.0243	4.89588e-13	1.89908e-09	0	...
CPXM1	protein_coding	1.19628	0.0310992	0.104005	-2.87499	1.63253e-06	9.78869e-07	-3.21289	9.9462e-10	2.07216e-09	carboxypeptidase X, M14 family member 1	...
UNC5D	protein_coding	1.64447	0.00350824	0.0112891	-2.86096	2.3763e-06	1.24968e-06	-1.23921	0.00609352	0.0188038	unc-5 netrin receptor D	...
PLAG1	protein_coding	1.24066	0.000888052	0.00214538	-2.83848	1.40155e-10	5.02996e-07	-2.48452	1.97415e-11	1.90073e-09	PLAG1 zinc finger	...
FGF12	protein_coding	3.12605	9.15906e-05	0.000128767	-2.7913	4.58776e-06	2.13474e-06	0.184753	0.767917	1	fibroblast growth factor 12	...
LRRN3	protein_coding	2.17017	0.000255479	0.000455007	-2.71768	1.09955e-05	5.12693e-06	-4.2139	2.24695e-12	1.89919e-09	leucine rich repeat neuronal 3	...
DHFR	protein_coding	1.33037	0.00148924	0.00404691	-2.71132	2.99868e-08	5.07198e-07	-2.44162	7.28369e-10	2.01889e-09	dihydrofolate reductase	...
CENPL	protein_coding	1.85563	9.1465e-05	0.000128396	-2.7019	1.17294e-07	5.24619e-07	-0.729113	0.0489739	0.174349	centromere protein L	...
STIL	protein_coding	1.16737	0.0195347	0.0654812	-2.69122	7.79961e-07	7.04527e-07	-1.31656	0.00115998	0.00260558	SCL/TAL1 interrupting locus	...
SKA1	protein_coding	1.28094	0.00152478	0.00416941	-2.684	5.7056e-09	5.03615e-07	-0.984653	0.00236983	0.00610213	spindle and kinetochore associated complex subunit 1	...
ZNF367	protein_coding	1.88625	0.00180913	0.00514626	-2.67073	2.75175e-05	1.40175e-05	-0.431853	0.405529	1	zinc finger protein 367	...
LOC729680	NA	2.08612	0.0101464	0.0351142	-2.65411	0.00184726	0.00213264	0.000589614	0.999372	1	0	...
IGSF1	protein_coding	1.7749	0.00170454	0.00476991	-2.63632	1.0722e-05	4.99017e-06	-1.39129	0.00218436	0.00552704	immunoglobulin superfamily member 1	...
RGS17	protein_coding	2.56682	0.00010575	0.000154006	-2.62747	0.000100203	6.42347e-05	-1.7583	0.000754948	0.00156336	regulator of G protein signaling 17	...
TCF24	protein_coding	2.49759	1.65903e-18	1.73771e-08	-2.61089	2.92603e-19	5.02987e-07	-0.102722	0.524231	1	transcription factor 24	...
ARHGAP11A	protein_coding	1.42755	1.18415e-08	2.00874e-08	-2.56031	3.67587e-16	5.02987e-07	-0.898171	1.9638e-06	1.32233e-06	Rho GTPase activating protein 11A	...
FBXO5	protein_coding	1.56826	0.00405012	0.0133174	-2.54511	1.90585e-07	5.42255e-07	-3.0522	9.75534e-12	1.89981e-09	F-box protein 5	...
SUV39H2	protein_coding	2.22507	5.21292e-13	1.73771e-08	-2.50987	7.9067e-15	5.02987e-07	-1.26214	7.05524e-09	3.64361e-09	suppressor of variegation 3-9 homolog 2	...
NTS	protein_coding	2.0042	0.00408784	0.0134678	-2.4579	0.000759678	0.00073078	-1.25373	0.025053	0.091466	neurotensin	...
PLAGL1	protein_coding	1.15999	0.00725419	0.0250875	-2.45772	9.74998e-07	7.62827e-07	-1.84098	7.8798e-06	6.84769e-06	PLAG1 like zinc finger 1	...
MAD2L1	protein_coding	1.17496	0.000791305	0.00185531	-2.4546	1.26654e-09	5.03096e-07	-2.60166	2.95106e-06	2.13771e-06	mitotic arrest deficient 2 like 1	...
APELA	protein_coding	1.30967	0.00268415	0.0082183	-2.40629	4.32739e-07	6.04135e-07	-1.08921	0.00193579	0.00477542	apelin receptor early endogenous ligand	...
SHC4	protein_coding	1.9168	1.50917e-05	1.43133e-05	-2.39938	2.33481e-07	5.52592e-07	-0.315511	0.419383	1	SHC adaptor protein 4	...
ZGRF1	protein_coding	1.34325	5.21299e-06	3.92217e-06	-2.39487	5.18771e-12	5.02987e-07	-1.6064	1.00562e-09	2.07431e-09	zinc finger GRF-type containing 1	...
CASC10	protein_coding	1.25715	2.42444e-06	1.57535e-06	-2.39162	3.16626e-07	5.73572e-07	-2.5498	4.39437e-10	1.96561e-09	cancer susceptibility 10	...
ATAD2	protein_coding	1.32764	0.0129885	0.0445142	-2.35354	2.78178e-06	1.39656e-06	-2.35963	5.17819e-07	2.77558e-07	ATPase family, AAA domain containing 2	...
WASIR2	lncRNA	3.54959	1.64134e-10	1.73947e-08	-2.35334	2.12677e-06	1.15239e-06	-0.023396	0.961265	1	WASH and IL9R antisense RNA 2	...
KIF18A	protein_coding	1.03993	0.000936157	0.00228749	-2.35156	2.21272e-10	5.03002e-07	-2.47935	1.35037e-13	1.89906e-09	kinesin family member 18A	...
KIAA1524	protein_coding	1.86021	3.6523e-16	1.73771e-08	-2.33761	1.16962e-19	5.02987e-07	-2.15632	3.48579e-12	1.89928e-09	0	...
2011-09-01	protein_coding	1.32548	0.00157278	0.00432482	-2.33632	3.25493e-07	5.75807e-07	-1.6736	2.87084e-06	2.06873e-06	-	...
ADAMTS5	protein_coding	3.11322	3.44834e-13	1.73771e-08	-2.31034	1.22129e-09	5.03092e-07	-1.25445	0.0228572	0.0832553	ADAM metallopeptidase with thrombospondin type 1 motif 5	...
POSTN	protein_coding	1.4283	5.98552e-07	3.11864e-07	-2.29659	3.57664e-12	5.02987e-07	-5.96238	9.49297e-12	1.89979e-09	periostin	...
UNC13C	protein_coding	2.62376	2.46635e-06	1.60804e-06	-2.29469	2.99393e-05	1.54421e-05	-0.512563	0.408819	1	unc-13 homolog C	...
ESCO2	protein_coding	1.3176	4.69658e-06	3.4466e-06	-2.29343	8.42775e-12	5.02987e-07	-0.981916	1.59402e-05	1.5806e-05	establishment of sister chromatid cohesion N-acetyltransferase 2	...
MCAM	protein_coding	1.50189	0.00243723	0.00733935	-2.2902	3.37402e-11	5.02989e-07	-2.29858	8.40258e-14	1.89906e-09	melanoma cell adhesion molecule	...
MIR6756	miRNA	1.50189	0.00243723	0.00733935	-2.2902	3.37402e-11	5.02989e-07	-2.29858	8.40258e-14	1.89906e-09	microRNA 6756	...
TSHZ2	protein_coding	2.4355	1.04924e-09	1.75334e-08	-2.26765	5.48378e-09	5.03585e-07	-2.22546	6.3132e-10	2.00022e-09	teashirt zinc finger homeobox 2	...
GCM2	protein_coding	2.59465	5.07176e-05	6.27066e-05	-2.26362	0.000457435	0.000395519	-0.10845	0.858782	1	glial cells missing homolog 2	...
LOC441179	NA	2.3125	1.11314e-08	1.99011e-08	-2.25593	1.86368e-08	5.05423e-07	-0.801366	0.00486431	0.014402	]	...
ADAMTS3	protein_coding	2.03185	1.19786e-07	5.88021e-08	-2.24212	1.18549e-08	5.04424e-07	-2.38999	8.61303e-12	1.8997e-09	ADAM metallopeptidase with thrombospondin type 1 motif 3	...
GRP	protein_coding	2.1122	0.0103891	0.0359356	-2.2344	0.0107427	0.019703	-0.569317	0.425537	1	gastrin releasing peptide	...
HIST1H2AG	protein_coding	2.05856	7.7241e-06	6.41446e-06	-2.2245	2.15606e-06	1.16498e-06	-0.841394	2.14088e-05	2.23172e-05	histone cluster 1 H2A family member g	...
HIST1H2AH	protein_coding	2.05856	7.7241e-06	6.41446e-06	-2.2245	2.15606e-06	1.16498e-06	-0.841394	2.14088e-05	2.23172e-05	histone cluster 1 H2A family member h	...
HIST1H2AI	protein_coding	2.05856	7.7241e-06	6.41446e-06	-2.2245	2.15606e-06	1.16498e-06	-0.841394	2.14088e-05	2.23172e-05	histone cluster 1 H2A family member i	...
HIST1H2AK	protein_coding	2.05856	7.7241e-06	6.41446e-06	-2.2245	2.15606e-06	1.16498e-06	-0.841394	2.14088e-05	2.23172e-05	histone cluster 1 H2A family member k	...
HIST1H2AL	protein_coding	2.05856	7.7241e-06	6.41446e-06	-2.2245	2.15606e-06	1.16498e-06	-0.841394	2.14088e-05	2.23172e-05	histone cluster 1 H2A family member l	...
HIST1H2AM	protein_coding	2.05856	7.7241e-06	6.41446e-06	-2.2245	2.15606e-06	1.16498e-06	-0.841394	2.14088e-05	2.23172e-05	histone cluster 1 H2A family member m	...
LOC102724927	NA	3.82369	1.42153e-19	1.73771e-08	-2.2214	6.94796e-12	5.02987e-07	0.0619674	0.804717	1	]	...
CXCL12	protein_coding	1.30435	0.0304417	0.101787	-2.21277	0.000959236	0.00097121	-1.12684	0.0282575	0.103454	C-X-C motif chemokine ligand 12	...
PIWIL1	protein_coding	2.22629	1.02926e-05	9.01875e-06	-2.2118	1.36726e-05	6.45589e-06	0.156949	0.72721	1	piwi like RNA-mediated gene silencing 1	...
APLNR	protein_coding	1.68816	0.00343663	0.0110003	-2.2	0.000266431	0.000206588	-0.0923491	0.871746	1	apelin receptor	...
ERP27	protein_coding	2.87375	0.00214126	0.00631216	-2.18734	0.0308657	0.0736971	-0.394277	0.644433	1	endoplasmic reticulum protein 27	...
ZNF492	protein_coding	2.6826	5.01616e-17	1.73771e-08	-2.17806	3.59878e-14	5.02987e-07	-0.429331	0.0127973	0.0444907	zinc finger protein 492	...
BRCA2	protein_coding	1.16273	0.000189901	0.000315256	-2.16986	1.06926e-09	5.03076e-07	-1.17032	8.8598e-05	0.000121505	BRCA2, DNA repair associated	...
UNC5C	protein_coding	1.94937	2.81873e-07	1.3395e-07	-2.14361	3.42405e-08	5.07973e-07	-1.60278	1.66532e-07	7.44762e-08	unc-5 netrin receptor C	...
APOBEC3B	protein_coding	3.11589	0.00022306	0.000383074	-2.10746	0.0169194	0.0348813	0.119205	0.885113	1	apolipoprotein B mRNA editing enzyme catalytic subunit 3B	...
MYH10	protein_coding	1.7106	0.000247104	0.000434819	-2.02949	2.68088e-05	1.3597e-05	-2.77624	2.86164e-10	1.93954e-09	myosin heavy chain 10	...
NID2	protein_coding	2.02329	0.000121286	0.000182321	-2.01067	0.000179086	0.000128199	-3.10044	3.15079e-10	1.94445e-09	nidogen 2	...
CCDC15	protein_coding	1.28247	0.000505659	0.00105876	-2.00239	4.62706e-07	6.12077e-07	-1.03533	0.000466838	0.000883178	coiled-coil domain containing 15	...
SULT1C4	protein_coding	1.28847	0.000135392	0.000208574	-1.99958	5.25321e-08	5.11539e-07	-0.686679	0.00916761	0.0303267	sulfotransferase family 1C member 4	...
GNB4	protein_coding	1.53915	0.000126873	0.000192829	-1.99707	2.15253e-06	1.16316e-06	-0.971983	0.0158409	0.0562639	G protein subunit beta 4	...
ZNF850	protein_coding	2.37585	1.42858e-08	2.07233e-08	-1.99235	6.58531e-07	6.68033e-07	-0.252323	0.428064	1	zinc finger protein 850	...
NBPF9	protein_coding	1.64106	0.000110184	0.000161814	-1.99217	6.20313e-06	2.81196e-06	-0.541047	0.00771514	0.0247658	NBPF member 9	...
GINS3	protein_coding	1.56621	2.61197e-05	2.78795e-05	-1.98992	4.81566e-09	5.03498e-07	-1.17545	3.41778e-06	2.55098e-06	GINS complex subunit 3	...
ZNF99	protein_coding	2.04612	9.50811e-17	1.73771e-08	-1.9846	2.11071e-16	5.02987e-07	-0.329789	0.0381452	0.138291	zinc finger protein 99	...
SAC3D1	protein_coding	1.25194	0.00176731	0.00498635	-1.97949	3.69767e-06	1.75946e-06	0.261668	0.450701	1	SAC3 domain containing 1	...
SLC10A4	protein_coding	1.54797	0.0157181	0.0532248	-1.97701	0.00339603	0.00455706	0.0421978	0.949285	1	solute carrier family 10 member 4	...
HIP1	protein_coding	1.90246	4.75915e-05	5.79943e-05	-1.97259	3.42745e-05	1.81927e-05	-0.710521	0.000222654	0.000365265	huntingtin interacting protein 1	...
GDF10	protein_coding	2.19595	6.54161e-05	8.50853e-05	-1.97106	0.000393917	0.000330612	-1.34276	0.00176231	0.00427646	growth differentiation factor 10	...
WHSC1	NA	1.08364	0.00242275	0.00728684	-1.96529	1.36728e-06	8.87693e-07	-1.22985	7.69149e-05	0.000102447	0	...
NASP	protein_coding	1.15562	0.0263908	0.0880555	-1.94983	8.11614e-08	5.17103e-07	-2.04244	1.35797e-10	1.91581e-09	nuclear autoantigenic sperm protein	...
ST6GAL2	protein_coding	3.52184	3.49252e-06	2.40309e-06	-1.87382	5.25324e-05	3.00114e-05	-3.30643	1.58143e-07	7.02938e-08	ST6 beta-galactoside alpha-2,6-sialyltransferase 2	...
AGPAT5	protein_coding	1.31422	0.00011385	0.000168779	-1.86999	2.71182e-07	5.62068e-07	-0.980092	0.000293244	0.000506852	1-acylglycerol-3-phosphate O-acyltransferase 5	...
KCTD12	protein_coding	1.01276	0.0106962	0.0369908	-1.86828	1.00615e-05	4.66277e-06	-1.24254	0.000584438	0.0011503	potassium channel tetramerization domain containing 12	...
ARHGEF19	protein_coding	1.46607	1.74195e-06	1.06818e-06	-1.85462	1.12079e-08	5.04335e-07	-0.498466	0.029288	0.107185	Rho guanine nucleotide exchange factor 19	...
LOC102724250	NA	1.37729	0.000135946	0.000209815	-1.85156	1.17757e-06	8.28347e-07	-1.15899	0.000466948	0.000883557	]	...
NBPF1	protein_coding	1.64106	0.000110184	0.000161814	-1.85156	1.17757e-06	8.28347e-07	-1.15899	0.000466948	0.000883557	NBPF member 1	...
NBPF10	protein_coding	1.64106	0.000110184	0.000161814	-1.85156	1.17757e-06	8.28347e-07	-0.541047	0.00771514	0.0247658	NBPF member 10	...
NBPF11	protein_coding	1.37729	0.000135946	0.000209815	-1.85156	1.17757e-06	8.28347e-07	-1.15899	0.000466948	0.000883557	NBPF member 11	...
NBPF14	protein_coding	1.64106	0.000110184	0.000161814	-1.85156	1.17757e-06	8.28347e-07	-0.541047	0.00771514	0.0247658	NBPF member 14	...
NBPF15	protein_coding	1.37729	0.000135946	0.000209815	-1.85156	1.17757e-06	8.28347e-07	-1.15899	0.000466948	0.000883557	NBPF member 15	...
NBPF19	protein_coding	1.37729	0.000135946	0.000209815	-1.85156	1.17757e-06	8.28347e-07	-0.541047	0.00771514	0.0247658	NBPF member 19	...
NBPF26	protein_coding	1.64106	0.000110184	0.000161814	-1.85156	1.17757e-06	8.28347e-07	-0.541047	0.00771514	0.0247658	NBPF member 9	...
NES	protein_coding	2.07982	6.115e-08	3.59517e-08	-1.84947	7.29816e-07	6.88364e-07	-2.642	3.39503e-08	1.31757e-08	nestin	...
CLCC1	protein_coding	1.64005	2.98312e-07	1.42662e-07	-1.83707	2.3402e-05	1.16405e-05	-1.9587	8.85457e-08	3.7036e-08	chloride channel CLIC like 1	...
SCLT1	protein_coding	1.46516	0.000511892	0.0010756	-1.82467	3.23843e-05	1.69983e-05	-1.54949	1.02694e-05	9.36076e-06	sodium channel and clathrin linker 1	...
FBXO11	protein_coding	1.38304	4.79674e-06	3.55223e-06	-1.82221	1.60283e-08	5.05028e-07	-1.67063	1.58717e-09	2.19861e-09	F-box protein 11	...
SRSF12	protein_coding	1.08482	0.0147985	0.0502958	-1.81381	2.40716e-06	1.26159e-06	-1.59119	3.83662e-07	1.9565e-07	serine and arginine rich splicing factor 12	...
C16orf87	protein_coding	1.11996	0.0146605	0.0498657	-1.80421	0.00018066	0.000129626	-0.932124	0.0114036	0.0389575	chromosome 16 open reading frame 87	...
MIS18BP1	protein_coding	2.25611	3.76307e-07	1.85481e-07	-1.76359	3.83053e-05	2.07001e-05	-1.66743	1.85969e-06	1.23995e-06	MIS18 binding protein 1	...
ETV1	protein_coding	1.16769	0.00540456	0.0183351	-1.75958	0.00136666	0.0014832	-1.78566	0.00446666	0.0130237	ETS variant 1	...
SRPX	protein_coding	2.40497	0.000284024	0.000518554	-1.75627	0.0108203	0.0198628	0.00508646	0.994241	1	sushi repeat containing protein, X-linked	...
TGIF2	protein_coding	1.40171	0.000960076	0.00236003	-1.73275	8.86288e-05	5.5616e-05	-1.056	2.94978e-05	3.2792e-05	TGFB induced factor homeobox 2	...
MNS1	protein_coding	1.35202	0.000414143	0.000827422	-1.73185	1.48423e-05	7.05042e-06	-2.11894	2.06286e-09	2.30516e-09	meiosis specific nuclear structural 1	...
FZD8	protein_coding	1.10099	0.0078987	0.0273541	-1.70339	1.95797e-06	1.09556e-06	-2.08036	1.26566e-10	1.91447e-09	frizzled class receptor 8	...
MIR4683	miRNA	1.10099	0.0078987	0.0273541	-1.70339	1.95797e-06	1.09556e-06	-2.08036	1.26566e-10	1.91447e-09	microRNA 4683	...
ZNF326	protein_coding	2.35966	6.90418e-13	1.73771e-08	-1.70217	4.64214e-09	5.03478e-07	-1.48465	3.71633e-08	1.44513e-08	zinc finger protein 326	...
ABCC6P1	pseudogene	1.2735	0.010264	0.0355114	-1.69985	0.00108453	0.00111888	-0.0458152	0.927721	1	ATP binding cassette subfamily C member 6 pseudogene 1	...
TTC39A	protein_coding	3.40098	5.12291e-06	3.84374e-06	-1.69423	0.0253936	0.0576828	-0.550361	0.00047682	0.000906251	tetratricopeptide repeat domain 39A	...
CASP6	protein_coding	1.40209	0.000664874	0.00149099	-1.6938	0.00682476	0.0109957	-0.183609	0.742761	1	caspase 6	...
PABPC5	protein_coding	2.20196	3.12267e-11	1.73796e-08	-1.68233	2.76266e-08	5.06835e-07	-0.506417	0.018549	0.0669386	poly(A) binding protein cytoplasmic 5	...
GUSBP5	pseudogene	2.07018	1.40745e-10	1.73917e-08	-1.68141	2.39997e-08	5.06238e-07	0.00342873	0.990174	1	glucuronidase, beta pseudogene 5	...
TNFAIP8L1	protein_coding	1.28068	0.00500629	0.0168753	-1.67423	0.000454945	0.000392688	0.252202	0.533957	1	TNF alpha induced protein 8 like 1	...
RALA	protein_coding	1.18022	0.000300913	0.000555257	-1.66937	1.44954e-06	9.16712e-07	-0.664083	0.00569086	0.0173252	RAS like proto-oncogene A	...
FREM2	protein_coding	3.27842	1.13734e-07	5.62225e-08	-1.66226	0.00455635	0.00654366	-2.78472	3.16884e-08	1.22157e-08	FRAS1 related extracellular matrix protein 2	...
TPM4	protein_coding	1.25663	0.00117722	0.00302514	-1.65097	4.95358e-05	2.7776e-05	-0.872485	0.00622796	0.0192978	tropomyosin 4	...
SMC2	protein_coding	1.2281	0.00144187	0.00389821	-1.64792	4.55213e-05	2.52036e-05	-3.17018	1.85308e-09	2.25637e-09	structural maintenance of chromosomes 2	...
GEN1	protein_coding	1.45896	2.73912e-05	2.95971e-05	-1.64577	4.13928e-06	1.94307e-06	-1.14399	3.83757e-05	4.49388e-05	GEN1, Holliday junction 5' flap endonuclease	...
MCM6	protein_coding	1.50075	1.38181e-10	1.73913e-08	-1.63772	8.43154e-12	5.02987e-07	-2.06497	6.11867e-08	2.45722e-08	minichromosome maintenance complex component 6	...
CTSZ	protein_coding	3.93235	1.92721e-10	1.73982e-08	-1.63294	0.00239374	0.00296518	-0.40137	0.00321444	0.00879018	cathepsin Z	...
FAM171B	protein_coding	1.53633	1.30066e-07	6.34702e-08	-1.62524	3.52575e-08	5.08215e-07	-2.46337	0.000394657	0.000723764	family with sequence similarity 171 member B	...
CCDC88A	protein_coding	3.16342	2.53858e-09	1.78151e-08	-1.62388	0.000656189	0.000614009	-1.55117	4.01725e-11	1.90313e-09	coiled-coil domain containing 88A	...
RFC2	protein_coding	1.22522	7.95098e-08	4.29176e-08	-1.61539	6.37127e-11	5.0299e-07	-0.369655	0.0289911	0.106048	replication factor C subunit 2	...
HAS3	protein_coding	4.49249	4.88988e-11	1.73814e-08	-1.61046	0.00619657	0.0097076	-0.228771	0.0220167	0.0801522	hyaluronan synthase 3	...
ESYT3	protein_coding	2.8496	4.79846e-17	1.73771e-08	-1.60498	1.52294e-09	5.03123e-07	-0.32073	0.0083069	0.0269872	extended synaptotagmin 3	...
SOX7	protein_coding	1.59795	0.00777659	0.02692	-1.59095	0.0128417	0.0246699	0.19856	0.691226	1	SRY-box 7	...
USP1	protein_coding	1.23163	0.00728475	0.0251923	-1.57018	0.0010957	0.00113447	-1.64499	1.9455e-06	1.30864e-06	ubiquitin specific peptidase 1	...
SKIDA1	protein_coding	1.20969	7.55333e-07	4.07581e-07	-1.5687	1.98903e-09	5.03174e-07	-2.72013	1.62883e-11	1.90041e-09	SKI/DACH domain containing 1	...
KDELC2	protein_coding	1.42238	0.000361339	0.000696988	-1.56863	0.000134807	9.1344e-05	-1.17388	0.000250903	0.000421448	KDEL motif containing 2	...
FGF10	protein_coding	1.10667	0.000996638	0.00246953	-1.56699	1.00059e-05	4.62962e-06	-0.70151	0.0086601	0.0283997	fibroblast growth factor 10	...
PABPC4L	protein_coding	1.12603	0.00263415	0.00804331	-1.54709	8.13146e-05	5.02438e-05	-2.93149	2.03589e-13	1.89906e-09	poly(A) binding protein cytoplasmic 4 like	...
LOC646903	NA	1.26172	0.0494168	0.154551	-1.53966	0.0257603	0.0586585	-1.55365	0.00255356	0.00666841	0	...
GATA3	protein_coding	1.77613	3.58873e-05	4.11645e-05	-1.5327	0.000390011	0.00032668	-1.57056	0.0211984	0.0770197	GATA binding protein 3	...
FBXL13	protein_coding	1.23663	0.0167077	0.0563315	-1.52933	3.99249e-06	1.87717e-06	-1.7209	2.69606e-09	2.45225e-09	F-box and leucine rich repeat protein 13	...
LSM14B	protein_coding	1.93329	2.45342e-09	1.7796e-08	-1.51927	4.49514e-07	6.08512e-07	-0.4194	0.00172745	0.00417659	LSM family member 14B	...
PCDHB2	protein_coding	1.20774	0.00634791	0.0218383	-1.51106	0.00112088	0.00116394	-0.102067	0.811882	1	protocadherin beta 2	...
MEX3D	protein_coding	1.84337	0.000217626	0.000370653	-1.50127	0.00337586	0.00452202	-0.417687	0.00779233	0.0250778	mex-3 RNA binding family member D	...
BARD1	protein_coding	1.01721	6.01239e-05	7.69908e-05	-1.49656	4.75545e-08	5.10536e-07	-2.36094	2.93954e-08	1.12994e-08	BRCA1 associated RING domain 1	...
NAP1L1	protein_coding	1.0452	0.0317187	0.106058	-1.49582	7.33494e-07	6.90042e-07	-1.81457	3.52535e-13	1.89907e-09	nucleosome assembly protein 1 like 1	...
DSC2	protein_coding	1.74705	0.000325408	0.00061281	-1.49336	0.00286347	0.00369863	-0.397027	0.513539	1	desmocollin 2	...
LOC100132077	NA	1.20561	9.0389e-08	4.69601e-08	-1.49247	4.2854e-10	5.03019e-07	-0.137356	0.433748	1	]	...
PCDH7	protein_coding	1.83834	0.00122984	0.00319663	-1.49109	0.000309167	0.000247581	-2.87314	0.00067382	0.00136728	protocadherin 7	...
LLGL1	protein_coding	1.09538	0.000240749	0.000420727	-1.49034	2.18686e-06	1.17517e-06	-0.607878	0.000608724	0.00120835	LLGL1, scribble cell polarity complex component	...
CNTN6	protein_coding	2.31154	8.72108e-09	1.92644e-08	-1.47776	6.18806e-05	3.62657e-05	-1.3774	4.13253e-06	3.20994e-06	contactin 6	...
ZNF93	protein_coding	1.63861	3.2209e-05	3.59481e-05	-1.47664	5.13554e-08	5.11331e-07	-2.00444	4.84533e-14	1.89906e-09	zinc finger protein 93	...
SERPINE2	protein_coding	1.5175	0.00640289	0.0220397	-1.47567	0.0127817	0.0245262	-0.307935	0.0334427	0.122069	serpin family E member 2	...
H2AFV	protein_coding	1.08868	6.45298e-05	8.36665e-05	-1.47073	1.8068e-06	1.04065e-06	-0.633284	0.00569579	0.0173437	H2A histone family member V	...
RCN2	protein_coding	1.03657	0.000460687	0.00094432	-1.47051	2.73461e-06	1.37864e-06	-2.12185	3.78926e-10	1.955e-09	reticulocalbin 2	...
BLACAT1	lncRNA	1.07873	0.00352225	0.0113457	-1.45942	0.000163928	0.000115666	-0.80074	0.00689815	0.0217752	0	...
MAGOH	protein_coding	1.16711	0.000217903	0.000371505	-1.45595	9.39877e-06	4.32476e-06	-0.219874	0.461021	1	mago homolog, exon junction complex core component	...
PBX2	protein_coding	1.50511	6.21806e-09	1.86451e-08	-1.44662	1.48414e-08	5.04852e-07	-0.459867	0.0125214	0.043363	PBX homeobox 2	...
TNPO1	protein_coding	1.45316	3.09931e-07	1.48537e-07	-1.44455	3.3994e-05	1.8018e-05	-1.45845	4.51242e-07	2.36537e-07	transportin 1	...
PRRG3	protein_coding	1.15138	9.62558e-08	4.90518e-08	-1.44402	3.24859e-10	5.0301e-07	-1.35251	0.0028657	0.00765488	proline rich and Gla domain 3	...
TMTC3	protein_coding	1.78349	2.15836e-11	1.73787e-08	-1.44274	5.00068e-09	5.03521e-07	-1.46159	2.59055e-06	1.8269e-06	transmembrane and tetratricopeptide repeat containing 3	...
TSPAN18	protein_coding	1.01814	0.012995	0.0445368	-1.43512	0.00249987	0.00313796	-1.36947	0.000221834	0.000363815	tetraspanin 18	...
ZC3HAV1L	protein_coding	1.33896	0.0145914	0.0496547	-1.43344	0.0143551	0.0283265	-1.83539	5.7015e-05	7.18211e-05	zinc finger CCCH-type containing, antiviral 1 like	...
TSPY26P	pseudogene	1.40158	7.73674e-05	0.000105025	-1.43296	7.27202e-05	4.39549e-05	-0.374297	0.00398926	0.0113588	testis specific protein, Y-linked 26, pseudogene	...
SMARCE1	protein_coding	1.47267	1.64111e-05	1.58909e-05	-1.42823	5.27198e-05	3.01344e-05	-1.91884	2.06614e-11	1.90083e-09	SWI/SNF related, matrix associated, actin dependent regulator of chromatin, subfamily e, member 1	...
SSX1	protein_coding	2.36358	4.25765e-06	3.05477e-06	-1.4079	0.0056973	0.00866883	-0.109458	0.37177	0.960517	SSX family member 1	...
FKBP14	protein_coding	1.6945	2.75484e-07	1.30129e-07	-1.3985	1.15214e-05	5.39478e-06	-1.16817	4.59356e-06	3.6421e-06	FK506 binding protein 14	...
RAP2C	protein_coding	1.48434	0.000173314	0.000282601	-1.39362	0.000550171	0.000496119	-0.793729	0.00235107	0.00604523	RAP2C, member of RAS oncogene family	...
ULBP2	protein_coding	1.66035	3.38725e-05	3.82385e-05	-1.39231	0.000536279	0.000481068	-0.343998	0.032536	0.118952	UL16 binding protein 2	...
SMAGP	protein_coding	1.03271	0.0426128	0.138146	-1.38388	0.0101562	0.018242	0.178797	0.706073	1	small cell adhesion glycoprotein	...
NPM3	protein_coding	1.50939	6.01528e-06	4.68826e-06	-1.38179	3.20105e-05	1.67596e-05	-0.0157722	0.961853	1	nucleophosmin/nucleoplasmin 3	...
C3orf67	protein_coding	1.28424	1.09626e-06	6.26308e-07	-1.37799	2.70008e-07	5.61721e-07	-0.122282	0.577111	1	chromosome 3 open reading frame 67	...
FAM117B	protein_coding	1.10088	0.000718676	0.00164293	-1.37125	0.00378575	0.00525355	-1.13746	0.00176759	0.0042938	family with sequence similarity 117 member B	...
TPR	protein_coding	1.57235	0.000318678	0.000596178	-1.35649	0.00254556	0.00321077	-1.68082	6.16619e-09	3.38273e-09	translocated promoter region, nuclear basket protein	...
TUBBP5	pseudogene	1.16783	0.00633999	0.0218111	-1.34025	0.00287608	0.00372267	-0.0354132	0.935382	1	0	...
ERI1	protein_coding	1.04088	0.000248165	0.000437215	-1.3364	2.40489e-05	1.20378e-05	-0.945908	0.000122719	0.000178919	exoribonuclease 1	...
SLC25A21	protein_coding	1.01438	0.032652	0.10899	-1.32082	0.00854791	0.0145873	-0.838428	0.0274893	0.10056	solute carrier family 25 member 21	...
DSN1	protein_coding	1.7907	7.00657e-06	5.63535e-06	-1.30065	0.000953781	0.000963113	0.061966	0.868184	1	DSN1 homolog, MIS12 kinetochore complex component	...
RLN2	protein_coding	1.84752	7.58122e-05	0.000102507	-1.30014	0.0064528	0.0102216	0.142574	0.737748	1	relaxin 2	...
TIA1	protein_coding	1.1768	0.00166639	0.00463709	-1.2992	8.00691e-06	3.61589e-06	-1.81717	2.43567e-11	1.90126e-09	TIA1 cytotoxic granule associated RNA binding protein	...
B4GALT6	protein_coding	1.45297	0.00508341	0.0171676	-1.29695	0.0216957	0.0475218	-0.146389	0.769199	1	beta-1,4-galactosyltransferase 6	...
CCDC127	protein_coding	1.65416	0.000322193	0.000604583	-1.29168	0.00671906	0.0107787	0.12069	0.778889	1	coiled-coil domain containing 127	...
FLJ44896	NA	1.65416	0.000322193	0.000604583	-1.29168	0.00671906	0.0107787	0.12069	0.778889	1	0	...
SUSD5	protein_coding	2.27139	4.33608e-05	5.18169e-05	-1.28742	0.0259551	0.0591945	-0.397543	0.387241	0.991401	sushi domain containing 5	...
SPARC	protein_coding	1.73598	0.00118714	0.00305669	-1.28505	0.00324898	0.00430936	-0.875818	0.0085662	0.0280236	secreted protein acidic and cysteine rich	...
CASK	protein_coding	1.28088	0.0003927	0.000774304	-1.28129	0.000110285	7.20579e-05	-0.961157	0.000204869	0.000330295	calcium/calmodulin dependent serine protein kinase	...
TPTE2P6	pseudogene	1.13631	0.0369816	0.122735	-1.27845	0.0302779	0.0718714	0.00613346	0.991389	1	0	...
TMF1	protein_coding	1.85271	1.7196e-07	8.09528e-08	-1.2784	0.000282982	0.00022264	-1.34116	3.24414e-06	2.38685e-06	TATA element modulatory factor 1	...
FAM161A	protein_coding	1.76533	7.1473e-15	1.73771e-08	-1.27058	1.05682e-10	5.02993e-07	-1.80675	6.60256e-09	3.50656e-09	family with sequence similarity 161 member A	...
CASP2	protein_coding	1.59885	3.16784e-08	2.61299e-08	-1.26922	3.908e-06	1.84281e-06	-0.89359	1.07582e-05	9.88806e-06	caspase 2	...
KCTD15	protein_coding	1.12316	0.0138716	0.0473083	-1.2685	0.0088106	0.0151941	-0.995759	2.18826e-06	1.49407e-06	potassium channel tetramerization domain containing 15	...
RFC5	protein_coding	1.16621	0.00141926	0.00382076	-1.26371	4.08865e-05	2.23372e-05	-0.77745	0.00101339	0.00221515	replication factor C subunit 5	...
APAF1	protein_coding	1.14091	0.00958318	0.0331936	-1.26217	0.00673788	0.0108292	-0.329682	0.0345335	0.125999	apoptotic peptidase activating factor 1	...
RHNO1	protein_coding	1.65284	1.12906e-05	1.00082e-05	-1.25441	0.000104095	6.71535e-05	-0.936128	0.000207887	0.000336495	RAD9-HUS1-RAD1 interacting nuclear orphan 1	...
CA5BP1	pseudogene	1.75422	4.88988e-11	1.73814e-08	-1.25429	1.76384e-07	5.38674e-07	-1.36988	2.45317e-05	2.6337e-05	carbonic anhydrase 5B pseudogene 1	...
RDH10	protein_coding	1.43728	0.00278202	0.00858251	-1.25071	0.0144177	0.0284973	-0.211014	0.00700984	0.0221972	retinol dehydrogenase 10	...
MYO3A	protein_coding	1.15189	3.69323e-09	1.8067e-08	-1.24897	3.77999e-10	5.03015e-07	-0.43826	0.000400968	0.000736669	myosin IIIA	...
ITGA2	protein_coding	2.63289	0.000101145	0.00014573	-1.24218	2.33938e-06	1.23437e-06	-0.323101	0.585634	1	integrin subunit alpha 2	...
UBXN7	protein_coding	1.13336	0.00235749	0.00706689	-1.23853	0.00146757	0.00161448	-1.1524	0.000275711	0.000471373	UBX domain protein 7	...
GPAM	protein_coding	1.85056	0.000188784	0.000313066	-1.23769	0.0167348	0.0344041	-0.926483	0.0375163	0.136199	glycerol-3-phosphate acyltransferase, mitochondrial	...
PPP1R3B	protein_coding	1.65673	0.00351513	0.0113176	-1.23291	0.0488328	0.129828	-0.266451	0.0364124	0.132494	protein phosphatase 1 regulatory subunit 3B	...
DDX52	protein_coding	1.0836	0.00195656	0.00564306	-1.22885	8.98784e-05	5.68485e-05	-0.641468	0.00123918	0.00281728	DExD-box helicase 52	...
LOC100505920	NA	4.41025	6.1695e-22	1.73771e-08	-1.22554	8.92065e-06	4.08564e-06	0.0625927	0.801719	1	0	...
RHOJ	protein_coding	1.19882	0.00125786	0.00328836	-1.22216	0.0208264	0.0452671	-1.18061	3.28387e-05	3.73178e-05	ras homolog family member J	...
TCAF1	protein_coding	1.35237	2.73277e-09	1.78593e-08	-1.22067	2.99868e-08	5.072e-07	-1.34226	1.01273e-08	4.57334e-09	TRPM8 channel associated factor 1	...
CBX3	protein_coding	1.81971	8.57585e-05	0.000118993	-1.21964	3.16626e-05	1.65024e-05	-1.49856	5.46508e-09	3.18544e-09	chromobox 3	...
SIKE1	protein_coding	2.33685	2.08923e-11	1.73786e-08	-1.21727	2.07154e-05	1.0152e-05	-0.602585	0.0114383	0.0391015	suppressor of IKBKE 1	...
ZNF738	protein_coding	2.12278	3.39382e-09	1.80014e-08	-1.21202	0.000187323	0.000135274	-2.4785	1.46776e-07	6.46099e-08	zinc finger protein 738	...
SPATS2	protein_coding	1.27485	9.65722e-05	0.000137437	-1.20658	5.57471e-05	3.20055e-05	-0.774922	0.000779485	0.00162209	spermatogenesis associated serine rich 2	...
ZBTB34	protein_coding	1.0451	0.004964	0.0167159	-1.20191	0.00207934	0.0024705	-0.675705	0.0234934	0.0856543	zinc finger and BTB domain containing 34	...
TEAD1	protein_coding	1.31825	2.21879e-06	1.42465e-06	-1.18609	1.68262e-05	8.08327e-06	-1.19989	0.00401707	0.011449	TEA domain transcription factor 1	...
RCOR1	protein_coding	1.38365	3.90568e-05	4.56684e-05	-1.18203	0.000478129	0.000418463	-0.455861	0.00372077	0.0104473	REST corepressor 1	...
ALYREF	protein_coding	2.27676	7.7907e-06	6.47795e-06	-1.18189	0.00240449	0.00298254	-0.758317	0.0108153	0.0366608	Aly/REF export factor	...
SSBP2	protein_coding	1.80914	4.12775e-05	4.87869e-05	-1.17632	0.0216883	0.0474919	-1.43735	6.88274e-05	9.00226e-05	single stranded DNA binding protein 2	...
RFX3	protein_coding	1.28475	0.00334017	0.0106454	-1.17079	0.00558104	0.00844318	-0.589952	4.17782e-05	4.96381e-05	regulatory factor X3	...
BIVM	protein_coding	2.33585	1.0218e-07	5.13291e-08	-1.16836	0.00494002	0.00722426	-0.473531	0.0171874	0.0616836	basic, immunoglobulin-like variable motif containing	...
ST6GALNAC3	protein_coding	1.17257	0.0243117	0.0811711	-1.16236	0.0419287	0.108023	-2.9689	1.50821e-09	2.18127e-09	ST6 N-acetylgalactosaminide alpha-2,6-sialyltransferase 3	...
ZNF681	protein_coding	1.00876	0.000274179	0.00049594	-1.16009	5.06638e-05	2.86902e-05	-0.953098	2.73024e-05	2.99729e-05	zinc finger protein 681	...
CNTNAP3B	protein_coding	1.08912	0.00260241	0.00793061	-1.14657	0.00245012	0.00305402	0.203503	0.524543	1	contactin associated protein-like 3B	...
CNTNAP3P2	pseudogene	1.08912	0.00260241	0.00793061	-1.14657	0.00245012	0.00305402	-0.748161	3.07383e-06	2.24118e-06	0	...
MAP3K1	protein_coding	3.59421	7.72134e-12	1.73775e-08	-1.14091	0.0098846	0.0176046	-0.923542	0.00230581	0.00590882	mitogen-activated protein kinase kinase kinase 1	...
ZNF551	protein_coding	1.20787	0.00353535	0.0113952	-1.13859	0.00944342	0.0165719	-0.538015	0.00453235	0.0132569	zinc finger protein 551	...
PRDM11	protein_coding	2.16051	9.0141e-07	5.00077e-07	-1.13726	0.000437867	0.000375725	-0.777048	3.36209e-07	1.677e-07	PR/SET domain 11	...
IFT22	protein_coding	1.35092	0.000392317	0.00077341	-1.13486	0.00397853	0.00556391	-0.238053	0.496018	1	intraflagellar transport 22	...
ZKSCAN1	protein_coding	1.11978	0.000450583	0.000917402	-1.12173	0.000635501	0.000592091	-0.638426	0.00477525	0.014084	zinc finger with KRAB and SCAN domains 1	...
BPHL	protein_coding	1.03894	0.00991135	0.0342929	-1.10702	0.00966207	0.0170779	-0.0625124	0.875956	1	biphenyl hydrolase like	...
SESN3	protein_coding	1.1134	0.00389459	0.0127369	-1.10566	1.89858e-06	1.07502e-06	-0.967724	4.50467e-06	3.55192e-06	sestrin 3	...
SMURF2	protein_coding	2.52548	2.89676e-08	2.5195e-08	-1.10363	0.0098393	0.0174662	-0.803236	0.00800939	0.0258922	SMAD specific E3 ubiquitin protein ligase 2	...
SKI	protein_coding	2.42385	6.9834e-09	1.88236e-08	-1.10228	0.00399818	0.00559947	-0.748511	5.62639e-07	3.07304e-07	SKI proto-oncogene	...
ZNF22	protein_coding	1.40454	3.29195e-05	3.69545e-05	-1.09636	0.00126609	0.001348	-1.36869	5.40576e-08	2.15511e-08	zinc finger protein 22	...
NUP58	protein_coding	2.70731	2.28623e-09	1.77642e-08	-1.09105	0.00792522	0.0132946	-0.778442	0.00473019	0.0139187	nucleoporin 58	...
RBBP4	protein_coding	1.73383	6.5835e-05	8.57573e-05	-1.08998	0.00136113	0.00147398	-0.894358	1.38461e-05	1.33425e-05	RB binding protein 4, chromatin remodeling factor	...
BRCC3	protein_coding	2.26913	5.40227e-07	2.78545e-07	-1.0823	0.0355646	0.0883044	-1.19265	0.00176998	0.00430168	BRCA1/BRCA2-containing complex subunit 3	...
CEP57L1	protein_coding	1.10953	4.37936e-07	2.1957e-07	-1.08122	7.75238e-07	7.02782e-07	-0.684094	4.37026e-05	5.24753e-05	centrosomal protein 57 like 1	...
PBRM1	protein_coding	2.05118	5.63626e-08	3.42765e-08	-1.07995	0.00224968	0.00273588	-1.16709	1.86307e-07	8.46891e-08	polybromo 1	...
BFSP1	protein_coding	1.10126	1.24299e-05	1.12424e-05	-1.07538	2.24248e-05	1.10694e-05	-0.397183	0.0389738	0.141168	beaded filament structural protein 1	...
GXYLT1	protein_coding	2.08267	6.19852e-07	3.24111e-07	-1.07393	0.00825341	0.0139687	-1.18266	1.23381e-05	1.16421e-05	glucoside xylosyltransferase 1	...
TMA16	protein_coding	2.80914	6.37223e-11	1.7383e-08	-1.07264	0.00374397	0.00517411	0.0101235	0.978443	1	translation machinery associated 16 homolog	...
HS2ST1	protein_coding	1.43902	4.28795e-07	2.14432e-07	-1.07003	9.23352e-05	5.85758e-05	-1.20857	5.25571e-06	4.25304e-06	heparan sulfate 2-O-sulfotransferase 1	...
FUT10	protein_coding	1.00111	1.60016e-05	1.54263e-05	-1.06289	6.86221e-06	3.08974e-06	-0.408874	0.0210373	0.0763699	fucosyltransferase 10	...
IPO9	protein_coding	1.64192	5.9402e-08	3.53784e-08	-1.05471	0.000196565	0.000143782	-1.53951	1.58342e-11	1.90036e-09	importin 9	...
DCBLD2	protein_coding	1.96343	1.89979e-10	1.73978e-08	-1.04467	0.0274739	0.063504	-1.85238	1.05332e-06	6.42271e-07	discoidin, CUB and LCCL domain containing 2	...
FANCM	protein_coding	1.51785	2.5428e-10	1.74061e-08	-1.04058	1.50346e-06	9.344e-07	-1.62972	2.42463e-09	2.3856e-09	Fanconi anemia complementation group M	...
RASSF8	protein_coding	1.47027	1.06333e-06	6.05739e-07	-1.03941	0.000365754	0.00030281	-1.83989	6.82767e-05	8.90947e-05	Ras association domain family member 8	...
CNTLN	protein_coding	1.37308	0.00311661	0.00983002	-1.0367	3.74232e-05	2.01085e-05	-1.57079	3.21706e-11	1.90215e-09	centlein	...
PCDHB13	protein_coding	1.18482	6.67059e-11	1.73833e-08	-1.03153	2.17016e-09	5.03193e-07	-0.774409	5.18153e-05	6.40641e-05	protocadherin beta 13	...
SPAST	protein_coding	1.17533	0.0101094	0.0349988	-1.02318	0.0121434	0.0230426	-1.06517	0.000640137	0.00128406	spastin	...
ADAT2	protein_coding	1.19475	1.2822e-09	1.75718e-08	-1.02029	5.10963e-08	5.11237e-07	-0.390426	0.00376004	0.0105746	adenosine deaminase, tRNA specific 2	...
ZNF260	protein_coding	1.43748	9.21588e-05	0.00012973	-1.01758	0.00689248	0.0111424	-1.78937	1.85253e-10	1.92306e-09	zinc finger protein 260	...
EPOR	protein_coding	1.61846	0.000162001	0.00025908	-1.00634	0.0260383	0.0594821	-0.797498	0.00386893	0.0109425	erythropoietin receptor	...
COQ2	protein_coding	1.23916	0.000998258	0.00247386	-1.0047	0.0112242	0.020801	0.101031	0.776045	1	coenzyme Q2, polyprenyltransferase	...

## Sheet: 3.IV (gen)
pattern IV (thyroid maturation factor-like)
	###	ETEM	ETEM	ETEM	ATET	ATET	ATET	AMEM	AMEM	AMEM	###
	gene type	logFC	adj.P.Val	fdr_min	logFC	adj.P.Val	fdr_min	logFC	adj.P.Val	fdr_min	gene description
AADACP1	pseudogene	-0.0255744	0.967937	1	2.12232	1.90686e-05	9.22391e-06	0.277166	0.50196	1	arylacetamide deacetylase pseudogene 1	...
ACSS3	protein_coding	0.899867	0.131542	0.378467	1.40969	0.0253866	0.0576589	-0.25463	0.486243	1	acyl-CoA synthetase short-chain family member 3	...
ADGRF1	protein_coding	-0.247895	0.137586	0.393046	3.05909	8.46718e-13	5.02987e-07	-0.312996	0.0166725	0.0595585	adhesion G protein-coupled receptor F1	...
ADGRL2	protein_coding	-0.254841	0.122281	0.363085	0.377226	0.0317809	0.0765868	-2.85247	2.46498e-08	9.55321e-09	adhesion G protein-coupled receptor L2	...
AGTR1	protein_coding	-0.833839	0.18424	0.531104	2.17142	0.000632629	0.000587494	-0.130354	0.858272	1	angiotensin II receptor type 1	...
AK8	protein_coding	-0.388303	0.19582	0.578659	0.391639	0.0357104	0.088777	0.107597	0.689089	1	adenylate kinase 8	...
ALMS1-IT1	lncRNA	-0.366531	0.051842	0.159932	0.440722	0.0303226	0.0720038	-0.0936839	0.578549	1	ALMS1 intronic transcript 1	...
ANKRD20A1	protein_coding	-0.227	0.226772	0.633689	1.34966	0.0293852	0.0692214	-0.316529	0.0281971	0.103179	ankyrin repeat domain 20 family member A1	...
ANKRD20A11P	pseudogene	-0.148229	0.601088	1	1.34966	0.0293852	0.0692214	0.0672578	0.774232	1	ankyrin repeat domain 20 family member A11, pseudogene	...
ANKRD20A2	protein_coding	-0.227	0.226772	0.633689	1.34966	0.0293852	0.0692214	-0.316529	0.0281971	0.103179	ankyrin repeat domain 20 family member A2	...
ANKRD20A3	protein_coding	-0.227	0.226772	0.633689	1.34966	0.0293852	0.0692214	-0.316529	0.0281971	0.103179	ankyrin repeat domain 20 family member A3	...
ANKRD20A4	protein_coding	-0.227	0.226772	0.633689	1.34966	0.0293852	0.0692214	-0.316529	0.0281971	0.103179	ankyrin repeat domain 20 family member A4	...
ANKRD20A9P	pseudogene	0.232033	0.735597	1	1.34966	0.0293852	0.0692214	0.0461115	0.936994	1	0	...
ANO5	protein_coding	-0.773851	0.269062	0.726154	2.50218	0.00031896	0.000257346	0.236603	0.702766	1	anoctamin 5	...
ANXA1	protein_coding	1.56516	0.0531694	0.163027	4.56199	5.38634e-13	5.02987e-07	0.163469	0.835394	1	annexin A1	...
ANXA9	protein_coding	-0.348915	0.531054	1	3.04188	1.23164e-05	5.80717e-06	0.468792	0.406431	1	annexin A9	...
APOLD1	protein_coding	-0.31113	0.464013	1	2.34545	4.97184e-08	5.10981e-07	-0.735938	2.34735e-06	1.62432e-06	apolipoprotein L domain containing 1	...
ATG14	protein_coding	-0.141467	0.512589	1	0.456565	0.0291098	0.0683827	0.123517	0.463755	1	autophagy related 14	...
ATP6V0E2-AS1	lncRNA	0.197934	0.57143	1	1.27469	7.88801e-05	4.85148e-05	0.098867	0.732348	1	ATP6V0E2 antisense RNA 1	...
BBS9	protein_coding	0.477058	0.0723254	0.21493	0.293118	0.0238161	0.0533074	-0.951393	5.52657e-06	4.5155e-06	Bardet-Biedl syndrome 9	...
BMP2	protein_coding	0.511788	0.37865	0.963826	1.89614	0.000741418	0.000710722	-0.321397	0.535647	1	bone morphogenetic protein 2	...
BRAF	protein_coding	-0.598062	0.0677555	0.199579	0.902396	0.0260248	0.0594264	-0.525428	0.0150053	0.0530524	B-Raf proto-oncogene, serine/threonine kinase	...
BTBD11	protein_coding	0.559967	0.351813	0.93407	2.08475	0.000371531	0.000308213	-0.21862	0.695432	1	BTB domain containing 11	...
C11orf74	protein_coding	-0.15261	0.714867	1	1.11151	0.0024595	0.00307567	-1.45556	1.47817e-06	9.48004e-07	chromosome 11 open reading frame 74	...
C18orf32	protein_coding	0.198348	0.371555	0.957066	0.67596	0.0121109	0.0229442	-1.04873	1.71018e-07	7.66755e-08	chromosome 18 open reading frame 32	...
C2orf40	protein_coding	1.14783	0.131657	0.37868	2.04513	0.00962217	0.0169849	-0.0926098	0.901526	1	chromosome 2 open reading frame 40	...
CCDC191	protein_coding	0.257261	0.246652	0.660634	0.809461	0.000262172	0.000202408	-0.484796	0.00440147	0.012791	coiled-coil domain containing 191	...
CCDC50	protein_coding	0.735079	0.0646067	0.190154	1.1259	0.0035894	0.00490245	0.238329	0.492629	1	coiled-coil domain containing 50	...
CCNC	protein_coding	0.516904	0.114621	0.345025	0.530808	0.0142027	0.0279423	-0.121804	0.682933	1	cyclin C	...
CCNH	protein_coding	-0.0499002	0.889283	1	0.820079	0.00479687	0.0069742	0.0353168	0.898568	1	cyclin H	...
CCNL1	protein_coding	-0.591412	0.0764248	0.230141	2.26023	2.81443e-05	1.44014e-05	-1.2469	0.000434402	0.000810679	cyclin L1	...
CD40LG	protein_coding	-0.265332	0.142941	0.409337	0.420006	0.0284298	0.066356	0.117369	0.445752	1	CD40 ligand	...
CDH16	protein_coding	-0.0115081	0.989393	1	1.88815	0.00536722	0.00803674	-0.00140534	0.998213	1	cadherin 16	...
CDR2	protein_coding	0.496217	0.211199	0.633813	1.1373	0.00468085	0.00675867	-0.0866434	0.814474	1	cerebellar degeneration related protein 2	...
CEP120	protein_coding	-0.0679374	0.890793	1	0.831634	0.0462152	0.121656	-1.14314	0.000241277	0.000402283	centrosomal protein 120	...
CEP95	protein_coding	-0.427542	0.138312	0.395314	1.035	0.000451572	0.000389147	-1.31307	5.98867e-06	4.96409e-06	centrosomal protein 95	...
CFAP43	protein_coding	0.839348	0.0516119	0.159443	0.421073	0.045499	0.119507	-0.138871	0.39986	1	cilia and flagella associated protein 43	...
CHD2	protein_coding	0.378763	0.254902	0.684543	1.45042	0.000733981	0.000701151	-0.595786	0.000417252	0.000771538	chromodomain helicase DNA binding protein 2	...
CISH	protein_coding	0.386065	0.374664	0.959703	0.806657	0.0250951	0.0568007	0.166177	0.652739	1	cytokine inducible SH2 containing protein	...
CLIC6	protein_coding	-0.414164	0.382953	0.969257	3.34239	0.00047259	0.000412504	0.302816	0.424508	1	chloride intracellular channel 6	...
COLEC11	protein_coding	-0.620983	0.276877	0.743983	1.40981	0.0144812	0.0286896	-0.394345	0.397266	1	collectin subfamily member 11	...
CORO6	protein_coding	-0.210833	0.77716	1	1.8505	0.00381166	0.00529978	0.467792	0.369437	0.955915	coronin 6	...
COX7C	protein_coding	-0.339664	0.167302	0.484217	0.701552	0.00537487	0.00805413	0.0825343	0.644063	1	cytochrome c oxidase subunit 7C	...
CRTAC1	protein_coding	-0.305731	0.170622	0.493371	0.863994	0.000142633	9.78219e-05	0.150895	0.420303	1	cartilage acidic protein 1	...
CRYGN	protein_coding	-0.277193	0.272371	0.734294	2.42636	3.43901e-14	5.02987e-07	-0.124311	0.562041	1	crystallin gamma N	...
CTGF	protein_coding	-1.19806	0.0895319	0.275913	3.05579	3.3255e-05	1.7523e-05	-0.328774	0.602542	1	connective tissue growth factor	...
CXorf57	protein_coding	0.384751	0.434216	1	1.03591	0.0338877	0.0829207	-0.746714	0.0382545	0.138699	chromosome X open reading frame 57	...
CYP24A1	protein_coding	-0.232308	0.697629	1	1.49968	0.00470713	0.00679975	-0.169207	0.720236	1	cytochrome P450 family 24 subfamily A member 1	...
CYR61	protein_coding	-1.15844	0.102088	0.310405	2.51712	0.000563379	0.000510111	-0.523602	0.382297	0.981397	cysteine rich angiogenic inducer 61	...
DAPL1	protein_coding	-0.741353	0.132626	0.380619	4.1539	5.49425e-12	5.02987e-07	0.00755377	0.988119	1	death associated protein like 1	...
DDX43	protein_coding	-0.00889683	0.990512	1	1.4979	0.0118366	0.0222563	0.118671	0.827614	1	DEAD-box helicase 43	...
DGKI	protein_coding	0.301948	0.607274	1	4.05744	5.10741e-11	5.0299e-07	-1.40857	0.00104487	0.00230074	diacylglycerol kinase iota	...
DIO1	protein_coding	1.26998	0.260608	0.701597	5.53295	1.80541e-06	1.03903e-06	-0.754144	0.415828	1	iodothyronine deiodinase 1	...
DIRAS2	protein_coding	0.0754074	0.860057	1	0.837404	0.0197449	0.042516	-0.584365	0.598136	1	DIRAS family GTPase 2	...
DIRAS3	protein_coding	-0.615892	0.320172	0.818633	1.97012	0.00121348	0.00127931	0.299866	0.564862	1	DIRAS family GTPase 3	...
DISP1	protein_coding	0.623072	0.0902449	0.278302	0.863886	0.0281189	0.0654733	-1.15367	0.00107112	0.00236965	dispatched RND transporter family member 1	...
DLG2	protein_coding	-0.801613	0.22429	0.63558	2.62498	7.78348e-05	4.76683e-05	-0.180781	0.762977	1	discs large MAGUK scaffold protein 2	...
DOCK11	protein_coding	-0.36813	0.632377	1	1.77285	0.0118152	0.0222124	-1.41658	0.00772217	0.0248046	dedicator of cytokinesis 11	...
DOCK9-AS2	lncRNA	-0.381224	0.0683625	0.201341	0.826121	0.00108975	0.00112647	-0.62425	0.000239153	0.000398129	0	...
DRC3	protein_coding	0.0869108	0.681386	1	0.815004	0.0394292	0.100362	0.25904	0.406431	1	dynein regulatory complex subunit 3	...
DZANK1	protein_coding	-0.349291	0.0750951	0.225187	0.870518	0.0296743	0.0701905	-0.133392	0.69786	1	double zinc ribbon and ankyrin repeat domains 1	...
EFHC2	protein_coding	0.984854	0.0646418	0.190258	1.1482	0.0492595	0.131321	0.331001	0.474936	1	EF-hand domain containing 2	...
EIF2B2	protein_coding	0.290273	0.156615	0.45393	0.630473	0.00259723	0.00329229	-0.0991531	0.580963	1	eukaryotic translation initiation factor 2B subunit beta	...
EPB41L4A-AS2	lncRNA	0.49893	0.0630458	0.185835	0.97342	0.000476669	0.000416864	0.119489	0.622791	1	0	...
FAM155B	protein_coding	0.164756	0.739196	1	1.41482	0.00101346	0.00103258	0.308944	0.381632	0.980124	family with sequence similarity 155 member B	...
FAM167A-AS1	lncRNA	-0.186731	0.343613	0.912642	0.967867	1.20416e-06	8.37728e-07	-0.0949676	0.564438	1	FAM167A antisense RNA 1	...
FAM200B	protein_coding	0.42955	0.285883	0.756104	0.884558	1.60825e-07	5.34983e-07	-1.26971	5.79977e-05	7.33214e-05	family with sequence similarity 200 member B	...
FAM81B	protein_coding	-0.130644	0.879081	1	1.63676	0.022135	0.0487319	-0.282121	0.643088	1	family with sequence similarity 81 member B	...
FARP1	protein_coding	-0.328259	0.305794	0.774505	1.68129	0.0127639	0.0244704	-0.941834	0.00423056	0.0121934	FERM, ARH/RhoGEF and pleckstrin domain protein 1	...
FBXL16	protein_coding	-1.52253	0.0702435	0.207547	2.85634	0.00106859	0.00109884	0.31611	0.682515	1	F-box and leucine rich repeat protein 16	...
FBXO7	protein_coding	-0.596466	0.130001	0.375703	1.15535	0.000669153	0.000627034	-0.217431	0.440825	1	F-box protein 7	...
FCHO2	protein_coding	0.642873	0.0634385	0.186867	0.970253	0.00761207	0.0126191	-0.35025	0.00608632	0.0187711	FCH domain only 2	...
FCRL4	protein_coding	-0.179577	0.16016	0.4644	0.494186	0.00796824	0.0133801	-0.294775	0.00323757	0.00886947	Fc receptor like 4	...
FGD6	protein_coding	-0.179586	0.0659317	0.193969	0.591638	0.0432224	0.11238	-1.15944	0.000254536	0.000428307	FYVE, RhoGEF and PH domain containing 6	...
FGF13-AS1	lncRNA	-0.00959652	0.967977	1	0.660039	0.000341349	0.000279065	0.0119843	0.947468	1	FGF13 antisense RNA 1	...
FGFR1OP	protein_coding	0.383672	0.128153	0.372664	0.638393	0.01169	0.0218878	-0.867373	0.00935302	0.0310537	FGFR1 oncogene partner	...
FLJ37201	NA	0.206569	0.180188	0.518909	0.348976	0.0313795	0.0753671	-0.293803	0.0140319	0.0492306	0	...
FOXQ1	protein_coding	-0.795993	0.405666	1	1.9911	0.038061	0.0959555	0.300182	0.715491	1	forkhead box Q1	...
GBP1P1	pseudogene	-0.0655555	0.779935	1	0.998554	1.44825e-06	9.15856e-07	0.130827	0.430394	1	guanylate binding protein 1 pseudogene 1	...
GPR132	protein_coding	-0.457463	0.0864279	0.265915	0.57263	0.0491486	0.130927	0.14865	0.52489	1	G protein-coupled receptor 132	...
GPR4	protein_coding	-0.297171	0.0952209	0.292931	0.685387	0.00537487	0.00805654	0.131512	0.383573	0.983923	G protein-coupled receptor 4	...
HBP1	protein_coding	-0.166237	0.628386	1	1.11854	0.000308157	0.000246566	-0.572232	0.00273337	0.00723482	HMG-box transcription factor 1	...
HEBP1	protein_coding	0.534562	0.0507955	0.157701	0.797476	0.00551872	0.00832107	0.193961	0.409058	1	heme binding protein 1	...
HEXA-AS1	lncRNA	-0.190779	0.145883	0.418837	0.319139	0.0201695	0.0435719	-0.0975117	0.374381	0.965722	HEXA antisense RNA 1	...
HHIPL2	protein_coding	0.127215	0.752171	1	0.886467	0.0124244	0.0237101	0.147538	0.627801	1	HHIP like 2	...
HK1	protein_coding	-0.782935	0.0513834	0.158936	1.04801	0.0138526	0.027098	-0.0728245	0.852865	1	hexokinase 1	...
HSD17B4	protein_coding	0.331348	0.372717	0.957966	0.779563	0.0381045	0.0961241	-0.54553	0.0489089	0.174166	hydroxysteroid 17-beta dehydrogenase 4	...
HSPA12A	protein_coding	-0.360899	0.132113	0.379666	1.84066	0.00699493	0.0113573	-0.11714	0.578737	1	heat shock protein family A (Hsp70) member 12A	...
HSPBAP1	protein_coding	-0.034539	0.952385	1	1.07531	0.020299	0.0439016	0.132275	0.745563	1	HSPB1 associated protein 1	...
ID1	protein_coding	0.165992	0.811881	1	1.73228	0.00332231	0.00443574	-0.241721	0.637705	1	inhibitor of DNA binding 1, HLH protein	...
ID3	protein_coding	-0.203281	0.7214	1	1.24163	0.0144804	0.0286809	-1.14724	0.00279178	0.00741842	inhibitor of DNA binding 3, HLH protein	...
IDO2	protein_coding	0.0473685	0.859947	1	0.505817	0.0260498	0.0595163	0.118069	0.52648	1	indoleamine 2,3-dioxygenase 2	...
IFI44L	protein_coding	-1.15534	0.0762378	0.229344	2.31958	0.000590579	0.0005399	-0.20784	0.732331	1	interferon induced protein 44 like	...
IFIT5	protein_coding	0.173903	0.732207	1	0.90929	0.0107592	0.0197402	0.0921838	0.772885	1	interferon induced protein with tetratricopeptide repeats 5	...
IGSF22	protein_coding	0.0640335	0.754317	1	0.819825	5.89332e-06	2.67474e-06	-0.0249406	0.882855	1	immunoglobulin superfamily member 22	...
INPP5J	protein_coding	-0.00801091	0.986752	1	2.34802	7.20091e-09	5.03797e-07	0.136047	0.678503	1	inositol polyphosphate-5-phosphatase J	...
KCNK15	protein_coding	-0.244191	0.0703983	0.208127	0.7342	5.15955e-07	6.25633e-07	0.0817455	0.486696	1	potassium two pore domain channel subfamily K member 15	...
KCNK2	protein_coding	-0.438591	0.272848	0.735399	2.0674	5.80972e-07	6.45406e-07	-0.639854	0.03557	0.129577	potassium two pore domain channel subfamily K member 2	...
KLHL9	protein_coding	-0.121706	0.305325	0.773554	0.510023	0.0178944	0.0374487	-1.52461	4.70634e-10	1.97123e-09	kelch like family member 9	...
KLRG2	protein_coding	-0.111167	0.766741	1	1.79579	2.23469e-09	5.032e-07	0.0495389	0.845179	1	killer cell lectin like receptor G2	...
LARP7	protein_coding	0.713508	0.192929	0.565606	0.421657	0.0347698	0.085753	-2.17223	1.91232e-06	1.28226e-06	La ribonucleoprotein domain family member 7	...
LCN10	protein_coding	-0.105268	0.671371	1	0.941622	2.40489e-05	1.20307e-05	0.124021	0.504386	1	lipocalin 10	...
LINC00310	lncRNA	-0.149847	0.743689	1	1.38756	0.000483081	0.000423771	-0.137232	0.698147	1	long intergenic non-protein coding RNA 310	...
LINC00328	NA	-0.0634066	0.70356	1	0.398387	0.00708262	0.0115352	0.0540852	0.676045	1	0	...
LINC00473	lncRNA	-0.353941	0.38694	0.975491	1.55561	8.7731e-05	5.49162e-05	-0.206544	0.538411	1	long intergenic non-protein coding RNA 473	...
LINC00886	lncRNA	-0.268739	0.289508	0.758165	1.39379	1.44945e-07	5.30795e-07	0.184395	0.36899	0.954932	long intergenic non-protein coding RNA 886	...
LINC00910	lncRNA	-0.129166	0.445581	1	0.416764	0.0107091	0.0196198	0.0246723	0.848306	1	long intergenic non-protein coding RNA 910	...
LINC01023	lncRNA	0.162647	0.659883	1	0.816118	0.0152031	0.0304871	-0.083954	0.779786	1	long intergenic non-protein coding RNA 1023	...
LINC01279	NA	0.229306	0.81634	1	2.46094	0.00309766	0.00407527	0.51094	0.459751	1	0	...
LINC01465	lncRNA	0.0370344	0.904243	1	0.618106	0.0133617	0.0258956	0.0727877	0.742514	1	long intergenic non-protein coding RNA 1465	...
LINC01527	lncRNA	0.414484	0.061085	0.180998	0.751513	0.00108718	0.00112235	-0.113021	0.566152	1	long intergenic non-protein coding RNA 1527	...
LIPI	protein_coding	-0.0565595	0.864581	1	1.85741	9.07813e-10	5.03062e-07	0.0429146	0.867241	1	lipase I	...
LOC100128840	NA	-0.153658	0.500369	1	0.519939	0.0173014	0.03592	0.0577	0.765841	1	0	...
LOC100132057	NA	-0.122288	0.503472	1	0.778513	0.000763042	0.000735107	-0.0877477	0.54752	1	0	...
LOC100289495	NA	-0.175038	0.343016	0.910541	0.473113	0.0095722	0.0168712	-0.0613046	0.702963	1	0	...
LOC100506473	NA	-0.144802	0.502856	1	0.506027	0.0141583	0.0278319	0.00411992	0.983987	1	0	...
LOC100506860	NA	-0.199404	0.0744339	0.222791	1.09206	1.93583e-05	9.41986e-06	-0.447268	2.58323e-06	1.8199e-06	0	...
LOC100506885	NA	-0.0970096	0.557271	1	0.461558	0.00251875	0.00317186	-0.0741478	0.570602	1	]	...
LOC101060399	NA	0.496217	0.211199	0.633813	1.1373	0.00468085	0.00675867	-0.0866434	0.814474	1	cerebellar degeneration related protein 2	...
LOC101927330	NA	0.0736189	0.836405	1	0.843266	0.00458319	0.00658749	0.0462001	0.869152	1	0	...
LOC101927377	NA	0.210194	0.127527	0.371686	0.498341	0.000420313	0.000357133	-0.235415	0.014535	0.0512518	]	...
LOC101927391	NA	0.613831	0.060505	0.179601	0.72581	0.0414401	0.106454	0.129976	0.664027	1	0	...
LOC101927417	NA	-0.169279	0.439072	1	0.777146	0.000195069	0.000142362	0.0600229	0.749648	1	]	...
LOC101927560	NA	0.0759004	0.709292	1	0.920556	7.29816e-07	6.88268e-07	-0.0506495	0.753818	1	long intergenic non-protein coding RNA 1725	...
LOC101927579	NA	0.0486133	0.852973	1	0.647815	0.00278695	0.00358383	0.0274573	0.894593	1	0	...
LOC101927587	NA	0.0759004	0.709292	1	0.920556	7.29816e-07	6.88268e-07	-0.0506495	0.753818	1	0	...
LOC101927870	NA	-0.132981	0.23381	0.635032	0.289715	0.0105217	0.0191578	-0.0713562	0.441795	1	]	...
LOC101928042	NA	0.0486133	0.852973	1	0.647815	0.00278695	0.00358383	0.0274573	0.894593	1	0	...
LOC101928230	NA	0.181167	0.49018	1	0.654624	0.00882167	0.0152224	0.0141187	0.954204	1	0	...
LOC101928401	NA	-0.250568	0.0624416	0.184357	0.306399	0.0352344	0.0871948	-0.251396	0.018738	0.0676456	]	...
LOC101929188	NA	0.107509	0.754466	1	0.724632	0.0171295	0.03543	-0.0571326	0.837083	1	0	...
LOC101929480	NA	-0.140137	0.738676	1	2.7638	5.9837e-11	5.0299e-07	0.261238	0.383633	0.984062	0	...
LOC101929631	NA	-0.272995	0.168661	0.487978	0.460462	0.0271349	0.0625405	0.131442	0.43086	1	0	...
LOC101929705	NA	0.113571	0.582474	1	0.482589	0.0119157	0.0224524	-0.0447255	0.796219	1	]	...
LOC101930048	NA	0.361174	0.225571	0.634478	0.695613	0.0238029	0.0532706	0.184835	0.457996	1	0	...
LOC101930053	NA	0.361174	0.225571	0.634478	0.695613	0.0238029	0.0532706	0.184835	0.457996	1	0	...
LOC105371622	NA	0.20026	0.146335	0.420533	0.369461	0.00960218	0.01694	-0.212721	0.0495899	0.176399	0	...
LOC105377832	NA	0.322302	0.165053	0.478137	1.42621	2.22664e-08	5.0598e-07	0.018369	0.93633	1	0	...
LOC105378997	NA	0.0179796	0.917117	1	0.34284	0.0147204	0.0292831	-0.254666	0.0158886	0.0564438	0	...
LOC152048	NA	-0.405862	0.0964787	0.296346	0.623054	0.0153521	0.0308579	-0.0169653	0.945502	1	]	...
LOC153577	NA	0.327529	0.0963875	0.296074	0.593726	0.00365975	0.00501702	0.0625	0.732487	1	0	...
LOC285095	NA	-0.0361333	0.936435	1	0.941244	0.00992686	0.017728	0.190426	0.533434	1	]; ENSG00000281553	...
LOC339874	NA	0.221562	0.245039	0.656039	0.7627	3.71138e-06	1.76662e-06	0.0751682	0.587398	1	]	...
LOC440704	NA	-0.122348	0.301633	0.767067	0.256593	0.034729	0.0855898	0.0341523	0.745718	1	0	...
LRP1B	protein_coding	0.684297	0.308196	0.780294	2.99631	8.64437e-06	3.92796e-06	-0.158664	0.792965	1	LDL receptor related protein 1B	...
LRP8	protein_coding	-0.641553	0.404902	1	1.89155	0.0117917	0.0221598	-2.16802	0.000672875	0.00136456	LDL receptor related protein 8	...
LRRC15	protein_coding	-0.222604	0.139362	0.398333	1.73127	1.64825e-10	5.02998e-07	-0.324459	0.00604069	0.0185973	leucine rich repeat containing 15	...
LURAP1	protein_coding	-0.0603715	0.806647	1	0.750623	0.00031596	0.000254396	0.138108	0.422704	1	leucine rich adaptor protein 1	...
MARCH1	protein_coding	-0.627341	0.254152	0.681903	1.3892	0.0388021	0.0984124	0.364035	0.5022	1	membrane associated ring-CH-type finger 1	...
MIOX	protein_coding	-0.231243	0.804926	1	2.31725	0.00359515	0.00491272	0.437516	0.513539	1	myo-inositol oxygenase	...
MON2	protein_coding	0.136947	0.606528	1	0.703189	0.00548851	0.00826261	-0.837055	0.000915877	0.00196547	MON2 homolog, regulator of endosome-to-Golgi trafficking	...
MORF4L2	protein_coding	-0.444372	0.239513	0.643471	0.830993	0.0344489	0.0847712	-0.885194	0.00234234	0.00601793	mortality factor 4 like 2	...
MRPL32	protein_coding	-0.156444	0.57092	1	1.07532	2.76039e-05	1.40786e-05	-0.0492558	0.835295	1	mitochondrial ribosomal protein L32	...
NEBL-AS1	lncRNA	-0.270907	0.493053	1	1.66165	1.07555e-05	5.01143e-06	-0.144172	0.658819	1	NEBL antisense RNA 1	...
NOV	protein_coding	-0.872331	0.0757437	0.22749	1.87368	0.000237219	0.000179105	-0.365271	0.381975	0.98086	nephroblastoma overexpressed	...
NPM2	protein_coding	-0.288013	0.204576	0.614865	0.725992	0.00153265	0.00170158	0.139414	0.465751	1	nucleophosmin/nucleoplasmin 2	...
NPY1R	protein_coding	-0.260055	0.764442	1	1.89139	0.012768	0.0244906	-0.00749919	0.992032	1	neuropeptide Y receptor Y1	...
NPY5R	protein_coding	-0.38434	0.389338	0.979396	0.90249	0.0463877	0.122224	0.079957	0.842691	1	neuropeptide Y receptor Y5	...
NSMCE1	protein_coding	-0.148444	0.494873	1	0.448771	0.0348285	0.0859587	0.122763	0.472439	1	NSE1 homolog, SMC5-SMC6 complex component	...
NUAK2	protein_coding	0.242565	0.657242	1	1.1757	0.0186878	0.0395791	0.333639	0.407177	1	NUAK family kinase 2	...
NUDT9P1	pseudogene	-0.320733	0.0795699	0.241957	0.422171	0.031997	0.077225	0.0267704	0.882614	1	0	...
NUP88	protein_coding	-0.324909	0.0921444	0.284234	0.742573	0.000198088	0.000145294	-0.82083	0.00783982	0.0252504	nucleoporin 88	...
OCA2	protein_coding	0.265586	0.427365	1	1.21562	0.00014814	0.00010213	-0.679358	0.00561337	0.0170587	OCA2 melanosomal transmembrane protein	...
OMD	protein_coding	-0.442492	0.493031	1	3.4676	7.81747e-08	5.16374e-07	-0.381749	0.429208	1	osteomodulin	...
OPA1	protein_coding	0.325597	0.402914	1	0.574528	0.0121408	0.0230276	-0.70552	0.0203823	0.0739309	OPA1, mitochondrial dynamin like GTPase	...
OR5H1	protein_coding	-0.181266	0.0793923	0.241198	0.279397	0.0146183	0.0290375	-0.173701	0.0344154	0.125579	olfactory receptor family 5 subfamily H member 1	...
PCAT18	lncRNA	0.157456	0.516411	1	0.7164	0.00160775	0.00180285	0.0979326	0.619787	1	prostate cancer associated transcript 18 (non-protein coding)	...
PCOLCE2	protein_coding	-1.44777	0.0549648	0.166909	2.15602	0.00647416	0.0102663	0.372458	0.581127	1	procollagen C-endopeptidase enhancer 2	...
PDGFD	protein_coding	-0.415017	0.346713	0.92237	1.74854	0.00691362	0.0112006	-1.3367	0.00657894	0.0205718	platelet derived growth factor D	...
PLN	protein_coding	-1.89978	0.142355	0.407471	2.80312	0.0434791	0.113252	0.89954	0.409765	1	phospholamban	...
POU2F3	protein_coding	-0.154539	0.119616	0.357479	0.700883	0.0134055	0.0260113	0.0168303	0.86143	1	POU class 2 homeobox 3	...
PPA1	protein_coding	-0.270339	0.23834	0.641303	0.865245	0.000163928	0.000115674	-0.0884857	0.660788	1	pyrophosphatase (inorganic) 1	...
PRKX	protein_coding	0.643914	0.189351	0.549922	2.69237	2.43798e-07	5.55114e-07	0.186821	0.669541	1	protein kinase, X-linked	...
PRKY	pseudogene	0.316575	0.471472	1	2.04656	1.82954e-06	1.04927e-06	0.115614	0.758905	1	protein kinase, Y-linked, pseudogene	...
RAG2	protein_coding	-0.239771	0.760271	1	1.5494	0.0271152	0.0624692	0.152421	0.807586	1	recombination activating 2	...
RBBP9	protein_coding	-0.282864	0.0526	0.161702	0.705239	0.00572561	0.00872977	-0.510904	0.00843072	0.0274887	RB binding protein 9, serine hydrolase	...
RBM19	protein_coding	-0.326445	0.155413	0.450177	0.422196	0.00841485	0.0143153	0.0554527	0.7961	1	RNA binding motif protein 19	...
RGS8	protein_coding	-0.541433	0.276182	0.742753	2.73851	1.46853e-07	5.31335e-07	-0.275942	0.410299	1	regulator of G protein signaling 8	...
RPL17	protein_coding	0.198348	0.371555	0.957066	0.67596	0.0121109	0.0229442	-1.04873	1.71018e-07	7.66755e-08	ribosomal protein L17	...
RPL17-C18orf32	protein_coding	0.198348	0.371555	0.957066	0.67596	0.0121109	0.0229442	-1.04873	1.71018e-07	7.66755e-08	RPL17-C18orf32 readthrough	...
SCARA5	protein_coding	-0.292981	0.0776342	0.234787	1.89456	0.0303117	0.0719688	-0.420677	0.00155281	0.00367611	scavenger receptor class A member 5	...
SERTM1	protein_coding	0.281074	0.752858	1	2.40213	0.00193115	0.00225145	-0.38699	0.557806	1	serine rich and transmembrane domain containing 1	...
SGCD	protein_coding	0.977019	0.12714	0.371097	1.54033	7.36414e-06	3.31874e-06	-1.60204	0.00227044	0.00579887	sarcoglycan delta	...
SGK223	NA	-0.153858	0.767166	1	1.68222	0.000170562	0.000121199	-0.73595	0.0316663	0.115808	0	...
SH3BP5-AS1	lncRNA	-0.184323	0.523817	1	0.982767	0.000267549	0.000207995	0.00671568	0.980602	1	SH3BP5 antisense RNA 1	...
SHISA2	protein_coding	-1.01569	0.17763	0.511484	1.925	0.0132413	0.0255661	-3.34531	2.14643e-07	1.0019e-07	shisa family member 2	...
SHOC2	protein_coding	0.51716	0.05991	0.178233	0.641003	0.0305718	0.0727362	0.147258	0.54489	1	SHOC2, leucine rich repeat scaffold protein	...
SLC25A15	protein_coding	0.442867	0.425303	1	2.40173	1.44981e-05	6.86921e-06	0.248951	0.59779	1	solute carrier family 25 member 15	...
SLC5A5	protein_coding	-0.405901	0.124986	0.367806	0.562689	0.049218	0.131203	0.0417928	0.870858	1	solute carrier family 5 member 5	...
SLIT3	protein_coding	-0.258002	0.208816	0.628357	0.980712	0.000297593	0.000236421	-0.901954	0.00587703	0.0180174	slit guidance ligand 3	...
SNHG5	lncRNA	-0.544417	0.237394	0.639613	1.61519	0.000451876	0.000389561	-0.788381	0.025491	0.0930835	small nucleolar RNA host gene 5	...
SNORD50A	NA	-0.544417	0.237394	0.639613	1.61519	0.000451876	0.000389561	-0.788381	0.025491	0.0930835	0	...
SNORD50B	snoRNA	-0.544417	0.237394	0.639613	1.61519	0.000451876	0.000389561	-0.788381	0.025491	0.0930835	small nucleolar RNA, C/D box 50B	...
SRP14	protein_coding	-0.123966	0.386337	0.97449	0.383805	0.00589648	0.00906208	-0.360063	0.000778452	0.00161958	signal recognition particle 14	...
STC1	protein_coding	-0.674536	0.107125	0.323774	1.04322	0.0179624	0.0376289	-1.39684	0.00928962	0.0308139	stanniocalcin 1	...
STK32A	protein_coding	-0.733596	0.064004	0.188463	1.13635	0.00124499	0.00132135	-0.0857348	0.470491	1	serine/threonine kinase 32A	...
SYF2	protein_coding	0.204656	0.203137	0.609612	0.437302	0.00761868	0.0126327	-0.344444	0.00564128	0.017151	SYF2 pre-mRNA splicing factor	...
SYNDIG1	protein_coding	-0.905089	0.189529	0.55078	2.05193	0.00342315	0.00460499	0.203936	0.746013	1	synapse differentiation inducing 1	...
TAF1A-AS1	lncRNA	0.439607	0.323202	0.830292	1.11811	0.0116609	0.0218258	0.317948	0.374233	0.96534	TAF1A antisense RNA 1	...
TCEAL2	protein_coding	-0.180176	0.880121	1	2.00783	0.0491801	0.131079	-0.40167	0.634658	1	transcription elongation factor A like 2	...
TEPP	protein_coding	0.244542	0.508617	1	1.61295	5.2219e-06	2.38851e-06	0.0688618	0.830914	1	testis, prostate and placenta expressed	...
TIGD6	protein_coding	0.00917941	0.954524	1	0.269993	0.0388502	0.0985897	0.039855	0.722505	1	tigger transposable element derived 6	...
TMEM132B	protein_coding	-0.841694	0.129959	0.375615	1.29363	0.028147	0.0655479	-0.862761	0.0488701	0.174039	transmembrane protein 132B	...
TMEM39A	protein_coding	0.291281	0.264032	0.712191	0.996981	0.00012536	8.40465e-05	-0.717098	8.23197e-05	0.000111427	transmembrane protein 39A	...
TNFRSF11B	protein_coding	-0.7669	0.156167	0.452488	6.49756	1.16962e-19	5.02987e-07	0.318496	0.400785	1	TNF receptor superfamily member 11b	...
TSC22D1	protein_coding	-0.547595	0.152198	0.439787	0.949889	0.0171677	0.0355424	-1.09748	0.00193079	0.0047604	TSC22 domain family member 1	...
TSG101	protein_coding	-0.241682	0.0619232	0.183133	0.334244	0.0147531	0.0293772	-0.0759382	0.503047	1	tumor susceptibility 101	...
TSSC1	NA	-0.249623	0.320814	0.821144	0.712166	0.00413673	0.00582115	-0.106829	0.619118	1	0	...
TTC23L	protein_coding	0.094853	0.555097	1	0.435281	0.00348862	0.00472175	-0.10267	0.400709	1	tetratricopeptide repeat domain 23 like	...
TXNDC17	protein_coding	0.137683	0.671819	1	0.501797	0.0496807	0.132682	0.131958	0.519948	1	thioredoxin domain containing 17	...
UBA6	protein_coding	0.84079	0.0998894	0.304738	0.52628	0.00113023	0.00117669	-1.69185	5.35439e-07	2.8829e-07	ubiquitin like modifier activating enzyme 6	...
USP27X-AS1	lncRNA	0.139108	0.594544	1	0.942631	8.24942e-05	5.11883e-05	-0.100051	0.630554	1	USP27X antisense RNA 1 (head to head)	...
USP54	protein_coding	0.704752	0.167171	0.483863	1.24255	0.0193018	0.0412669	-0.0324361	0.949456	1	ubiquitin specific peptidase 54	...
UTRN	protein_coding	-0.710094	0.15666	0.454073	1.10134	0.0327064	0.0794181	-0.884345	0.0199273	0.0721925	utrophin	...
VLDLR-AS1	lncRNA	0.361174	0.225571	0.634478	0.695613	0.0238029	0.0532706	0.184835	0.457996	1	VLDLR antisense RNA 1	...
WAC	protein_coding	0.439745	0.065288	0.192075	0.788859	0.0124138	0.0236738	-0.753957	0.00628441	0.0194994	WW domain containing adaptor with coiled-coil	...
WDFY3	protein_coding	0.40441	0.259443	0.697874	0.987018	0.00608519	0.00947793	0.252869	0.388192	0.993485	WD repeat and FYVE domain containing 3	...
WSCD2	protein_coding	-0.619956	0.145205	0.416745	2.19337	0.000145125	9.99143e-05	-0.0685937	0.86781	1	WSC domain containing 2	...
XPC	protein_coding	0.154278	0.498919	1	0.56188	0.00957038	0.0168591	-0.117035	0.5181	1	XPC complex subunit, DNA damage recognition and repair factor	...
YTHDF3-AS1	lncRNA	0.170829	0.414704	1	0.491325	0.0165465	0.0339213	-0.0801951	0.648522	1	YTHDF3 antisense RNA 1 (head to head)	...
ZMAT1	protein_coding	0.872726	0.0651565	0.191726	1.4883	0.00252048	0.00317574	-0.815501	0.0304265	0.111376	zinc finger matrin-type 1	...
ZMAT4	protein_coding	0.0173321	0.972539	1	1.85485	3.16892e-06	1.54447e-06	-1.07071	0.000392189	0.000717933	zinc finger matrin-type 4	...
ZMYND8	protein_coding	-0.549831	0.0559204	0.169001	0.498341	0.000420313	0.000357133	-0.739915	0.00137009	0.00317017	zinc finger MYND-type containing 8	...
ZNF10	protein_coding	0.510504	0.106832	0.322985	0.836752	0.0348215	0.0859311	-1.19936	6.39619e-06	5.36011e-06	zinc finger protein 10	...
ZNF185	protein_coding	0.053469	0.914201	1	0.893088	0.0295568	0.0697578	-0.828594	0.00637451	0.0198224	zinc finger protein 185 with LIM domain	...
ZNF24	protein_coding	-0.128525	0.637072	1	0.938877	0.000763042	0.000735483	-0.888127	3.1005e-05	3.47008e-05	zinc finger protein 24	...
ZNF248	protein_coding	0.0957789	0.66607	1	0.495035	0.0138526	0.0271098	-1.70883	2.14416e-08	8.40408e-09	zinc finger protein 248	...
ZNF383	protein_coding	0.355408	0.156783	0.454508	0.716444	0.00547491	0.00823662	0.0274274	0.911538	1	zinc finger protein 383	...
ZNF460	protein_coding	-0.339644	0.0919895	0.283746	0.344241	0.033088	0.0806076	-0.600835	0.000229011	0.000377816	zinc finger protein 460	...
ZNF582	protein_coding	0.311747	0.063684	0.187635	0.497798	0.00465426	0.00671087	0.0792843	0.599638	1	zinc finger protein 582	...
ZNF750	protein_coding	1.09568	0.18484	0.532954	2.5771	0.00212276	0.00253385	0.595991	0.385644	0.988085	zinc finger protein 750	...
ZNF791	protein_coding	0.115011	0.748653	1	0.949001	0.00124084	0.0013161	-0.614744	0.0108909	0.0369502	zinc finger protein 791	...
ZNF880	protein_coding	0.967626	0.0653272	0.192189	0.665536	0.00569029	0.00865243	-0.341611	0.451594	1	zinc finger protein 880	...
