# Supplementary material for: Transcriptomic Signature of Human Embryonic Thyroid Reveals Transition From Differentiation to Functional Maturation
Source: Front Cell Dev Biol. 2021 Jun 11;9:669354. doi: 10.3389/fcell.2021.669354 (PMC8270686; doi:10.3389/fcell.2021.669354)
Supplement: Supplementary file 14 [file Table_13.XLSX]

## Sheet: GO comp.1 AT>ET
Talbe_GO_composition_ATET_up
supercategory		subcategory		GO category		Genes
#	name	#	name	total	name	total	names
1	apoptosis	1_1	apoptosis-->general	9	GO:0006915_apoptotic process;GO:0008219_cell death;GO:0010941_regulation of cell death;GO:0012501_programmed cell death;GO:0042981_regulation of apoptotic process;GO:0043066_negative regulation of apoptotic process;GO:0043067_regulation of programmed cell death;GO:0043277_apoptotic cell clearance;GO:2000425_regulation of apoptotic cell clearance	2098	NUP93;LGALS1;VEGFA;NME6;TWIST2;PTPN2;SEMA5A;NR3C1;TSLP;NOTCH1;MSH2;STRADB;ZFP36L1;MAPK8IP1;TCF7L2;RASSF7;SFRP5;PRKCB;KRT15;IAPP;MAPK1;ASIC2;AXIN2;TFAP2A;RHOT1;RPS6KB1;OSR1;GSDMC;VDAC1;TSC22D3;KRCC1;MAEA;RPS27L;CAT;SOS2;ADRA1A;RTN4;CCND2;VPS4B;SIX1;PRKDC;GDF5;PDIA6;HDAC4;DAD1;APEX1;GSDMD;PPM1F;SIX4;TRIM69;CASP14;ATF2;KRT19;NDUFS3;MCF2;BAG4;HBA2;DCUN1D3;GPX4;RB1CC1;CYFIP2;TIGAR;DUSP22;STAR;NSG1;HBA…	...
		1_2	apoptosis-->necrosis	2	GO:0070265_necrotic cell death;GO:0097300_programmed necrotic cell death	50	BAX;LY96;TRPM7;RBCK1;RPS27A;BNIP3;IRF3;CASP1;PPIF;MT3;TNF;TRAF2;FADD;PYGL;YBX3;RIPK1;CD14;UBB;TSPO;UBA52;TICAM2;FAS;ALKBH7;RIPK3;MLKL;FZD9;TICAM1;UCN;BIRC3;BIRC2;FASLG;MAP3K5;HEBP2;TMEM123;BOK;CYLD;TLR4;TRADD;UBC;NOL3;CFLAR;CAV1;PGAM5;CASP8;DNM1L;SLC25A4;TLR3;ARHGEF2;MIR155;MIR92A1	...
		1_3	apoptosis-->positive regulation	4	GO:0010942_positive regulation of cell death;GO:0043065_positive regulation of apoptotic process;GO:0043068_positive regulation of programmed cell death;GO:2000427_positive regulation of apoptotic cell clearance	650	PTPN2;NOTCH1;IAPP;AXIN2;TFAP2A;RPS27L;SOS2;PRKDC;HDAC4;PPM1F;ATF2;MCF2;HBA2;DCUN1D3;TIGAR;HBA1;SAP30BP;ZC3H8;MAPT;TRIO;APH1B;CD274;PREX1;MOAP1;BAX;PLEKHG2;WDR35;GAL;RBCK1;NET1;CCL3;NEUROD1;ERBB4;PPP2R1B;PYCARD;NLRP1;ABR;POU4F1;CCL2;ITGAM;RGCC;RNPS1;GRIK2;SRPX;RPS27A;CLIP3;BNIP3;NKX3-1;IL6;MSX1;EIF2AK3;TRIM35;YWHAG;C2;SAV1;ARHGEF18;APBB2;FAP;C4B;NLRP2;ITGA1;PDCD6;WNT10B;RHOB;CASP1;ABL1;DAPK3;AIMP2…	...
2	development	2_1	development-->general	4	GO:0045595_regulation of cell differentiation;GO:0045597_positive regulation of cell differentiation;GO:0051094_positive regulation of developmental process;GO:2000026_regulation of multicellular organismal development	2192	GRHL2;LGALS1;WDR36;ABCA1;VEGFA;TWIST2;CDK5RAP1;PTPN2;SEMA5A;PSMA7;TBX6;RFX3;CDK6;TRIOBP;MARK2;NOTCH1;MSH2;RLN2;METRNL;CD4;KLF2;ZFP36L1;ASXL2;EMX1;RORA;TCF7L2;GPM6B;PLPP7;SFRP5;TRAK2;PRKCB;LAMA3;IAPP;SYNDIG1;MAPK1;ASIC2;AXIN2;TFAP2A;ADGRL1;SART1;RPS6KB1;WNT3;OSR1;UTS2R;F2;TSC22D3;ZFP36;FAM213A;MORF4L2;RTN4;IST1;SPRED1;FZD6;SIX1;CSN2;PRKDC;GDF5;BAMBI;HDAC4;CELF4;PSME2;CELF1;PDGFD;SERPINE2;PTPRM;HOX…	...
		2_2	development-->angiogenesis	7	GO:0001525_angiogenesis;GO:0001944_vasculature development;GO:0045765_regulation of angiogenesis;GO:0048514_blood vessel morphogenesis;GO:0072358_cardiovascular system development;GO:0072359_circulatory system development;GO:1901342_regulation of vasculature development	995	GRHL2;VEGFA;SEMA5A;NOTCH1;RLN2;KLF2;ZFP36L1;AAMP;RORA;TCF7L2;PRKCB;MAPK1;AXIN2;OSR1;UTS2R;ADRA1A;RTN4;MYH11;SPRED1;SIX1;PRKDC;SOX18;PDGFD;PTPRM;GTF2I;SMYD1;ATF2;SETD2;RB1CC1;QKI;RRAS;JUNB;ADAM19;ANGPT1;BAX;SRF;HSPB6;MNAT1;CDH13;CACNA1C;EGFL7;ZBTB14;RNH1;FGF6;HDAC9;ETS1;IFT20;PLCD1;NXN;PPARD;ERBB4;NOTCH3;GNAQ;ISL1;CDKL1;CYBB;POU4F1;CCL2;RGCC;TGFA;CDH2;FZD8;ATP7A;PGK1;RNF207;MAP3K3;APOH;PRKCA;CDH5;…	...
		2_3	development-->angiogenesis_&_migration	1	GO:0043542_endothelial cell migration	198	FGF16;VEGFA;SEMA5A;NOTCH1;AAMP;SPRED1;SOX18;PTPRM;DPP4;ANGPT1;SRF;CDH13;HDAC9;ETS1;ADAM17;RGCC;MAP3K3;APOH;PRKCA;HSPB1;STC1;CCBE1;FAP;AMOTL1;ROCK2;PDCD6;RHOB;ABL1;JUP;GREM1;GATA3;THBS1;ID1;PTK2B;PRSS3;CSNK2B;PTK2;HIF1A;GIPC1;BMP4;SIRT1;TMSB4X;BMPER;PLEKHG5;HDAC5;APOA1;NUS1;NFE2L2;FGF4;AMOT;MAP2K3;BCAS3;CALR;ITGB1BP1;FGF1;TBXA2R;NF1;RHOJ;ITGB3;EDN1;MMRN2;AGTR2;PTP4A3;S100P;KLF4;GPLD1;EMP2;SYNJ2BP;…	...
		2_4	development-->angiogenesis_&_proliferation	3	GO:0001935_endothelial cell proliferation;GO:0001936_regulation of endothelial cell proliferation;GO:0001938_positive regulation of endothelial cell proliferation	141	VEGFA;SEMA5A;PTPRM;THAP1;CDH13;EGFL7;ADAM17;RGCC;APOH;PRKCA;STAT1;CCL11;PDCD6;APLNR;THBS1;VEGFD;BMP6;CYBA;RICTOR;ANG;HIF1A;BMP4;SIRT1;ALDH1A2;BMPER;MMP14;XBP1;SIRT6;APOA1;RPTOR;ITGB1BP1;PPP1R16B;VEGFB;PRL;AGGF1;NF1;ITGB3;PLXNB3;PDCL3;SYNJ2BP;TNFSF12;CXCL12;ARG1;XDH;PDPK1;CCL26;CCL24;DLL4;PGF;PRKX;PRKD2;ATOH8;FLT4;AKT3;TNF;ERN1;MEF2C;SCG2;GDF2;FGFR1;TGFBR1;APOE;CCR3;ZNF580;MTOR;BMPR2;VASH2;TEK;NR2…	...
		2_5	development-->bone	7	GO:0001503_ossification;GO:0030278_regulation of ossification;GO:0030316_osteoclast differentiation;GO:0030500_regulation of bone mineralization;GO:0031214_biomineral tissue development;GO:0045670_regulation of osteoclast differentiation;GO:0070167_regulation of biomineral tissue development	450	TWIST2;CDK6;NOTCH1;GPM6B;SBNO2;MAPK1;AXIN2;TFAP2A;WNT3;OSR1;FAM213A;CAT;EGR2;GDF5;HDAC4;COL6A1;FGF23;STATH;VCAN;HTN3;EFNA2;JUNB;HTN1;CDH11;GPR68;SOST;CTHRC1;NAB1;CCL3;LRP4;CEBPB;POU4F1;CNNM4;GDPD2;ODAM;OSTF1;CAMK4;CCDC47;UCMA;RSPO2;MAPK3;IL6;EIF2AK3;STC1;AMELX;MMP16;SNRNP200;WNT10B;PLXNB1;ZNF675;LILRB3;ANKH;TWIST1;HEMGN;PAFAH1B1;GREM1;AMBN;ID2;HIRA;KAZALD1;ENAM;SMURF1;ID1;FGFR3;BMP7;ATP6V1B1;CALC…	...
		2_6	development-->immune system	19	GO:0002520_immune system development;GO:0002521_leukocyte differentiation;GO:0002573_myeloid leukocyte differentiation;GO:0002761_regulation of myeloid leukocyte differentiation;GO:0030097_hemopoiesis;GO:0030098_lymphocyte differentiation;GO:0030099_myeloid cell differentiation;GO:0030217_T cell differentiation;GO:0045580_regulation of T cell differentiation;GO:0045582_positive regulation of T ce…	923	LGALS1;VEGFA;PTPN2;PSMA7;CDK6;CCR4;NOTCH1;MSH2;CD4;KLF2;ZFP36L1;RORA;LYAR;PRKCB;MAPK1;SART1;ZFP36;MAEA;FAM213A;SIX1;PRKDC;HDAC4;PSME2;HOXA9;SIX4;ATXN1L;AGER;RBM47;ASH2L;THEMIS;ZC3H8;ALAS2;THOC1;RRAS;PREX1;EFNA2;LY6D;DROSHA;JUNB;ITFG2;RSAD2;ANGPT1;PSMB7;BAX;SRF;ITGA4;SBNO2;CACNA1C;L3MBTL3;MEOX1;TCF7;IL5;IL7R;IRF1;HIST1H4I;GPR68;HDAC9;ETS1;MSH6;CCL3;PSMC6;ACTN1;CEBPB;POU4F1;SERPINB12;RASGRP1;ADAM17…	...
		2_7	development-->muscle	3	GO:0014889_muscle atrophy;GO:0035914_skeletal muscle cell differentiation;GO:0061061_muscle structure development	604	LGALS1;VEGFA;NOTCH1;ZFP36L1;RORA;TCF7L2;PLPP7;RPS6KB1;TSC22D3;MORF4L2;MYH11;EGR2;PRR14;SIX1;HDAC4;SMYD1;SIX4;KRT19;ASS1;PAXBP1;QKI;RBM24;LUC7L;SRF;MYOM2;FGF6;HDAC9;IFT20;SVIL;JPH1;PPARD;ERBB4;TRIM72;ISL1;POU4F1;XK;BHLHE41;EDNRB;CDH2;CAMK1;SDC1;SPEG;MSX1;MED20;CSRP3;SAV1;ADGRB3;NMRK2;ZFPM1;GPC1;HOXD10;WNT10B;ABL1;DSP;WNT1;LIF;HMGCR;NPHS1;UCHL1;HOXD9;ENG;TWIST1;GREM1;FKTN;HIRA;LAMA5;WNT8A;SEMA4C;EE…	...
		2_8	development-->muscle_&_migration	1	GO:0014909_smooth muscle cell migration	72	AAMP;RPS6KB1;HDAC4;APEX1;PDGFD;PPARD;ATP7A;ITGA2;POSTN;VTN;CCL5;LPAR1;PLAT;CRK;NFE2L2;DOCK5;AIF1;SEMA6D;BMPR1A;ITGB3;FOXO4;SRC;IGFBP5;DDR1;IGFBP3;TERT;BCL2;HAS2;MYOCD;LRP1;PDGFA;SLIT2;PLAU;MEF2C;TPM1;P2RY6;PARVA;ARPC5;CORO1B;DOCK4;TACR1;ADIPOQ;SSH1;SORL1;NDRG4;PPARGC1A;NRP1;PDGFB;GSTP1;AGT;PAK1;NOX4;PDGFRB;ILK;SERPINE1;PLXNA1;PRKG1;NOV;TRIB1;ACE;MDM2;KALRN;IQGAP1;CAMK2D;IGF1;MYC;DOCK7;MIR20A;MIR5…	...
		2_9	development-->muscle_&_proliferation	5	GO:0033002_muscle cell proliferation;GO:0048659_smooth muscle cell proliferation;GO:0048660_regulation of smooth muscle cell proliferation;GO:0048661_positive regulation of smooth muscle cell proliferation;GO:0048662_negative regulation of smooth muscle cell proliferation	185	NOTCH1;TCF7L2;RPS6KB1;SIX1;PRKDC;HDAC4;PDGFD;ANGPT1;MNAT1;CDH13;IL13;PPARD;ERBB4;NOTCH3;IL6;STAT1;SAV1;ITGA2;HMGCR;ID2;NAMPT;THBS1;SKP2;CYBA;CCL5;ANG;TNF;ZFPM2;BMP4;MMP2;JAK2;FOXC1;TP73;NOG;ELANE;TBX2;RBPJ;PDE1A;NPR3;NKX2-5;IL12B;AIF1;DDX39B;BMPR1A;EDN1;ABCC4;TBX20;IL18;PRKAR1A;KLF4;HTR1B;IGFBP5;HES5;IRAK1;CDK1;CTNNB1;SERPINF2;IGFBP3;MYD88;TERT;MYOCD;TGM2;MYB;COMT;PTGIR;GATA6;TRAF6;ERN1;MEF2C;TPM…	...
3	DNA replication	3_1	DNA replication-->viral	3	GO:0019079_viral genome replication;GO:0045069_regulation of viral genome replication;GO:0045071_negative regulation of viral genome replication	110	ILF3;NOTCH1;RSAD2;BANF1;CCL2;EIF2AK2;TBC1D20;TRIM38;ROCK2;FBXL2;UBP1;CCL5;TNF;EIF2AK4;IFITM1;IFITM2;IFITM3;SRPK1;PCBP1;DDX3X;IFIT1;APOBEC3A;RAB5A;ATG5;TOP2A;VAPA;RAD23A;PARP10;PPIB;HACD3;DEK;INPP5K;IFIT5;IFNB1;STAU1;PPIA;PIK3C2G;HTATSF1;BTBD17;CD209;GRK2;TRIM28;FMR1;BCL2;MX1;SMARCB1;YTHDC2;ATG16L2;CLEC4M;TNIP1;HSPA8;DDB1;BST2;OASL;CXCR6;FKBP6;IFI16;ISG15;DDX5;RNASEL;VCP;LTF;PROX1;CXCL8;FAM111A;TR…	...
4	gene expression	4_1	gene expression-->viral	2	GO:0032897_negative regulation of viral transcription;GO:0043922_negative regulation by host of viral transcription	23	MID2;CCL3;TRIM31;TRIM27;TRIM14;CCL5;TRIM13;IFITM3;CCL4;INPP5K;TRIM21;TRIM8;TARDBP;POU2F3;TRIM62;TFAP4;TRIM32;HDAC1;TRIM11;HMGA2;REST;JUN;ZNF639	...
		4_2	gene expression_&_transport-->nucleocytoplasmic	2	GO:0042990_regulation of transcription factor import into nucleus;GO:0042991_transcription factor import into nucleus	89	MDFI;AGER;RBCK1;PSMD10;GREM1;DDX58;BMP7;NFKBIL1;MBTPS1;LGALS9;EDAR;TLR9;CHERP;TLR7;TNF;TMSB4X;IL1B;CDH1;KEAP1;BAG3;LITAF;IL12B;NF1;RAB23;PKD1;SRI;IL18;EDA;TMEM173;C1QTNF3;TRIM28;SUFU;RHOA;IPO11;FBXW11;NLRP12;NFKBIE;SYK;SPHK1;BCL3;TBC1D10C;IL23A;FLNA;CCDC22;PPP3CA;PIK3R1;MTOR;PPM1A;PPP3R1;TONSL;CD27;NFKBIA;MXI1;ZC3H12A;NLRP3;IL18R1;GSK3B;CYLD;DMAP1;HCLS1;TLR4;MAPK7;TRIP6;G3BP2;SMAD3;TNFSF14;APP;CC…	...
		4_3	gene expression-->NF-kB	5	GO:0007249_I-kappaB kinase/NF-kappaB signaling;GO:0042345_regulation of NF-kappaB import into nucleus;GO:0042346_positive regulation of NF-kappaB import into nucleus;GO:0042348_NF-kappaB import into nucleus;GO:0043122_regulation of I-kappaB kinase/NF-kappaB signaling	267	SECTM1;UBE2V1;LGALS1;CD4;RORA;PRKCB;RNF31;NLRX1;AGER;MID2;NEK6;GOLT1B;ANGPT1;LY96;ZMYND11;RBCK1;PYCARD;ZDHHC13;TNIP2;RPS27A;PSMD10;MAP3K3;PIM2;HSPB1;STAT1;BRD4;IRF3;TRIM38;ROCK2;CASP1;ABL1;ZNF675;EEF1D;TNFRSF19;LURAP1L;GREM1;RIPK2;NDFIP2;TLR6;BMP7;NFKBIL1;SLC20A1;LGALS9;UBD;CARD16;EDAR;TLR9;NLRP6;BTRC;TNFSF11;TLR7;TLR8;F2R;TNF;LPAR1;EDA2R;TMEM101;SIRT1;TMSB4X;ERC1;TRAF2;PLEKHG5;IL1B;TRIM13;MAP3K7…	...
5	immune response	5_1	immune response-->general	147	GO:0001906_cell killing;GO:0001909_leukocyte mediated cytotoxicity;GO:0001910_regulation of leukocyte mediated cytotoxicity;GO:0001911_negative regulation of leukocyte mediated cytotoxicity;GO:0001912_positive regulation of leukocyte mediated cytotoxicity;GO:0001914_regulation of T cell mediated cytotoxicity;GO:0002237_response to molecule of bacterial origin;GO:0002250_adaptive immune response;G…	1458	ILF3;PTGER2;GNL1;UPF1;LGALS1;ABCA1;B2M;LILRB5;DEFB118;NOTCH1;MSH2;CD4;RORA;FUCA2;PRKCB;SBNO2;PAG1;SVIP;MAPK1;RPS6KB1;F2;GLB1;ZFP36;C4A;CAT;NEU1;IST1;FTH1;FAM49B;TFEB;PRKDC;IRF9;GSDMD;NLRX1;PDE4D;C1R;SETD2;AGER;ASS1;IL18BP;C1RL;HLA-E;THEMIS;CYFIP2;DUSP22;PGM2;STAR;SIGLEC10;ICAM1;CYP1A1;SIT1;THOC1;HTN3;TMBIM1;FABP5;CMPK2;JUNB;MYH2;ITFG2;RSAD2;ANGPT1;PGC;CADM1;PSMB7;CPNE3;NLRP10;LY96;OPRK1;CYP1A2;HM…	...
		5_2	immune response_&_migration	40	GO:0002407_dendritic cell chemotaxis;GO:0002548_monocyte chemotaxis;GO:0002685_regulation of leukocyte migration;GO:0002686_negative regulation of leukocyte migration;GO:0002687_positive regulation of leukocyte migration;GO:0002688_regulation of leukocyte chemotaxis;GO:0002689_negative regulation of leukocyte chemotaxis;GO:0002690_positive regulation of leukocyte chemotaxis;GO:0010818_T cell chem…	208	VEGFA;PDGFD;ICAM1;LRCH1;ITGA4;CCL18;CCL3L1;CCL3L3;CCL3;PYCARD;MSN;ABR;CCL2;ADAM17;CCL7;MOSPD2;MAPK3;GPSM3;IL6;CCL11;CCL8;CCL13;CXCR4;CCL1;ITGA2;ZP3;TNFRSF18;GREM1;THBS1;DEFB104B;C10orf99;VEGFD;LGALS9;PTK2B;IL33;PADI2;PIK3CG;CYP19A1;KLRK1;LBP;TNFSF11;CCL5;GPR183;GPR18;TNF;CREB3;DOCK8;IL1A;MADCAM1;MMP14;DAPK2;FPR2;BCR;SWAP70;TRPM4;CALR;CCL16;THY1;CCL15;CCL15-CCL14;CCL14;CCL23;F2RL1;CCL4;VEGFB;ADAM1…	...
		5_3	immune response_&_proliferation	16	GO:0030888_regulation of B cell proliferation;GO:0030890_positive regulation of B cell proliferation;GO:0032943_mononuclear cell proliferation;GO:0032944_regulation of mononuclear cell proliferation;GO:0032946_positive regulation of mononuclear cell proliferation;GO:0042098_T cell proliferation;GO:0042102_positive regulation of T cell proliferation;GO:0042129_regulation of T cell proliferation;GO…	262	HLA-DPB1;CD4;HLA-DPA1;AGER;HLA-E;CD274;BAX;PDCD1LG2;GAL;IL5;IL7R;IRF1;IL13;PYCARD;MSN;CEBPB;IL2RA;CD38;IL6;LILRB2;ZP3;PPP3CB;ABL1;TNFRSF4;CCND3;PNP;RIPK2;SCGB1A1;BTNL2;TWSG1;PKN1;LGALS9;CORO1A;TLR9;PIK3CG;CCL5;GPR183;PRKCQ;SLC11A1;RASAL3;DOCK8;BMP4;HLA-DRB1;NFATC2;GPNMB;IL1B;LST1;CLC;IL4;LILRB1;PRDM1;NDFIP1;DLG5;GNRH1;BTN2A2;CCDC88B;FKBP1B;IL7;HLA-DMB;RPS6;IL12B;AIF1;BTN3A1;EFNB1;MZB1;ITCH;FADD;C…	...
		5_4	immune response_&_signaling	7	GO:0002757_immune response-activating signal transduction;GO:0002764_immune response-regulating signaling pathway;GO:0002768_immune response-regulating cell surface receptor signaling pathway;GO:0031663_lipopolysaccharide-mediated signaling pathway;GO:0050851_antigen receptor-mediated signaling pathway;GO:0050852_T cell receptor signaling pathway;GO:0050853_B cell receptor signaling pathway	542	UBE2V1;PTPN2;PSMA7;HLA-DPB1;CD4;HLA-DPA1;PRKCB;HRAS;PAG1;MAPK1;MUC5AC;RNF31;PSME2;NLRX1;PDE4D;THEMIS;CYFIP2;DUSP22;SPG21;MYH2;RSAD2;BAG6;PSMB7;BAX;LY96;CNPY3;KIR2DL1;MUC5B;IRF1;RBCK1;SKP1;CLEC7A;CCL3;CSK;DUSP3;PSMC6;CCL2;ITGAM;CD38;TNIP2;RPS27A;UBE2D1;UBQLN1;ARPC4;PSMD10;IGLV6-57;PRKCA;MAPK3;LILRB2;ICAM3;STK11;IRF3;PIK3C3;PUM2;PPP3CB;CTSB;MUC7;PSMD13;ABL1;PGLYRP1;OTULIN;IRF7;IFIH1;MUC15;TLR10;IGL…	...
6	metabolism	6_1	metabolism-->general	7	GO:0009893_positive regulation of metabolic process;GO:0010566_regulation of ketone biosynthetic process;GO:0031325_positive regulation of cellular metabolic process;GO:0043085_positive regulation of catalytic activity;GO:0043086_negative regulation of catalytic activity;GO:0050790_regulation of catalytic activity;GO:0072524_pyridine-containing compound metabolic process	4363	C9orf72;CST2;ILF3;RAX2;FHL5;PFKFB1;CST5;NUP93;UPF1;GRHL2;UBE2V1;NOXA1;XRCC4;S1PR4;VEGFA;CDK5RAP1;PTPN2;SIX6;EBF3;NR3C1;PSMA7;ATRX;TBX6;TRIM71;RFX3;TSLP;CDK6;NSF;MARK2;SPR;NOTCH1;MSH2;STRADB;RLN2;AGPAT1;CD4;KLF2;ZFP36L1;ASXL2;RORA;MAPK8IP1;TAX1BP3;POLR2D;TCF7L2;ZBTB49;DDX39B;HRAS;ARMCX3;IAPP;ARHGEF10;SVIP;ZNF821;MAPK1;NKX6-3;TET1;AXIN2;TFAP2A;CST7;RPS6KB1;WNT3;OSR1;CHORDC1;F2;ZFP36;C4A;MORF4L2;RPS…	...
		6_2	metabolism-->cellular respiration	1	GO:0060263_regulation of respiratory burst	14	NOXA1;INSR;JCHAIN;NOXO1;LBP;IGHA1;BCR;RPS19;RAC1;INS;CAMK1D;RAC2;DUSP10;IGHA2	...
		6_3	metabolism-->detoxification	3	GO:0009636_response to toxic substance;GO:0098754_detoxification;GO:1990748_cellular detoxification	517	CLDN3;NUP93;SLC30A4;CCR4;KLF2;MAPK1;RPS6KB1;FAM213A;CAT;ADRB3;APEX1;PDGFD;FAM213B;CHRNB3;ASS1;HBA2;GPX4;IL18BP;CHRNA6;STAR;HBA1;ICAM1;CYP1A1;ZC3H8;CERS1;EEF1B2;APOM;FABP1;GLRA2;ABAT;BAX;SRF;PRDX2;OPRK1;SOD2;WDR35;IL13;HDAC9;NET1;ETS1;NXN;CCL3;PYCR1;SRD5A1;ESD;GNAO1;CIITA;PDZD3;ITPR2;CYBB;OGG1;CCL7;ATP7A;EIF2AK2;KCNMB1;ABCB4;RPL10A;BNIP3;MAPK3;CBL;IL6;SDC1;MSX1;STAT1;OPRM1;TXN;TXNDC8;IPCEF1;RHOB;X…	...
		6_4	metabolism-->hydrolase	3	GO:0051336_regulation of hydrolase activity;GO:0051345_positive regulation of hydrolase activity;GO:0051346_negative regulation of hydrolase activity	1218	CST2;CST5;S1PR4;VEGFA;MSH2;TAX1BP3;HRAS;ARHGEF10;AXIN2;CST7;C4A;RPS27L;MPHOSPH10;ADRA1A;RGS17;SPRED1;DYNC1I2;KDM5A;CSN2;LMTK2;PSME2;SERPINE2;PPM1F;TBCD;OXA1L;BAG4;SYDE1;CYFIP2;NDE1;ICAM1;URI1;MAPT;PREX1;USP14;LRCH1;LMTK3;FABP1;BAX;FNTA;SPINK1;SPOCK1;VMA21;WDR35;RGS6;CCL18;NET1;PPP1R10;CCL3L1;CCL3L3;TBC1D26;MSH6;CCL3;PYCARD;RIC1;GNAO1;GNAQ;SERPINB5;PPP2R2D;NLRP1;GPS2;ABR;SERPINB12;RASGRP1;TBC1D3G;…	...
		6_5	metabolism-->lipid	8	GO:0008202_steroid metabolic process;GO:0010517_regulation of phospholipase activity;GO:0010518_positive regulation of phospholipase activity;GO:0019216_regulation of lipid metabolic process;GO:0019218_regulation of steroid metabolic process;GO:0046890_regulation of lipid biosynthetic process;GO:0050810_regulation of steroid biosynthetic process;GO:0060191_regulation of lipase activity	596	S1PR4;ABCA1;BAAT;RORA;AKR1C4;F2;CAT;LACTB;ADRA1A;NRBF2;TM6SF2;STAR;FGF23;CYP1A1;CYP11B2;CYP11B1;FABP1;CYP1A2;GAL;LAMTOR1;ACAT2;SULT2B1;PPARD;SRD5A1;GNAQ;CPT1A;HTR2A;ABCB4;PNLIP;APOH;ACAA2;MTMR3;PDHX;NR5A1;STK11;HELZ2;PLPP6;OSBPL2;ZP3;GPIHBP1;STARD4;IRS1;ABL1;PCSK5;MLYCD;HMGCR;LHB;TWIST1;ACAA1;APOBR;ID2;CYP21A2;DHRS2;CETP;EGR1;FGFR3;CLN8;MBTPS1;BMP6;EBPL;ALAS1;PTK2B;GRHL1;OSBPL1A;DHRS4;PIAS4;MVD;A…	...
		6_6	metabolism-->NO	5	GO:0006809_nitric oxide biosynthetic process;GO:0045428_regulation of nitric oxide biosynthetic process;GO:0045429_positive regulation of nitric oxide biosynthetic process;GO:0046209_nitric oxide metabolic process;GO:1904407_positive regulation of nitric oxide metabolic process	66	SPR;KLF2;RORA;ASS1;ICAM1;WDR35;INSR;DNM2;TLR6;PTK2B;KLRK1;TNF;IL1B;JAK2;GCHFR;GCH1;EDN1;AGTR2;CLU;DDAH2;KLF4;TRPV1;HSP90AB1;ARG2;NOS2;POR;CYP1B1;CPS1;SELENOS;PTGIS;TSPO;AIF1;AGXT2;P2RX4;MTOR;KHSRP;TICAM1;HBB;PTGS2;NOS1AP;NOS3;TLR5;ZC3H12A;ITGB2;TLR4;GLA;ATP2B4;HSP90AA1;AGT;SLC7A2;SMAD3;RGN;IL10;DDAH1;ACP5;IFNG;CD34;PKD2;NQO1;CD36;TLR2;AKT1;CAV1;NOS1;PTX3;MIR92A1	...
		6_7	metabolism-->phosphate	4	GO:0010562_positive regulation of phosphorus metabolic process;GO:0019220_regulation of phosphate metabolic process;GO:0045937_positive regulation of phosphate metabolic process;GO:0051174_regulation of phosphorus metabolic process	1698	C9orf72;PFKFB1;NUP93;UBE2V1;VEGFA;CDK5RAP1;PTPN2;TSLP;CDK6;MARK2;NOTCH1;STRADB;RLN2;CD4;MAPK8IP1;HRAS;IAPP;MAPK1;AXIN2;CHORDC1;F2;MPHOSPH10;ADRA1A;CCNY;SPRED1;CCND2;PRKDC;GDF5;ADRB3;NRBF2;HDAC4;LMTK2;PDGFD;PPM1F;PDE4D;AGER;CRHR1;BAG4;GLP1R;RB1CC1;TIGAR;DUSP22;SYMPK;MID1;FGF23;UVSSA;SPDYA;ICAM1;URI1;MAPT;RRAS;PREX1;GDF1;GCNT2;LMTK3;ANGPT1;BAX;FABP4;MNAT1;OPRK1;SPINK1;ZMYND11;RAD50;DUSP8;SAA1;ADRA2…	...
		6_8	metabolism-->protein	18	GO:0010466_negative regulation of peptidase activity;GO:0010951_negative regulation of endopeptidase activity;GO:0030162_regulation of proteolysis;GO:0031399_regulation of protein modification process;GO:0031401_positive regulation of protein modification process;GO:0032268_regulation of cellular protein metabolic process;GO:0032269_negative regulation of cellular protein metabolic process;GO:003…	2616	C9orf72;CST2;ILF3;UBE2J1;CST5;NUP93;UPF1;UBE2V1;VEGFA;FSCB;CDK5RAP1;PTPN2;PSMA7;ATRX;TRIM71;TSLP;CDK6;MARK2;NOTCH1;STRADB;CD4;ZFP36L1;MAPK8IP1;POLR2D;HRAS;IAPP;SVIP;MAPK1;TET1;AXIN2;CST7;RPS6KB1;CHORDC1;F2;ZFP36;C4A;RPS27L;ADRA1A;IST1;CCNY;SPRED1;CCND2;KDM5A;ANAPC15;CSN2;PRKDC;GDF5;ADRB3;HDAC4;KBTBD4;LMTK2;CELF4;PSME2;CELF1;PDGFD;SERPINE2;EIF4EBP1;FAM161A;PPM1F;PDE4D;C1R;AGER;PAIP2B;BAG4;DCUN1D3;…	...
		6_9	metabolism-->ROS	8	GO:0072593_reactive oxygen species metabolic process;GO:0098869_cellular oxidant detoxification;GO:1903409_reactive oxygen species biosynthetic process;GO:1903426_regulation of reactive oxygen species biosynthetic process;GO:1903428_positive regulation of reactive oxygen species biosynthetic process;GO:2000377_regulation of reactive oxygen species metabolic process;GO:2000379_positive regulation …	290	NOXA1;SPR;KLF2;RORA;TFAP2A;F2;FAM213A;CAT;CTNS;HDAC4;NDUFS3;FAM213B;ASS1;HBA2;GPX4;TIGAR;HBA1;ICAM1;CYP1A1;MAPT;PREX1;APOM;NDUFS1;FABP1;PRDX2;CYP1A2;SOD2;WDR35;NXN;CYBB;ITGAM;ATP7A;BNIP3;INSR;TXN;TXNDC8;IPCEF1;SIRT3;NCF1;PMAIP1;KDM3B;DNM2;CLIC2;EPX;THBS1;TLR6;BMP7;LPO;NDUFA13;RFK;CD177;NOXO1;PTK2B;CYBA;FBLN5;FOXM1;ACE2;KLRK1;MPO;MT3;TNF;HIF1A;PRDX3;PRG3;IL1B;JAK2;GBF1;SLC18A2;FPR2;APOA4;BCR;CRYAB…	...
7	migration	7_1	migration-->general	22	GO:0001667_ameboidal-type cell migration;GO:0006928_movement of cell or subcellular component;GO:0006935_chemotaxis;GO:0007155_cell adhesion;GO:0010810_regulation of cell-substrate adhesion;GO:0016477_cell migration;GO:0022610_biological adhesion;GO:0030155_regulation of cell adhesion;GO:0030334_regulation of cell migration;GO:0030335_positive regulation of cell migration;GO:0040011_locomotion;GO…	2722	CD99L2;CLDN3;FGF16;DNAH5;NUP93;FAM110C;GRHL2;DGCR2;LGALS1;HIST1H2BA;VEGFA;CLDN4;PTPN2;SEMA5A;RFX3;CDK6;CCR4;TRIOBP;MARK2;DEFB118;NOTCH1;HLA-DPB1;KIF4A;CD4;PRPH2;ZFP36L1;AAMP;NCAN;GPM6B;HLA-DPA1;TRAK2;HRAS;PAG1;CDHR2;LAMA3;MAPK1;RHOT1;ADGRL1;SART1;RPS6KB1;F2;MAEA;FUT8;RTN4;MYH11;FAM49B;SPRED1;DYNC1I2;EPB41L4B;EGR2;SIX1;DES;BAMBI;ESAM;HDAC4;APEX1;SOX18;PDGFD;SERPINE2;PTPRM;PPM1F;PDE4D;SIX4;BLOC1S6;…	...
		7_2	migration_&_development-->angiogenesis	1	GO:0043542_endothelial cell migration	198	FGF16;VEGFA;SEMA5A;NOTCH1;AAMP;SPRED1;SOX18;PTPRM;DPP4;ANGPT1;SRF;CDH13;HDAC9;ETS1;ADAM17;RGCC;MAP3K3;APOH;PRKCA;HSPB1;STC1;CCBE1;FAP;AMOTL1;ROCK2;PDCD6;RHOB;ABL1;JUP;GREM1;GATA3;THBS1;ID1;PTK2B;PRSS3;CSNK2B;PTK2;HIF1A;GIPC1;BMP4;SIRT1;TMSB4X;BMPER;PLEKHG5;HDAC5;APOA1;NUS1;NFE2L2;FGF4;AMOT;MAP2K3;BCAS3;CALR;ITGB1BP1;FGF1;TBXA2R;NF1;RHOJ;ITGB3;EDN1;MMRN2;AGTR2;PTP4A3;S100P;KLF4;GPLD1;EMP2;SYNJ2BP;…	...
		7_3	migration_&_development-->muscle	1	GO:0014909_smooth muscle cell migration	72	AAMP;RPS6KB1;HDAC4;APEX1;PDGFD;PPARD;ATP7A;ITGA2;POSTN;VTN;CCL5;LPAR1;PLAT;CRK;NFE2L2;DOCK5;AIF1;SEMA6D;BMPR1A;ITGB3;FOXO4;SRC;IGFBP5;DDR1;IGFBP3;TERT;BCL2;HAS2;MYOCD;LRP1;PDGFA;SLIT2;PLAU;MEF2C;TPM1;P2RY6;PARVA;ARPC5;CORO1B;DOCK4;TACR1;ADIPOQ;SSH1;SORL1;NDRG4;PPARGC1A;NRP1;PDGFB;GSTP1;AGT;PAK1;NOX4;PDGFRB;ILK;SERPINE1;PLXNA1;PRKG1;NOV;TRIB1;ACE;MDM2;KALRN;IQGAP1;CAMK2D;IGF1;MYC;DOCK7;MIR20A;MIR5…	...
		7_4	migration_&_immune response	40	GO:0002407_dendritic cell chemotaxis;GO:0002548_monocyte chemotaxis;GO:0002685_regulation of leukocyte migration;GO:0002686_negative regulation of leukocyte migration;GO:0002687_positive regulation of leukocyte migration;GO:0002688_regulation of leukocyte chemotaxis;GO:0002689_negative regulation of leukocyte chemotaxis;GO:0002690_positive regulation of leukocyte chemotaxis;GO:0010818_T cell chem…	208	VEGFA;PDGFD;ICAM1;LRCH1;ITGA4;CCL18;CCL3L1;CCL3L3;CCL3;PYCARD;MSN;ABR;CCL2;ADAM17;CCL7;MOSPD2;MAPK3;GPSM3;IL6;CCL11;CCL8;CCL13;CXCR4;CCL1;ITGA2;ZP3;TNFRSF18;GREM1;THBS1;DEFB104B;C10orf99;VEGFD;LGALS9;PTK2B;IL33;PADI2;PIK3CG;CYP19A1;KLRK1;LBP;TNFSF11;CCL5;GPR183;GPR18;TNF;CREB3;DOCK8;IL1A;MADCAM1;MMP14;DAPK2;FPR2;BCR;SWAP70;TRPM4;CALR;CCL16;THY1;CCL15;CCL15-CCL14;CCL14;CCL23;F2RL1;CCL4;VEGFB;ADAM1…	...
		7_5	migration-->extracellular matrix	2	GO:0030198_extracellular matrix organization;GO:0043062_extracellular structure organization	334	NOTCH1;NCAN;GPM6B;LAMA3;MYH11;ATXN1L;COL6A1;ICAM4;VCAN;ICAM1;ERO1A;COL12A1;DPP4;EFEMP2;ADAM19;ITGA4;ETS1;MATN3;POMT1;HAPLN1;SERPINB5;ITGAM;RGCC;ATP7A;ICAM5;KIF9;COL6A2;SPINK5;ICAM3;EGFLAM;CARMIL2;APBB2;FAP;ITGAE;ITGA1;ITGA2;ITGAX;MFAP2;MMP16;ABL1;RIC8A;EMILIN1;ITGAD;COL4A4;NPHS1;ENG;GREM1;KAZALD1;LAMA5;TNXB;POSTN;THBS1;COL4A6;LAMC3;CD44;VTN;ELN;COL4A3;HPSE2;COL19A1;NOXO1;OLFML2A;CREB3L1;P3H4;GFOD…	...
		7_6	migration-->negative regulation	7	GO:0010811_positive regulation of cell-substrate adhesion;GO:0030336_negative regulation of cell migration;GO:0040013_negative regulation of locomotion;GO:0045785_positive regulation of cell adhesion;GO:0050922_negative regulation of chemotaxis;GO:0051271_negative regulation of cellular component movement;GO:2000146_negative regulation of cell motility	640	LGALS1;VEGFA;PTPN2;SEMA5A;CDK6;TRIOBP;NOTCH1;HLA-DPB1;CD4;HLA-DPA1;SART1;FAM49B;SPRED1;EPB41L4B;APEX1;PTPRM;PPM1F;AGER;MID2;BAG4;HLA-E;ICAM1;KRT16;CD274;RRAS;PREX1;DPP4;LRCH1;GCNT2;ANGPT1;SRF;ITGA4;CDH13;SAA1;PDCD1LG2;IL7R;NET1;ETS1;PPARD;CSK;ERBB4;PYCARD;EDIL3;PTPRK;ACTN1;ABR;RASGRP1;CCL2;RGCC;IL2RA;RELL2;SRGAP3;APOH;EPPIN;PRKCA;EPPIN-WFDC6;IL6;LILRB2;TRIM35;STC1;LIMS1;EGFLAM;NRG3;ITGA2;ZP3;TNFR…	...
		7_7	migration-->positive regulation	2	GO:0007162_negative regulation of cell adhesion;GO:0050921_positive regulation of chemotaxis	347	FGF16;LGALS1;VEGFA;PTPN2;SEMA5A;CCR4;NOTCH1;PAG1;PDGFD;SERPINE2;PPM1F;AGER;ASS1;DUSP22;ZC3H8;CD274;GCNT2;ANGPT1;ABAT;CDH13;SPOCK1;PDCD1LG2;IRF1;CCL3;DUSP3;RND1;CEBPB;CDSN;ADAM17;RGCC;CCL7;IL2RA;MOSPD2;MAPK3;GPSM3;IL6;HSPB1;LILRB2;CCL1;ARHGAP6;ARHGDIG;ITGA2;HFE;ADAMDEC1;ABL1;WNT1;PLXNB1;SCGB1A1;POSTN;THBS1;RASA1;VEGFD;TWSG1;LGALS9;PTK2B;TBCD;LBP;CCL5;CREB3;PTK2;LPAR1;KANK1;BMP4;TMSB4X;SIPA1;RCC2;H…	...
8	physiology	8_1	physiology-->general	3	GO:0044706_multi-multicellular organism process;GO:0051240_positive regulation of multicellular organismal process;GO:0051241_negative regulation of multicellular organismal process	2251	FGF16;PSG9;GRHL2;LGALS1;VEGFA;TWIST2;CLDN4;B2M;PTPN2;SEMA5A;TBX6;RFX3;TSLP;CDK6;INSL4;MARK2;NOTCH1;MSH2;RLN2;METRNL;HLA-DPB1;AGPAT1;CD4;KLF2;ZFP36L1;AAMP;RORA;TCF7L2;GPM6B;HLA-DPA1;SFRP5;TRAK2;PRKCB;IAPP;SYNDIG1;PANX1;ASIC2;AXIN2;TFAP2A;ADGRL1;SART1;RPS6KB1;OSR1;UTS2R;F2;TSC22D3;ZFP36;GLRX3;ADRA1A;RTN4;IST1;FAM49B;SPRED1;EPB41L4B;SIX1;CSN2;PRKDC;GDF5;LIPG;ADRB3;BAMBI;HDAC4;CELF1;PDGFD;SERPINE2;PT…	...
		8_2	physiology-->muscle	1	GO:0043500_muscle adaptation	103	RPS6KB1;GLRX3;ADRA1A;HDAC4;GTF2I;PRKCA;SCN5A;AKAP6;CYBA;PTK2;IL1B;MTMR4;INPP5F;DDX39B;GSK3A;EDN1;KLF4;IGFBP5;UTRN;SMAD4;FOXO1;EZH2;CAMK2G;GATA6;MLIP;CAMK2B;MEF2C;JARID2;GTF2IRD1;ERRFI1;AIF1;TNNC1;PPP3CA;P2RX4;DMD;CASQ1;NR4A3;MTOR;DAG1;BECN1;FBXO32;RGS2;CAMTA2;G6PD;NOS3;MSTN;MYH6;MYH7;CDK9;PARP1;PDE9A;MEF2A;MTPN;TNNI1;MYOC;HAMP;BMP10;IL6ST;TCAP;GSN;TRIM63;IL15;PPARGC1A;MYOG;ATP2B4;ACTA1;PIN1;AGT;A…	...
		8_3	physiology-->reproductive system	1	GO:0007565_female pregnancy	190	PSG9;CLDN4;INSL4;RLN2;CRHR1;RLN1;SYDE1;JUNB;PRLHR;ADRA2B;ETS1;PPARD;CD38;TEAD3;SPHK2;STC1;BYSL;POLR1B;ITGA2;AGO2;CTSB;UBE2A;HFE;PCSK5;LIF;RPL29;NAMPT;SCGB1A1;DSG1;LGALS9;LDOC1;FKBP4;DAZAP1;DSG2;PAM;PRDX3;PLA2G6;AR;MMP2;KLF1;IL1B;TIMP1;BSG;FOSL1;RARA;ABCC2;CALR;PRDM1;OXT;GNRH1;PRDM14;ADCYAP1;GJB2;CRHBP;STC2;PRL;DHODH;ADIPOR2;IGFBP2;EMP2;IGFBP5;PTHLH;AMBP;ACSL4;TAC3;PNOC;HSD11B2;ARG1;DDR1;FSHB;TRIM…	...
9	proliferation	9_1	proliferation-->general	3	GO:0008283_cell proliferation;GO:0008284_positive regulation of cell proliferation;GO:0042127_regulation of cell proliferation	1967	FGF16;PTGER2;LMNTD1;GRHL2;VEGFA;SRMS;PTPN2;SEMA5A;TRIM71;TSLP;CDK6;INSL4;NOTCH1;HLA-DPB1;CD4;ZFP36L1;EMX1;RORA;TAX1BP3;TCF7L2;ZBTB49;HLA-DPA1;SFRP5;HRAS;MAPK1;TET1;AXIN2;TFAP2A;RPS6KB1;WNT3;OSR1;UTS2R;F2;ADRA1A;RTN4;FTH1;CCND2;OVOL1;SSR1;MATK;FZD6;SIX1;PRKDC;GDF5;LIPG;BAMBI;HDAC4;SOX18;PDGFD;SERPINE2;PTPRM;SIX4;ATF2;ATXN1L;AGER;DERL2;ASH2L;HLA-E;ASCC3;DUSP22;SPDYA;CYP1A1;KRT16;CD274;CUL3;DPP4;GCN…	...
		9_2	proliferation_&_development-->angiogenesis	3	GO:0001935_endothelial cell proliferation;GO:0001936_regulation of endothelial cell proliferation;GO:0001938_positive regulation of endothelial cell proliferation	141	VEGFA;SEMA5A;PTPRM;THAP1;CDH13;EGFL7;ADAM17;RGCC;APOH;PRKCA;STAT1;CCL11;PDCD6;APLNR;THBS1;VEGFD;BMP6;CYBA;RICTOR;ANG;HIF1A;BMP4;SIRT1;ALDH1A2;BMPER;MMP14;XBP1;SIRT6;APOA1;RPTOR;ITGB1BP1;PPP1R16B;VEGFB;PRL;AGGF1;NF1;ITGB3;PLXNB3;PDCL3;SYNJ2BP;TNFSF12;CXCL12;ARG1;XDH;PDPK1;CCL26;CCL24;DLL4;PGF;PRKX;PRKD2;ATOH8;FLT4;AKT3;TNF;ERN1;MEF2C;SCG2;GDF2;FGFR1;TGFBR1;APOE;CCR3;ZNF580;MTOR;BMPR2;VASH2;TEK;NR2…	...
		9_3	proliferation_&_development-->muscle	5	GO:0033002_muscle cell proliferation;GO:0048659_smooth muscle cell proliferation;GO:0048660_regulation of smooth muscle cell proliferation;GO:0048661_positive regulation of smooth muscle cell proliferation;GO:0048662_negative regulation of smooth muscle cell proliferation	185	NOTCH1;TCF7L2;RPS6KB1;SIX1;PRKDC;HDAC4;PDGFD;ANGPT1;MNAT1;CDH13;IL13;PPARD;ERBB4;NOTCH3;IL6;STAT1;SAV1;ITGA2;HMGCR;ID2;NAMPT;THBS1;SKP2;CYBA;CCL5;ANG;TNF;ZFPM2;BMP4;MMP2;JAK2;FOXC1;TP73;NOG;ELANE;TBX2;RBPJ;PDE1A;NPR3;NKX2-5;IL12B;AIF1;DDX39B;BMPR1A;EDN1;ABCC4;TBX20;IL18;PRKAR1A;KLF4;HTR1B;IGFBP5;HES5;IRAK1;CDK1;CTNNB1;SERPINF2;IGFBP3;MYD88;TERT;MYOCD;TGM2;MYB;COMT;PTGIR;GATA6;TRAF6;ERN1;MEF2C;TPM…	...
		9_4	proliferation_&_immune response	16	GO:0030888_regulation of B cell proliferation;GO:0030890_positive regulation of B cell proliferation;GO:0032943_mononuclear cell proliferation;GO:0032944_regulation of mononuclear cell proliferation;GO:0032946_positive regulation of mononuclear cell proliferation;GO:0042098_T cell proliferation;GO:0042102_positive regulation of T cell proliferation;GO:0042129_regulation of T cell proliferation;GO…	262	HLA-DPB1;CD4;HLA-DPA1;AGER;HLA-E;CD274;BAX;PDCD1LG2;GAL;IL5;IL7R;IRF1;IL13;PYCARD;MSN;CEBPB;IL2RA;CD38;IL6;LILRB2;ZP3;PPP3CB;ABL1;TNFRSF4;CCND3;PNP;RIPK2;SCGB1A1;BTNL2;TWSG1;PKN1;LGALS9;CORO1A;TLR9;PIK3CG;CCL5;GPR183;PRKCQ;SLC11A1;RASAL3;DOCK8;BMP4;HLA-DRB1;NFATC2;GPNMB;IL1B;LST1;CLC;IL4;LILRB1;PRDM1;NDFIP1;DLG5;GNRH1;BTN2A2;CCDC88B;FKBP1B;IL7;HLA-DMB;RPS6;IL12B;AIF1;BTN3A1;EFNB1;MZB1;ITCH;FADD;C…	...
		9_5	proliferation-->epithelium	1	GO:0050673_epithelial cell proliferation	372	VEGFA;SEMA5A;CDK6;NOTCH1;ZFP36L1;HRAS;MAPK1;OSR1;RTN4;SIX1;GDF5;PTPRM;SIX4;ATF2;THAP1;BAX;CDH13;EGFL7;PPARD;ISL1;SERPINB5;PTPRK;EHF;CEBPB;EDNRB;ADAM17;RGCC;TGFA;ATP7A;ODAM;APOH;PRKCA;NKX3-1;STAT1;CCL11;STK11;SAV1;FAP;STXBP4;PDCD6;WNT10B;APLNR;SCN5A;TWIST1;CDKN1C;ID2;GATA3;THBS1;ID1;VEGFD;BMP6;CYBA;RICTOR;STRAP;FGF7;BTRC;TNFSF11;CCL5;ANG;RB1;HIF1A;STOX1;BMP4;SIRT1;ALDH1A2;AR;CCND1;BMPER;MMP14;CDH3…	...
		9_6	proliferation-->negative regulation	1	GO:0008285_negative regulation of cell proliferation	671	PTPN2;CDK6;NOTCH1;TAX1BP3;ZBTB49;SFRP5;HRAS;AXIN2;TFAP2A;ADRA1A;FTH1;OVOL1;GDF5;HDAC4;SERPINE2;PTPRM;ATF2;CD274;GML;CHD5;BAX;SRF;CDH13;PDCD1LG2;GAL;IRF1;SULT2B1;ETS1;CCL3L1;CCL3L3;P3H3;PPARD;CSK;ERBB4;CTCF;ISL1;PTPRK;CEBPB;RGCC;IL2RA;TMEM127;EIF2AK2;SRPX;APOH;CDH5;FGFBP1;PIM2;CEND1;NKX3-1;IL6;SPEG;MSX1;MNT;LILRB2;STAT1;CCL8;STK11;OPRM1;SAV1;FAP;ITGA1;LZTS2;HIST1H2AB;WNT10B;EIF2AK1;AIMP2;PLXNB1;HI…	...
10	signaling	10_1	signaling-->general	41	GO:0001775_cell activation;GO:0006468_protein phosphorylation;GO:0007166_cell surface receptor signaling pathway;GO:0009611_response to wounding;GO:0009719_response to endogenous stimulus;GO:0009753_response to jasmonic acid;GO:0009966_regulation of signal transduction;GO:0009991_response to extracellular stimulus;GO:0010033_response to organic substance;GO:0010035_response to inorganic substance…	6172	C9orf72;CLDN3;ILF3;FGF16;GPBAR1;PTGDR;PLEKHG4B;UBE2J1;ABCG4;GRIN2D;PFKFB1;SECTM1;PTGER2;CSNK1G2;NUP93;UPF1;FAM110C;AKAP1;UBE2V1;LGALS1;RALGPS1;AQP4;ABCA1;VEGFA;SRMS;INSL6;CLDN4;B2M;CDK5RAP1;PTPN2;CHRNA9;LILRB5;SEMA5A;INVS;NR3C1;PSMA7;ATRX;TRIM71;TSLP;CDK6;CCR4;INSL4;MARK2;CYTH2;NOTCH1;MSH2;STRADB;FRRS1L;RLN2;METRNL;HLA-DPB1;AGPAT1;CD4;PRPH2;KLF2;ZFP36L1;ASXL2;RORA;MAPK8IP1;MDFI;TAX1BP3;POLR2D;P2R…	...
		10_2	signaling_&_immune response	7	GO:0002757_immune response-activating signal transduction;GO:0002764_immune response-regulating signaling pathway;GO:0002768_immune response-regulating cell surface receptor signaling pathway;GO:0031663_lipopolysaccharide-mediated signaling pathway;GO:0050851_antigen receptor-mediated signaling pathway;GO:0050852_T cell receptor signaling pathway;GO:0050853_B cell receptor signaling pathway	542	UBE2V1;PTPN2;PSMA7;HLA-DPB1;CD4;HLA-DPA1;PRKCB;HRAS;PAG1;MAPK1;MUC5AC;RNF31;PSME2;NLRX1;PDE4D;THEMIS;CYFIP2;DUSP22;SPG21;MYH2;RSAD2;BAG6;PSMB7;BAX;LY96;CNPY3;KIR2DL1;MUC5B;IRF1;RBCK1;SKP1;CLEC7A;CCL3;CSK;DUSP3;PSMC6;CCL2;ITGAM;CD38;TNIP2;RPS27A;UBE2D1;UBQLN1;ARPC4;PSMD10;IGLV6-57;PRKCA;MAPK3;LILRB2;ICAM3;STK11;IRF3;PIK3C3;PUM2;PPP3CB;CTSB;MUC7;PSMD13;ABL1;PGLYRP1;OTULIN;IRF7;IFIH1;MUC15;TLR10;IGL…	...
		10_3	signaling_&_transport-->exocytosis	1	GO:0050707_regulation of cytokine secretion	192	ABCA1;TSLP;NOTCH1;PANX1;GSDMD;CD274;ANGPT1;CADM1;NLRP10;HMHB1;SAA1;ANXA4;CCL3;PYCARD;IL17RA;PYDC1;NLRP1;RASGRP1;RGCC;PPP1R11;MAPK3;IRF3;NLRP2;NLRP7;TRIM27;CASP1;ABL1;IFIH1;PNP;TWIST1;TLR10;RIPK2;C1QTNF4;GATA3;DDX58;POSTN;CRLF2;TLR6;TLR1;BTNL2;LGALS9;CARD16;IL33;CARD18;TLR9;TLR8;F2R;TNF;TMSB4X;HLA-DRB1;IL1A;IL1B;XBP1;BTN3A2;APOA1;LILRB1;ATG5;IL36RN;BTN2A2;RBPJ;F2RL1;LGR4;CCR7;BTN3A1;SPTBN1;LPL;CID…	...
		10_4	signaling-->calcium	2	GO:0019722_calcium-mediated signaling;GO:0050848_regulation of calcium-mediated signaling	165	GRIN2D;CD4;P2RX5;ADGRL1;HDAC4;PDE4D;MAPT;CDH13;CACNA1C;JPH1;CCL3;EDNRB;EIF2AK3;NCALD;CXCR4;NR5A1;PPP3CB;HAP1;CLIC2;AKAP6;RIT2;GPRC6A;PTK2B;TPCN2;TNFSF11;SULT1A3;TMEM100;P2RX3;NFATC2;MCOLN1;FPR2;HRC;PLN;AZU1;TRPM4;PLCG2;FKBP1B;PPP1R9A;CCL4;BCAP31;GRIN2A;JSRP1;EDN1;SRI;CCL20;RCAN1;GSTO1;HTT;CCR6;CD3E;PDPK1;PLCG1;ZAP70;IRGM;HINT1;CALM3;CHP2;LAT2;CHP1;LRRK2;FKBP1A;PLA2G4B;SYK;SPHK1;PRNP;TRAT1;RCAN3;H…	...
		10_5	signaling-->cAMP	2	GO:0043949_regulation of cAMP-mediated signaling;GO:0043950_positive regulation of cAMP-mediated signaling	41	PDE2A;PRKCA;OPRM1;APLNR;APLP1;PDE10A;UBE2B;PDE4A;OPRL1;LPAR1;CDC34;ADRB1;SCT;ADCYAP1;GSK3A;GIP;CRTC3;MRAP2;TCP11;UCN;MRAP;PF4;RGS2;PDE3B;ADRA2A;RXFP2;CRH;GPR62;MGRN1;GPR61;RAPGEF2;PEX5L;ADCYAP1R1;CXCL9;RASD2;GNAS;GNAI1;CXCL10;CXCL11;GIPR;NPY2R	...
		10_6	signaling-->chemokine	1	GO:0070098_chemokine-mediated signaling pathway	81	CCR4;CCL18;CCL3L1;CCL3L3;CCL3;CCL2;CCL7;GPR75;CCL11;CCL8;CCL13;CXCR4;CCL1;PTK2B;PADI2;CCL5;HIF1A;GPR35;FOXC1;SLIT3;CCL16;CCL15;CCL15-CCL14;CCL14;CCL23;CCL4;CCR7;EDN1;CCL20;CCR6;CXCL12;CCL26;CCL24;CCR10;CX3CR1;CCR8;SLIT2;CCR9;CXCR6;XCR1;CCR1;CCR3;ACKR1;CCR2;CCL25;TREM2;CCR5;CCRL2;CXCR2;CXCR1;CXCL8;CXCL6;PF4V1;CXCL1;PF4;PPBP;CXCL5;CXCL3;CXCL2;CCL22;CX3CL1;CCL17;CMKLR1;XCL2;XCL1;CXCR3;ACKR4;CCL19;CC…	...
		10_7	signaling-->cytokine	11	GO:0001816_cytokine production;GO:0001817_regulation of cytokine production;GO:0001818_negative regulation of cytokine production;GO:0001819_positive regulation of cytokine production;GO:0001959_regulation of cytokine-mediated signaling pathway;GO:0001960_negative regulation of cytokine-mediated signaling pathway;GO:0019221_cytokine-mediated signaling pathway;GO:0034097_response to cytokine;GO:00…	1541	UBE2J1;ABCG4;UPF1;UBE2V1;AQP4;ABCA1;VEGFA;B2M;PTPN2;PSMA7;TSLP;CCR4;NOTCH1;HLA-DPB1;AGPAT1;CD4;KLF2;ZFP36L1;RORA;HLA-DPA1;SBNO2;PDE2A;PANX1;MAPK1;RPS6KB1;F2;ZFP36;RNF31;FAM49B;CEBPD;PRKDC;IRF9;HDAC4;PSME2;GSDMD;NLRX1;PDE4D;ATF2;SETD2;AGER;ASS1;BAG4;IL18BP;HLA-E;MID1;TALDO1;STAR;FGF23;ICAM1;CFL1;CD274;LRCH1;JUNB;RSAD2;ANGPT1;CADM1;PSMB7;FABP4;NLRP10;SRF;LY96;ITGA4;HMHB1;TCP1;POLR3A;SAA1;TCF7;PDCD1…	...
		10_8	signaling-->cytokine_&_transport-->exocytosis	1	GO:0050663_cytokine secretion	168	TSLP;PANX1;GSDMD;CD274;ANGPT1;CADM1;NLRP10;HMHB1;SAA1;ANXA4;CCL3;PYCARD;IL17RA;PYDC1;NLRP1;RASGRP1;RGCC;PPP1R11;MAPK3;IRF3;NLRP2;NLRP7;TRIM27;CASP1;ABL1;IFIH1;TWIST1;TLR10;RIPK2;C1QTNF4;GATA3;DDX58;POSTN;CRLF2;TLR6;TLR1;BTNL2;LGALS9;CARD16;IL33;CARD18;TLR9;TLR8;F2R;TNF;TMSB4X;HLA-DRB1;IL1A;IL1B;XBP1;APOA1;LILRB1;ATG5;IL36RN;BTN2A2;F2RL1;LGR4;CCR7;SPTBN1;LPL;CIDEA;AGTR2;SRC;TRIM16;PRKCZ;IFNA2;HYAL…	...
		10_9	signaling-->ERK	3	GO:0070371_ERK1 and ERK2 cascade;GO:0070372_regulation of ERK1 and ERK2 cascade;GO:0070374_positive regulation of ERK1 and ERK2 cascade	282	PTPN2;NOTCH1;CD4;ZFP36L1;HRAS;MAPK1;ADRA1A;SPRED1;PDGFD;AGER;FGF23;ICAM1;RRAS;GCNT2;ANGPT1;CCL18;CCL3L1;CCL3L3;CCL3;CSK;DUSP3;ERBB4;PYCARD;RASGRP1;CCL2;CCL7;HTR2A;PTPN1;GCG;EIF3A;PRKCA;APIP;MAPK3;CCL11;CCL8;CCL13;OPRM1;STYX;CCL1;SIRT3;ABL1;LIF;VRK3;HMGCR;RIPK2;NECAB2;RAPGEF1;FGFR3;CALCR;CD44;CNKSR3;LGALS9;SPRY2;ABCA7;PTK2B;NLRP6;TNFAIP8L3;TNFSF11;CCL5;SULT1A3;GPR183;ROS1;F2R;MT3;TNF;MAP2K2;BMP4;F…	...
		10_10	signaling-->GTPase	2	GO:0043087_regulation of GTPase activity;GO:0043547_positive regulation of GTPase activity	583	C9orf72;RALGPS1;CCZ1;CYTH2;TAX1BP3;HRAS;ARHGEF10;AXIN2;RAPGEF5;SOS2;RGS17;TBCD;MCF2;SYDE1;ICAM1;TRIO;PREX1;LRCH1;DENND5A;PLEKHG2;ARHGEF39;RGS6;LAMTOR1;CCL18;NET1;CCL3L1;CCL3L3;MADD;TBC1D26;CCL3;RIC1;GNAO1;GNAQ;GPS2;ABR;RASGRP1;TBC1D3G;CCL2;TBC1D3H;RPGR;TBC1D3I;ARHGAP33;CCL7;SGSM1;DOCK10;ODAM;FAM13B;SRGAP3;ARFGAP2;CYTH1;CCL11;CCL8;CCL13;TBC1D20;LIMS1;TBC1D1;ARHGEF18;CCL1;ARHGAP6;ARHGDIG;LARS;ADGRB…	...
		10_11	signaling-->hormone	6	GO:0009725_response to hormone;GO:0010817_regulation of hormone levels;GO:0032350_regulation of hormone metabolic process;GO:0032870_cellular response to hormone stimulus;GO:0034754_cellular hormone metabolic process;GO:0042445_hormone metabolic process	1315	SLC44A4;PTGDR;PFKFB1;PTGER2;CLDN4;PTPN2;NR3C1;RFX3;CHST9;NOTCH1;CD4;ZFP36L1;RORA;TCF7L2;ATP6V1G2;AKR1C4;PRKCB;MAPK1;RPS6KB1;GLB1;CAT;ADRA1A;GPR83;EGR2;ATP6V1C2;SIX1;PRKDC;HDAC4;APEX1;EIF4EBP1;CRHR1;ASS1;GLP1R;STAR;FGF23;UVSSA;RAB8B;ICAM1;URI1;CYP1A1;DPP4;RAB11FIP3;RAB11FIP5;G6PC2;CYP11B2;CYP11B1;JUNB;ABAT;SRF;OPRK1;CYP1A2;UCN3;CACNA1C;CA9;COLQ;PRLHR;ADRA2B;GAL;GRP;GPR68;SOST;HDAC9;ETS1;RAB10;PPAR…	...
		10_12	signaling-->inorganic ion	6	GO:0010038_response to metal ion;GO:0010043_response to zinc ion;GO:0046686_response to cadmium ion;GO:0071248_cellular response to metal ion;GO:0071276_cellular response to cadmium ion;GO:0071294_cellular response to zinc ion	325	SLC30A4;XRCC4;B2M;FUS;MAPK1;TFAP2A;CAT;ASS1;TIGAR;STAR;FGF23;ICAM1;CYP1A1;MAPT;CYP11B2;CYP11B1;JUNB;GLRA2;ABAT;CPNE3;FABP4;MNAT1;CYP1A2;TESMIN;PPP2CA;CYBB;OTC;AQP3;OGG1;CPNE7;ATP7A;KCNMB1;ABCB4;KCNIP2;ANXA7;BNIP3;MAPK3;SDC1;GPHN;EIF2AK3;ACO1;ENTPD6;ATP13A2;HFE;PDCD6;NCF1;SCN5A;SLC25A12;DPEP1;ID2;KHK;THBS1;WNK1;CACNA1G;BMP6;EEF2K;PPIF;SNCB;PTK2B;GUCA1A;SPAG16;MT3;EIF2S1;HIF1A;ADD1;PAM;PGAM2;AQP9;I…	...
		10_13	signaling-->interferon	9	GO:0032609_interferon-gamma production;GO:0032649_regulation of interferon-gamma production;GO:0032729_positive regulation of interferon-gamma production;GO:0034340_response to type I interferon;GO:0034341_response to interferon-gamma;GO:0060333_interferon-gamma-mediated signaling pathway;GO:0060337_type I interferon signaling pathway;GO:0071346_cellular response to interferon-gamma;GO:0071357_ce…	336	AQP4;B2M;PTPN2;HLA-DPB1;HLA-DPA1;FAM49B;IRF9;PDE4D;SETD2;ASS1;HLA-E;MID1;STAR;ICAM1;CD274;RSAD2;HMHB1;PDCD1LG2;IRF1;CCL18;CCL3L1;CCL3L3;CCL3;PYCARD;ISL1;CIITA;RASGRP1;CCL2;RAB12;CCL7;PTPN1;HRAS;STAT1;CCL11;CCL8;CCL13;IFNGR2;IRF3;TRIM38;CCL1;TRIM31;ZP3;ZFPM1;STXBP4;SAMHD1;TRIM27;CASP1;ABL1;PGLYRP1;IRF7;DAPK3;MRC1;RIPK2;GATA3;IRF4;SCGB1A1;TYK2;EGR1;TRIM26;CD44;LGALS9;UBD;IL33;IP6K2;TLR9;NLRC5;KLRK1…	...
		10_14	signaling-->interleukin	5	GO:0032611_interleukin-1 beta production;GO:0032620_interleukin-17 production;GO:0070555_response to interleukin-1;GO:0071347_cellular response to interleukin-1;GO:2001179_regulation of interleukin-10 secretion	276	UPF1;UBE2V1;ABCA1;PSMA7;KLF2;RORA;PANX1;HDAC4;PSME2;GSDMD;ICAM1;CD274;PSMB7;TOLLIP;CCL18;ETS1;CCL3L1;CCL3L3;SKP1;CCL3;PYCARD;PSMC6;PYDC1;ISL1;NLRP1;CEBPB;CCL2;CCL7;CD38;TNIP2;RPS27A;PSMD10;MAP3K3;PRKCA;NKX3-1;MAPK3;IL6;HSPB1;CCL11;CCL8;CCL13;CCL1;NLRP2;NLRP7;OTUB1;PSMD13;CASP1;ZNF675;RIPK2;TLR6;EGR1;LGALS9;CARD16;CYBA;CARD18;PSMD12;BTRC;CCL5;PRKCQ;TLR8;F2R;HIF1A;HLA-DRB1;IL1A;PSME4;IL1B;MAP3K7;JA…	...
		10_15	signaling-->kinase	10	GO:0001932_regulation of protein phosphorylation;GO:0001933_negative regulation of protein phosphorylation;GO:0001934_positive regulation of protein phosphorylation;GO:0016310_phosphorylation;GO:0023014_signal transduction by protein phosphorylation;GO:0031953_negative regulation of protein autophosphorylation;GO:0033674_positive regulation of kinase activity;GO:0042325_regulation of phosphorylat…	2260	C9orf72;ILF3;FGF16;GRIN2D;PFKFB1;CSNK1G2;NUP93;PRPS1L1;UBE2V1;PIP5KL1;VEGFA;SRMS;NME6;CDK5RAP1;PTPN2;PSMA7;PI4K2B;TSLP;CDK6;MARK2;NOTCH1;MSH2;STRADB;CD4;ZFP36L1;MAPK8IP1;FN3KRP;PRKCB;HRAS;IAPP;MAPK1;AXIN2;RPS6KB1;OSR1;CHORDC1;F2;ZFP36;ITPK1;ADRA1A;RIOK2;NLK;CCNY;SPRED1;RIOK1;FN3K;CCND2;MATK;NRGN;SDHA;STK19;PRKDC;GDF5;ADRB3;NRBF2;HDAC4;LMTK2;PSME2;PDGFD;TSSK2;PPM1F;PDE4D;AGER;NDUFS3;BAG4;RB1CC1;MY…	...
		10_16	signaling-->MAPK	6	GO:0000165_MAPK cascade;GO:0038066_p38MAPK cascade;GO:0043408_regulation of MAPK cascade;GO:0043410_positive regulation of MAPK cascade;GO:1900744_regulation of p38MAPK cascade;GO:1900745_positive regulation of p38MAPK cascade	881	FGF16;GRIN2D;UBE2V1;VEGFA;PTPN2;PSMA7;NOTCH1;STRADB;CD4;ZFP36L1;MAPK8IP1;HRAS;IAPP;MAPK1;ZFP36;ADRA1A;NLK;SPRED1;GDF5;ADRB3;PSME2;PDGFD;AGER;RB1CC1;DUSP22;MID1;FGF23;GFRA3;ICAM1;RRAS;CUL3;GDF1;GCNT2;ANGPT1;PSMB7;OPRK1;ZMYND11;DUSP8;SAA1;ADRA2B;IL5;FGF6;LAMTOR1;FRS3;GFRA1;CCL18;GDNF;CCL3L1;CCL3L3;MADD;SKP1;DUSP2;CCL3;CSK;PPP2CA;DUSP3;ERBB4;PYCARD;PSMC6;GPS2;RASGRP1;CCL2;CCL7;TGFA;IL2RA;CDH2;FZD8;G…	...
		10_17	signaling-->negative regulation	5	GO:0009968_negative regulation of signal transduction;GO:0010648_negative regulation of cell communication;GO:0023057_negative regulation of signaling;GO:0032102_negative regulation of response to external stimulus;GO:0048585_negative regulation of response to stimulus	1562	UBE2J1;NUP93;SRMS;PTPN2;SEMA5A;INVS;PSMA7;CDK6;NOTCH1;STRADB;METRNL;RORA;MAPK8IP1;MDFI;TAX1BP3;TCF7L2;DDX39B;SFRP5;PRKCB;PDE2A;SVIP;AXIN2;RPS6KB1;OSR1;F2;ZFP36;ADRA1A;RGS17;RTN4;NLK;SPRED1;FZD6;PRKDC;BAMBI;CELF4;PSME2;SERPINE2;NLRX1;CGNL1;AGER;NDUFS3;DERL2;IL18BP;HLA-E;RB1CC1;DUSP22;PTPN3;FGF23;UVSSA;SIGLEC10;ICAM1;URI1;MAPT;PNKD;THOC1;TMBIM1;CUL3;PREX1;USP14;RAB11FIP3;RECQL5;RAB11FIP5;ITFG2;ANGP…	...
		10_18	signaling-->nutrients	1	GO:0031667_response to nutrient levels	450	PFKFB1;ABCA1;CD4;P2RX5;PANX1;MAPK1;RPS6KB1;CAT;LIPG;ADRB3;DAD1;ASS1;STAR;FGF23;ICAM1;CYP1A1;EHMT2;ITFG2;SRF;UCN3;GDAP1;PPARD;SEH1L;SRD5A1;SPX;RRAGD;CYBB;OTC;AQP3;OGG1;EIF2AK2;ABCB4;GCG;FOXA3;MTMR3;MAPK3;CBL;EIF2AK3;STAT1;STC1;OPRM1;PIK3C3;LARS;ITGA2;SLC25A25;GAST;HFE;CASP1;EIF2AK1;PMAIP1;BBS2;RRAGB;HMGCR;MC4R;DSC2;HAT1;GABARAPL1;POSTN;EEF2;BMP7;KRT20;RRAGA;P2RX1;RNF152;LDHA;SESN3;ZFYVE1;CYBA;TPCN…	...
		10_19	signaling-->positive regulation	5	GO:0009967_positive regulation of signal transduction;GO:0010647_positive regulation of cell communication;GO:0023056_positive regulation of signaling;GO:0032103_positive regulation of response to external stimulus;GO:1902533_positive regulation of intracellular signal transduction	1767	FGF16;SECTM1;NUP93;FAM110C;UBE2V1;LGALS1;VEGFA;PTPN2;SEMA5A;PSMA7;TSLP;NSF;CCR4;NOTCH1;AGPAT1;CD4;ASXL2;MAPK8IP1;P2RX5;TCF7L2;PRKCB;HRAS;PAG1;PDE2A;IAPP;MAPK1;AXIN2;F2;CAT;SOS2;RNF31;ADRA1A;RTN4;SPRED1;ATP6V1C2;NRGN;GDF5;ADRB3;BAMBI;PSME2;PDGFD;SERPINE2;PPM1F;AGER;MID2;BAG4;RB1CC1;CYFIP2;DUSP22;NUMA1;MID1;FGF23;NSG1;RAB8B;ICAM1;NEK6;ABRA;MOAP1;GOLT1B;GDF1;GCNT2;RSAD2;ANGPT1;PGC;PSMB7;ABAT;CHD5;BA…	...
		10_20	signaling-->ROS	3	GO:0000302_response to reactive oxygen species;GO:0006979_response to oxidative stress;GO:0034599_cellular response to oxidative stress	421	NUP93;KLF2;MAPK1;FUT8;SCARA3;CAT;APEX1;PYROXD1;PDGFD;HBA2;GPX4;IL18BP;STAR;HBA1;MAPT;ERO1A;FABP1;PRDX2;SOD2;MSRB1;NET1;ETS1;PYCR1;GNAO1;PTPRK;CYBB;RWDD1;OGG1;RBM11;ATP7A;CD38;UBQLN1;BNIP3;MAPK3;IL6;SDC1;HSPB1;STAT1;TXN;TXNDC8;IPCEF1;ATP13A2;RHOB;XPA;ABL1;NCF1;WNT1;RRM2B;NAPRT;DNM2;DPEP1;DHRS2;SCGB1A1;EPX;TLR6;NME5;EEF2;BMP7;LPO;PPIF;LDHA;SESN3;PTK2B;CYBA;FBLN5;HSPA1A;HSPA1B;ZNF622;MPO;MT3;TNF;HIF…	...
		10_21	signaling-->SMAD	1	GO:0060395_SMAD protein signal transduction	57	NUP93;GDF5;GDF1;BMP7;BMP6;JADE2;BMP4;SUB1;INHA;GDF15;GDF3;GDF9;SMAD4;SKI;INHBB;BMP15;ATOH8;TGFB1;FOS;GDF10;GDF2;TGFB3;ROR2;HNF1A;LNPEP;BMP5;SMAD9;INHBC;INHBE;INHBA;TGFB2;VIM;BTBD11;MSTN;HNF4A;SMAD5;LEFTY1;LEFTY2;BMP10;AFP;BMP2;GDF11;NODAL;MAGI2;SMAD3;SMAD2;RBM14;CITED1;APELA;JUN;SLC33A1;SMAD1;BMP8A;NCEH1;BMP8B;HIPK2;BMP3	...
		10_22	signaling-->TNF	9	GO:0032640_tumor necrosis factor production;GO:0032680_regulation of tumor necrosis factor production;GO:0032760_positive regulation of tumor necrosis factor production;GO:0034612_response to tumor necrosis factor;GO:0071356_cellular response to tumor necrosis factor;GO:0071706_tumor necrosis factor superfamily cytokine production;GO:1903555_regulation of tumor necrosis factor superfamily cytokin…	401	UBE2J1;PTPN2;PSMA7;KLF2;ZFP36L1;RORA;MAPK1;RPS6KB1;ZFP36;RNF31;HDAC4;PSME2;ASS1;BAG4;IL18BP;HLA-E;ICAM1;CD274;ANGPT1;PSMB7;FABP4;LY96;HMHB1;WDR35;HIST1H2BJ;RBCK1;CCL18;CCL3L1;CCL3L3;MADD;CCL3;PYCARD;PSMC6;CASP4;PYDC1;ISL1;CYBB;RASGRP1;CCL2;ADAM17;CCL7;RPS27A;PSMD10;TAX1BP1;CLIP3;NKX3-1;MAPK3;HSPB1;STAT1;CCL11;CCL8;CCL13;LIMS1;CCL1;TNFRSF18;PSMD13;TRIM27;CASP1;ARFGEF2;OTULIN;TNFRSF4;AKAP8;ZNF675;I…	...
11	transport	11_1	transport-->general	6	GO:0032386_regulation of intracellular transport;GO:0032880_regulation of protein localization;GO:0051049_regulation of transport;GO:0051223_regulation of protein transport;GO:0051235_maintenance of location;GO:0070201_regulation of establishment of protein localization	2106	UBE2J1;NUP93;SLC30A4;ABCA1;GLRX;VEGFA;B2M;PTPN2;GCC2;SEMA5A;RFX3;TSLP;NSF;KCNJ14;KCNK12;NOTCH1;CD4;ANO9;LYAR;MDFI;TAX1BP3;P2RX5;TCF7L2;GPM6B;SFRP5;PRKCB;PDE2A;SVIP;PANX1;MAPK1;ASIC2;AXIN2;RHOT1;RPS6KB1;OSR1;UTS2R;F2;REM1;BEST1;RNF31;RTN4;RIOK2;FTH1;KCNJ18;VPS4B;SIX1;CSN2;LIPG;BAMBI;KCNH6;SERPINE2;GSDMD;ICE1;PDE4D;SIX4;CACNB3;SETD2;AGER;CRHR1;BAG4;DERL2;GLP1R;HLA-E;STX18;CHRNA6;NUMA1;PTPN3;FGF23;R…	...
		11_2	transport-->calcium	16	GO:0006816_calcium ion transport;GO:0006874_cellular calcium ion homeostasis;GO:0007204_positive regulation of cytosolic calcium ion concentration;GO:0014808_release of sequestered calcium ion into cytosol by sarcoplasmic reticulum;GO:0051208_sequestering of calcium ion;GO:0051209_release of sequestered calcium ion into cytosol;GO:0051282_regulation of sequestering of calcium ion;GO:0051283_negat…	574	TRPV5;GRIN2D;S1PR4;CHRNA9;CCR4;CD4;P2RX5;PRKCB;PDE2A;IAPP;PANX1;UTS2R;F2;TRPC7;REM1;BEST1;ADRA1A;CSN2;GTF2I;PDE4D;CACNB3;CRHR1;GLP1R;ICAM1;ERO1A;DENND5A;TRPM5;BAX;SPINK1;CACNA1C;TRPM7;SAA1;CACNG3;IL13;JPH1;CCL3;GNAO1;ITPR2;GRIN3B;XK;EDNRB;CCL2;CCL7;GRIK2;FATE1;CD38;HTR2A;GCG;PKD2L2;ANXA7;IMMT;UBQLN1;EPPIN;BNIP3;EPPIN-WFDC6;SLC3A2;CATSPER1;CHRNA10;LILRB2;CCL11;CCL8;CSRP3;STC1;CCL13;CXCR4;CBARP;OPR…	...
		11_3	transport-->endocytosis	3	GO:0030100_regulation of endocytosis;GO:0045807_positive regulation of endocytosis;GO:0050764_regulation of phagocytosis	228	VEGFA;B2M;LYAR;ANGPT1;CDH13;AAK1;CSK;PYCARD;ABR;CCL2;PTPN1;CLIP3;SH3GL2;CBL;C2;C4B;ITGA2;HIST1H1A;HFE;ABL1;CNN2;TULP1;DNM2;GREM1;NECAB2;RAPGEF1;UBQLN2;VTN;EEF2K;CD177;PACSIN3;RIT2;ABCA7;CYBA;SYT4;PICK1;SLC11A1;TNF;NR1H3;IL1B;APOA5;BCR;APOC3;LRRTM2;TOR1A;OPHN1;SYT7;UNC119;AZU1;KIF3A;PRTN3;LILRB1;STON1;CALR;STON1-GTF2A1L;RAB5A;ATG5;MERTK;PLCG2;MTMR2;C4A;RAB4B;DLL1;HNRNPK;NTF3;TSG101;ANKFY1;F2RL1;RO…	...
		11_4	transport-->exocytosis	8	GO:0006887_exocytosis;GO:0009306_protein secretion;GO:0032940_secretion by cell;GO:0045055_regulated exocytosis;GO:0046903_secretion;GO:0050708_regulation of protein secretion;GO:0050714_positive regulation of protein secretion;GO:0051046_regulation of secretion	1531	SLC44A4;TMEM167A;ABCA1;VEGFA;B2M;RFX3;TSLP;NSF;NOTCH1;TCF7L2;FUCA2;PRKCB;PDZD11;SVIP;PANX1;SLC1A6;MAPK1;RHOT1;UTS2R;GLB1;CAT;NEU1;IST1;FTH1;FAM49B;VPS4B;CSN2;SERPINE2;GSDMD;BLOC1S6;CRHR1;GLP1R;HLA-E;CHRNA6;PGM2;FGF23;STATH;RAB8B;ANK1;PNKD;TMBIM1;CD274;DPP4;RAB11FIP3;FABP5;RAB11FIP5;G6PC2;RSAD2;ANGPT1;CADM1;PSMB7;ABAT;CPNE3;NLRP10;OPRK1;HMHB1;TSPAN14;UCN3;CACNA1C;CA9;SAA1;ADRA2B;GAL;ANXA4;GRP;IL5;…	...
		11_5	transport-->exocytosis_&_signaling	1	GO:0050663_cytokine secretion	192	ABCA1;TSLP;NOTCH1;PANX1;GSDMD;CD274;ANGPT1;CADM1;NLRP10;HMHB1;SAA1;ANXA4;CCL3;PYCARD;IL17RA;PYDC1;NLRP1;RASGRP1;RGCC;PPP1R11;MAPK3;IRF3;NLRP2;NLRP7;TRIM27;CASP1;ABL1;IFIH1;PNP;TWIST1;TLR10;RIPK2;C1QTNF4;GATA3;DDX58;POSTN;CRLF2;TLR6;TLR1;BTNL2;LGALS9;CARD16;IL33;CARD18;TLR9;TLR8;F2R;TNF;TMSB4X;HLA-DRB1;IL1A;IL1B;XBP1;BTN3A2;APOA1;LILRB1;ATG5;IL36RN;BTN2A2;RBPJ;F2RL1;LGR4;CCR7;BTN3A1;SPTBN1;LPL;CID…	...
		11_6	transport-->exocytosis_&_signaling-->cytokine	1	GO:0050707_regulation of cytokine secretion	168	TSLP;PANX1;GSDMD;CD274;ANGPT1;CADM1;NLRP10;HMHB1;SAA1;ANXA4;CCL3;PYCARD;IL17RA;PYDC1;NLRP1;RASGRP1;RGCC;PPP1R11;MAPK3;IRF3;NLRP2;NLRP7;TRIM27;CASP1;ABL1;IFIH1;TWIST1;TLR10;RIPK2;C1QTNF4;GATA3;DDX58;POSTN;CRLF2;TLR6;TLR1;BTNL2;LGALS9;CARD16;IL33;CARD18;TLR9;TLR8;F2R;TNF;TMSB4X;HLA-DRB1;IL1A;IL1B;XBP1;APOA1;LILRB1;ATG5;IL36RN;BTN2A2;F2RL1;LGR4;CCR7;SPTBN1;LPL;CIDEA;AGTR2;SRC;TRIM16;PRKCZ;IFNA2;HYAL…	...
		11_7	transport-->inorganic ion	13	GO:0006873_cellular ion homeostasis;GO:0006875_cellular metal ion homeostasis;GO:0030003_cellular cation homeostasis;GO:0050801_ion homeostasis;GO:0051238_sequestering of metal ion;GO:0055065_metal ion homeostasis;GO:0055080_cation homeostasis;GO:0070838_divalent metal ion transport;GO:0072503_cellular divalent inorganic cation homeostasis;GO:0072507_divalent inorganic cation homeostasis;GO:00725…	919	TRPV5;GRIN2D;SLC30A4;S1PR4;ABCA1;B2M;CHRNA9;CCR4;CD4;P2RX5;ATP6V1G2;PRKCB;PDE2A;IAPP;PANX1;MAPK1;UTS2R;F2;TRPC7;REM1;BEST1;ADRA1A;FTH1;ATP6V1C2;CSN2;LIPG;GTF2I;PDE4D;CACNB3;CRHR1;MMGT1;SLC9A6;GLP1R;NIPAL4;PTPN3;FGF23;ICAM1;ERO1A;ALAS2;SFXN5;ABCB6;CYP11B2;DENND5A;TRPM5;BAX;SPINK1;CACNA1C;TRPM7;CYP4F12;SAA1;COMMD1;CACNG3;SLC25A37;IL13;TESMIN;SKP1;JPH1;KLHL3;CCL3;ZDHHC13;MAGT1;GNAO1;SPX;ITPR2;GRIN3B…	...
		11_8	transport-->negative regulation	3	GO:0032387_negative regulation of intracellular transport;GO:0051051_negative regulation of transport;GO:1904950_negative regulation of establishment of protein localization	475	UBE2J1;NOTCH1;ANO9;MDFI;GPM6B;SFRP5;PRKCB;PDE2A;SVIP;AXIN2;OSR1;UTS2R;REM1;VPS4B;CSN2;SERPINE2;CRHR1;BAG4;DERL2;FGF23;ICAM1;MAPT;PNKD;RAB11FIP3;RAB11FIP5;RSAD2;ANGPT1;ABAT;OPRK1;SPINK1;ADRA2B;ANXA4;COMMD1;CSK;GNAO1;SPX;ABR;RGCC;ERLEC1;HRH3;ATP7A;HTR2A;PPP1R11;UBQLN1;PSMD10;EPPIN;ACAA2;EPPIN-WFDC6;LILRB2;STC1;CBARP;OPRM1;NUP153;TXN;CYP4F2;NLRP7;IRS1;TRIM27;FAM89B;GABRE;LIF;CNN2;OSM;HMGCR;TWIST1;CL…	...
		11_9	transport-->nucleocytoplasmic	1	GO:0046822_regulation of nucleocytoplasmic transport	216	NUP93;SEMA5A;MDFI;TCF7L2;SFRP5;PDE2A;MAPK1;AXIN2;F2;RIOK2;BAMBI;SETD2;AGER;ANGPT1;RBCK1;ERBB4;GNAQ;OGG1;PSMD10;CAMK1;IL6;NUP153;TXN;AKAP8L;FAM89B;ZPR1;JUP;ANP32B;GREM1;DDX58;UBR5;BMP7;NFKBIL1;MBTPS1;BMP6;LGALS9;EDAR;IPO5;TLR9;NOLC1;CHERP;TLR7;F2R;TNF;KANK1;NUP214;BMP4;SIRT1;TMSB4X;IL1B;BARD1;YWHAE;JAK2;APC2;PKIA;CDH1;KEAP1;PARP10;NUTF2;XPO5;SOX4;PSEN1;BAG3;LITAF;IL12B;NF1;ZC3H3;RAB23;PKD1;BMPR1A;…	...
		11_10	transport-->nucleocytoplasmic_&_gene expression	2	GO:0042990_regulation of transcription factor import into nucleus;GO:0042991_transcription factor import into nucleus	89	MDFI;AGER;RBCK1;PSMD10;GREM1;DDX58;BMP7;NFKBIL1;MBTPS1;LGALS9;EDAR;TLR9;CHERP;TLR7;TNF;TMSB4X;IL1B;CDH1;KEAP1;BAG3;LITAF;IL12B;NF1;RAB23;PKD1;SRI;IL18;EDA;TMEM173;C1QTNF3;TRIM28;SUFU;RHOA;IPO11;FBXW11;NLRP12;NFKBIE;SYK;SPHK1;BCL3;TBC1D10C;IL23A;FLNA;CCDC22;PPP3CA;PIK3R1;MTOR;PPM1A;PPP3R1;TONSL;CD27;NFKBIA;MXI1;ZC3H12A;NLRP3;IL18R1;GSK3B;CYLD;DMAP1;HCLS1;TLR4;MAPK7;TRIP6;G3BP2;SMAD3;TNFSF14;APP;CC…	...
		11_11	transport-->positive regulation	2	GO:0051050_positive regulation of transport;GO:0051222_positive regulation of protein transport	964	NUP93;ABCA1;GLRX;VEGFA;B2M;SEMA5A;TSLP;CD4;LYAR;P2RX5;TCF7L2;PANX1;MAPK1;F2;RNF31;RIOK2;VPS4B;LIPG;BAMBI;GSDMD;ICE1;AGER;HLA-E;STX18;NUMA1;RAB8B;CD274;ANGPT1;CADM1;PSMB7;ABAT;BAX;NLRP10;OPRK1;HMHB1;UCN3;SAA1;GAL;GRP;IL5;GPR68;RBCK1;GDNF;IL13;PPARD;CCL3;ERBB4;PYCARD;STARD7;IL17RA;PYDC1;ISL1;MSN;NLRP1;ABR;CLTCL1;RASGRP1;EDNRB;CCL2;ITGAM;RGCC;CDH2;SLC51B;CD38;KCNMB1;ABCB4;GCG;RNF207;CLIP3;CAMK1;MTCL…	...

## Sheet: GO comp.1.AT<ET
Talbe_GO_composition_ATET_down
supercategory		subcategory		GO category		Genes
#	name	#	name	total	name	total	names
1	apoptosis	1_1	apoptosis-->general	3	GO:0006915_apoptotic process;GO:0008219_cell death;GO:0012501_programmed cell death	2077	NUP93;LGALS1;VEGFA;NME6;TWIST2;PTPN2;SEMA5A;NR3C1;TSLP;NOTCH1;MSH2;STRADB;ZFP36L1;MAPK8IP1;TCF7L2;RASSF7;SFRP5;PRKCB;KRT15;IAPP;MAPK1;ASIC2;AXIN2;TFAP2A;RHOT1;RPS6KB1;OSR1;GSDMC;VDAC1;TSC22D3;KRCC1;MAEA;RPS27L;CAT;SOS2;ADRA1A;RTN4;CCND2;VPS4B;SIX1;PRKDC;GDF5;HDAC4;DAD1;APEX1;GSDMD;PPM1F;SIX4;TRIM69;CASP14;ATF2;KRT19;NDUFS3;MCF2;BAG4;HBA2;DCUN1D3;GPX4;RB1CC1;CYFIP2;TIGAR;DUSP22;STAR;NSG1;HBA1;KRT9…	...
		1_2	apoptosis_&_development-->neurogenesis	1	GO:0070997_neuron death	313	MSH2;TFAP2A;SIX1;GDF5;HDAC4;SIX4;ATF2;TIGAR;STAR;MAPT;ANGPT1;BAX;GDNF;IL13;CCL3;TMEM259;ISL1;NLRP1;CEBPB;POU4F1;CCL2;ITGAM;NSMF;GRIK2;GPR75;BNIP3;CBL;HRAS;ITGA1;ATP13A2;ADNP;ABL1;WNT1;AIMP2;ZPR1;DPYSL4;CLN3;GATA3;NTF4;BCL2L11;RASA1;TLR6;EGR1;POU4F3;SARM1;BCL2L1;SNCB;PTK2B;CORO1A;MAP3K11;CASP7;DLX1;CCL5;SULT1A3;NEFL;F2R;MT3;RB1;EIF2S1;HIF1A;SIRT1;FGF21;GPNMB;PITX3;TRAF2;CHMP4B;CDC34;JAK2;EGLN3;TP7…	...
2	cell cycle	2_1	cell cycle -->general	74	GO:0000070_mitotic sister chromatid segregation;GO:0000082_G1/S transition of mitotic cell cycle;GO:0000086_G2/M transition of mitotic cell cycle;GO:0000278_mitotic cell cycle;GO:0000280_nuclear division;GO:0000281_mitotic cytokinesis;GO:0000910_cytokinesis;GO:0007049_cell cycle;GO:0007050_cell cycle arrest;GO:0007062_sister chromatid cohesion;GO:0007080_mitotic metaphase plate congression;GO:000…	2919	POC5;TSPYL4;NUP93;UPF1;C14orf39;HIST1H2BA;VEGFA;NME6;CDK5RAP1;TSPYL1;ASF1B;NR3C1;PSMA7;ATRX;TRIM71;CDK6;NSF;TRIOBP;MARK2;NOTCH1;MSH2;STRADB;KIF4A;ZFP36L1;GRWD1;TCF7L2;ZBTB49;DDX39B;TRAK2;PRKCB;HRAS;ARHGEF10;SYNDIG1;CEP152;MAPK1;TET1;AXIN2;RHOT1;RPS6KB1;TEX19;CHORDC1;MAEA;MORF4L2;RPS27L;CAT;RIOK2;IST1;CCNY;DYNC1I2;CCND2;OVOL1;KDM5A;VPS4B;ANAPC15;PRKDC;TOP3B;HDAC4;APEX1;HMGB3;PSME2;LAS1L;PDGFD;EIF4…	...
		2_2	cell cycle_&_cytoskeleton	17	GO:0000022_mitotic spindle elongation;GO:0007051_spindle organization;GO:0007052_mitotic spindle organization;GO:0007064_mitotic sister chromatid cohesion;GO:0007067_mitotic nuclear division;GO:0034501_protein localization to kinetochore;GO:0040001_establishment of mitotic spindle localization;GO:0051225_spindle assembly;GO:0051231_spindle elongation;GO:0051255_spindle midzone assembly;GO:0051256…	307	ATRX;KIF4A;ARHGEF10;CEP152;IST1;VPS4B;ZWINT;SETD2;MIS12;NUMA1;NDE1;CKAP5;NEK6;CFL1;CEP250;SPC25;CROCC;DSN1;MAU2;PPP2R2D;HEPACAM2;CNTLN;INCENP;CHMP1B;CECR2;ROCK2;RHOB;EPS8;CEP192;RANBP2;PARD6A;TACC3;PAFAH1B1;WDR62;POC1A;CHMP1A;RASA1;DEUP1;CHEK2;ANKRD53;SPRY2;CHMP4C;HAUS6;HSPA1A;HSPA1B;HAUS5;TPX2;KNL1;NTMT1;KIF18B;RB1;RAE1;SENP6;KIF20A;BRSK1;RCC2;ZNF207;UBE2C;NCOR1;CDC23;sept-06;CEP72;CHMP4B;CEP57;…	...
		2_3	cell cycle_&_signaling	9	GO:0000075_cell cycle checkpoint;GO:0007093_mitotic cell cycle checkpoint;GO:0007094_mitotic spindle assembly checkpoint;GO:0031577_spindle checkpoint;GO:0044819_mitotic G1/S transition checkpoint;GO:0071173_spindle assembly checkpoint;GO:0071174_mitotic spindle checkpoint;GO:0072395_signal transduction involved in cell cycle checkpoint;GO:0072413_signal transduction involved in mitotic cell cycl…	212	MSH2;DDX39B;HRAS;RPS27L;ANAPC15;PRKDC;ZWINT;ATF2;MUS81;THOC1;GML;BAX;PPP1R10;RINT1;CDC25C;NSUN2;RGCC;BRCC3;CNOT3;RPS27A;BUB1;E2F8;E2F4;TNKS1BP1;ZNF830;CDK5RAP3;CHEK2;PIDD1;FZR1;BCL2L1;CHMP4C;HUS1B;NBN;RHNO1;PRMT1;RB1;E2F1;EIF2AK4;BRSK1;CDC45;ZNF207;DOT1L;CCND1;ORAOV1;CDC6;TP73;BABAM1;TRIP13;EME2;UIMC1;CARM1;ATRIP;TOP2A;PRPF19;MDC1;APC;ZFYVE19;TEX14;BUB1B;PLAGL1;LCMT1;RPS6;TTK;CDT1;SOX4;VPS4A;RNAS…	...
		2_4	cell cycle_&_transport	14	GO:0000819_sister chromatid segregation;GO:0007059_chromosome segregation;GO:0010965_regulation of mitotic sister chromatid separation;GO:0033045_regulation of sister chromatid segregation;GO:0033046_negative regulation of sister chromatid segregation;GO:0033047_regulation of mitotic sister chromatid segregation;GO:0033048_negative regulation of mitotic sister chromatid segregation;GO:0051303_est…	340	C14orf39;NR3C1;ATRX;KIF4A;AXIN2;RIOK2;DYNC1I2;VPS4B;ANAPC15;TOP3B;ZWINT;MIS12;NUMA1;NDE1;CKAP5;MUS81;NEK6;CUL3;RECQL5;SPC25;BAG6;CENPN;DSN1;CTCF;SEH1L;MAU2;ANAPC4;HORMAD2;TTL;INCENP;BUB1;CHMP1B;NUP98;ESCO2;KIF2B;CIAO1;CENPW;PTTG2;SETDB2;PUM2;FANCM;USP9X;AKAP8L;AKAP8;RANBP2;TACC3;PAFAH1B1;DYNLL2;CHMP1A;PAPD7;NCAPH;ANKRD53;UBE2B;CHMP4C;P3H4;SPO11;KNL1;NTMT1;KIF18B;SMC2;RB1;CSNK2A1;RCC2;RMI2;ZNF207;…	...
3	cytoskeleton	3_1	cytoskeleton-->general	7	GO:0000226_microtubule cytoskeleton organization;GO:0007010_cytoskeleton organization;GO:0007017_microtubule-based process;GO:0007019_microtubule depolymerization;GO:0031023_microtubule organizing center organization;GO:0031109_microtubule polymerization or depolymerization;GO:1902589_single-organism organelle organization	1501	C9orf72;DNAH5;UPF1;GCC2;SEMA5A;ATRX;RFX3;TRIOBP;ZNF135;MARK2;CYTH2;KIF4A;PEX3;RASSF7;GPM6B;TRAK2;HRAS;KRT15;ARHGEF10;CEP152;MAPK1;VILL;RHOT1;FRMD3;CHORDC1;MAEA;RTN4;MYH11;LIX1;DYNC1I2;EPB41L4B;VPS4B;CAPN6;DES;PPM1F;TECPR1;SIX4;BLOC1S6;SETD2;CGNL1;DNAH7;KRT19;BAG4;SYDE1;MYO3B;NUMA1;MID1;NDE1;UVSSA;RAB8B;KRT9;ICAM1;CKAP5;ANK1;MAPT;KRT14;NEK6;KRT16;CFL1;CUL3;PREX1;TUBGCP3;CEP250;SPC25;MYH2;BAX;PLEKH…	...
		3_2	cytoskeleton_&_cell cycle	17	GO:0000022_mitotic spindle elongation;GO:0007051_spindle organization;GO:0007052_mitotic spindle organization;GO:0007064_mitotic sister chromatid cohesion;GO:0007067_mitotic nuclear division;GO:0034501_protein localization to kinetochore;GO:0040001_establishment of mitotic spindle localization;GO:0051225_spindle assembly;GO:0051231_spindle elongation;GO:0051255_spindle midzone assembly;GO:0051256…	307	ATRX;KIF4A;ARHGEF10;CEP152;IST1;VPS4B;ZWINT;SETD2;MIS12;NUMA1;NDE1;CKAP5;NEK6;CFL1;CEP250;SPC25;CROCC;DSN1;MAU2;PPP2R2D;HEPACAM2;CNTLN;INCENP;CHMP1B;CECR2;ROCK2;RHOB;EPS8;CEP192;RANBP2;PARD6A;TACC3;PAFAH1B1;WDR62;POC1A;CHMP1A;RASA1;DEUP1;CHEK2;ANKRD53;SPRY2;CHMP4C;HAUS6;HSPA1A;HSPA1B;HAUS5;TPX2;KNL1;NTMT1;KIF18B;RB1;RAE1;SENP6;KIF20A;BRSK1;RCC2;ZNF207;UBE2C;NCOR1;CDC23;sept-06;CEP72;CHMP4B;CEP57;…	...
4	development	4_1	development-->general	52	GO:0000902_cell morphogenesis;GO:0000904_cell morphogenesis involved in differentiation;GO:0001558_regulation of cell growth;GO:0001656_metanephros development;GO:0001701_in utero embryonic development;GO:0008361_regulation of cell size;GO:0009790_embryo development;GO:0009792_embryo development ending in birth or egg hatching;GO:0009887_organ morphogenesis;GO:0010720_positive regulation of cell …	4449	C9orf72;CLDN3;NDRG3;SLC44A4;FGF16;UBE2J1;CSNK1G2;DNAH5;NUP93;FAM110C;GRHL2;DGCR2;UBE2E3;LGALS1;WDR36;C14orf39;ABCA1;HIST1H2BA;VEGFA;NME6;TWIST2;CDK5RAP1;PTPN2;CHRNA9;SIX6;SEMA5A;PSMA7;ATRX;TBX6;TRIM71;RFX3;CDK6;TRIOBP;ZNF135;MARK2;NOTCH1;MSH2;STRADB;RLN2;METRNL;CD4;KLF2;ZFP36L1;AAMP;ASXL2;EMX1;RORA;LYAR;MDFI;POLR2D;TCF7L2;GPM6B;PLPP7;SFRP5;TRAK2;PRKCB;HRAS;PDE2A;CDHR2;LAMA3;IAPP;ARHGEF10;SYNDIG1;…	...
		4_2	development_&_migration	2	GO:0001755_neural crest cell migration;GO:0008347_glial cell migration	82	RTN4;CFL1;DCX;GDNF;CCL3;ERBB4;ISL1;EDNRB;CCL2;MBOAT7;TWIST1;PAFAH1B1;LAMA5;BMP7;GPR183;HIF1A;NRTN;BMP4;MMP14;FGF19;AZU1;SOX8;TBX1;APCDD1;SEMA3A;EFNB1;FOLR1;CTNNB1;HEXB;CDK5R1;EDN3;EPHA4;SYNE2;ZEB2;SCRIB;PHOX2B;RET;OVOL2;STAP1;TSPO;SOCS7;CCR2;MATN2;RELN;TIAM1;LAMB1;TGFB2;CDK5R2;NDN;GLI3;SUN2;CSPG4;CORO1C;CDK5;LEF1;NR2E1;ACVR1;NRP1;P2RY1;SRGAP2;SEMA3F;PITX2;DAB1;SUN1;FOXG1;CSF1;DAB2IP;HTR2B;ADGRG1;…	...
		4_3	development-->adipocyte	1	GO:0045444_fat cell differentiation	206	METRNL;ZFP36L1;ASXL2;RORA;TCF7L2;ZFP36;EGR2;ADRB3;ATF2;TRIO;ERO1A;FABP4;PPARD;GPS2;CEBPB;HTR2A;CLIP3;BNIP3;IL6;SAV1;FTO;ZFPM1;ERAP1;WNT10B;PRDM16;WNT1;BBS2;ID2;GATA3;SDF4;TAF8;TGFB1I1;RUNX1T1;ATAT1;CCDC71L;BBS9;TNF;ZFPM2;E2F1;SIRT1;CCND1;GRK5;DLK2;XBP1;CCDC85B;ADRB1;PSMB8;AXIN1;LGALS12;METTL8;ITGA6;CARM1;LMO3;TRPM4;ADIG;CEBPA;SOX8;FAM120B;HTR2C;FBXO9;SYAP1;TMEM64;NIPBL;IL11;ADRB2;DKKL1;EBF2;TRIB2…	...
		4_4	development-->angiogenesis	8	GO:0001525_angiogenesis;GO:0001568_blood vessel development;GO:0001944_vasculature development;GO:0003151_outflow tract morphogenesis;GO:0048514_blood vessel morphogenesis;GO:0060840_artery development;GO:0072358_cardiovascular system development;GO:0072359_circulatory system development	995	GRHL2;VEGFA;SEMA5A;NOTCH1;RLN2;KLF2;ZFP36L1;AAMP;RORA;TCF7L2;PRKCB;MAPK1;AXIN2;OSR1;UTS2R;ADRA1A;RTN4;MYH11;SPRED1;SIX1;PRKDC;SOX18;PDGFD;PTPRM;GTF2I;SMYD1;ATF2;SETD2;RB1CC1;QKI;RRAS;JUNB;ADAM19;ANGPT1;BAX;SRF;HSPB6;MNAT1;CDH13;CACNA1C;EGFL7;ZBTB14;RNH1;FGF6;HDAC9;ETS1;IFT20;PLCD1;NXN;PPARD;ERBB4;NOTCH3;GNAQ;ISL1;CDKL1;CYBB;POU4F1;CCL2;RGCC;TGFA;CDH2;FZD8;ATP7A;PGK1;RNF207;MAP3K3;APOH;PRKCA;CDH5;…	...
		4_5	development-->bone	14	GO:0001501_skeletal system development;GO:0030282_bone mineralization;GO:0031214_biomineral tissue development;GO:0048701_embryonic cranial skeleton morphogenesis;GO:0048704_embryonic skeletal system morphogenesis;GO:0048705_skeletal system morphogenesis;GO:0048706_embryonic skeletal system development;GO:0051216_cartilage development;GO:0060346_bone trabecula formation;GO:0060348_bone developmen…	601	GRHL2;NOTCH1;MDFI;NCAN;GPM6B;AXIN2;TFAP2A;OSR1;SIX1;GDF5;HDAC4;PDGFD;HOXA10;SIX4;HAPLN4;ATF2;SETD2;FGF23;STATH;VCAN;COL12A1;HTN3;HOXA11;TULP3;SRF;HTN1;SBNO2;FGF6;CDH11;HOXA13;GPR68;MATN3;PPARD;NAB1;CCL3;HAPLN1;SRD5A1;GNAQ;CNNM4;ATP7A;ODAM;FLI1;RSPO2;MAPK3;MSX1;EIF2AK3;CYTL1;STC1;AMELX;SLC25A25;LNPK;FTO;MMP16;ZFPM1;HOXD13;HOXD12;HOXD10;WNT10B;PCSK5;WNT1;BBS2;SHOX;PLXNB1;SP5;FOXE1;HOXD1;HOXD8;HOXD9…	...
		4_6	development-->endoderm	2	GO:0001706_endoderm formation;GO:0007492_endoderm development	80	NOTCH1;ZFP36L1;LAMA3;SETD2;COL6A1;COL12A1;ITGA4;DUSP2;POU5F1;PELO;HSBP1;WNT8A;VTN;BMP4;MMP2;MMP14;NOG;BPTF;LHX1;SOX17;FGF8;BMPR1A;TBX20;GDF3;CTR9;MED12;NANOG;KIF16B;EPB41L5;CTNNB1;SMAD4;PAX9;NKX2-1;COL7A1;ARC;GATA6;COL5A2;LEO1;TGFB1;DUSP1;HNF1B;RTF1;ITGAV;LAMC1;COL11A1;DUSP4;COL5A1;MMP9;INHBA;LAMB1;CDC73;MMP15;SOX7;HHEX;MIXL1;ITGB2;DUSP5;HMGA2;HOXC11;NODAL;SMAD3;SMAD2;GATA4;APELA;EOMES;EXT1;SOX2;…	...
		4_7	development-->epithelium	14	GO:0001763_morphogenesis of a branching structure;GO:0001838_embryonic epithelial tube formation;GO:0002009_morphogenesis of an epithelium;GO:0002065_columnar/cuboidal epithelial cell differentiation;GO:0016331_morphogenesis of embryonic epithelium;GO:0035148_tube formation;GO:0035239_tube morphogenesis;GO:0035295_tube development;GO:0048754_branching morphogenesis of an epithelial tube;GO:006042…	1283	CLDN3;SLC44A4;NUP93;GRHL2;VEGFA;PSMA7;ATRX;TBX6;TRIM71;RFX3;CDK6;TRIOBP;NOTCH1;KLF2;ZFP36L1;EMX1;SFRP5;PDE2A;CDHR2;KRT15;CEP152;MAPK1;AXIN2;TFAP2A;WNT3;OSR1;VDAC1;CAT;RTN4;FN3K;SYNE4;FZD6;SIX1;PRKDC;SIM1;SOX18;PSME2;SERPINE2;LRTOMT;PDE4D;SIX4;CASP14;SETD2;ATXN1L;KRT19;ASS1;TIGAR;NUMA1;KRT9;ICAM1;CYP1A1;KRT14;KRT16;CFL1;HOXA11;BAG6;TULP3;PSMB7;BAX;SRF;CYP1A2;CA9;KRTAP5-2;KRT17;MEOX1;TCF7;GAL;ANXA4…	...
		4_8	development-->gastrulation	3	GO:0001704_formation of primary germ layer;GO:0001832_blastocyst growth;GO:0007369_gastrulation	194	TBX6;LAMA3;OSR1;SETD2;COL6A1;COL12A1;CUL3;HOXA11;SRF;ITGA4;ELF5;DUSP2;POU5F1;ITGA2;HSBP1;RIC8A;APLNR;ZPR1;HIRA;ZNF830;TRIM15;TAF8;LDB1;BMP7;TWSG1;VTN;NBN;BMP4;GINS1;ITGB4;MMP2;MMP14;FOXC1;APOA1;NOG;AXIN1;AMOT;ARFRP1;ETV2;PRPF19;IL1RN;LHX1;SOX17;ETS2;FGF8;RPS6;SALL4;ACVR2A;BMPR1A;ITGB3;TBX20;PRKAR1A;GDF3;CTR9;KLF4;PALB2;EYA1;NANOG;KIF16B;EPB41L5;CTNNB1;SMAD4;UGDH;COL7A1;MYADM;WNT3;MEGF8;GATA6;TLX2…	...
		4_9	development-->heart	12	GO:0003007_heart morphogenesis;GO:0003183_mitral valve morphogenesis;GO:0003197_endocardial cushion development;GO:0003231_cardiac ventricle development;GO:0003279_cardiac septum development;GO:0003281_ventricular septum development;GO:0035051_cardiocyte differentiation;GO:0048738_cardiac muscle tissue development;GO:0055006_cardiac cell development;GO:0055013_cardiac muscle cell development;GO:0…	364	GRHL2;VEGFA;NOTCH1;MAPK1;AXIN2;RTN4;MYH11;SIX1;SOX18;ATF2;SRF;ZBTB14;IFT20;ERBB4;ISL1;POU4F1;RNF207;INSR;MAPK3;MSX1;CSRP3;SAV1;SETDB2;COL4A3BP;ZFPM1;NDUFV2;PCSK5;DSP;SCN5A;ENG;TWIST1;DNM2;GREM1;ID2;GATA3;WNT8A;ZMIZ1;BMP7;AKAP6;LBX1;DCHS1;DNAAF1;TRIP11;PTK2;TMEM100;ZFPM2;HIF1A;DSG2;BMP4;ALDH1A2;BVES;MYLK2;FOXC1;TP73;SIRT6;NPRL3;NOG;RARA;CLDN5;FGF3;PLN;CHD7;KIF3A;TBX2;CALR;PRDM1;OBSL1;ATG5;CCM2L;CX…	...
		4_10	development-->kidney	8	GO:0001655_urogenital system development;GO:0001657_ureteric bud development;GO:0001822_kidney development;GO:0001823_mesonephros development;GO:0072001_renal system development;GO:0072163_mesonephric epithelium development;GO:0072164_mesonephric tubule development;GO:0072210_metanephric nephron development	316	NUP93;VEGFA;NOTCH1;TFAP2A;OSR1;CAT;OVOL1;SIX1;SIM1;PDGFD;SIX4;ASS1;HOXA11;BAG6;ANGPT1;BAX;GDNF;IFT20;KLHL3;NOTCH3;LRP4;SRD5A1;SERPINB5;NKX3-1;PROM1;SDC1;STAT1;STK11;GCNT4;KCNJ8;LZTS2;RPGRIP1L;HOXD13;HOXD11;PCSK5;WNT1;LIF;RRM2B;COL4A4;NPHS1;GREM1;ID2;GATA3;LAMA5;FMN1;BCL2L11;EGR1;BMP7;BMP6;COL4A3;GCNT1;IRX3;SERPINB7;FKBP4;CYP19A1;DCHS1;BMP4;ALDH1A2;AR;BMPER;ITGB4;FOXD1;FOXC1;TP73;EMX2;NOG;RARA;WDP…	...
		4_11	development-->limb	14	GO:0030326_embryonic limb morphogenesis;GO:0035107_appendage morphogenesis;GO:0035108_limb morphogenesis;GO:0035113_embryonic appendage morphogenesis;GO:0035115_embryonic forelimb morphogenesis;GO:0035116_embryonic hindlimb morphogenesis;GO:0035136_forelimb morphogenesis;GO:0035137_hindlimb morphogenesis;GO:0036022_limb joint morphogenesis;GO:0036023_embryonic skeletal limb joint morphogenesis;GO…	174	GRHL2;ATRX;NOTCH1;TFAP2A;WNT3;OSR1;FZD6;GDF5;HOXA10;HOXA11;TULP3;BAX;CACNA1C;LRP4;RAX;GNAQ;PBX2;RSPO2;MSX1;LNPK;RPGRIP1L;HOXD13;HOXD12;HOXD10;PCSK5;HOXD9;TWIST1;GREM1;FMN1;BCL2L11;MKS1;BMP7;MYH3;ZNF358;PAM;BMP4;ALDH1A2;ITGB4;WDR19;NOG;RARA;WDPCP;AXIN1;SP8;FGF4;ITGA6;CHD7;MED31;TBX2;FOXN1;ASPH;KREMEN1;FBXW4;FREM2;KAT2B;FGF8;SOX4;NIPBL;PSEN1;FBN2;SALL4;SMOC1;BMPR1A;SOX9;C5orf42;HYAL1;TBX4;RARB;CTNN…	...
		4_12	development-->lung	6	GO:0030323_respiratory tube development;GO:0030324_lung development;GO:0060428_lung epithelium development;GO:0060479_lung cell differentiation;GO:0060487_lung epithelial cell differentiation;GO:0060541_respiratory system development	197	GRHL2;VEGFA;NOTCH1;KLF2;MAPK1;SIX1;SIX4;ATXN1L;ASS1;BAG6;TULP3;SRF;CYP1A2;IL13;ATP7A;RSPO2;MAPK3;SAV1;CCBE1;RPGRIP1L;PCSK5;AIMP2;LIF;LAMA5;MAPK8IP3;ID1;SPRY2;HS6ST1;FGF7;DNAAF1;TNF;ZFPM2;BMP4;ALDH1A2;MMP14;ABCA12;NOG;RARA;PHEX;WDPCP;AXIN1;CHD7;CEBPA;LIPA;DLG5;FGF1;SLC23A1;RBPJ;TRAF4;FGF8;PKD1;BMPR1A;SOX9;EDA;ESRP2;BASP1;CTSZ;FSTL3;SFTPD;IGFBP5;FGF18;MAN2A1;ARG1;TBX4;NFIB;CIC;CTNNB1;CREB1;SKI;SMCH…	...
		4_13	development-->mesenchyme	4	GO:0014031_mesenchymal cell development;GO:0048762_mesenchymal cell differentiation;GO:0060485_mesenchyme development;GO:0072132_mesenchyme morphogenesis	239	NOTCH1;ZFP36L1;TCF7L2;MAPK1;AXIN2;OSR1;RTN4;SIX1;BAMBI;SIX4;CFL1;GCNT2;BNC2;MEOX1;GDNF;PPP2CA;ERBB4;TSPY4;TSPY8;ISL1;EDNRB;RGCC;TSPY3;MAPK3;TSPY1;MSX1;STAT1;SDHAF2;AMELX;PDCD6;ENG;TWIST1;GREM1;SERPINB3;LAMA5;WNT8A;TGFB1I1;BMP7;LDLRAD4;STRAP;NOLC1;DCHS1;TMEM100;ZFPM2;HIF1A;NRTN;BMP4;DLL3;ALDH1A2;IL1B;TAPT1;FOXD1;FOXF2;FOXC1;RANBP3L;NOG;FGF19;TBX2;SOX8;DLG5;RBPJ;ERG;TBX1;DAND5;NKX2-5;FGF8;SEMA3A;VA…	...
		4_14	development-->muscle	5	GO:0007517_muscle organ development;GO:0014706_striated muscle tissue development;GO:0042692_muscle cell differentiation;GO:0060537_muscle tissue development;GO:0061061_muscle structure development	627	LGALS1;VEGFA;NOTCH1;ZFP36L1;RORA;TCF7L2;PLPP7;RPS6KB1;OSR1;TSC22D3;MORF4L2;MYH11;EGR2;PRR14;SIX1;HDAC4;SMYD1;SIX4;KRT19;ASS1;PAXBP1;QKI;RBM24;LUC7L;SRF;MYOM2;FGF6;HDAC9;IFT20;SVIL;JPH1;PPARD;ERBB4;TRIM72;ISL1;POU4F1;XK;BHLHE41;EDNRB;CDH2;CAMK1;SDC1;SPEG;MSX1;MED20;CSRP3;SAV1;ADGRB3;NMRK2;ZFPM1;GPC1;HOXD10;NDUFV2;WNT10B;ABL1;DSP;WNT1;LIF;HMGCR;NPHS1;UCHL1;HOXD9;ENG;TWIST1;GREM1;FKTN;ID2;HIRA;LAMA5…	...
		4_15	development-->neurogenesis_&_apoptosis	1	GO:0070997_neuron death	313	MSH2;TFAP2A;SIX1;GDF5;HDAC4;SIX4;ATF2;TIGAR;STAR;MAPT;ANGPT1;BAX;GDNF;IL13;CCL3;TMEM259;ISL1;NLRP1;CEBPB;POU4F1;CCL2;ITGAM;NSMF;GRIK2;GPR75;BNIP3;CBL;HRAS;ITGA1;ATP13A2;ADNP;ABL1;WNT1;AIMP2;ZPR1;DPYSL4;CLN3;GATA3;NTF4;BCL2L11;RASA1;TLR6;EGR1;POU4F3;SARM1;BCL2L1;SNCB;PTK2B;CORO1A;MAP3K11;CASP7;DLX1;CCL5;SULT1A3;NEFL;F2R;MT3;RB1;EIF2S1;HIF1A;SIRT1;FGF21;GPNMB;PITX3;TRAF2;CHMP4B;CDC34;JAK2;EGLN3;TP7…	...
		4_16	development-->neurogenesis	88	GO:0001841_neural tube formation;GO:0003357_noradrenergic neuron differentiation;GO:0003358_noradrenergic neuron development;GO:0007158_neuron cell-cell adhesion;GO:0007399_nervous system development;GO:0007409_axonogenesis;GO:0007411_axon guidance;GO:0007416_synapse assembly;GO:0007417_central nervous system development;GO:0007420_brain development;GO:0007610_behavior;GO:0007612_learning;GO:0008…	2624	C9orf72;SLC44A4;GRIN2D;GRHL2;DGCR2;LGALS1;WDR36;VEGFA;CDK5RAP1;SEMA5A;ATRX;TBX6;TRIM71;CDK6;CCR4;TRIOBP;MARK2;NOTCH1;MSH2;ZFP36L1;EMX1;RORA;P2RX5;NCAN;GPM6B;TRAK2;HRAS;IAPP;ARHGEF10;SYNDIG1;MAPK1;ASIC2;TFAP2A;ADGRL1;RAPGEF5;RPS6KB1;WNT3;GPRIN1;UTS2R;F2;CTNS;RTN4;IST1;CCND2;EGR2;NRGN;SALL3;FZD6;SIX1;SDHA;PRKDC;GDF5;ADRB3;SIM1;HDAC4;CRTAC1;SERPINE2;PTPRM;LRTOMT;SIX4;BLOC1S6;HAPLN4;CACNB3;ATF2;SETD2…	...
		4_17	development-->placenta	2	GO:0001890_placenta development;GO:0001892_embryonic placenta development	150	GRHL2;ZFP36L1;MDFI;MAPK1;TFEB;SETD2;KRT19;JUNB;PLCD1;PPARD;CEBPB;ABCB4;E2F8;STC1;RSPO3;CTSB;LIF;NRK;GCM2;BMP7;LDOC1;PHLDA2;HS6ST1;DAZAP1;ITGB8;ANG;PTK2;PCDH12;HIF1A;PRDX3;GGNBP2;NSDHL;BSG;FOSL1;CCNF;PLCD3;CEBPA;ETV2;PRDM1;BPTF;RBPJ;GJB2;MC2R;RPS6;STC2;HSD17B2;PKD1;NCOA1;HTRA1;CUL7;HEY1;PEG10;GCM1;HSP90AB1;SPINT1;TRIM28;MEN1;CDX4;VDR;IGF2;ADM;ST14;TTPA;MAP2K1;FZD5;PTGIS;OVOL2;KRT8;HNF1A;PLAC1;CDKN…	...
		4_18	development-->reproductive system	8	GO:0000003_reproduction;GO:0003006_developmental process involved in reproduction;GO:0007548_sex differentiation;GO:0022414_reproductive process;GO:0044702_single organism reproductive process;GO:0045137_development of primary sexual characteristics;GO:0048608_reproductive structure development;GO:0061458_reproductive system development	1368	NDRG3;PSG9;PTGDR;UBE2J1;GRHL2;RHOBTB3;C14orf39;HIST1H2BA;VEGFA;CLDN4;PARP11;ASF1B;ATRX;INSL4;DEFB118;NOTCH1;MSH2;RLN2;ZFP36L1;MDFI;MAPK1;RPS6KB1;TEX19;OSR1;TRPC7;ZNF35;TFEB;OVOL1;KDM5A;PRKDC;CELF4;CELF1;SERPINE2;TSSK2;HOXA10;SIX4;SETD2;KRT19;CRHR1;RLN1;SYDE1;GPX4;CDY1B;NUMA1;QKI;STAR;SPACA7;SPDYA;ICAM1;CYP1A1;MUS81;HOXA11;JUNB;DZIP1;BAG6;CADM1;ABAT;CHD5;BAX;OPRK1;TCP1;SPINK1;KLHL32;RAD50;PRLHR;TC…	...
		4_19	development-->sensory organ	11	GO:0001654_eye development;GO:0007423_sensory organ development;GO:0021772_olfactory bulb development;GO:0021988_olfactory lobe development;GO:0042471_ear morphogenesis;GO:0043010_camera-type eye development;GO:0043583_ear development;GO:0048592_eye morphogenesis;GO:0060041_retina development in camera-type eye;GO:0090102_cochlea development;GO:0090596_sensory organ morphogenesis	539	SLC44A4;GRHL2;VEGFA;CHRNA9;SIX6;TRIOBP;NOTCH1;PRPH2;MAPK1;TFAP2A;OSR1;CTNS;FZD6;SIX1;CRTAC1;CELF4;PTPRM;LRTOMT;SIX4;WNT9B;MYO3B;CYP1A1;EFNA2;NHS;TULP3;BAX;SRF;BNC2;CACNA1C;IFT20;CTHRC1;NEUROD1;ERBB4;RAX;ABR;VSX1;MAPK3;PROM1;CHRNA10;MSX1;CYTL1;TBC1D20;KCNQ1;SLC25A25;MFAP2;PDZD7;RPGRIP1L;CECR2;WNT10B;PRDM16;WNT1;TULP1;RS1;SMARCA4;TWIST1;ANP32B;PAFAH1B1;ID2;GATA3;NTF4;BCL2L11;MKS1;CRYBB2;BMP7;ATP6V1…	...
5	DNA damage	5_1	DNA damage-->general	5	GO:0006281_DNA repair;GO:0006282_regulation of DNA repair;GO:0006302_double-strand break repair;GO:0010569_regulation of double-strand break repair via homologous recombination;GO:2000779_regulation of double-strand break repair	511	UPF1;UBE2V1;XRCC4;C14orf39;ATRX;TMEM189-UBE2V1;MSH2;POLR2D;AXIN2;MORF4L2;PRKDC;APEX1;RECQL;SETD2;KIN;ASCC3;TIGAR;UVSSA;MUS81;ASCC2;APEX2;RECQL5;RNASEH2A;MNAT1;MUM1;RAD50;HIST1H4I;MSH6;FANCB;OGG1;FANCE;BRCC3;PMS2;RPS27A;ESCO2;RBM17;ENDOV;POLK;RAD51AP1;USP51;TFPT;FTO;OTUB1;HIST1H4A;HERC2;HIST1H4B;UBE2A;FANCM;XPA;ABL1;HIST1H4C;GTF2H1;RRM2B;LIG3;RUVBL2;TWIST1;TNKS1BP1;RAD51D;IGHMBP2;POLR2F;TRRAP;USP3…	...
		5_2	DNA damage_&_signaling	23	GO:0000077_DNA damage checkpoint;GO:0006974_cellular response to DNA damage stimulus;GO:0006977_DNA damage response signal transduction by p53 class mediator resulting in cell cycle arrest;GO:0009314_response to radiation;GO:0009411_response to UV;GO:0010212_response to ionizing radiation;GO:0030330_DNA damage response signal transduction by p53 class mediator;GO:0031570_DNA integrity checkpoint;…	1148	GNL1;UPF1;UBE2V1;XRCC4;C14orf39;ATRX;TMEM189-UBE2V1;CCR4;MSH2;POLR2D;DDX39B;HRAS;MAPK1;ASIC2;AXIN2;KRCC1;MORF4L2;SCARA3;RPS27L;CAT;CTNS;BEST1;SPRED1;CCND2;PRKDC;APEX1;RECQL;ATF2;SETD2;DCUN1D3;ASH2L;KIN;ASCC3;TIGAR;STAR;PPP1CB;UVSSA;SPDYA;ICAM1;MAPT;MUS81;ASCC2;THOC1;APEX2;UBA1;EHMT2;MOAP1;RECQL5;CERS1;RNASEH2A;GML;JUNB;BAG6;CHD5;BAX;ATMIN;MNAT1;MUM1;OPRK1;FNTA;RAD50;HIST1H4I;NET1;PPP1R10;IFT20;RI…	...
6	DNA recombination	6_1	DNA recombination-->general	4	GO:0000018_regulation of DNA recombination;GO:0000722_telomere maintenance via recombination;GO:0006310_DNA recombination;GO:0006312_mitotic recombination	249	XRCC4;C14orf39;ATRX;MSH2;TEX19;PRKDC;APEX1;HMGB3;RECQL;SETD2;KIN;MUS81;THOC1;APEX2;RECQL5;RAD50;TCF7;IL7R;MSH6;RAD51AP1;USP51;TFPT;FANCM;LIG3;RUVBL2;RAD51D;IGHMBP2;KLHDC3;CXorf57;NSMCE3;KDM4D;UBE2B;SPO11;HUS1B;NBN;RHNO1;SLX1A;EXD2;RAD51;SETX;RMI2;CDC45;RAD52;ORAOV1;CENPX;RDM1;BARD1;ZSWIM7;SIRT6;POLL;SPIDR;RTEL1;TRIP13;EME2;FBXO18;RTEL1-TNFRSF6B;IL4;NFRKB;XRCC1;POLM;SWAP70;UBR2;NDFIP1;TOP2A;TREX1;…	...
7	DNA replication	7_1	DNA replication-->general	14	GO:0006260_DNA replication;GO:0006261_DNA-dependent DNA replication;GO:0006268_DNA unwinding involved in DNA replication;GO:0006271_DNA strand elongation involved in DNA replication;GO:0006275_regulation of DNA replication;GO:0022616_DNA strand elongation;GO:0032392_DNA geometric change;GO:0032508_DNA duplex unwinding;GO:0044786_cell cycle DNA replication;GO:0045740_positive regulation of DNA rep…	621	UPF1;GRHL2;UBE2V1;ATRX;MSH2;GRWD1;HRAS;MAPK1;TET1;AXIN2;HMGB3;RECQL;SETD2;KIN;ASCC3;TIGAR;MUS81;THOC1;EHMT2;RECQL5;CERS1;RNASEH2A;BAX;TCP1;RAD50;IL7R;CCT4;PPP1R10;MSH6;CDC25C;MCM10;PPP2CA;OGG1;RGCC;BRCC3;CHD1;RPS27A;CCT5;RBBP6;INSR;MAPK3;NUP98;ESCO2;E2F8;TK2;ACD;CHRAC1;POLK;TNFAIP1;RAD51AP1;USP51;MCM4;OTUB1;SLBP;FANCM;USP9X;XPA;ZNF91;NFIC;GTF2H1;RRM2B;LIG3;ZPR1;RUVBL2;TWIST1;TNKS1BP1;RAD51D;IGHMB…	...
8	gene expression	8_1	gene expression-->general	16	GO:0006351_transcription DNA-templated;GO:0006355_regulation of transcription DNA-templated;GO:0006357_regulation of transcription from RNA polymerase II promoter;GO:0006366_transcription from RNA polymerase II promoter;GO:0010468_regulation of gene expression;GO:0019219_regulation of nucleobase-containing compound metabolic process;GO:0032774_RNA biosynthetic process;GO:0045934_negative regulati…	4827	ILF3;RAX2;FHL5;NPM3;PFKFB1;ZNF704;ZNF611;NUP93;UPF1;GRHL2;ZNF852;UBE2V1;ZNF589;C14orf39;VEGFA;TWIST2;CDK5RAP1;PTPN2;SIX6;ZSCAN1;ASF1B;KCTD1;EBF3;NR3C1;PSMA7;ATRX;TBX6;ZNF208;TRIM71;RFX3;MED29;CDK6;FUS;ZNF479;ZNF135;NOTCH1;MSH2;ZSCAN18;RLN2;CD4;KLF2;ZNF600;ZFP36L1;ASXL2;EMX1;RORA;LYAR;MAPK8IP1;MDFI;POLR2D;TCF7L2;ZBTB49;ZNF28;DDX39B;ZNF468;SFRP5;TRAK2;PRKCB;HRAS;SBNO2;PDE2A;ZNF408;ZNF816;ARMCX3;TCE…	...
		8_2	gene expression-->chromatin structure	22	GO:0006323_DNA packaging;GO:0006325_chromatin organization;GO:0006333_chromatin assembly or disassembly;GO:0006334_nucleosome assembly;GO:0006336_DNA replication-independent nucleosome assembly;GO:0006338_chromatin remodeling;GO:0016569_covalent chromatin modification;GO:0031055_chromatin remodeling at centromere;GO:0031056_regulation of histone modification;GO:0031497_chromatin assembly;GO:00340…	948	TSPYL4;HIST1H2BA;VEGFA;TSPYL1;ASF1B;NR3C1;ATRX;GRWD1;PRKCB;MAPK1;TET1;MORF4L2;KDM5A;TOP3B;HDAC4;HMGB3;LAS1L;RECQL;PPM1F;SMYD1;ATF2;SETD2;CDY1B;SS18L1;ASH2L;ZNF274;MIS12;ASCC3;NUMA1;CUL3;EHMT2;RECQL5;BAG6;CHD5;MNAT1;MUM1;TCP1;ZMYND11;RAD50;H1F0;L3MBTL3;CENPN;JMJD1C;HIST1H2BJ;CCT4;HIST1H2AG;HIST1H4I;HIST1H2BK;HIST1H2AH;USP49;HDAC9;PPP1R10;SKP1;TSPY4;CTCF;PSMC6;TSPY8;ISL1;BANP;H2BFM;HYPM;EID1;PRDM12…	...
		8_3	gene expression-->negative regulation	6	GO:0000122_negative regulation of transcription from RNA polymerase II promoter;GO:0010629_negative regulation of gene expression;GO:0045814_negative regulation of gene expression epigenetic;GO:0045892_negative regulation of transcription DNA-templated;GO:1902679_negative regulation of RNA biosynthetic process;GO:1903507_negative regulation of nucleic acid-templated transcription	1816	ILF3;NUP93;UPF1;ZNF589;VEGFA;TWIST2;PTPN2;KCTD1;NR3C1;PSMA7;ATRX;TBX6;TRIM71;RFX3;NOTCH1;KLF2;ZFP36L1;LYAR;MDFI;POLR2D;TCF7L2;HRAS;SBNO2;PDE2A;TCEAL1;TET1;AXIN2;TFAP2A;OSR1;TSC22D3;ZFP36;MORF4L2;DXO;OVOL1;KDM5A;SIX1;HDAC4;APEX1;SOX18;CELF4;PSME2;CELF1;SERPINE2;EIF4EBP1;PPM1F;SMYD1;SIX4;ATF2;ATXN1L;PAIP2B;MID2;LSM1;ZNF274;DUSP22;QKI;TBX22;URI1;ZC3H8;MAPT;CUL3;EHMT2;RPL13;RBM24;RPL14;RECQL5;DROSHA;…	...
		8_4	gene expression-->positive regulation	5	GO:0010628_positive regulation of gene expression;GO:0045893_positive regulation of transcription DNA-templated;GO:0045944_positive regulation of transcription from RNA polymerase II promoter;GO:1902680_positive regulation of RNA biosynthetic process;GO:1903508_positive regulation of nucleic acid-templated transcription	1825	ILF3;RAX2;FHL5;GRHL2;UBE2V1;VEGFA;CDK5RAP1;SIX6;EBF3;NR3C1;ATRX;TBX6;RFX3;NOTCH1;RLN2;CD4;KLF2;ASXL2;RORA;POLR2D;TCF7L2;ZBTB49;DDX39B;HRAS;ARMCX3;ZNF821;MAPK1;NKX6-3;TET1;AXIN2;TFAP2A;RPS6KB1;WNT3;OSR1;MORF4L2;RPS27L;RIOK2;RIOK1;ZNF76;EPB41L4B;TFEB;CEBPD;PRPF6;EGR2;KDM5A;SIX1;PRKDC;BAMBI;HDAC4;SOX18;CELF4;HOXA10;PPM1F;ICE1;SIX4;ATF2;TASP1;STH;SS18L1;ASH2L;PAXBP1;MLLT10;PLGRKT;QKI;STAR;FGF23;ZC3H8…	...
9	metabolism	9_1	metabolism-->general	28	GO:0009713_catechol-containing compound biosynthetic process;GO:0009890_negative regulation of biosynthetic process;GO:0009891_positive regulation of biosynthetic process;GO:0009892_negative regulation of metabolic process;GO:0009893_positive regulation of metabolic process;GO:0010556_regulation of macromolecule biosynthetic process;GO:0010557_positive regulation of macromolecule biosynthetic pro…	7174	C9orf72;CST2;CHST14;ILF3;MRPL44;RAX2;UBE2J1;FHL5;NPM3;PFKFB1;ZNF704;ZNF611;CST5;NUP93;UPF1;GRHL2;ZNF852;PRPS1L1;UBE2V1;DSE;ZNF589;C14orf39;ABCA1;VEGFA;NME6;FSCB;TWIST2;CDK5RAP1;PTPN2;SIX6;ZSCAN1;ASF1B;KCTD1;EBF3;NR3C1;PSMA7;ATRX;TBX6;ZNF208;TRIM71;RFX3;MED29;TSLP;CDK6;NSF;CHST9;FUS;ZNF479;DARS;ZNF135;MARK2;SPR;NOTCH1;MSH2;STRADB;ZSCAN18;RLN2;AGPAT1;CD4;KLF2;ZNF600;ZFP36L1;ASXL2;EMX1;RORA;LYAR;MAP…	...
		9_2	metabolism-->protein	3	GO:0006464_cellular protein modification process;GO:0009100_glycoprotein metabolic process;GO:0036211_protein modification process	4061	C9orf72;CHST14;ILF3;FGF16;UBE2J1;GRIN2D;CSNK1G2;NUP93;UBE2V1;UBE2E3;DSE;LGALS1;ABCA1;GLRX;HIST1H2BA;VEGFA;SRMS;FSCB;CDK5RAP1;PTPN2;PSMA7;ATRX;TRIM71;TMEM189-UBE2V1;TSLP;CDK6;CHST9;TRIOBP;TMEM189;MARK2;NOTCH1;STRADB;ACP1;CD4;ZFP36L1;ASXL2;MAPK8IP1;FN3KRP;TCF7L2;NCAN;FUCA2;TRAK2;PRKCB;HRAS;IAPP;KLHL28;SVIP;MAPK1;CTDP1;TET1;MUC5AC;RNFT1;AXIN2;RHOT1;RPS6KB1;OSR1;CHORDC1;F2;ZFP36;MAEA;MORF4L2;FUT8;RNF…	...
		9_3	metabolism-->transferase	2	GO:0051338_regulation of transferase activity;GO:0051347_positive regulation of transferase activity	981	PFKFB1;GRHL2;UBE2V1;VEGFA;CDK5RAP1;PTPN2;PSMA7;CDK6;MARK2;STRADB;CD4;MAPK8IP1;HRAS;MAPK1;CHORDC1;F2;ZFP36;ADRA1A;CCNY;SPRED1;CCND2;ANAPC15;NRBF2;PSME2;PDGFD;PPM1F;AGER;DCUN1D3;TIGAR;DUSP22;UVSSA;SPDYA;MAPT;PREX1;CERS1;ANGPT1;PSMB7;BAX;FABP4;MNAT1;TCP1;RAD50;DUSP8;SAA1;ADRA2B;CCT4;MADD;SKP1;DUSP2;CDC25C;CSK;PPP2CA;DUSP3;PYCARD;DNAJC3;PSMC6;PYDC1;GNAQ;GPS2;CDKN1C;RASGRP1;ADAM17;CACUL1;RGCC;TGFA;FZD…	...
10	migration	10_1	migration-->general	25	GO:0001667_ameboidal-type cell migration;GO:0001837_epithelial to mesenchymal transition;GO:0006928_movement of cell or subcellular component;GO:0006935_chemotaxis;GO:0007155_cell adhesion;GO:0007160_cell-matrix adhesion;GO:0010717_regulation of epithelial to mesenchymal transition;GO:0010718_positive regulation of epithelial to mesenchymal transition;GO:0010810_regulation of cell-substrate adhes…	2822	CD99L2;CLDN3;FGF16;DNAH5;NUP93;FAM110C;GRHL2;DGCR2;LGALS1;HIST1H2BA;VEGFA;CLDN4;PTPN2;SEMA5A;RFX3;CDK6;CCR4;TRIOBP;MARK2;DEFB118;NOTCH1;HLA-DPB1;KIF4A;CD4;PRPH2;ZFP36L1;AAMP;TCF7L2;NCAN;GPM6B;HLA-DPA1;TRAK2;HRAS;PAG1;CDHR2;LAMA3;MAPK1;AXIN2;RHOT1;ADGRL1;SART1;RPS6KB1;F2;MAEA;FUT8;RTN4;MYH11;IST1;FAM49B;SPRED1;DYNC1I2;EPB41L4B;EGR2;VPS4B;SIX1;DES;BAMBI;ESAM;HDAC4;APEX1;SOX18;PDGFD;SERPINE2;PTPRM;P…	...
		10_2	migration_&_development	2	GO:0001755_neural crest cell migration;GO:0008347_glial cell migration	82	RTN4;CFL1;DCX;GDNF;CCL3;ERBB4;ISL1;EDNRB;CCL2;MBOAT7;TWIST1;PAFAH1B1;LAMA5;BMP7;GPR183;HIF1A;NRTN;BMP4;MMP14;FGF19;AZU1;SOX8;TBX1;APCDD1;SEMA3A;EFNB1;FOLR1;CTNNB1;HEXB;CDK5R1;EDN3;EPHA4;SYNE2;ZEB2;SCRIB;PHOX2B;RET;OVOL2;STAP1;TSPO;SOCS7;CCR2;MATN2;RELN;TIAM1;LAMB1;TGFB2;CDK5R2;NDN;GLI3;SUN2;CSPG4;CORO1C;CDK5;LEF1;NR2E1;ACVR1;NRP1;P2RY1;SRGAP2;SEMA3F;PITX2;DAB1;SUN1;FOXG1;CSF1;DAB2IP;HTR2B;ADGRG1;…	...
		10_3	migration-->extracellular matrix	3	GO:0030199_collagen fibril organization;GO:0030574_collagen catabolic process;GO:0032963_collagen metabolic process	140	F2;COL6A1;COL12A1;P3H3;PPARD;CIITA;RGCC;ATP7A;IL6;COL6A2;FAP;AMELX;ITGA2;CTSB;MMP16;COL4A4;ENG;GREM1;TNXB;COL4A6;ID1;COL4A3;COL19A1;CREB3L1;P3H4;SERPINB7;F2R;HIF1A;COL11A2;BMP4;MMP2;COL1A2;MMP14;CTSD;FOXC1;PRTN3;PEPD;NF1;COL4A5;COL14A1;ARG1;CBX8;SERPINF2;MMP11;COL3A1;COL7A1;MYB;COL5A2;TGFB1;CYP1B1;SERPINH1;TGFB3;KLK6;COL2A1;COL15A1;TGFBR1;ERRFI1;PRSS2;P2RX7;MMP26;TNS2;CTGF;FURIN;TMPRSS6;COL8A2;CO…	...
11	physiology	11_1	physiology-->general	2	GO:0051240_positive regulation of multicellular organismal process;GO:0051241_negative regulation of multicellular organismal process	2133	FGF16;GRHL2;LGALS1;VEGFA;TWIST2;B2M;PTPN2;SEMA5A;TBX6;RFX3;TSLP;CDK6;MARK2;NOTCH1;MSH2;RLN2;METRNL;HLA-DPB1;AGPAT1;CD4;KLF2;ZFP36L1;AAMP;RORA;TCF7L2;GPM6B;HLA-DPA1;SFRP5;TRAK2;PRKCB;IAPP;SYNDIG1;PANX1;ASIC2;AXIN2;TFAP2A;ADGRL1;SART1;RPS6KB1;OSR1;UTS2R;F2;TSC22D3;ZFP36;GLRX3;ADRA1A;RTN4;IST1;FAM49B;SPRED1;EPB41L4B;SIX1;CSN2;PRKDC;GDF5;LIPG;ADRB3;BAMBI;HDAC4;CELF1;PDGFD;SERPINE2;PTPRM;GSDMD;HOXA9;G…	...
		11_2	physiology-->cardiovascular system	1	GO:0001991_regulation of systemic arterial blood pressure by circulatory renin-angiotensin	19	PCSK5;ACE2;F2R;F2RL1;AGTR2;CTSZ;ATP6AP2;C9orf3;OR51E2;CMA1;CTSG;REN;AGT;ENPEP;MME;GJA5;CPA3;ECE1;ACE	...
12	proliferation	12_1	proliferation--> general	3	GO:0008283_cell proliferation;GO:0008284_positive regulation of cell proliferation;GO:0042127_regulation of cell proliferation	1967	FGF16;PTGER2;LMNTD1;GRHL2;VEGFA;SRMS;PTPN2;SEMA5A;TRIM71;TSLP;CDK6;INSL4;NOTCH1;HLA-DPB1;CD4;ZFP36L1;EMX1;RORA;TAX1BP3;TCF7L2;ZBTB49;HLA-DPA1;SFRP5;HRAS;MAPK1;TET1;AXIN2;TFAP2A;RPS6KB1;WNT3;OSR1;UTS2R;F2;ADRA1A;RTN4;FTH1;CCND2;OVOL1;SSR1;MATK;FZD6;SIX1;PRKDC;GDF5;LIPG;BAMBI;HDAC4;SOX18;PDGFD;SERPINE2;PTPRM;SIX4;ATF2;ATXN1L;AGER;DERL2;ASH2L;HLA-E;ASCC3;DUSP22;SPDYA;CYP1A1;KRT16;CD274;CUL3;DPP4;GCN…	...
		12_2	proliferation--> epithelium	4	GO:0050673_epithelial cell proliferation;GO:0050678_regulation of epithelial cell proliferation;GO:0050679_positive regulation of epithelial cell proliferation;GO:0050680_negative regulation of epithelial cell proliferation	372	VEGFA;SEMA5A;CDK6;NOTCH1;ZFP36L1;HRAS;MAPK1;OSR1;RTN4;SIX1;GDF5;PTPRM;SIX4;ATF2;THAP1;BAX;CDH13;EGFL7;PPARD;ISL1;SERPINB5;PTPRK;EHF;CEBPB;EDNRB;ADAM17;RGCC;TGFA;ATP7A;ODAM;APOH;PRKCA;NKX3-1;STAT1;CCL11;STK11;SAV1;FAP;STXBP4;PDCD6;WNT10B;APLNR;SCN5A;TWIST1;CDKN1C;ID2;GATA3;THBS1;ID1;VEGFD;BMP6;CYBA;RICTOR;STRAP;FGF7;BTRC;TNFSF11;CCL5;ANG;RB1;HIF1A;STOX1;BMP4;SIRT1;ALDH1A2;AR;CCND1;BMPER;MMP14;CDH3…	...
		12_3	proliferation-->keratinocyte	1	GO:0010837_regulation of keratinocyte proliferation	29	ZFP36L1;PTPRK;STXBP4;FGF7;CDH3;CD109;SNAI2;SRSF6;HAS2;VDR;TGM1;SLURP1;OVOL2;MED1;KLF9;CTSV;YAP1;TP63;FGF10;CASK;REG3G;REG3A;EFNB2;BCL11B;PRKD1;INTU;SFN;KDF1;MIR21	...
		12_4	proliferation-->mesenchyme	4	GO:0010463_mesenchymal cell proliferation;GO:0010464_regulation of mesenchymal cell proliferation;GO:0048144_fibroblast proliferation;GO:0048145_regulation of fibroblast proliferation	127	VEGFA;CDK6;OSR1;UTS2R;FTH1;SIX1;PRKDC;PDGFD;BAX;IL13;MSX1;STAT1;WNT1;BMI1;ZMIZ1;BMP7;DCHS1;FGF7;E2F1;BMP4;CDC6;SIRT6;FGF4;PEX2;MED31;NDUFS4;WAPL;ZEB1;PARP10;TBX1;FBXW4;NF1;BMPR1A;RNASEH2B;SOX9;AGTR2;NFIB;CTNNB1;CREB1;TP53;SKI;CD300A;PDGFA;MYB;MYCN;TGFB1;GPC3;LTA;PML;SPHK1;MIF;NLRC3;FGFR1;NUPR1;FGF9;TP53INP1;B4GALT7;WNT11;CDKN1A;DHX9;PHF14;EMD;PDGFRA;CTC1;DACH1;CDC73;DDR2;IHH;FGFR2;EREG;BTC;MORC3;…	...
13	signaling	13_1	signaling-->general	22	GO:0001101_response to acid chemical;GO:0006468_protein phosphorylation;GO:0007166_cell surface receptor signaling pathway;GO:0007167_enzyme linked receptor protein signaling pathway;GO:0007267_cell-cell signaling;GO:0009611_response to wounding;GO:0009628_response to abiotic stimulus;GO:0009719_response to endogenous stimulus;GO:0009966_regulation of signal transduction;GO:0010033_response to or…	6890	C9orf72;CLDN3;ILF3;SLC44A4;FGF16;GPBAR1;PTGDR;PLEKHG4B;UBE2J1;ABCG4;GRIN2D;PFKFB1;SECTM1;PTGER2;CSNK1G2;GNL1;NUP93;UPF1;FAM110C;AKAP1;UBE2V1;XRCC4;LGALS1;RALGPS1;AQP4;C14orf39;ABCA1;VEGFA;SRMS;INSL6;CLDN4;B2M;CDK5RAP1;PTPN2;CHRNA9;LILRB5;SEMA5A;INVS;NR3C1;PSMA7;ATRX;TRIM71;RFX3;TMEM189-UBE2V1;TSLP;CDK6;NSF;CCR4;INSL4;MARK2;CYTH2;PIEZO2;NOTCH1;MSH2;STRADB;FRRS1L;RLN2;METRNL;HLA-DPB1;AGPAT1;CD4;PRP…	...
		13_2	signaling_&_cell cycle	9	GO:0000075_cell cycle checkpoint;GO:0007093_mitotic cell cycle checkpoint;GO:0007094_mitotic spindle assembly checkpoint;GO:0031577_spindle checkpoint;GO:0044819_mitotic G1/S transition checkpoint;GO:0071173_spindle assembly checkpoint;GO:0071174_mitotic spindle checkpoint;GO:0072395_signal transduction involved in cell cycle checkpoint;GO:0072413_signal transduction involved in mitotic cell cycl…	212	MSH2;DDX39B;HRAS;RPS27L;ANAPC15;PRKDC;ZWINT;ATF2;MUS81;THOC1;GML;BAX;PPP1R10;RINT1;CDC25C;NSUN2;RGCC;BRCC3;CNOT3;RPS27A;BUB1;E2F8;E2F4;TNKS1BP1;ZNF830;CDK5RAP3;CHEK2;PIDD1;FZR1;BCL2L1;CHMP4C;HUS1B;NBN;RHNO1;PRMT1;RB1;E2F1;EIF2AK4;BRSK1;CDC45;ZNF207;DOT1L;CCND1;ORAOV1;CDC6;TP73;BABAM1;TRIP13;EME2;UIMC1;CARM1;ATRIP;TOP2A;PRPF19;MDC1;APC;ZFYVE19;TEX14;BUB1B;PLAGL1;LCMT1;RPS6;TTK;CDT1;SOX4;VPS4A;RNAS…	...
		13_3	signaling_&_DNA damage	23	GO:0000077_DNA damage checkpoint;GO:0006974_cellular response to DNA damage stimulus;GO:0006977_DNA damage response signal transduction by p53 class mediator resulting in cell cycle arrest;GO:0009314_response to radiation;GO:0009411_response to UV;GO:0010212_response to ionizing radiation;GO:0030330_DNA damage response signal transduction by p53 class mediator;GO:0031570_DNA integrity checkpoint;…	1148	GNL1;UPF1;UBE2V1;XRCC4;C14orf39;ATRX;TMEM189-UBE2V1;CCR4;MSH2;POLR2D;DDX39B;HRAS;MAPK1;ASIC2;AXIN2;KRCC1;MORF4L2;SCARA3;RPS27L;CAT;CTNS;BEST1;SPRED1;CCND2;PRKDC;APEX1;RECQL;ATF2;SETD2;DCUN1D3;ASH2L;KIN;ASCC3;TIGAR;STAR;PPP1CB;UVSSA;SPDYA;ICAM1;MAPT;MUS81;ASCC2;THOC1;APEX2;UBA1;EHMT2;MOAP1;RECQL5;CERS1;RNASEH2A;GML;JUNB;BAG6;CHD5;BAX;ATMIN;MNAT1;MUM1;OPRK1;FNTA;RAD50;HIST1H4I;NET1;PPP1R10;IFT20;RI…	...
		13_4	signaling-->BMP	2	GO:0071772_response to BMP;GO:0071773_cellular response to BMP stimulus	160	NOTCH1;SFRP5;GDF5;NUMA1;GDF1;SOST;RGMB;LRP4;ZCCHC18;UBE2D1;ZNF8;MAPK3;MSX1;PELO;HFE;USP9X;ABL1;WNT1;ENG;GREM1;GATA3;SMURF1;ID1;EGR1;BMP7;TWSG1;BMP6;DSG4;DLX1;TMEM100;BMP4;BMPER;FOXD1;GATA5;NOG;USP9Y;ETV2;INHA;RBPJ;DAND5;FBXL15;NKX2-5;FGF8;ACVR2A;GDF15;BMPR1A;AMH;HTRA1;SOX9;GDF3;FSTL3;ADAMTS12;HES5;SPINT1;GDF9;SMAD4;SKI;MSX2;CHRDL1;MEGF8;BMP15;GATA6;FKBP8;TGFB1;GPC3;DLX5;PHOX2B;CER1;RBPMS2;GDF10;G…	...
		13_5	signaling-->FGF	2	GO:0044344_cellular response to fibroblast growth factor stimulus;GO:0071774_response to fibroblast growth factor	148	FGF16;TRIM71;ZFP36L1;POLR2D;MAPK1;ZFP36;SPRED1;STAR;FGF23;FGF6;FRS3;CCL2;RPS27A;FGFBP1;MAPK3;CBL;FLRT1;GPC1;FLRT3;POLR2F;GATA3;SCGB1A1;POSTN;THBS1;FGFR3;CD44;SPRY2;POLR2I;FGF7;FIBP;CCL5;FGF21;SETX;POLR2E;CEP57;NOG;FGF19;FGF4;FGF3;TIAL1;ITGB1BP1;FGF1;ELK1;PRDM14;TBX1;LHX1;FGFR4;FGF8;FGF22;KLB;RBFOX2;SHCBP1;FUZ;NDST1;POLR2L;POLR2A;SNAI2;ESRP2;NPTN;HYAL1;FGF18;HYAL2;NRXN1;KIF16B;GCLC;CTNNB1;DLL4;IER…	...
		13_6	signaling-->growth factor	4	GO:0070848_response to growth factor;GO:0071363_cellular response to growth factor stimulus;GO:0090287_regulation of cellular response to growth factor stimulus;GO:0090288_negative regulation of cellular response to growth factor stimulus	667	FGF16;VEGFA;NR3C1;TRIM71;NOTCH1;ZFP36L1;POLR2D;SFRP5;PRKCB;PDE2A;MAPK1;RPS6KB1;ZFP36;FUT8;CAT;NLK;SPRED1;GDF5;BAMBI;PDGFD;BAG4;SLC9A6;CYFIP2;DUSP22;NUMA1;STAR;FGF23;URI1;MAPT;GDF1;GCNT2;CPNE3;FNTA;FGF6;FRS3;SOST;RGMB;ERBB4;LRP4;SRD5A1;PTPRK;CCL2;ADAM17;ZCCHC18;ATP7A;PTPN1;RPS27A;LTBP4;UBE2D1;CDH5;FGFBP1;ZNF8;INSR;MAPK3;SH3GL2;CBL;MSX1;HSPB1;LIMS1;STK11;OPRM1;CCBE1;ARHGEF18;PELO;FLRT1;GPC1;HFE;PDC…	...
		13_7	signaling-->GTPase	1	GO:0051056_regulation of small GTPase mediated signal transduction	305	PLEKHG4B;RALGPS1;ABCA1;CYTH2;NOTCH1;ARHGEF10;RHOT1;SOS2;ADRA1A;CGNL1;MCF2;SYDE1;TRIO;ABRA;CUL3;PREX1;PLEKHG2;ARHGEF39;NET1;MADD;ABR;RASGRP1;ARHGAP33;FAM13B;SRGAP3;CYTH1;HRAS;ARHGEF18;ARHGAP6;ARHGDIG;TNFAIP1;GARNL3;ARHGAP5;RHOB;ABL1;ARFGEF2;DNM2;ARAP3;RASA1;RAPGEF1;STMN3;LPAR4;P2RY10;GDI2;SPRY2;RIT2;RALBP1;ARHGAP32;FOXM1;ARAP1;SCAI;ARHGAP28;DEPDC1B;GPR18;CDON;ARHGEF16;F2R;F2RL2;LPAR1;RASAL3;KANK1;…	...
		13_8	signaling-->kinase	3	GO:0007178_transmembrane receptor protein serine/threonine kinase signaling pathway;GO:0090092_regulation of transmembrane receptor protein serine/threonine kinase signaling pathway;GO:0090101_negative regulation of transmembrane receptor protein serine/threonine kinase signaling pathway	315	NUP93;NOTCH1;SFRP5;FUT8;NLK;GDF5;BAMBI;DUSP22;NUMA1;GDF1;GCNT2;FNTA;AKAP2;SOST;RGMB;LRP4;PTPRK;ADAM17;ZCCHC18;RPS27A;LTBP4;UBE2D1;CDH5;ZNF8;MAPK3;CBL;MSX1;STK11;ARHGEF18;PELO;HFE;USP9X;FAM89B;PRDM16;ABL1;WNT1;PARD6A;ENG;CDKN1C;DNM2;GREM1;THBS1;SMURF1;FERMT2;TGFB1I1;ID1;EGR1;BMP7;TWSG1;BMP6;AKAP3;DSG4;LDLRAD4;STRAP;DLX1;WFIKKN1;HSPA1A;JADE2;CSNK2B;PTK2;TMEM100;GIPC1;BMP4;SIRT1;BMPER;EID2;COL1A2;MA…	...
		13_9	signaling-->nutrient	2	GO:0007584_response to nutrient;GO:0031670_cellular response to nutrient	210	ABCA1;CD4;P2RX5;PANX1;RPS6KB1;CAT;LIPG;DAD1;ASS1;STAR;FGF23;CYP1A1;SRF;GDAP1;PPARD;CYBB;OTC;AQP3;OGG1;ABCB4;STAT1;STC1;ITGA2;CASP1;HMGCR;HAT1;POSTN;EEF2;BMP7;P2RX1;LDHA;CYBA;TPCN2;TYMS;P2RX3;ALDH1A2;CCND1;IL1B;XBP1;APOA1;RARA;PHEX;ALAD;RELA;TRPM4;TRIM25;FKBP1B;TBXA2R;RYR3;AHCY;STC2;FADS1;KYNU;FOLR1;NCOA1;DHODH;ADIPOR2;SNAI2;FOLR2;IGFBP2;TRPV1;BAIAP2;SLC6A19;ACSL4;CDKN2D;ARG1;UFL1;DNTT;CD3E;GCLC;C…	...
		13_10	signaling-->retinoic acid	1	GO:0032526_response to retinoic acid	100	ABCA1;WNT3;OSR1;ZNF35;WNT9B;GDAP1;AQP3;CD38;WNT10B;WNT8A;NDUFA13;BMP6;SNRNP70;PTK2B;TWF2;SETX;ALDH1A2;PTGES;MICB;RARA;IGF2R;OXT;KRT13;YES1;TBX1;GJB2;HSD17B2;TEAD2;WNT5B;TMEM161A;SOX9;TRIM16;IGFBP2;KLF4;CDKN2D;PCK1;LYN;CYP26B1;PHB2;ADNP2;CTSH;PTK7;MYB;SREBF1;HTRA2;SERPINF1;FZD7;RET;DUSP1;LTK;ABL2;OVCA2;WNT8B;WNT11;RXRA;PTCH1;SLC10A3;ASXL1;GJA1;WNT6;BRINP3;TNC;SLC6A4;FGFR2;PAX2;GJB3;FZD4;YAP1;RARG;…	...
		13_11	signaling-->TGFbeta	5	GO:0007179_transforming growth factor beta receptor signaling pathway;GO:0017015_regulation of transforming growth factor beta receptor signaling pathway;GO:0071559_response to transforming growth factor beta;GO:0071560_cellular response to transforming growth factor beta stimulus;GO:1903844_regulation of cellular response to transforming growth factor beta stimulus	219	NR3C1;ZFP36L1;PDE2A;FUT8;NLK;GDF5;BAMBI;PDGFD;DUSP22;STAR;GCNT2;FNTA;PTPRK;ADAM17;RPS27A;LTBP4;CDH5;CBL;LIMS1;STK11;ARHGEF18;USP9X;FAM89B;PRDM16;WNT1;PARD6A;ENG;CDKN1C;DNM2;POSTN;THBS1;SMURF1;FERMT2;TGFB1I1;ID1;TWSG1;SNRNP70;PDCD5;LDLRAD4;STRAP;DLX1;WFIKKN1;HSPA1A;PTK2;GIPC1;SIRT1;EID2;COL1A2;MAP3K7;STK16;CRK;DUSP15;CLDN5;USP9Y;HSPA5;KLF10;MTMR4;CD109;SNX6;ZEB1;YES1;DAND5;CLEC3B;FBN2;VASN;NEDD8;F…	...
		13_12	signaling-->Wnt	5	GO:0016055_Wnt signaling pathway;GO:0030111_regulation of Wnt signaling pathway;GO:0060070_canonical Wnt signaling pathway;GO:0198738_cell-cell signaling by wnt;GO:2000050_regulation of non-canonical Wnt signaling pathway	482	CSNK1G2;INVS;PSMA7;MARK2;NOTCH1;MDFI;TAX1BP3;TCF7L2;SFRP5;AXIN2;WNT3;NLK;CCNY;ATP6V1C2;FZD6;BAMBI;PSME2;WNT9B;CUL3;PSMB7;TCF7;SOST;IFT20;SKP1;NXN;CTHRC1;PPP2CA;LRP4;PSMC6;GNAO1;CCDC88C;ISL1;CDH2;FZD8;RPS27A;PSMD10;RSPO2;SDC1;TMEM237;STK11;OPRM1;SDHAF2;RSPO3;ANKRD6;NOTUM;RNF213;PPP3CB;LZTS2;AGO2;AMOTL1;PSMD13;WNT10B;RNF146;ABL1;OTULIN;DAPK3;WNT1;BICC1;PARD6A;SMARCA4;RUVBL2;JUP;GREM1;TNRC6A;GATA3;W…	...
14	transport	14_1	transport-->general	4	GO:0034502_protein localization to chromosome;GO:0045216_cell-cell junction organization;GO:0050000_chromosome localization;GO:1904589_regulation of protein import	530	CLDN3;GPBAR1;NUP93;GRHL2;VEGFA;SEMA5A;ATRX;MDFI;GPM6B;SFRP5;PDE2A;MAPK1;AXIN2;F2;VPS4B;BAMBI;PPM1F;SETD2;AGER;MIS12;NUMA1;NDE1;RASSF8;RAB8B;CUL3;ANGPT1;CADM1;SRF;LIMS4;TCP1;CDH13;CDH11;CCT4;RBCK1;CSK;ERBB4;CTCF;SEH1L;GNAQ;MAU2;PTPRK;ACTN1;OGG1;CDH2;EPB41L3;CCT5;PSMD10;PRKCA;TTL;CDH5;PARD6B;IL6;CHMP1B;NUP98;ESCO2;KIF2B;LIMS1;ACD;TXN;ARHGAP6;ITGA2;ROCK2;FAM89B;ABL1;DSP;DAPK3;PARD6A;ZPR1;RUVBL2;JUP;…	...
		14_2	transport_&_cell cycle	14	GO:0000819_sister chromatid segregation;GO:0007059_chromosome segregation;GO:0010965_regulation of mitotic sister chromatid separation;GO:0033045_regulation of sister chromatid segregation;GO:0033046_negative regulation of sister chromatid segregation;GO:0033047_regulation of mitotic sister chromatid segregation;GO:0033048_negative regulation of mitotic sister chromatid segregation;GO:0051303_est…	340	C14orf39;NR3C1;ATRX;KIF4A;AXIN2;RIOK2;DYNC1I2;VPS4B;ANAPC15;TOP3B;ZWINT;MIS12;NUMA1;NDE1;CKAP5;MUS81;NEK6;CUL3;RECQL5;SPC25;BAG6;CENPN;DSN1;CTCF;SEH1L;MAU2;ANAPC4;HORMAD2;TTL;INCENP;BUB1;CHMP1B;NUP98;ESCO2;KIF2B;CIAO1;CENPW;PTTG2;SETDB2;PUM2;FANCM;USP9X;AKAP8L;AKAP8;RANBP2;TACC3;PAFAH1B1;DYNLL2;CHMP1A;PAPD7;NCAPH;ANKRD53;UBE2B;CHMP4C;P3H4;SPO11;KNL1;NTMT1;KIF18B;SMC2;RB1;CSNK2A1;RCC2;RMI2;ZNF207;…	...
		14_3	transport-->nucleocytoplasmic	8	GO:0006606_protein import into nucleus;GO:0006913_nucleocytoplasmic transport;GO:0042306_regulation of protein import into nucleus;GO:0044744_protein targeting to nucleus;GO:0046822_regulation of nucleocytoplasmic transport;GO:0051169_nuclear transport;GO:0051170_nuclear import;GO:1902593_single-organism nuclear import	468	NUP93;UPF1;CCHCR1;SEMA5A;STRADB;MDFI;POLR2D;TCF7L2;DDX39B;SFRP5;PDE2A;MAPK1;AXIN2;F2;RIOK2;EGR2;GDF5;BAMBI;SETD2;AGER;SYMPK;THOC1;ABRA;GEMIN8;BANF1;ANGPT1;SNRPG;RBCK1;PPP1R10;NEUROD1;ERBB4;EIF5A;SEH1L;GNAQ;OGG1;RNPS1;DDX25;PSMD10;ANKRD54;CAMK1;LTV1;IL6;NUP98;STRADA;STYX;NUP153;TXN;TNPO1;NOL6;SLBP;POM121L2;AKAP8L;FAM89B;NXF5;IPO7;RANBP2;BUD13;PRKAG1;ZPR1;CSE1L;JUP;SRSF1;ANP32B;KPNA5;GREM1;DDX39A;D…	...

## Sheet: GO comp.2. AT>AM
Talbe_GO_composition_ATAM_up
supercategory		subcategory		GO category		Genes
#	name	#	name	total	name	total	names
1	cytoskeleton	1_1	cytoskeleton-->general	3	GO:0030031_cell projection assembly;GO:0032990_cell part morphogenesis;GO:0048858_cell projection morphogenesis	139	CDC14A;TTC26;DYNC2LI1;TMEM237;FAM179B;FER;TBC1D19;TTLL3;TBC1D15;ATG5;EVI5;TTC30A;TTC30B;DYNC2H1;RAB23;CEP290;WDR35;LRRC6;RPGR;CCDC88A;CEP83;IFT80;DYX1C1;DCDC2;ARID1B;PCM1;ARL6;ATP6V1D;CEP162;FNBP1L;NCK1;CC2D2A;SPEF2;IFT81;INTU;IFT88;EMP1;IFT74;BBS4;TAPT1;CLUAP1;BBS7;TBC1D8;RAP1GAP;NEK1;B9D1;RDX;TTC8;KIT;C5ORF42;DNAH7;CYLD;WDR19;MNS1;EXOC5;SPATA6;FGD6;SCLT1;BBOF1;RPGRIP1L;ALMS1;AHI1;PIBF1;ATG3;CEN…	...
		1_2	cytoskeleton-->cilium	3	GO:0042384_cilium assembly;GO:0044782_cilium organization;GO:0060271_cilium morphogenesis	66	CDC14A;TTC26;DYNC2LI1;TMEM237;FAM179B;TTLL3;TTC30A;TTC30B;RAB23;DYNC2H1;CEP290;WDR35;LRRC6;RPGR;CEP83;IFT80;DYX1C1;ARL6;PCM1;ATP6V1D;CEP162;FNBP1L;CC2D2A;SPEF2;IFT81;INTU;IFT74;CLUAP1;TAPT1;BBS4;BBS7;B9D1;NEK1;TTC8;C5ORF42;DNAH7;WDR19;MNS1;EXOC5;SPATA6;SCLT1;BBOF1;RPGRIP1L;AHI1;ALMS1;PIBF1;CENPJ;IFT57;CFAP46;FAM161A;ARL13B;BBS12;TOPORS;ARL3;TTC17;HSPB11;OFD1;IFT88;NPHP3;RILPL2;TCTN3;TCTN1;TBC1D32…	...
2	gene expression	2_1	gene expression-->general	11	GO:0006351_transcription, DNA-templated;GO:0006355_regulation of transcription, DNA-templated;GO:0010467_gene expression;GO:0010468_regulation of gene expression;GO:0016070_RNA metabolic process;GO:0016071_mRNA metabolic process;GO:0032774_RNA biosynthetic process;GO:0051252_regulation of RNA metabolic process;GO:0097659_nucleic acid-templated transcription;GO:1903506_regulation of nucleic acid-t…	787	ABLIM2;ADAMTS3;ADAT2;AEBP2;AFAP1L2;AGA;AGGF1;AGO3;AHCTF1;AHI1;AIMP1;AKT2;ALKBH8;ANK3;ANKRA2;ANKRD49;ANXA3;APBB2;APH1B;ARHGEF5;ARID1B;ARID4A;ARID4B;ARMCX3;ASF1A;ASH1L;ASPH;ASUN;ASXL3;ATF1;ATF2;ATF3;ATG4C;ATMIN;ATOH8;ATP6AP2;ATRX;BANK1;BAZ2B;BBS4;BBS7;BBX;BCAS2;BCL2;BCLAF1;BDP1;BHLHE41;BIRC2;BLZF1;BMP2;BMP7;BMP8A;BMPR1A;BPTF;BRD7;BRWD1;BTAF1;C2ORF49;C3ORF33;C7ORF55-LUC7L2;C9ORF64;CALCA;CARTPT;CASP8…	...
		2_2	gene expression-->chromatin structure	1	GO:0016569_covalent chromatin modification	87	AEBP2;ARID1B;ARID4A;ARID4B;ASF1A;ASH1L;ATF2;ATRX;BPTF;BRCC3;BRD7;CDC73;CHD1;CHD6;CHD9;CHEK1;CTR9;DEK;DNAJC2;DPY30;EID1;ENY2;EPC1;EPC2;FAM175A;GTF3C4;HAT1;HDAC2;HIRA;HLTF;HMGN5;HOPX;ING3;IWS1;JADE1;JMJD1C;KANSL1L;KDM1B;KDM6A;KMT5B;L3MBTL3;LEO1;MAP3K7;MAPK8;MBIP;MYSM1;NEK11;NIPBL;OGT;PAXBP1;PRDM16;PRDM2;PRDM5;PRKAA1;PRMT3;PWP1;PYGO1;RAPGEF3;RCBTB1;RSF1;SALL1;SETD2;SETDB2;SETMAR;SFPQ;SKP1;SMARCA1;SM…	...
		2_3	gene expression-->RNA processing	6	GO:0000375_RNA splicing, via transesterification reactions;GO:0000377_RNA splicing, via transesterification reactions with bulged adenosine as nucleophile;GO:0000398_mRNA splicing, via spliceosome;GO:0006396_RNA processing;GO:0006397_mRNA processing;GO:0008380_RNA splicing	164	ADAT2;AGGF1;AGO3;ALKBH8;BCAS2;C2ORF49;C7ORF55-LUC7L2;C9ORF64;CCAR1;CCAR2;CCDC59;CCNL1;CDC5L;CDC73;CDK7;CIR1;CMTR2;CPSF6;CRNKL1;CSTF3;CTR9;CWC22;CWC27;DCAF13;DDX1;DDX46;DDX5;DHX29;DHX36;DHX40;DIS3;DUS4L;EBNA1BP2;ELAC1;ERI2;EXOSC7;FAM98B;FRG1;GCFC2;GEMIN8;GTF2H2;HNRNPA2B1;HNRNPDL;HNRNPH3;HNRNPR;HNRNPU;HTATSF1;INTS10;INTS12;INTS7;IWS1;KHDRBS2;KIAA1429;KIAA1456;KIN;KRR1;LARP7;LEO1;LSM8;LTV1;LUC7L2;LU…	...
3	metabolism	3_1	metabolism-->general	1	GO:0019219_regulation of nucleobase-containing compound metabolic process	604	FAM200A;ZNF630;NAA15;ZNF639;ZNF250;ZNF782;MED23;CLK1;ZNF638;RORA;ZNF253;NSRP1;ZNF254;USP51;MAP3K7;CUL3;EPC1;EPC2;MED28;CLK4;ZNF248;PIK3CA;ZNF396;ZNF107;DHX36;PATZ1;OGT;STAG2;CCAR2;CCAR1;ZNF43;ZNF45;ZNF44;ZNF644;ZNF506;ZNF507;LRRC1;ZHX1;ZNF502;MED14;ZNF793;ZNF37A;CTDSPL2;ZNF236;ZNF235;JUN;MAPK8;MCTS1;IRAK1BP1;ZNF613;ZNF614;ZNF132;AHCTF1;ZNF230;ZNF512;ZNF615;ZNF616;ZNF229;NPHP3;ZNF227;ZNF226;ZNF225…	...
		3_2	metabolism-->biosynthesis	7	GO:0010556_regulation of macromolecule biosynthetic process;GO:0018130_heterocycle biosynthetic process;GO:0019438_aromatic compound biosynthetic process;GO:0034645_cellular macromolecule biosynthetic process;GO:0034654_nucleobase-containing compound biosynthetic process;GO:0051171_regulation of nitrogen compound metabolic process;GO:2000112_regulation of cellular macromolecule biosynthetic proce…	785	FAM200A;ZNF630;NAA15;ZNF639;ZNF250;ZNF782;SYNCRIP;MED23;ZNF638;RORA;ZNF253;ZNF254;USP51;MAP3K7;CUL3;EPC1;EPC2;MED28;ZNF248;ZNF396;ZNF107;DHX36;PATZ1;OGT;STAG2;CCAR2;CCAR1;ZNF43;ZNF45;ZNF44;ZNF644;ZNF506;ZNF507;LRRC1;ZHX1;ZNF502;MED14;ZNF793;ZNF37A;CTDSPL2;ZNF236;ZNF235;PRORSD1P;JUN;MAPK8;MCTS1;IRAK1BP1;GATC;ZNF613;ZNF614;ZNF132;AHCTF1;ZNF230;MTIF2;ARFGEF1;ZNF512;ZNF615;ZNF616;ZNF229;ZNF227;ZNF226…	...
		3_3	metabolism-->methylation	3	GO:0018205_peptidyl-lysine modification;GO:0032259_methylation;GO:0043414_macromolecule methylation	106	XRCC4;KDM6A;USPL1;METTL21A;ARID4A;ARID4B;ZNF451;MBIP;SENP6;MAP3K7;PHC3;ZNF304;DPY30;JADE1;EPC1;EPC2;SETMAR;BRD7;NUP37;RAPGEF3;OGT;RANBP2;TPR;TOP2B;STAG2;KMT5B;NUP133;SP100;EGR2;FAM76B;FAM76A;TOPORS;ASH1L;PRDM5;PYGO1;MDM2;PRDM2;PIAS2;NUP107;ETFBKMT;EID1;ING3;ZNF274;IFIH1;CETN2;HAT1;KANSL1L;CHEK1;PRDM16;ATF2;GTF3C4;SETDB2;KIAA1586;SMYD3;SMC6;WHSC1;WRN;TET2;SMC3;IWS1;PWP1;CTR9;ATRX;ATP7A;HDAC2;SP3;M…	...
		3_4	metabolism-->protein	1	GO:0070647_protein modification by small protein conjugation or removal	145	XRCC4;DZIP3;ZNF451;RNF217;MYLIP;USP51;LNX1;CUL3;KLHL8;CUL5;G2E3;USP54;NUP37;ITCH;OGT;STAG2;NUP133;ANAPC4;SOCS4;SKP1;UBR1;TANK;DCAF4;PSMA2;MIB1;DCUN1D1;PSMA5;MIB2;UBR5;FBXL4;RAD18;PIAS2;NFE2L2;DCUN1D4;FBXL3;DCUN1D5;PHOSPHO2-KLHL23;FBXL2;IFIH1;ANAPC13;UBA5;ANAPC10;UBE2V2;TTC3;TMEM129;RNF165;EIF3F;LEO1;ANKIB1;KBTBD7;FBXO4;RCHY1;FBXO9;HECTD1;SASH1;SHPRH;KIAA1586;WRN;ATG3;CDC27;CTR9;KCTD10;CBLB;PSMC6;…	...
4	signaling	4_1	signaling-->thyroid hormone	2	GO:0006590_thyroid hormone generation;GO:0042403_thyroid hormone metabolic process	10	DIO2;CPQ;PAX8;DUOX2;FOXE1;DUOX1;TPO;DIO1;IYD;TG	...
5	transport	5_1	transport-->general	1	GO:0008104_protein localization	313	RAB3GAP2;CADM1;LTBP2;CHMP5;VPS54;TVP23C;VPS53;VPS50;POSTN;SSR1;HOOK3;NOV;HOOK1;KIF13A;PIK3C3;TRAK1;AAGAB;DYNC2H1;RAB23;CEP290;VPS13A;NUP37;TLK1;RAPGEF3;DUOXA2;DUOXA1;VPS45;PARP11;SKP1;PCM1;PCLO;BCL2L11;CTDSPL2;VEGFC;RAB18;LCA5;UBR5;JUN;VEGFA;CC2D2A;MAPK8;SRP72;RAB13;TBC1D8B;CCDC93;MTX3;PFKFB2;AHCTF1;CCDC91;ARFGEF2;ARFGEF1;TMEM129;STX12;RILPL2;RPS29;STX17;OBSL1;TCTN1;FBXO4;SEC23IP;FCHO2;RGPD6;RGPD…	...
		5_2	transport-->cilium	1	GO:0042073_intraciliary transport	14	RPGR;TTC26;BBS12;PCM1;ARL3;WDR19;HSPB11;TTC30A;IFT57;TTC30B;DYNC2H1;IFT81;WDR35;IFT74	...

## Sheet: GO comp.2. AT<AM
Talbe_GO_composition_ATAM_down
supercategory		subcategory		GO category		Genes
#	name	#	name	total	name	total	names
1	apoptosis	1_1	apoptosis-->general	2	GO:0008219_cell death;GO:0010941_regulation of cell death	105	ABR;ACTN1;ACTN4;AKT1S1;ALDH1A3;ANP32A;ANXA6;APC;AQP1;ARHGDIA;ARHGEF2;ARRB1;ARRB2;BAG6;BCL2L13;BCL6;BID;CD74;CDC34;CFL1;CHMP4B;CHP1;CLIC4;CST3;DAPK3;DMPK;DNM2;EGLN3;EI24;ELK1;ELMO2;ETV6;FAF1;FGFR1;FKBP8;FLNA;FOXO3;GAPDH;GPI;GRINA;HIF3A;HIPK1;HSP90AB1;ILK;IRS2;JUND;KCNMA1;KPNA1;KRAS;LAMP1;LGALS1;LRP1;MAP2K5;MAP2K7;MAPK1;MCL1;MFN2;MYO18A;NCOA1;NDUFS1;NOC2L;NPAS2;NPC1;NSMF;NUP62;PACS2;PAK2;PDK1;PEA15…	...
		1_2	apoptosis_&_development-->neurogenesis	2	GO:0070997_neuron death;GO:1901214_regulation of neuron death	24	AKT1S1;BID;CDC34;CHMP4B;CHP1;EGLN3;ELK1;FOXO3;GAPDH;GPI;HSP90AB1;ILK;KRAS;LRP1;MCL1;NSMF;PIN1;PPP5C;SOD2;SORL1;STAT3;TMEM259;TOX3;UBE2M	...
2	cell cycle	2_1	cell cycle-->general	6	GO:0000278_mitotic cell cycle;GO:0007049_cell cycle;GO:0022402_cell cycle process;GO:0044770_cell cycle phase transition;GO:0044772_mitotic cell cycle phase transition;GO:0051726_regulation of cell cycle	93	ACTR1A;ANAPC2;ANAPC5;APC;APPL2;ARHGEF2;ATP2B4;BAG6;BANF1;BAP1;BID;CACUL1;CALM1;CALM2;CALM3;CAMK2G;CARM1;CCDC124;CDC34;CDC37;CDKN1C;CENPV;CHMP4B;DACH1;DAPK3;DCTN1;DDX11;DGKZ;DNM2;DUSP3;EIF4EBP1;ERF;FBXW11;FBXW5;FGFR1;FLNA;FNTB;FOXN3;GAS7;GNAI2;H2AFX;H2AFY;HMG20B;ILK;JUND;KLHDC3;KLHL21;LPIN1;LSM11;MAP4;MAPK1;MAPKAPK2;MFN2;NDE1;NUMA1;NUP153;NUP160;NUP62;PAK2;PEA15;PIM3;PIN1;PKD1;PPM1A;PPP1R12B;PPP1R…	...
3	cytoskeleton	3_1	cytoskeleton-->general	12	GO:0007010_cytoskeleton organization;GO:0010256_endomembrane system organization;GO:0030010_establishment of cell polarity;GO:0030029_actin filament-based process;GO:0030030_cell projection organization;GO:0030036_actin cytoskeleton organization;GO:0031344_regulation of cell projection organization;GO:0031345_negative regulation of cell projection organization;GO:0031346_positive regulation of ce…	156	ABR;ACTB;ACTN1;ACTN4;AGFG1;ANAPC2;AP2M1;APC;AQP1;ARF1;ARFRP1;ARHGDIA;ARHGEF10L;ARHGEF2;ARPC4;ARPC4-TTLL3;ARRB1;ASNA1;ATP6V0D1;BAG6;BANF1;BCL6;BID;BST2;CACNA1C;CAPRIN1;CAPZB;CARM1;CBFA2T2;CDC37;CDC42EP1;CDH4;CFL1;CHMP4B;CHP1;COG3;CORO1C;CSK;CUX1;DAPK3;DCTN1;DDX11;DMPK;DNAH1;DNM2;DOPEY2;EHD1;ELMO2;FARP2;FBXO45;FBXW5;FGFR1;FLNA;FLOT1;FLOT2;FOLR1;FRMD4A;FRY;FUZ;GAPDH;GDI1;GPRC5B;H2AFY;HIPK1;ILK;ITGB4…	...
4	development	4_1	development-->general	7	GO:0010720_positive regulation of cell development;GO:0010721_negative regulation of cell development;GO:0010769_regulation of cell morphogenesis involved in differentiation;GO:0022603_regulation of anatomical structure morphogenesis;GO:0022604_regulation of cell morphogenesis;GO:0045595_regulation of cell differentiation;GO:0060284_regulation of cell development	111	ABCA5;ABR;ACTN4;ANAPC2;AP2A1;AP2A2;AP2M1;AP2S1;APC;AQP1;AQP3;ARF1;ARHGDIA;ARHGEF2;ARRB2;BAMBI;BCL6;BCL9L;CAPRIN1;CAPZB;CARM1;CBFA2T2;CD74;CDC42EP1;CDH4;CFL1;CLPTM1;CORO1C;CST3;CUX1;DAPK3;DMPK;DNM2;EHD1;FADS1;FGFR1;FLNA;FLOT1;FLOT2;FOXO3;FUZ;GCNT2;GDI1;GPC6;GPRC5B;H2AFY;HIF1AN;HIPK1;HMG20B;HSP90AB1;ILK;INSIG1;ITGA7;JUND;KRAS;LGALS1;LRP1;MAP2K5;MAP4;MAPK1;MAPT;MARK2;MEG3;MEIS1;NCOA1;NOTCH3;NR1D1;NR…	...
		4_2	development-->epithelium	3	GO:0001736_establishment of planar polarity;GO:0001738_morphogenesis of a polarized epithelium;GO:0007164_establishment of tissue polarity	15	AP2A1;AP2A2;AP2M1;AP2S1;ARRB2;FUZ;GPC6;PFN1;PSMB7;PSMD3;PSMF1;RAP2A;RHOA;SMURF1;WDR1	...
		4_3	development-->neurogenesis	14	GO:0007399_nervous system development;GO:0007420_brain development;GO:0010975_regulation of neuron projection development;GO:0022008_neurogenesis;GO:0030182_neuron differentiation;GO:0031175_neuron projection development;GO:0045664_regulation of neuron differentiation;GO:0048666_neuron development;GO:0048699_generation of neurons;GO:0050767_regulation of neurogenesis;GO:0050768_negative regulatio…	122	ABR;ACTB;ALDH1A3;ANAPC2;AQP1;ARF1;ARHGDIA;ARHGEF2;ARID1A;ARRB2;ATP2B4;ATP6V0D1;BAG6;BCL6;BID;CALM1;CALM2;CALM3;CAMK2G;CAPRIN1;CAPZB;CARM1;CBFA2T2;CDH4;CDKN1C;CFL1;CLN8;CLSTN3;CSK;CST3;CUX1;DAPK3;DCTN1;DNM2;EHD1;ETV6;FARP2;FBXO45;FGFR1;FKBP8;FLOT1;FOLR1;FOXO3;FRY;FUZ;GAS7;GDI1;GPRC5B;H2AFX;HIPK1;HMG20B;HMGCS1;ILK;IRS2;JAM3;KDM6B;KRAS;LGALS1;LRFN3;LRP1;MAP4;MAPK1;MAPT;MARK2;MEG3;MEIS1;MINK1;NAPA;NC…	...
5	DNA replication	5_1	DNA replication-->general	1	GO:0051054_positive regulation of DNA metabolic process	18	ARRB2;CIZ1;CST3;DDX11;FGFR1;H2AFX;MAP2K7;MAPK1;NPAS2;PDGFA;PFN1;SHC1;SRC;TGFB1;TRIM28;UBE2B;UBE2N;WIZ	...
6	gene expression	6_1	gene expression-->general	1	GO:0010608_posttranscriptional regulation of gene expression	34	AGO2;ANP32A;CAPRIN1;CARHSP1;CDC37;CELF1;DAPK3;EIF3C;EIF4EBP1;EIF5;FOXO3;FXR2;GAPDH;GCNT2;GRB7;IREB2;KHSRP;LARP1;LARP4B;MAP2K2;MAPK1;MAPKAPK2;OGFOD1;POLDIP3;PSMB7;PSMD3;PSMF1;QKI;STAT3;TGFB1;TNRC6A;UHMK1;VARS;ZFP36L1	...
		6_2	gene expression-->chromatin structure	4	GO:0006325_chromatin organization;GO:0016569_covalent chromatin modification;GO:0016570_histone modification;GO:0051276_chromosome organization	58	ACTB;ANP32A;APC;ARID1A;ARRB1;ATXN7L3;BAG6;BAP1;BAZ2A;BCL6;CARM1;CENPV;CHD1L;CHMP4B;DAPK3;DDX11;ELK4;GATAD2B;H2AFX;H2AFY;HIST2H2AA3;HIST2H2AA4;HMG20B;HUWE1;INO80B;INO80B-WBP1;KANSL1;KDM2A;KDM6B;KMT2B;KMT2C;MAP2K7;MAPK1;MED24;NCOA1;NDE1;NOC2L;NUP160;PHF20;PKN1;PPP2R1A;PPP5C;PRMT1;RANGAP1;RBM14;RERE;SIRT2;SMG1;SRC;SREBF1;TCF7L2;TGFB1;TRIM28;TRRAP;UBE2B;UBE2N;UBR2;WBP2	...
		6_3	gene expression-->negative regulation	2	GO:0016458_gene silencing;GO:0010629_negative regulation of gene expression	79	AGO2;AKIRIN2;ARID1A;BAZ2A;BCL6;BHLHE40;CAPRIN1;CBFA2T2;CDKN1C;CELF1;CUX1;CXXC5;DACH1;DAPK3;DNAJB5;EIF4EBP1;ELK4;ENO1;ERF;ETV6;FBXW11;FGFR1;FLNA;FLOT2;FOXN3;FOXO3;FXR2;GAPDH;GATAD2A;GATAD2B;GRB7;H2AFX;H2AFY;HIF1AN;HIST2H2AA3;HIST2H2AA4;IREB2;JUND;KHSRP;KLF12;KMT2B;LDLR;LRRFIP1;MAP2K2;MAP2K5;MEG3;NOC2L;NOTCH3;NR1D1;NUP153;NUP160;NUP62;POLR2E;PPM1A;PTBP1;QKI;RERE;SIRT2;SNX12;SRC;SREBF1;SREBF2;SRSF4;…	...
		6_4	gene expression-->positive regulation	5	GO:0010628_positive regulation of gene expression;GO:0045893_positive regulation of transcription, DNA-templated;GO:0051254_positive regulation of RNA metabolic process;GO:1902680_positive regulation of RNA biosynthetic process;GO:1903508_positive regulation of nucleic acid-templated transcription	91	ACTB;AGO2;AKIRIN2;ARHGEF10L;ARHGEF2;ARID1A;ARRB1;ARRB2;ATXN7L3;BAMBI;BCL9L;CALCOCO1;CAND1;CBFA2T2;CDKN1C;CHURC1-FNTB;CITED4;DDX11;DNM2;ELK1;ELL;EPAS1;ERLIN1;ETV6;FBXW11;FOXN3;FOXO3;GTPBP1;H2AFY;HIF3A;ILK;INSIG1;JUND;KDM6B;KHSRP;KLF12;KMT2B;KPNA6;KRAS;LARP1;LARP4B;LDLR;LPIN1;MAP2K2;MAP2K5;MAPK1;MAVS;MED24;MEG3;MEIS1;NCOA1;NFATC2IP;NOTCH3;NPAS2;NR1D1;NUP62;PFN1;PHF5A;PIK3CD;PIN1;PKD1;POLDIP3;POLR2E…	...
		6_5	gene exspression-->translation	2	GO:0006417_regulation of translation;GO:0017148_negative regulation of translation	26	AGO2;CAPRIN1;CELF1;DAPK3;EIF3C;EIF4EBP1;EIF5;FOXO3;FXR2;GAPDH;GRB7;IREB2;KHSRP;LARP1;LARP4B;MAP2K2;MAPK1;OGFOD1;POLDIP3;QKI;STAT3;TGFB1;TNRC6A;UHMK1;VARS;ZFP36L1	...
7	immune response	7_1	immune response-->general	10	GO:0016032_viral process;GO:0019058_viral life cycle;GO:0044403_symbiosis, encompassing mutualism through parasitism;GO:0044419_interspecies interaction between organisms;GO:0044764_multi-organism cellular process;GO:0002495_antigen processing and presentation of peptide antigen via MHC class II;GO:0002504_antigen processing and presentation of peptide or polysaccharide antigen via MHC class II;G…	75	ACTB;ACTN1;ACTR1A;AP1M1;AP1S1;AP2A1;AP2A2;AP2M1;AP2S1;AQP1;ARF1;ARRB1;ARRB2;ATG16L1;ATP6V0C;BANF1;BST2;CARM1;CD74;CFL1;CHMP4B;CTSD;DCTN1;DDX11;DGKA;DGKZ;DNM2;ENO1;FKBP8;FLNA;GRK2;H2AFX;HNRNPUL1;HSP90AB1;ILK;KCTD5;KPNA1;KPNA4;LAMP1;LARP1;LDLR;LGALS1;MAPK1;MAVS;NPC1;NUP153;NUP160;NUP62;PACS2;PAK2;PCBP2;PDGFA;PFN1;POLR2E;PSMB7;PTBP1;RAP2B;RHOA;RHOB;RHOG;RPL37A;SAMHD1;SHC1;SLC1A5;SP110;SRC;STAT3;STOM…	...
8	metabolism	8_1	metabolism-->general	10	GO:0009893_positive regulation of metabolic process;GO:0010604_positive regulation of macromolecule metabolic process;GO:0031325_positive regulation of cellular metabolic process;GO:0043085_positive regulation of catalytic activity;GO:0045935_positive regulation of nucleobase-containing compound metabolic process;GO:0050790_regulation of catalytic activity;GO:0051173_positive regulation of nitrog…	271	ABR;ACAP3;ACLY;ACTB;ADCY3;ADCY5;ADRM1;AGFG1;AGFG2;AGO2;AKIRIN2;AKT1S1;ANAPC2;ANAPC5;AP2A1;APC;AQP1;ARF1;ARHGAP1;ARHGDIA;ARHGEF10L;ARHGEF2;ARHGEF25;ARID1A;ARIH1;ARIH2;ARRB1;ARRB2;ATP2B4;ATXN7L3;BAG6;BAMBI;BAZ2A;BCL2L13;BCL6;BCL9L;BHLHE40;BID;BST2;CACUL1;CALCOCO1;CALM1;CALM2;CALM3;CAMK2G;CAND1;CAPRIN1;CBFA2T2;CD74;CDC37;CDC42EP1;CDKN1C;CELF1;CHP1;CHURC1-FNTB;CITED4;CIZ1;CLN8;COMT;CORO1C;CPT1A;CSK;C…	...
		8_2	metabolism-->acid	5	GO:0006082_organic acid metabolic process;GO:0019752_carboxylic acid metabolic process;GO:0032787_monocarboxylic acid metabolic process;GO:0043436_oxoacid metabolic process;GO:0072330_monocarboxylic acid biosynthetic process	54	ACLY;ACOT7;ALDH1A3;ATP2B4;CARS;CD74;COMT;CPT1A;CS;CYB5R3;CYP2J2;DLST;EGLN3;ENO1;ERLIN1;FADS1;FASN;FOLR1;GAPDH;GGT7;GPI;HADHA;IDH2;INSIG1;IRS2;LIPE;LPIN1;MAPKAPK2;MGLL;MID1IP1;NFS1;NPC1;NR1D1;OGDH;PDK1;PDK3;PDXDC1;PEX5;PFKFB3;PKM;PRKAB1;PTGDS;PTGS1;PYCR1;PYCR2;QKI;SCD;SDHC;SLC16A1;SLC16A3;SLC7A5;STAT3;STAT5B;VARS	...
		8_3	metabolism-->alcohol	2	GO:1902652_secondary alcohol metabolic process;GO:1902653_secondary alcohol biosynthetic process	15	ACLY;CLN8;CYB5R3;ERLIN1;FDFT1;FGFR1;HMGCS1;INSIG1;LDLR;LIPE;NPC1;SORL1;SQLE;SREBF1;SREBF2	...
		8_4	metabolism-->autophagy	3	GO:0006914_autophagy;GO:0010506_regulation of autophagy;GO:0016241_regulation of macroautophagy	40	ATG16L1;ATP6V0A1;ATP6V0C;ATP6V0D1;C6ORF106;CAPNS1;CDC37;CHMP4B;CTSD;DAPK3;EI24;EXOC4;GAPDH;ITGB4;LAMP1;LARP1;LGALS8;LIX1L;MAP1LC3A;MAPT;MARK2;MCL1;MCOLN1;MFN2;MTMR3;NPC1;PACS2;PIP4K2B;PRKAB1;PSAP;RAB12;SIRT2;SMURF1;SREBF1;SREBF2;TMBIM6;TRIM13;USP10;VDAC1;WIPI2	...
		8_5	metabolism->biosynth	4	GO:0009891_positive regulation of biosynthetic process;GO:0010556_regulation of macromolecule biosynthetic process;GO:0010557_positive regulation of macromolecule biosynthetic process;GO:0031328_positive regulation of cellular biosynthetic process	196	ACTN1;ACTN4;ADCY3;ADCY5;AFF3;AGO2;AKIRIN2;ANP32A;AP2A1;ARHGEF10L;ARHGEF2;ARID1A;ARRB1;ARRB2;ATP2B4;ATXN7L3;BAMBI;BAZ2A;BCL6;BCL9L;BHLHE40;CALCOCO1;CALM1;CALM2;CALM3;CAND1;CAPN15;CAPRIN1;CARHSP1;CARM1;CBFA2T2;CDKN1C;CELF1;CHP1;CHURC1-FNTB;CITED4;CIZ1;CST3;CUX1;CXXC5;DACH1;DAPK3;DDX11;DNAJB5;DNM2;EGLN3;EIF3C;EIF4EBP1;EIF5;ELK1;ELK4;ELL;ENO1;EPAS1;ERF;ERLIN1;ETV6;FADS1;FBXW11;FGFR1;FKBP8;FLNA;FNTB;F…	...
		8_6	metabolism-->carbohydrate	1	GO:0044723_single-organism carbohydrate metabolic process	41	AP2A1;B4GALT5;CALM1;CALM2;CALM3;CHP1;COG3;CPT1A;CSGALNACT2;ENO1;GALNT15;GALNT4;GAPDH;GCNT2;GM2A;GPI;GRB10;H6PD;IDH2;INPP5A;IRS2;ISYNA1;MPDU1;NPC1;NR1D1;OGDH;PDK1;PDK3;PFKFB3;PIGZ;PKM;POC1B-GALNT4;PPP1R3D;PRKCSH;RAMP1;SIRT2;SORBS1;SRC;ST6GALNAC1;STAT3;TGFB1	...
		8_7	metabolism-->catabolism	6	GO:0009057_macromolecule catabolic process;GO:0009894_regulation of catabolic process;GO:0043632_modification-dependent macromolecule catabolic process;GO:0044248_cellular catabolic process;GO:0044265_cellular macromolecule catabolic process;GO:0051603_proteolysis involved in cellular protein catabolic process	104	ABHD2;ABTB1;ACOT7;ADRM1;AGO2;ANAPC2;ANAPC5;APC;ARIH1;ARIH2;ARRB1;ARRB2;ATP2B4;BAG6;BAP1;BTBD2;CACUL1;CALM1;CALM2;CALM3;CDC34;CHMP4B;CHP1;CLN8;COMT;CPT1A;CST3;CTSD;DDA1;DLST;EPHX1;ERLIN1;FAF1;FBXO45;FBXW11;FBXW5;FLNA;GM2A;GPC6;GPI;GTPBP1;HADHA;HSP90AB1;HUWE1;IRS2;KCTD5;KHSRP;KLHDC8A;KLHL21;KPNA1;LDLR;LIPE;LPIN1;LSM4;MGEA5;MGLL;NR1D1;OGDH;PATL1;PCBP2;PEX5;PIN1;PKD1;PNPLA6;PPP1R3D;PPP2R1A;PSMB7;PSMD…	...
		8_8	metabolism-->hydrolase	2	GO:0051336_regulation of hydrolase activity;GO:0051345_positive regulation of hydrolase activity	79	ABR;ACAP3;ADRM1;AGFG1;AGFG2;AKIRIN2;AQP1;ARHGAP1;ARHGDIA;ARHGEF10L;ARHGEF2;ARHGEF25;ARRB1;ARRB2;BCL2L13;BCL6;BID;BST2;CALM1;CALM2;CALM3;CAMK2G;CDC42EP1;CHP1;CORO1C;CST3;CYTH1;DDX11;DNAJC7;DNM2;EGLN3;EIF5;ELL;FARP2;FGFR1;FKBP15;GDI1;GM2A;GPI;HSP90AB1;IRS2;LRP1;MAP2K5;NDE1;PAK2;PAM16;PDGFA;PFN1;PIN1;PIP5K1A;PPP1R9B;PSMF1;RALGDS;RANGAP1;RAPGEF1;RAPGEF2;RASA4;RASA4B;RASAL2;RASGRP2;RHOA;RHOG;RIN3;SHC1…	...
		8_9	metabolism-->lipid	9	GO:0006629_lipid metabolic process;GO:0006633_fatty acid biosynthetic process;GO:0006644_phospholipid metabolic process;GO:0006695_cholesterol biosynthetic process;GO:0008203_cholesterol metabolic process;GO:0008610_lipid biosynthetic process;GO:0016125_sterol metabolic process;GO:0044255_cellular lipid metabolic process;GO:0046486_glycerolipid metabolic process	81	ABHD2;ACLY;ACOT7;ALDH1A3;ARF1;ARF3;CARM1;CD74;CEPT1;CLN8;CPT1A;CPTP;CRLS1;CYB5R3;CYP2J2;DGKA;DGKZ;ERLIN1;FADS1;FASN;FDFT1;FGFR1;GGT7;GM2A;GPC6;HADHA;HMGCS1;INPP5A;INSIG1;IRS2;ISYNA1;LDLR;LIPE;LPIN1;LRP1;MAPKAPK2;MGLL;MID1IP1;MPDU1;MTMR1;MTMR3;NCOA1;NPC1;NR1D1;ORMDL3;OSBPL10;PCYT1A;PDGFA;PDK1;PDK3;PEX5;PIGZ;PIK3CD;PIP4K2B;PIP5K1A;PIP5K1B;PLD3;PLTP;PNPLA6;PPP2R1A;PRKAB1;PSAP;PTGDS;PTGS1;QKI;SCD;SIR…	...
		8_10	metabolism-->phosphate	4	GO:0006793_phosphorus metabolic process;GO:0006796_phosphate-containing compound metabolic process;GO:0010563_negative regulation of phosphorus metabolic process;GO:0045936_negative regulation of phosphate metabolic process	156	ACOT7;ADCY3;ADCY5;AK2;AKT1S1;APC;AQP1;ARF1;ARF3;ARHGEF2;ARRB1;ARRB2;ATP2B4;ATP6V0A1;CACUL1;CALM1;CALM2;CALM3;CAMK2G;CD74;CDC37;CDKN1C;CEPT1;CHP1;CLN8;CORO1C;CRLS1;CSK;CUX1;DAPK3;DGKA;DGKZ;DMPK;DUSP3;DUSP8;ELL;ENO1;FADS1;FAF1;FBXW11;FDFT1;FGFR1;FKBP15;FLOT1;GAPDH;GAREM1;GCNT2;GNAI2;GPI;GPRC5B;GRB10;GRK2;H2AFY;H6PD;HADHA;HIPK1;HSP90AB1;IBTK;ILK;INPP5A;IRS2;ISYNA1;KCNH2;KCTD20;KRAS;LIPE;LPIN1;MAP2K2…	...
		8_11	metabolism-->protein	22	GO:0000209_protein polyubiquitination;GO:0006508_proteolysis;GO:0006511_ubiquitin-dependent protein catabolic process;GO:0010498_proteasomal protein catabolic process;GO:0019941_modification-dependent protein catabolic process;GO:0030163_protein catabolic process;GO:0034248_regulation of cellular amide metabolic process;GO:0034249_negative regulation of cellular amide metabolic process;GO:0042787…	256	ABTB1;ADCY3;ADCY5;ADRM1;AGO2;AKIRIN2;AKT1S1;ANAPC2;ANAPC5;APC;AQP1;ARHGEF2;ARIH1;ARIH2;ARPC4-TTLL3;ARRB1;ARRB2;ATP2B4;ATXN7L3;B4GALT5;BAG6;BAP1;BAZ2A;BCL2L13;BCL6;BID;BST2;BTBD2;CACUL1;CALM1;CALM2;CALM3;CAMK2G;CAND1;CAPN15;CAPNS1;CAPRIN1;CARM1;CD74;CDC34;CDC37;CDKN1C;CELF1;CHMP4B;CHP1;CHURC1-FNTB;CLN8;COG3;CORO1C;CSK;CST3;CTSD;CUX1;DAPK3;DCAF11;DCAF15;DCAF8;DDA1;DDI2;DESI1;DMPK;DNPEP;DPP9;DUSP3;D…	...
		8_12	metabolism-->transferase	3	GO:0051338_regulation of transferase activity;GO:0051347_positive regulation of transferase activity;GO:0051348_negative regulation of transferase activity	63	ADCY3;ADCY5;AKT1S1;ANAPC2;ANAPC5;APC;ARRB1;ATP2B4;CACUL1;CALM1;CALM2;CALM3;CD74;CDC37;CDKN1C;CHP1;CORO1C;CSK;DUSP3;DUSP8;FAF1;FGFR1;GNAI2;GPRC5B;H2AFY;HSP90AB1;IBTK;ILK;IRS2;KRAS;MAP2K2;MAP2K5;MAP2K7;MAP3K14;MAPK1;MAPKAPK2;MARK2;NUP62;PAK2;PDGFA;PEA15;PIN1;PKD1;PKN1;PPP2R1A;PRKAB1;PSMB7;PSMD3;PSMF1;RAP2B;RAPGEF1;RAPGEF2;RHOA;SH3BP5L;SHC1;SORL1;SRC;STK38;TGFB1;UBE2N;UBE2S;WNK1;ZER1	...
9	migration	9_1	migration-->general	10	GO:0006928_movement of cell or subcellular component;GO:0016477_cell migration;GO:0040011_locomotion;GO:0048870_cell motility;GO:0051270_regulation of cellular component movement;GO:0051674_localization of cell;GO:0007155_cell adhesion;GO:0022610_biological adhesion;GO:0098602_single organism cell adhesion;GO:0098609_cell-cell adhesion	150	ABHD2;ABR;ACTB;ACTN1;ACTN4;ADCY3;AP2A1;AP2A2;AP2M1;AP2S1;APC;ARHGAP1;ARHGDIA;ARRB2;ATP2B4;ATXN2L;AVL9;BAMBI;BCL6;BST2;CACNA1C;CADM4;CAPZB;CD74;CD99;CD99L2;CDC42EP1;CDH4;CENPV;CHMP4B;CLIC4;CLPTM1;CLSTN3;CORO1C;CSK;DACH1;DAPK3;DCTN1;DGKZ;DNAH1;DNM2;DUSP3;EHD1;EIF5;ELMO2;ENO1;ESYT2;FARP2;FASN;FBXO45;FGFR1;FLNA;FLOT1;FLOT2;FOLR1;FREM1;FUZ;GCNT2;GPC6;GRB7;HSP90AB1;IGFBP2;ILK;IRS2;ITGA7;ITGB4;JAM3;KCND…	...
		9_2	migration-->negative regulation	4	GO:0030336_negative regulation of cell migration;GO:0040013_negative regulation of locomotion;GO:0051271_negative regulation of cellular component movement;GO:2000146_negative regulation of cell motility	24	ABHD2;ABR;ACTN1;ACTN4;ARHGDIA;BST2;CLIC4;CORO1C;DACH1;FUZ;ILK;LRP1;MAP2K5;PIN1;PTPRO;RAP2A;RAP2B;RHOA;RHOB;SEMA6A;SRGAP2;SRGAP2C;STAT3;TGFB1	...
10	signaling	10_1	signaling-->general	24	GO:0007166_cell surface receptor signaling pathway;GO:0007167_enzyme linked receptor protein signaling pathway;GO:0007267_cell-cell signaling;GO:0009719_response to endogenous stimulus;GO:0009966_regulation of signal transduction;GO:0010033_response to organic substance;GO:0010243_response to organonitrogen compound;GO:0010646_regulation of cell communication;GO:0014070_response to organic cyclic…	305	ABHD2;ABR;ACTB;ACTN4;ADCY3;ADCY5;AFF3;AGO2;AKIRIN2;AKT1S1;ANAPC2;ANP32A;AP2A1;AP2A2;AP2M1;AP2S1;APC;AQP1;AQP3;ARF1;ARF3;ARF5;ARFRP1;ARHGAP1;ARHGDIA;ARHGEF10L;ARHGEF2;ARHGEF25;ARID1A;ARPC4;ARRB1;ARRB2;ASNA1;ATP2B4;ATP6V0A1;ATP6V0C;ATP6V0D1;BAG6;BAMBI;BCL6;BCL9L;BID;BST2;CA8;CACNA1C;CALCOCO1;CALM1;CALM2;CALM3;CAMK2G;CANT1;CAPZB;CARHSP1;CARM1;CBFA2T2;CD74;CDC34;CDC37;CDC42EP1;CDKN1C;CFL1;CHP1;CHURC1…	...
		10_2	signaling-->growth factor	5	GO:0007173_epidermal growth factor receptor signaling pathway;GO:0070848_response to growth factor;GO:0071363_cellular response to growth factor stimulus;GO:0090287_regulation of cellular response to growth factor stimulus;GO:0038127_ERBB signaling pathway	57	AKT1S1;AP2A1;AP2A2;AP2M1;AP2S1;ARRB2;BAMBI;BCL9L;CDC34;CDC37;CDKN1C;CSK;DNM2;EHD1;ELK1;FGFR1;FKBP8;FOLR1;FOXO3;FUZ;GAREM1;GCNT2;GRB10;GRB7;GREM2;HSP90AB1;ILK;KRAS;MAP2K5;MAPK1;MAPKAPK2;MEG3;NEO1;NREP;NUP62;PCSK6;PFN1;PIN1;POLR2E;PPM1A;PPP1R9B;PTBP1;RAB14;RAPGEF1;RAPGEF2;REPS2;RGMA;RHOA;SHC1;SIRT2;SMURF1;SRC;STAT5B;TGFB1;UBE2M;ZFP36L1;ZYX	...
		10_3	signaling-->GTPase	4	GO:0007264_small GTPase mediated signal transduction;GO:0043087_regulation of GTPase activity;GO:0043547_positive regulation of GTPase activity;GO:0051056_regulation of small GTPase mediated signal transduction	69	ABR;ACAP3;AGFG1;AGFG2;ARF1;ARF3;ARF5;ARFRP1;ARHGAP1;ARHGDIA;ARHGEF10L;ARHGEF2;ARHGEF25;ARRB1;ARRB2;BCL6;CALM1;CALM2;CALM3;CAMK2G;CDC42EP1;CFL1;CHP1;CORO1C;CYTH1;DNM2;EIF5;FARP2;FGFR1;FLOT1;GDI1;IRS2;KRAS;MAPKAPK2;MFHAS1;MFN2;NUP62;PDGFA;PIN1;PIP5K1A;RAB12;RAB14;RAB5C;RALGDS;RANGAP1;RAP2A;RAP2B;RAPGEF1;RAPGEF2;RASA4;RASA4B;RASAL2;RASGRP2;RHOA;RHOB;RHOBTB3;RHOG;RIN3;SHC1;SPTAN1;SRC;SRGAP2;SRGAP2C;T…	...
		10_4	signaling-->hormone	6	GO:0009725_response to hormone;GO:0032870_cellular response to hormone stimulus;GO:0043434_response to peptide hormone;GO:0048545_response to steroid hormone;GO:0036294_cellular response to decreased oxygen levels;GO:0071456_cellular response to hypoxia	54	ABHD2;ADCY3;ADCY5;AQP1;ARID1A;ARRB2;ATP6V0A1;ATP6V0C;ATP6V0D1;CALCOCO1;CALM1;CALM2;CALM3;CARM1;CSK;EIF4EBP1;FADS1;FOXO3;GNAI2;GPI;GRB10;HADHA;HMGCS1;IGFBP2;IRS2;JUND;KRAS;LPIN1;MAPK1;MED24;NCOA1;NPC1;NR1D1;NSMF;NUP62;PKM;PPP1R9B;PPP5C;PTGDS;RANGAP1;RBM14;REPIN1;RXRB;SHC1;SORBS1;SRC;SREBF1;SRSF4;STAT3;STAT5B;TGFB1;THRA;VAMP2;ZFP36L1	...
		10_5	signaling-->hypoxia	2	GO:0036294_cellular response to decreased oxygen levels;GO:0071456_cellular response to hypoxia	14	AQP1;EGLN3;EIF4EBP1;EPAS1;FOXO3;HIF1AN;HIF3A;PDK1;PDK3;SIRT2;SLC29A1;SRC;TMBIM6;ZFP36L1	...
		10_6	signaling-->kinase	16	GO:0031952_regulation of protein autophosphorylation;GO:0031954_positive regulation of protein autophosphorylation;GO:0035307_positive regulation of protein dephosphorylation;GO:0001932_regulation of protein phosphorylation;GO:0001933_negative regulation of protein phosphorylation;GO:0006468_protein phosphorylation;GO:0016310_phosphorylation;GO:0023014_signal transduction by protein phosphorylati…	123	ADCY3;ADCY5;AK2;AKT1S1;APC;ARHGEF2;ARRB1;ARRB2;ATP2B4;CACUL1;CALM1;CALM2;CALM3;CAMK2G;CD74;CDC37;CDKN1C;CHP1;CORO1C;CSK;CUX1;DAPK3;DGKA;DGKZ;DMPK;DUSP3;DUSP8;ENO1;FAF1;FBXW11;FGFR1;FLOT1;GAPDH;GAREM1;GCNT2;GNAI2;GPI;GPRC5B;GRB10;GRK2;H2AFY;HIPK1;HSP90AB1;IBTK;ILK;IRS2;KCNH2;KCTD20;KRAS;LIPE;MAP2K2;MAP2K5;MAP2K7;MAP3K14;MAPK1;MAPKAPK2;MARK2;MAST2;MAST4;MAVS;MINK1;NADK;ND2;NDRG2;NDUFS1;NRBP1;NSMF;N…	...
		10_7	signaling-->MAPK	2	GO:0000165_MAPK cascade;GO:0043405_regulation of MAP kinase activity	51	ARRB1;ARRB2;CALM1;CALM2;CALM3;CAMK2G;CD74;CSK;DUSP3;DUSP8;FBXW11;FGFR1;GAREM1;GCNT2;GNAI2;ILK;IRS2;KRAS;MAP2K2;MAP2K5;MAP2K7;MAP3K14;MAPK1;MAPKAPK2;MINK1;NDRG2;NUP62;PDGFA;PEA15;PIN1;PKN1;PPP2R1A;PPP5C;PRMT1;PSAP;PSMB7;PSMD3;PSMF1;RAP2A;RAPGEF1;RAPGEF2;RASA4;RASAL2;SHC1;SORL1;SPTAN1;SRC;STK38;TGFB1;WNK2;ZFP36L1	...
		10_8	signaling-->negative regulation	5	GO:0009968_negative regulation of signal transduction;GO:0010648_negative regulation of cell communication;GO:0023057_negative regulation of signaling;GO:0048585_negative regulation of response to stimulus;GO:1902532_negative regulation of intracellular signal transduction	84	ABR;AKT1S1;AP2A1;AP2A2;AP2M1;AP2S1;APC;ARF1;ARHGEF2;ARRB1;ARRB2;ATP2B4;BAMBI;BCL6;BCL9L;BST2;CALM1;CALM2;CALM3;CBFA2T2;CD74;CDC34;CHP1;CSK;DNM2;DUSP3;DUSP8;FAF1;FBXW11;FOXO3;FUZ;GNAI2;GRB10;GREM2;GRINA;GRK2;HIF1AN;IGFBP2;LRP1;MAP2K5;MCL1;MEG3;MFN2;NDRG2;NOC2L;NR1D1;NUP62;PCBP2;PDGFA;PEA15;PIM3;PIN1;PPM1A;PPP2R1A;PSAP;PSMB7;PSMD3;PSMF1;PTPRO;PYCR1;RAB11FIP3;RAPGEF1;RASA4;RASA4B;RASAL2;RGMA;RNF213;…	...
		10_9	signaling-->NF-kB	3	GO:0007249_I-kappaB kinase/NF-kappaB signaling;GO:0043122_regulation of I-kappaB kinase/NF-kappaB signaling;GO:0043123_positive regulation of I-kappaB kinase/NF-kappaB signaling	21	BST2;CANT1;CXXC5;FAF1;FBXW11;FLNA;GPR89B;GPRC5B;LGALS1;MAP3K14;MAVS;NUP62;PELI1;PPM1A;PPP5C;RHOA;TGM2;TIAF1;TRIM13;UBE2N;USP10	...
		10_10	signaling-->Ras	3	GO:0007265_Ras protein signal transduction;GO:0035023_regulation of Rho protein signal transduction;GO:0046578_regulation of Ras protein signal transduction	34	ABR;ARHGAP1;ARHGDIA;ARHGEF10L;ARHGEF2;ARHGEF25;ARRB1;BCL6;CDC42EP1;CFL1;CYTH1;DNM2;FARP2;FLOT1;GDI1;KRAS;MAPKAPK2;MFN2;NUP62;RALGDS;RAP2A;RAP2B;RAPGEF1;RAPGEF2;RASA4;RASA4B;RASAL2;RASGRP2;RHOA;RHOB;RHOG;SHC1;TRIM28;TRIO	...
		10_11	signaling-->unfolded protein	1	GO:0036498_IRE1-mediated unfolded protein response	11	ASNA1;ATP6V0D1;DCTN1;DDX11;KLHDC3;SEC61A1;SHC1;SRPRA;TLN1;TMBIM6;TPP1	...
		10_12	signaling-->Wnt	4	GO:0035567_non-canonical Wnt signaling pathway;GO:0060071_Wnt signaling pathway, planar cell polarity pathway;GO:0016055_Wnt signaling pathway;GO:0198738_cell-cell signaling by wnt	42	AGO2;AP2A1;AP2A2;AP2M1;AP2S1;APC;ARRB2;ATP6V0C;BAMBI;BCL9L;CALCOCO1;CALM1;CALM2;CALM3;DAPK3;FBXW11;FOLR1;FOXO3;FUZ;GPC6;GPRC5B;GRB10;IGFBP2;ILK;LRP1;MARK2;NDRG2;PFN1;PIN1;PPM1A;PSMB7;PSMD3;PSMF1;PTPRO;RAPGEF1;RHOA;RNF213;SMURF1;SRC;TCF7L2;TNRC6A;UBE2B	...
11	transport	11_1	transport-->general	33	GO:0006605_protein targeting;GO:0006886_intracellular protein transport;GO:0007034_vacuolar transport;GO:0008104_protein localization;GO:0015031_protein transport;GO:0016197_endosomal transport;GO:0016482_cytosolic transport;GO:0017038_protein import;GO:0032386_regulation of intracellular transport;GO:0032387_negative regulation of intracellular transport;GO:0032880_regulation of protein localiza…	211	ABCA5;ABR;ACTN4;ADCY5;AGFG1;ANP32A;AP1M1;AP1S1;AP2A1;AP2A2;AP2M1;AP2S1;AQP1;ARF1;ARF3;ARF5;ARFRP1;ARHGDIA;ARHGEF2;ARIH2;ARRB1;ARRB2;ASNA1;ATG16L1;ATP2B4;ATP6V0A1;ATP6V0C;ATP6V0D1;BAG6;BAMBI;BANF1;BAP1;BCL6;BID;BST2;CACNA1C;CALM1;CALM2;CALM3;CAMK2G;CD74;CDC37;CFL1;CHMP4B;CHP1;CIZ1;CLIC4;CLN8;CLSTN3;COG3;COMT;COPA;COPE;CORO1C;CPT1A;CPTP;CSK;DCTN1;DMPK;DNM2;DOPEY2;EHD1;ESYT2;EXOC4;FAF1;FBXW11;FGFR1;…	...
		11_2	transport-->inorganic ion	6	GO:0002028_regulation of sodium ion transport;GO:0034764_positive regulation of transmembrane transport;GO:0034765_regulation of ion transmembrane transport;GO:0034767_positive regulation of ion transmembrane transport;GO:1902307_positive regulation of sodium ion transmembrane transport;GO:1904064_positive regulation of cation transmembrane transport	29	ACTN4;ARF1;ATP2B4;CACNA1C;CALM1;CALM2;CALM3;CHP1;CLIC4;DMPK;DNM2;FLNA;FXYD1;GPR89B;IRS2;KCND3;KCNH2;KCNMA1;KCNQ4;MINK1;STIM1;STOM;TGFB1;VAMP2;VDAC1;WDR1;WNK1;WNK2;WWP2	...
		11_3	transport-->nucleocytoplasmic	8	GO:0006606_protein import into nucleus;GO:0006913_nucleocytoplasmic transport;GO:0034504_protein localization to nucleus;GO:0044744_protein targeting to nucleus;GO:0046822_regulation of nucleocytoplasmic transport;GO:0051169_nuclear transport;GO:0051170_nuclear import;GO:1902593_single-organism nuclear import	41	AGFG1;ANP32A;BAMBI;BANF1;BCL6;CFL1;CHP1;CIZ1;FAF1;FBXW11;FLNA;HSP90AB1;KPNA1;KPNA4;KPNA6;MAPK1;MAVS;MCM3AP;NOC2L;NUP153;NUP160;NUP62;PKD1;POLDIP3;PPM1A;RANGAP1;RERE;RHOA;SMG1;SMURF1;SRC;SRSF4;STAT3;SUFU;TCF7L2;TGFB1;THRA;TNPO2;TRIM28;UHMK1;XPO7	...

## Sheet: GO comp.4. ET>EM
Talbe_GO_composition_ETEM_up
supercategory		subcategory		GO category		Genes
#	name	#	name	total	name	total	names
1	development	1_1	development-->epithelium	2	GO:0002009_morphogenesis of an epithelium;GO:0016331_morphogenesis of embryonic epithelium	49	STOX1;KDM6A;FGF7;PGF;PDGFA;LMO4;NPNT;FGF10;LUZP1;CTNNB1;HS2ST1;PAX8;CEP290;CTSZ;VANGL1;ARHGEF19;GRHL2;PSMA2;HHEX;VEGFC;ADAM17;MEGF8;CLUAP1;STARD13;EZR;KRT27;PSMB6;TMED2;OVOL2;NKX2-1;LIAS;B4GALT1;SETDB2;TBX3;RYK;FZD1;SKI;CELSR1;FZD6;SYNE4;FREM2;LAMA5;PSMC2;FOXE1;SMURF2;ID4;BMP7;SETD2;IGFBP5	...
2	gene expression	2_1	gene expression-->general	10	GO:0006351_transcription, DNA-templated;GO:0006355_regulation of transcription, DNA-templated;GO:0010467_gene expression;GO:0010468_regulation of gene expression;GO:0016070_RNA metabolic process;GO:0032774_RNA biosynthetic process;GO:0051252_regulation of RNA metabolic process;GO:0097659_nucleic acid-templated transcription;GO:1903506_regulation of nucleic acid-templated transcription;GO:2001141_…	344	MEF2A;NAA15;HIRA;ZNF782;ZNF250;ZNF254;CTNNB1;EPC1;APP;MED29;ZNF396;CEP290;SAP30L;SYK;ZNF641;PCBD2;ZHX1;ZNF501;ZNF37A;MED18;PRDM5;PIAS2;HAS3;EIF2AK4;SIVA1;HFE;AFAP1L2;CHEK1;ZNF616;SSX2B;NKX2-1;PBRM1;TCF24;DNMT3A;ZBTB46;KLF9;ZBTB40;SKI;ZNF626;USF1;TAX1BP1;ZBTB42;SRSF6;ZNF214;RWDD3;SMURF2;ZNF114;BMP7;ATAD2B;KAT6A;TAF1B;STOX1;FGF7;ZNF826P;NPNT;ZNF675;ZNF674;ZNF347;ZNF345;ZNF678;ZBTB38;PDPK1;ZNF738;ZN…	...
3	metabolism	3_1	metabolism-->general	1	GO:0051171_regulation of nitrogen compound metabolic process	282	MEF2A;HIRA;NAA15;ZNF782;ZNF250;USP51;ZNF254;CTNNB1;EPC1;APP;MED29;ZNF396;CEP290;SAP30L;SYK;ESCO1;ZNF641;PCBD2;DUOXA1;ZHX1;ZNF501;ESCO2;ZNF37A;RFC2;PRDM5;MED18;HAS2;PIAS2;HAS3;EIF2AK4;SIVA1;SRSF10;HFE;AFAP1L2;CHEK1;IGF2BP3;ZNF616;SSX2B;AGGF1;NKX2-1;PBRM1;TCF24;DNMT3A;ZBTB46;KLF9;SREK1;YTHDC1;ZBTB40;SKI;ZNF626;USF1;TAX1BP1;ZBTB42;TULP4;SRSF6;ZNF214;RWDD3;SMURF2;ZNF114;BMP7;ATAD2B;KAT6A;TAF1B;STOX1;…	...
		3_2	metabolism-->biosynthesis	5	GO:0010556_regulation of macromolecule biosynthetic process;GO:0018130_heterocycle biosynthetic process;GO:0034645_cellular macromolecule biosynthetic process;GO:0034654_nucleobase-containing compound biosynthetic process;GO:2000112_regulation of cellular macromolecule biosynthetic process	338	MEF2A;HIRA;NAA15;ZNF782;ZNF250;USP51;ZNF254;CTNNB1;EPC1;APP;MED29;ZNF396;CEP290;SAP30L;SYK;ESCO1;ZNF641;PCBD2;ZHX1;ZNF501;ESCO2;ZNF37A;RFC2;PRDM5;MED18;PIAS2;HAS2;HAS3;EIF2AK4;SIVA1;SRSF10;HFE;AFAP1L2;CHEK1;IGF2BP3;ZNF616;SSX2B;NKX2-1;PBRM1;TCF24;DNMT3A;ZBTB46;KLF9;ZBTB40;SKI;ZNF626;USF1;TAX1BP1;ZBTB42;TULP4;ZNF214;RWDD3;SMURF2;ZNF114;BMP7;ATAD2B;KAT6A;TAF1B;STOX1;FGF7;ORMDL1;ZNF826P;NPNT;ZNF675;…	...
		3_3	metabolism-->catabolism	2	GO:0044257_cellular protein catabolic process;GO:0051603_proteolysis involved in cellular protein catabolic process	59	SCPEP1;CHMP4C;CHMP4B;UBE2G2;DNAJC10;RNF217;MYLIP;USP51;CTNNB1;LNX1;BAG5;USP27X;USP18;CUL5;ITCH;TBL1XR1;CTSZ;JKAMP;DYX1C1;HERC6;ERLIN2;PSMA2;RFWD2;CTSO;FBXL5;UBE2W;FBXL4;RAB12;CTSB;PCYOX1;UGGT1;HFE;IL33;TTC3;TMEM129;PSMB6;EZR;FBXO6;RNF11;USP37;VPS35;RCHY1;FBXO9;RNF14;SPOP;HECTD1;RNF144B;TRIM25;CDC27;RNF114;HSP90B1;RNF7;PSMC2;SDF2L1;SMARCC1;ECSCR;SVIP;SMURF2;UBXN4	...
		3_4	metabolism-->lipid	2	GO:0006643_membrane lipid metabolic process;GO:0046467_membrane lipid biosynthetic process	25	ARSB;ARSD;SGPP1;HACD2;ORMDL1;SGMS1;PLPP3;ST3GAL1;PIGK;PIGM;SMPDL3B;COL4A3BP;PIGY;PIGX;SPTSSA;PRKCD;PIGO;GLTP;PIGN;CWH43;PYURF;SUMF1;KDSR;CLN8;DEGS1	...
		3_5	metabolism-->nucleobase	1	GO:0019219_regulation of nucleobase-containing compound metabolic process	265	MEF2A;HIRA;NAA15;ZNF782;ZNF250;USP51;ZNF254;CTNNB1;EPC1;APP;MED29;ZNF396;CEP290;SAP30L;SYK;ESCO1;ZNF641;PCBD2;ZHX1;ZNF501;ESCO2;ZNF37A;RFC2;PRDM5;MED18;PIAS2;HAS3;EIF2AK4;SIVA1;SRSF10;HFE;AFAP1L2;CHEK1;ZNF616;SSX2B;AGGF1;NKX2-1;PBRM1;TCF24;DNMT3A;ZBTB46;KLF9;SREK1;YTHDC1;ZBTB40;SKI;ZNF626;USF1;TAX1BP1;ZBTB42;TULP4;SRSF6;ZNF214;RWDD3;SMURF2;ZNF114;BMP7;ATAD2B;KAT6A;TAF1B;STOX1;FGF7;IL27RA;ZNF826P;…	...
		3_6	metabolism-->protein	2	GO:0006464_cellular protein modification process;GO:0036211_protein modification process	235	NAF1;MEF2A;VKORC1L1;PPP2R5A;NAA15;RNF217;MYLIP;PRKG1;USP51;CTNNB1;EPC1;CUL5;APP;CD44;INCENP;COL4A3BP;MAP3K8;NUP37;TLK1;GXYLT1;SAP30L;MUC15;SYK;ESCO1;MAGI3;NAA25;SYNJ2BP;ESCO2;CWH43;DCAF4;VEGFC;DCAF7;MED18;PRDM5;FBXL5;FBXL4;PIAS2;MTFMT;ADAMTS5;EIF2AK4;HFE;AFAP1L2;CHEK1;GMCL1P1;TMEM129;NUP50;FBXO6;RCHY1;FBXO9;SPOP;NUP58;AGBL3;ST6GAL2;TRPC6;OSBPL8;SKI;CDC27;PPA2;TULP4;RNF7;NSMCE4A;METTL10;RWDD3;SMUR…	...
4	signaling	4_1	signaling-->thyroid hormone	2	GO:0006590_thyroid hormone generation;GO:0042403_thyroid hormone metabolic process	9	DIO2;CPQ;PAX8;DUOX2;FOXE1;DUOX1;TPO;IYD;TG	...
		4_2	singlaing-->phosphorylation	1	GO:0006468_protein phosphorylation	92	NAF1;STOX1;RNASEL;MEF2A;FGF7;PDGFA;ATP6AP2;IMPACT;NPNT;STYX;DNAJC10;TNFSF15;FGF10;ZNF675;FOXO1;MBIP;PRKG1;PDCD4;CTNNB1;ST3GAL1;PAK6;PDPK1;APP;ADCK2;CD44;MDFIC;COL4A3BP;MAP3K8;TLK1;CDK10;ITCH;ARHGAP8;SYK;MAGI3;SGK1;SGK3;MYO3B;PRKCI;ERLIN2;CDK9;PRKCH;SYNJ2BP;C8ORF44-SGK3;IRS1;PRKCD;PSMA2;EIF4G1;VEGFC;HHEX;MAP4K5;GNAQ;TNNI3K;ADAM17;NRK;ERC1;EIF2AK4;STK16;BMPR2;HFE;CHEK1;AFAP1L2;RIOK2;PLPP3;PRR5;PSMB…	...

## Sheet: GO comp.4. ET<EM
Talbe_GO_composition_ETEM_down
supercategory		subcategory		GO category		Genes
#	name	#	name	total	name	total	names
1	apoptosis	1_1	apoptosis_&_development-->neurogenesis	6	GO:0043523_regulation of neuron apoptotic process;GO:0043525_positive regulation of neuron apoptotic process;GO:0051402_neuron apoptotic process;GO:0070997_neuron death;GO:1901214_regulation of neuron death;GO:1901216_positive regulation of neuron death	21	GRIK2;DRAXIN;NF1;GRIK5;BIRC5;EN1;CDC42;EPHA7;LRP1;SET;PAK3;NTRK1;TFAP2B;PCSK9;TFAP2A;POU4F1;MAP3K12;AIMP2;DPYSL4;GSK3B;DCC	...
2	cytoskeleton	2_1	cytoskeleton-->general	10	GO:0007010_cytoskeleton organization;GO:0000902_cell morphogenesis;GO:0022604_regulation of cell morphogenesis;GO:0030030_cell projection organization;GO:0031344_regulation of cell projection organization;GO:0031346_positive regulation of cell projection organization;GO:0032535_regulation of cellular component size;GO:0032989_cellular component morphogenesis;GO:0032990_cell part morphogenesis;GO:…	129	XPO1;PLXNA3;CROCC;PAX6;CDC42;ATAT1;APOA1;CUL7;PAK3;PAK5;CAMSAP1;ZYX;WASH2P;INA;PPP2R1A;TMEFF2;CCDC88A;RAP1GDS1;UBE2B;SLIT2;DCTN1;EML4;CEP350;CFL1;PDGFRA;OPHN1;EFNA5;ADD2;SRGAP2;AGFG1;CNN3;WASH1;ARHGAP35;AKAP9;BRSK1;DAAM1;CALR;NUMA1;CRMP1;DMD;DCLK2;BRK1;AGRN;USP33;CHD3;APC;CROCCP3;NF1;BIRC5;RICTOR;EPHA5;SEMA6A;FZD10;LRP1;WDR62;ATXN7;CEP68;CDC42BPA;MAP6;WASH3P;SPTAN1;NOG;EFNA3;DICER1;PAX3;GLI2;NR2E…	...
3	development	3_1	development-->general	35	GO:0000904_cell morphogenesis involved in differentiation;GO:0001701_in utero embryonic development;GO:0001708_cell fate specification;GO:0003002_regionalization;GO:0007389_pattern specification process;GO:0009790_embryo development;GO:0009792_embryo development ending in birth or egg hatching;GO:0009887_organ morphogenesis;GO:0009952_anterior/posterior pattern specification;GO:0010721_negative r…	220	NOG;PLXNA3;EFNA3;PAX6;PAX3;GLI2;NR2E1;CDC42;APOA1;CUL7;PAK3;POU4F2;POU4F1;SEMA3A;RAPGEF2;GOLGA4;ALX1;TWIST1;RBFOX2;ANAPC2;ARHGEF7;DRAXIN;OTX2;MATN1;TNMD;SLIT2;NCAM1;MSX1;CFL1;OPHN1;EFNA5;CUX2;COL1A1;EPYC;CUX1;GAP43;SRGAP2;DCC;FGFR2;STK11;USP9X;ARHGAP35;BRSK1;CALR;TCF7L2;ALCAM;MSX2;LHX1;FGB;CRMP1;LHX2;GBX2;MEG3;POU3F2;DCX;LHX9;USP33;GDI1;KLF7;TRIM28;DPYSL5;ELAVL4;SHOX2;EPHA5;FEZF2;SEMA6A;ISL2;EPHA…	...
		3_2	development-->angiogenesis	4	GO:0001568_blood vessel development;GO:0001944_vasculature development;GO:0072358_cardiovascular system development;GO:0072359_circulatory system development	57	FGFR2;FGFR1;NOG;PAX6;SOX4;NR2E1;TCF7L2;CDC42;APOB;CUL7;FOLR1;XBP1;DHCR7;HOXA7;GBX2;APOH;MEG3;QKI;RAPGEF2;TWIST1;RECK;TNMD;NF1;ARID1A;SLIT2;ADAMTS6;ACVR2B;LRP1;HIPK1;NTRK1;TFAP2B;PDGFRA;HIF3A;COL1A1;STK11;GLI2;ZIC3;POU4F1;RARA;COL11A1;SCUBE1;SOX11;DDX39B;MED12;MSX1;MOSPD3;KDM6B;COL2A1;CALR;DCHS1;MSX2;DVL3;ASXL1;ACACB;SHOX2;SALL4;GSK3B	...
		3_3	development-->bone	13	GO:0001501_skeletal system development;GO:0001503_ossification;GO:0001649_osteoblast differentiation;GO:0002062_chondrocyte differentiation;GO:0048701_embryonic cranial skeleton morphogenesis;GO:0048704_embryonic skeletal system morphogenesis;GO:0048705_skeletal system morphogenesis;GO:0048706_embryonic skeletal system development;GO:0051216_cartilage development;GO:0060349_bone morphogenesis;GO:…	60	NOG;HOXD13;GLI2;HOXC6;PCGF2;PAX7;COL12A1;RARA;COL11A2;COL11A1;TWIST1;ALX1;RARG;SOX11;MATN1;MED12;ACVR2B;MSX1;HES5;PDGFRA;TFAP2A;SHOX;COL1A1;FGFR2;WFIKKN2;FGFR1;SOX4;COL2A1;RPL38;DCHS1;AHSG;MSX2;COL9A2;LHX1;HOXA7;HOXA10;HOXA9;FBN2;HAPLN1;EBP;ASXL1;EN1;IGF2;SHOX2;DLX2;DLX6;HOXB5;SP5;HOXB9;GLI1;JUND;FASN;MRC2;NF1;NBR1;H3F3A;RPS11;TNMD;XBP1;EBF2	...
		3_4	development-->epithelium	12	GO:0001763_morphogenesis of a branching structure;GO:0001838_embryonic epithelial tube formation;GO:0002009_morphogenesis of an epithelium;GO:0002065_columnar/cuboidal epithelial cell differentiation;GO:0016331_morphogenesis of embryonic epithelium;GO:0035148_tube formation;GO:0035239_tube morphogenesis;GO:0035295_tube development;GO:0060429_epithelium development;GO:0060562_epithelial tube morph…	85	FGFR2;FGFR1;NOG;BTBD7;HOXD13;GLI2;DCHS1;SLIT2;SHOX2;MSX2;DLX2;EPHA7;LHX1;GBX2;SEMA3A;ETV5;DVL3;RARG;SOX11;IRX2;MED12;SOX4;ARHGAP35;ARID1A;SALL4;HES5;FOLR1;LHX2;RARA;ALX1;TWIST1;NKD1;CRYGS;DAAM1;ZIC3;PSMB4;CDC42;PSMB7;AP2M1;TMEFF2;TRIM28;TFAP2A;PSME3;GSK3B;SPDEF;PAX6;AFDN;GLI1;ACVR2B;PDGFRA;NUMA1;CHD8;BAG6;PAX7;DHCR7;RC3H2;POU3F3;SLC4A2;AIMP2;ASXL1;NF1;EN1;FOXP2;TFAP2B;FST;CRYGD;RAPGEF2;SLC4A5;SCU…	...
		3_5	development-->gland	3	GO:0035270_endocrine system development;GO:0048732_gland development;GO:0030850_prostate gland development	37	NOG;SOX3;ONECUT2;NF1;PAX6;SIX3;SOX4;GLI2;OTP;GLI1;MSX1;APOA1;GSK3B;POU3F2;FGFR2;FGFR1;CADM1;STK11;HOXD13;ARHGAP35;PRKCSH;ZIC3;MSX2;PKM;CDC42;XBP1;HNRNPD;FASN;PCSK9;HOXA9;RARA;SEMA3A;CYP19A1;RARG;DDX39B;NCOA1;HOXB9	...
		3_6	development-->intestine	3	GO:0048546_digestive tract morphogenesis;GO:0048565_digestive tract development;GO:0055123_digestive system development	14	SHOX2;FGFR2;ACVR2B;SOX11;PDGFRA;HOXD13;GLI2;GLI1;DCHS1;ZIC3;CHD8;SPDEF;SLC4A2;XBP1	...
		3_7	development-->kidney	4	GO:0001655_urogenital system development;GO:0001822_kidney development;GO:0072001_renal system development;GO:0072073_kidney epithelium development	26	FGFR2;FGFR1;NOG;RARG;STK11;SOX11;IRX2;NF1;HOXD13;SOX4;PRKCSH;GLI2;DCHS1;SLIT2;ACVR2B;EPHA7;BAG6;HES5;LHX1;TFAP2B;PDGFRA;POU3F3;TFAP2A;PCSK9;RARA;CYP19A1	...
		3_8	development-->limb	8	GO:0030326_embryonic limb morphogenesis;GO:0035107_appendage morphogenesis;GO:0035108_limb morphogenesis;GO:0035113_embryonic appendage morphogenesis;GO:0035115_embryonic forelimb morphogenesis;GO:0035136_forelimb morphogenesis;GO:0048736_appendage development;GO:0060173_limb development	26	RECK;FGFR1;NOG;RARG;HOXD13;EN1;GLI2;SHOX2;MSX2;MSX1;SALL4;DLX6;HOXA10;TFAP2A;HOXA9;FBN2;ALX1;TWIST1;FGFR2;SOX11;SOX4;COL2A1;SALL3;TFAP2B;RC3H2;RARA	...
		3_9	development-->liver	2	GO:0001889_liver development;GO:0061008_hepaticobiliary system development	12	PKM;CADM1;XBP1;DDX39B;NF1;ONECUT2;HNRNPD;PCSK9;RARA;PRKCSH;ZIC3;GLI1	...
		3_10	development-->lung	3	GO:0030323_respiratory tube development;GO:0030324_lung development;GO:0060541_respiratory system development	20	FGFR2;FGFR1;NOG;AIMP2;SOX11;ASXL1;GLI2;ZIC3;GLI1;FOXP2;CDC42;NUMA1;ACVR2B;BAG6;DHCR7;SPDEF;RC3H2;RARG;GNG8;RARA	...
		3_11	development-->mesenchyme	3	GO:0014031_mesenchymal cell development;GO:0048762_mesenchymal cell differentiation;GO:0060485_mesenchyme development	19	FGFR2;NOG;SOX11;TRIM28;PAX3;TCF7L2;MSX2;SEMA6A;MSX1;CUL7;FOLR1;GSK3B;GBX2;SEMA3A;COL1A1;ALX1;TWIST1;FGFR1;DCHS1	...
		3_12	development-->muscle	4	GO:0007517_muscle organ development;GO:0014706_striated muscle tissue development;GO:0060537_muscle tissue development;GO:0061061_muscle structure development	37	FGFR2;FGFR1;CAV2;NOG;SOX11;DDX39B;NF1;DMRTA2;PAX3;MEGF10;FOXP2;SHOX2;MSX1;XBP1;DMD;GSK3B;PAX7;MEG3;MKX;POU4F1;CHRNA1;ZFHX3;COL11A1;TWIST1;CALR;CDC42;RARA;ARID1A;PDGFRA;KDM6B;WFIKKN2;NKD1;TCF7L2;QKI;TCF3;CXCL14;H3F3A	...
		3_13	development-->neurogenesis	71	GO:0001841_neural tube formation;GO:0001843_neural tube closure;GO:0002052_positive regulation of neuroblast proliferation;GO:0007399_nervous system development;GO:0007405_neuroblast proliferation;GO:0007409_axonogenesis;GO:0007411_axon guidance;GO:0007417_central nervous system development;GO:0007420_brain development;GO:0007422_peripheral nervous system development;GO:0008045_motor neuron axon …	183	DVL3;NOG;RARG;SOX11;MED12;SOX4;ARHGAP35;ARID1A;SALL4;FOLR1;LHX2;RARA;TWIST1;ALX1;DCT;PAX6;DMRTA2;OTP;PLXNA3;CADM1;VAPA;EFNA3;PRKCSH;ZIC1;NR2E1;ZIC3;ZIC2;GNG8;APOB;APOA1;ATAT1;SRRM4;OLIG3;CUL7;SMARCD1;AFDN;H2AFX;RAPGEF2;INA;RBFOX2;ANAPC2;DRAXIN;SIX3;WNK1;HES6;DCTN1;NCAM1;MSX1;HES5;NAV2;TFAP2B;TFAP2A;OPHN1;EFNA5;FGFR2;FGFR1;SOX1;STK11;SOX3;ONECUT2;NAPA;ST8SIA2;CALR;ALCAM;CRMP1;LHX1;SMARCB1;DMD;HNRN…	...
		3_14	development-->reproductive system	2	GO:0003006_developmental process involved in reproduction;GO:0048608_reproductive structure development	36	FGFR2;KMT2D;NOG;AGFG1;STK11;SOX3;HOXD13;DMRTA2;GLI2;ARNT;TMF1;CUL7;LHX1;HOXA10;HOXA9;QKI;RARA;PCYT1B;SEMA3A;LHX8;LHX9;ETV5;CYP19A1;PPP2R1A;RARG;TRIM28;ARID1A;DACH1;EHMT2;UBE2B;SLIT2;AFP;NCOA1;NTRK1;PDGFRA;H3F3A	...
		3_15	development-->sensory organ	14	GO:0048593_camera-type eye morphogenesis;GO:0001654_eye development;GO:0007423_sensory organ development;GO:0031076_embryonic camera-type eye development;GO:0042471_ear morphogenesis;GO:0042472_inner ear morphogenesis;GO:0043010_camera-type eye development;GO:0043583_ear development;GO:0048048_embryonic eye morphogenesis;GO:0048592_eye morphogenesis;GO:0048596_embryonic camera-type eye morphogene…	51	SOX1;SOX11;YY1;NF1;PAX6;SIX3;ARID1A;HIPK1;LHX1;TFAP2B;TFAP2A;TWIST1;RDH13;NKD1;FZR1;CRYGS;ARHGAP35;NR2E1;CRYGD;GPM6A;LHX2;POU4F2;RARA;FBN2;SLC4A5;RARG;FOXP2;ACVR2B;HES5;PAPD4;PDGFRA;CRYBA1;MAB21L2;CRYBA4;NOG;SOBP;GLI2;ZIC1;GNG8;COL11A1;MSX1;FGFR2;FGFR1;SOX3;COL2A1;RPL38;DCHS1;GBX2;DVL3;CXCL14;DLX6	...
4	DNA replication	4_1	DNA replication-->general	6	GO:0006259_DNA metabolic process;GO:0006260_DNA replication;GO:0006275_regulation of DNA replication;GO:0045740_positive regulation of DNA replication;GO:0051052_regulation of DNA metabolic process;GO:0051054_positive regulation of DNA metabolic process	47	USP7;FGFR1;FZR1;KMT2A;DICER1;TMEM161B;MUM1;CALR;GLI2;BANF1;TCF7L2;GLI1;CDC42;ERCC8;IGF1R;SET;SMARCB1;PAK3;MIS18A;MEG3;H2AFX;HIST3H2A;BAZ2A;TCF3;TERF2;TWIST1;H1F0;PPP2R1A;CCDC88A;PDS5B;NUCKS1;POLG;CIZ1;YY1;DDX39B;INIP;TRIM28;DACH1;EHMT2;UBE2B;TFRC;KDM2A;GSK3B;PDGFRA;SMC1A;NHP2;WIZ	...
5	gene expression	5_1	gene expression-->general	16	GO:0010468_regulation of gene expression;GO:0040029_regulation of gene expression, epigenetic;GO:0006351_transcription, DNA-templated;GO:0006355_regulation of transcription, DNA-templated;GO:0006357_regulation of transcription from RNA polymerase II promoter;GO:0006366_transcription from RNA polymerase II promoter;GO:0010467_gene expression;GO:0016070_RNA metabolic process;GO:0016071_mRNA metabol…	253	HIST2H2AA3;NOG;FST;HOXD13;WTAP;APOB;ZNF775;WWP2;RARA;H2AFX;TWIST1;RARG;ZNF644;YY1;MED12;AAAS;MSX1;HES5;SHOX;CALR;ZNF618;OTP;LHX1;LHX2;DMD;HOXA10;AGRN;LHX8;TCF3;LHX9;ASXL2;DVL3;KLF7;KLF12;ASXL1;EN1;ACACB;LARP4B;SRSF3;SHOX2;EPHA5;DLX2;ZFHX4;WDR61;CSRNP3;DLX6;NTRK1;H3F3A;KAT6B;ZFHX2;ZFHX3;KLF1;GLI2;GLI1;PBXIP1;QKI;MKX;BRD4;ZNF493;ZBTB20;CTBP1;EEF1D;USP7;ZNF275;NKD2;COL2A1;RPL38;MLF2;SF3B1;SET;XBP1;M…	...
		5_2	gene expression-->chromatin structure	7	GO:0006325_chromatin organization;GO:0016569_covalent chromatin modification;GO:0016570_histone modification;GO:0051276_chromosome organization;GO:0006337_nucleosome disassembly;GO:0031498_chromatin disassembly;GO:0032986_protein-DNA complex disassembly	61	KMT2D;HIST2H2AA3;KMT2A;SOX1;HP1BP3;MUM1;ARID2;PRDM13;PCGF2;CHD8;BAG6;SET;XBP1;SMARCB1;MIS18A;PAX7;SMARCD1;AUTS2;H2AFX;HIST3H2A;BRD4;BAZ2A;KMT5A;TWIST1;CHD3;H1F0;CTBP1;BRD3;NUCKS1;ASXL1;TRIM28;ARID1A;EHMT2;UBE2B;PCGF1;NCOA1;NCOA2;KDM2A;WDR61;ATXN7;WHSC1L1;SMARCC2;H3F3A;ZNF462;KAT6B;MAP3K12;KDM6B;HIST1H3I;XPO1;PPP2R1A;YY1;NHP2;USP7;NUP160;TCF7L2;RPS27;TERF2;APC;PDS5B;BIRC5;SMC1A	...
		5_3	gene expression-->miRNA	8	GO:0016458_gene silencing;GO:0031054_pre-miRNA processing;GO:0035278_miRNA mediated inhibition of translation;GO:0035280_miRNA loading onto RISC involved in gene silencing by miRNA;GO:0040033_negative regulation of translation, ncRNA-mediated;GO:0045974_regulation of translation, ncRNA-mediated;GO:0070922_small RNA loading onto RISC;GO:0035195_gene silencing by miRNA	21	HIST2H2AA3;KMT2D;NUP160;TRIM28;DICER1;CNOT3;CNOT1;ARID1A;LIN28B;UBE2B;AAAS;AGO1;H3F3A;AGO2;AGO3;H2AFX;HIST3H2A;TNRC6B;TNRC6A;BAZ2A;HIST1H3I	...
		5_4	gene expression-->negative regulation	12	GO:0000122_negative regulation of transcription from RNA polymerase II promoter;GO:0010629_negative regulation of gene expression;GO:0045892_negative regulation of transcription, DNA-templated;GO:1902679_negative regulation of RNA biosynthetic process;GO:1903507_negative regulation of nucleic acid-templated transcription;GO:0010628_positive regulation of gene expression;GO:0045893_positive regula…	170	XPO1;NOG;DICER1;FST;PAX6;CNOT1;GLI2;NR2E1;PCGF2;OLIG3;WWP2;POU4F2;POU4F1;RARA;KMT5A;ALX1;TWIST1;CTBP1;ELP2;ZBTB20;RARG;SOX11;YY1;ARID1A;HES6;ACVR2B;MSX1;NCOA2;HES5;TFAP2B;SPDEF;TFAP2A;CUX2;CUX1;FGFR2;FGFR1;USP9X;SOX3;ARHGAP35;CALR;TCF7L2;PRDM13;MSX2;CHD8;TCERG1;XBP1;JUND;HOXA7;TCF3;KLF12;ASXL1;TRIM28;EN1;DACH1;EHMT2;FOXP2;SREBF2;SHOX2;FEZF2;DLX2;SALL4;ATF7;SMARCC2;HBZ;ZFHX3;HIST2H2AA3;CNOT3;ZIC2;…	...
		5_5	gene expression-->RNA degradation	4	GO:0000184_nuclear-transcribed mRNA catabolic process, nonsense-mediated decay;GO:0000956_nuclear-transcribed mRNA catabolic process;GO:0006401_RNA catabolic process;GO:0006402_mRNA catabolic process	24	PPP2R1A;RPS27;RPS19;NBAS;RPL14;RPL27A;RPLP2;RPS10;RPL37A;RPL23A;RPS11;RPL38;CNOT3;CNOT1;EIF4B;PAPD4;AGO1;LSM4;AGO2;TNRC6B;SAMD4B;LIN28B;HNRNPD;AGO3	...
		5_6	gene expression-->translation	3	GO:0006413_translational initiation;GO:0017148_negative regulation of translation;GO:0006412_translation	39	RPL14;RPL27A;RPLP2;RPL23A;RPL38;LARP1;EIF4B;RPS27;RPS19;PCBP2;EIF3F;AGO2;RARA;RPL37A;RPS10;RPS11;DICER1;CNOT3;CNOT1;CALR;LIN28B;AGO1;HNRNPD;QKI;AGO3;TNRC6B;TNRC6A;SAMD4B;MRPS15;SOX4;MRPL52;AIMP2;SOX11;DDX39B;LARP4B;SLC25A37;SLC25A16;EEF1D;NHP2	...
6	immune response	6_7	immune response-->general	5	GO:0016032_viral process;GO:0019058_viral life cycle;GO:0044403_symbiosis, encompassing mutualism through parasitism;GO:0044419_interspecies interaction between organisms;GO:0044764_multi-organism cellular process	52	XPO1;RPL14;VAPA;GYPA;RPLP2;GLI2;CBX5;LARP1;CDC42;APOB;APOA2;CUL7;WWP2;PCBP2;H2AFX;ZYX;BRD4;CTBP1;DDX39B;UBR4;AMBP;NCAM1;AAAS;RPS19;XPR1;CFL1;PDGFRA;RPS10;RPS11;USP7;CAV2;NUP160;RPL27A;RPL38;BANF1;PSMB4;RPS27;PSMB7;SET;SMARCB1;EIF3F;AP2M1;VAC14;NUCKS1;TRIM28;RPL23A;YWHAE;TFRC;HNRNPUL1;ATF7;RPL37A;ALB	...
7	metabolism	7_1	metabolism-->general	11	GO:0044033_multi-organism metabolic process;GO:1901615_organic hydroxy compound metabolic process;GO:0009892_negative regulation of metabolic process;GO:0009893_positive regulation of metabolic process;GO:0010604_positive regulation of macromolecule metabolic process;GO:0010605_negative regulation of macromolecule metabolic process;GO:0031324_negative regulation of cellular metabolic process;GO:0…	296	RPL14;NUP160;NUCKS1;TRIM28;RPL27A;RPLP2;RPL23A;RPL38;CDC42;RPS27;RPS19;AAAS;SMARCB1;PCBP2;EIF3F;RPL37A;RPS10;RPS11;CYB5R3;FGFR1;EBP;HDLBP;MVD;ADH1A;LSS;CYP4F12;FDFT1;SREBF2;DCT;RDH11;APOB;APOA2;APOA1;SQLE;DHCR7;PCSK9;RAPGEF2;CYP19A1;RDH13;HIST2H2AA3;XPO1;NOG;FST;CNOT3;CNOT1;NR2E1;ZIC2;CBX5;HOXC6;OLIG3;WWP2;RARA;H2AFX;SAMD4B;TWIST1;RECK;RBFOX2;TMEFF2;ANAPC2;RARG;NBAS;YY1;SIX3;WNK1;ARID1A;HES6;GRB1…	...
		7_2	metabolism-->alcohol	4	GO:0006066_alcohol metabolic process;GO:0046165_alcohol biosynthetic process;GO:1902652_secondary alcohol metabolic process;GO:1902653_secondary alcohol biosynthetic process	17	CYB5R3;FGFR1;EBP;HDLBP;MVD;ADH1A;LSS;SREBF2;FDFT1;RDH11;APOB;APOA2;APOA1;SQLE;DHCR7;PCSK9;RDH13	...
		7_3	metabolism-->biosynthesis	14	GO:0044283_small molecule biosynthetic process;GO:1901617_organic hydroxy compound biosynthetic process;GO:0019438_aromatic compound biosynthetic process;GO:0009890_negative regulation of biosynthetic process;GO:0009891_positive regulation of biosynthetic process;GO:0010556_regulation of macromolecule biosynthetic process;GO:0010557_positive regulation of macromolecule biosynthetic process;GO:001…	264	CYB5R3;EBP;MVD;SCD;APOC2;LSS;ACACB;FDFT1;PKM;APOB;APOA1;XBP1;SQLE;DHCR7;FASN;QKI;PGK1;DCT;RAPGEF2;HIST2H2AA3;NOG;RPL14;FST;HOXD13;RPLP2;ZNF775;WWP2;RARA;H2AFX;TWIST1;RARG;ZNF644;POLG;YY1;MED12;RPS19;MSX1;AAAS;HES5;SHOX;RPS10;RPS11;SRSF11;AKAP12;CALR;ZNF618;OTP;RPS27;LHX1;DMD;LHX2;HOXA10;AGRN;LHX8;TCF3;LHX9;ASXL2;DVL3;KLF7;KLF12;ASXL1;EN1;GART;SRSF3;SHOX2;EPHA5;DLX2;ZFHX4;WDR61;CSRNP3;DLX6;NTRK1;H…	...
		7_4	metabolism-->catabolism	8	GO:0009894_regulation of catabolic process;GO:0009057_macromolecule catabolic process;GO:0019439_aromatic compound catabolic process;GO:0044248_cellular catabolic process;GO:0044265_cellular macromolecule catabolic process;GO:0044270_cellular nitrogen compound catabolic process;GO:1901361_organic cyclic compound catabolic process;GO:0046700_heterocycle catabolic process	80	XPO1;NKD1;FZR1;NKD2;APOC2;AZIN1;CNOT1;ARNT;TMF1;PSMB4;CDC42;PSMB7;APOA2;BAG6;APOA1;XBP1;SEC22B;PCSK9;AGO2;TNRC6B;APC;TWIST1;ANAPC2;NBAS;ACACB;PPP1CB;GSK3B;OPHN1;PSME3;FABP1;RPL14;DICER1;CNOT3;RPLP2;APOB;CUL7;WWP2;KLHL28;PCBP2;RMND5B;LSM4;SAMD4B;H1F0;PPP2R1A;UBR4;UBE2B;AMBP;RPS19;PAPD4;YME1L1;RPS10;RPS11;USP24;FBXO11;USP7;UBE3B;USP9X;RPL27A;RPL38;UBE3C;LIN28B;ERCC8;RPS27;HPSE2;HNRNPD;AGO1;AGO3;AGR…	...
		7_5	metabolism-->lipid	8	GO:0001523_retinoid metabolic process;GO:0006721_terpenoid metabolic process;GO:0006694_steroid biosynthetic process;GO:0006695_cholesterol biosynthetic process;GO:0008202_steroid metabolic process;GO:0008203_cholesterol metabolic process;GO:0016125_sterol metabolic process;GO:0016126_sterol biosynthetic process	25	RDH11;APOA2;APOB;APOA1;LRP1;CRABP1;APOC2;CYP26A1;AGRN;RDH13;FDFT1;CYB5R3;EBP;MVD;SQLE;DHCR7;LSS;CYP19A1;FGFR1;HDLBP;CYP3A7;CYP3A7-CYP3A51P;SREBF2;AFP;PCSK9	...
		7_6	metabolism-->nucleobase	4	GO:0034655_nucleobase-containing compound catabolic process;GO:0019219_regulation of nucleobase-containing compound metabolic process;GO:0034654_nucleobase-containing compound biosynthetic process;GO:0045934_negative regulation of nucleobase-containing compound metabolic process	234	RPL14;DICER1;RPL27A;CNOT3;RPLP2;CNOT1;RPL38;LIN28B;RPS27;AGO1;HNRNPD;LSM4;AGO2;AGO3;TNRC6B;SAMD4B;H1F0;PPP2R1A;NBAS;RPL23A;EIF4B;RPS19;PAPD4;RPS10;RPL37A;RPS11;HIST2H2AA3;NOG;FST;HOXD13;WTAP;ZNF775;WWP2;MIS18A;RARA;H2AFX;TWIST1;RARG;ZNF644;CIZ1;YY1;MED12;MSX1;HES5;PDGFRA;SHOX;AKAP12;CALR;ZNF618;OTP;LHX1;DMD;LHX2;HOXA10;AGRN;LHX8;TCF3;LHX9;ASXL2;DVL3;KLF7;KLF12;ASXL1;EN1;SRSF3;SHOX2;EPHA5;DLX2;ZFH…	...
		7_7	metabolism-->protein	4	GO:0034249_negative regulation of cellular amide metabolic process;GO:0043043_peptide biosynthetic process;GO:0043604_amide biosynthetic process;GO:0032269_negative regulation of cellular protein metabolic process	76	DICER1;CNOT3;CNOT1;CALR;LIN28B;AGO1;HNRNPD;QKI;AGO2;RARA;AGO3;TNRC6B;TNRC6A;SAMD4B;MRPS15;RPL14;RPL27A;SOX4;RPLP2;RPL38;LARP1;RPS27;DMD;PCBP2;EIF3F;MRPL52;AIMP2;SOX11;DDX39B;RPL23A;LARP4B;EIF4B;RPS19;SLC25A37;RPL37A;RPS10;RPS11;SLC25A16;EEF1D;NHP2;ST8SIA2;FAM57B;NOG;PAX6;BAG6;ITIH2;SERPINA1;TWIST1;RECK;PPP2R1A;ANAPC2;CTBP1;WNK1;UBE2B;SLIT2;AMBP;TFAP2B;OPHN1;PSME3;CRYBA1;WFIKKN2;FZR1;AHSG;IGF1R;PS…	...
8	migration	8_1	migration-->general	7	GO:0001837_epithelial to mesenchymal transition;GO:0006935_chemotaxis;GO:0016477_cell migration;GO:0040011_locomotion;GO:0042330_taxis;GO:0048870_cell motility;GO:0051674_localization of cell	97	FGFR2;MSX2;NOG;MSX1;CUL7;GSK3B;TRIM28;PAX3;COL1A1;TCF7L2;ALX1;TWIST1;DCC;FGFR1;PLXNA3;EFNA3;PAX6;ARHGAP35;CALR;GLI2;ALCAM;APOA1;CRMP1;LHX1;LHX2;GBX2;MEG3;POU4F2;SEMA3A;LHX9;USP33;CYP19A1;KLF7;DRAXIN;OTX2;DPYSL5;DPYSL4;SLIT2;NCAM1;EPHA5;FEZF2;SEMA6A;ISL2;EPHA7;RPS19;CXCL14;NTRK1;PDGFRA;OPHN1;EFNA5;HOXB9;EPYC;GAP43;SPTAN1;NR2E1;GLI1;CDC42;APOB;OLIG3;PAK3;PAK5;APOH;POU4F1;RAPGEF2;RECK;RBFOX2;TMEFF2;…	...
		8_2	migration & development	2	GO:0021795_cerebral cortex cell migration;GO:0022029_telencephalon cell migration	8	POU3F3;POU3F2;SEMA3A;DCX;NR2E1;SLIT2;SRGAP2;FEZF2	...
		8_3	migration-->negative regulation	1	GO:0050919_negative chemotaxis	7	SEMA6A;EPHA7;PLXNA3;APOA1;EFNA5;SEMA3A;SLIT2	...
9	physiology	9_1	physiology-->sensory organ	3	GO:0007600_sensory perception;GO:0007605_sensory perception of sound;GO:0050954_sensory perception of mechanical stimulus	30	FGFR1;PAX6;SOBP;COL2A1;PAX3;RPL38;NR2E1;ZIC2;CRYBB1;CRYGC;CRYGD;SRRM4;GRIN2D;POU4F2;POU4F1;COL11A2;COL11A1;OR7A10;COCH;PGAP1;SIX3;NAV2;ATXN7;ADGRV1;NTRK1;TFAP2A;COL1A1;CRYBA1;CRYBA4;FBXO11	...
10	proliferation	10_1	proliferation-->general	6	GO:0072089_stem cell proliferation;GO:0072091_regulation of stem cell proliferation;GO:2000648_positive regulation of stem cell proliferation;GO:0008283_cell proliferation;GO:0008284_positive regulation of cell proliferation;GO:0042127_regulation of cell proliferation	97	DCT;FGFR2;FGFR1;SOX11;NF1;SIX3;PAX6;DMRTA2;NR2E1;OTP;AGO3;NOG;CADM1;DICER1;GLI2;MEGF10;GLI1;LARP1;CDC42;APOA1;PAX7;PAK5;APOH;RC3H2;AFDN;RARA;RAPGEF2;TWIST1;CTBP1;RARG;TNMD;DDX39B;AMBN;MSX1;HES5;HIPK1;TFAP2B;PDGFRA;TFAP2A;YME1L1;EMP3;SRGAP2;CAV2;KMT2D;FZR1;KMT2A;MVD;STK11;SOX4;CALR;ARID2;TCF7L2;DCHS1;ARNT;MSX2;IGF1R;RPS27;HPSE2;SMARCB1;LHX1;XBP1;GBX2;MEG3;POU3F3;POU3F2;BRK1;ETV5;TCF3;LHX9;APC;PDK1…	...
11	signaling	11_1	signaling-->general	7	GO:0007267_cell-cell signaling;GO:0009966_regulation of signal transduction;GO:0010646_regulation of cell communication;GO:0023051_regulation of signaling;GO:0070887_cellular response to chemical stimulus;GO:0071407_cellular response to organic cyclic compound;GO:0071495_cellular response to endogenous stimulus	192	NOG;GRIK2;EFNA3;GRIK5;GLI2;NR2E1;GLI1;TMF1;CDC42;GRIN2D;AFDN;RARA;ZYX;CHRNA1;RAPGEF2;CDK14;ANAPC2;IK;RARG;ARHGEF7;SOX11;DRAXIN;SIX3;MED12;PTPRS;UBE2B;NCAM1;GRB10;ACVR2B;TFAP2B;OPHN1;EFNA5;PSME3;CUX2;COL1A1;FGFR2;FGFR1;NKD1;NKD2;KMT2A;STK11;NNAT;SOX4;AKAP9;NAPA;PANX3;BRSK1;DAAM1;TCF7L2;PSMB4;PSMB7;CHD8;LHX1;FGB;FOLR1;LRRTM2;MEG3;AGO1;AGO2;AGO3;AGRN;TNRC6B;TNRC6A;ETV5;AP2M1;APC;DVL3;NF1;BIRC5;CADPS…	...
		11_2	signaling-->growth factor	3	GO:0070848_response to growth factor;GO:0071363_cellular response to growth factor stimulus;GO:0090287_regulation of cellular response to growth factor stimulus	40	FGFR2;CAV2;FGFR1;WFIKKN2;NOG;STK11;USP9X;ONECUT2;COL2A1;ARNT;MSX2;RGMB;APOA1;FOLR1;XBP1;LHX1;MEG3;ZYX;FBN2;RAPGEF2;TWIST1;FGFBP3;RBFOX2;SOX11;TNMD;OTX2;SLIT2;PTPN12;ACVR2B;GRB10;MSX1;HES5;GSK3B;NTRK1;TFAP2B;PDGFRA;COL1A1;HNRNPH1;ZFHX3;DMD	...
		11_3	signaling-->negative regulation	4	GO:0009968_negative regulation of signal transduction;GO:0010648_negative regulation of cell communication;GO:0023057_negative regulation of signaling;GO:0048585_negative regulation of response to stimulus	70	NOG;FST;CNOT1;GLI1;CDC42;PCGF2;APOA1;PAK5;TWIST1;PPP2R1A;ARHGEF7;DRAXIN;SIX3;MED12;CYP26A1;UBE2B;SLIT2;AMBP;GRB10;PSME3;CRYBA1;CAV2;NKD1;NKD2;STK11;ONECUT2;ARHGAP35;COL2A1;CALR;TCF7L2;AHSG;RASAL2;PSMB4;IGF1R;CHD8;PSMB7;XBP1;FGB;DMD;MEG3;FBN2;APC;AP2M1;DVL3;NF1;ASXL1;SALL3;DLX2;LRP1;ATXN7;GSK3B;DUSP9;DUSP8;GRIK2;PCSK9;PLXNA3;APOA2;PCBP2;APOH;BRD4;SEMA3A;DDX39B;RPS19;PDGFRA;NENF;TERF2;CYP19A1;SEMA6…	...
		11_4	signaling-->PI3K	1	GO:0048015_phosphatidylinositol-mediated signaling	15	FGFR2;FGFR1;NF1;RICTOR;IGF1R;XBP1;NTRK1;AGO1;PDGFRA;AGO2;AGO3;TNRC6B;TNRC6A;CRYBA1;TWIST1	...
		11_5	signaling-->RA	1	GO:0048384_retinoic acid receptor signaling pathway	6	RARG;ASXL1;CYP26A1;RARA;CNOT1;CALR	...
		11_6	signaling-->Wnt	9	GO:0016055_Wnt signaling pathway;GO:0030111_regulation of Wnt signaling pathway;GO:0030178_negative regulation of Wnt signaling pathway;GO:0035567_non-canonical Wnt signaling pathway;GO:0060070_canonical Wnt signaling pathway;GO:0060828_regulation of canonical Wnt signaling pathway;GO:0090090_negative regulation of canonical Wnt signaling pathway;GO:0198738_cell-cell signaling by wnt;GO:1905114_c…	41	FGFR2;NKD1;NOG;NKD2;STK11;SOX4;DAAM1;TCF7L2;GLI1;PSMB4;CDC42;PSMB7;CHD8;FOLR1;AGO1;AGO2;AGO3;TNRC6B;TNRC6A;CDK14;APC;AP2M1;DVL3;RARG;DRAXIN;MED12;SIX3;UBE2B;GRB10;FZD10;LRP1;WDR61;GSK3B;PSME3;HOXB9;COL1A1;PPP2R1A;GRIK2;GRIK5;GLI2;CUX2	...
12	transport	12_1	transport-->general	3	GO:0006928_movement of cell or subcellular component;GO:0070972_protein localization to endoplasmic reticulum;GO:0072599_establishment of protein localization to endoplasmic reticulum	108	NOG;PLXNA3;EFNA3;PAX6;GLI2;NR2E1;TMF1;GLI1;CDC42;APOB;APOA1;OLIG3;PAK3;PAK5;APOH;POU4F2;POU4F1;SEMA3A;RAPGEF2;ALX1;TWIST1;RECK;RBFOX2;TMEFF2;CCDC88A;ARHGEF7;DRAXIN;OTX2;SIX3;SLIT2;DCTN1;NCAM1;RPS19;PDGFRA;OPHN1;EFNA5;COL1A1;EPYC;USP24;SRGAP1;GAP43;SRGAP2;DCC;FGFR1;NKD1;WASH1;SOX1;USP9X;ONECUT2;DNAH3;ARHGAP35;AKAP9;CALR;ARID2;DCHS1;ALCAM;MSX2;IGF1R;GPM6A;LHX1;CRMP1;XBP1;FOLR1;LHX2;DMD;HOXA7;GBX2;M…	...
